# Supplementary material for: Genome-Scale CRISPRa Screen Identifies Novel Factors for Cellular Reprogramming
Source: Stem Cell Reports. 2019 Mar 21;12(4):757–71. doi: 10.1016/j.stemcr.2019.02.010 (PMC6450436; doi:10.1016/j.stemcr.2019.02.010)
Supplement: Table S5. List of Gain-of-Function Guides against the Mouse Genome [file mmc2.xlsx]

## Sheet: List of guides against mgenome
gene	chromosome:start-end;strand	uniprotID	ensemblID	chrom	start	end	strand	guide	pam	template	dist	zone	hamming	GC
Fam171a1	chr2:3113974-3114224;+	A2ATL0	ENSMUSG00000050530	2	3114198	3114219	-	GGAAAAAAAAGTTCTCAAA	AGG	CCTTTTGAGAACTTTTTTTTCC	5	0	2	26
Fam171a1	chr2:3113974-3114224;+	A2ATL0	ENSMUSG00000050530	2	3114170	3114191	-	TTGCCGAACAATGGGTGTT	GGG	CCCAACACCCATTGTTCGGCAA	33	0	3	47
Fam171a1	chr2:3113974-3114224;+	A2ATL0	ENSMUSG00000050530	2	3114167	3114188	+	ACTCCCAACACCCATTGTT	CGG	ACTCCCAACACCCATTGTTCGG	36	0	2	47
Fam171a1	chr2:3113974-3114224;+	A2ATL0	ENSMUSG00000050530	2	3114095	3114116	-	GTTTGAGTAGAATGACTTA	TGG	CCATAAGTCATTCTACTCAAAC	108	1	2	31
Nmt2	chr2:3283962-3284212;+	A2AJH3	ENSMUSG00000026643	2	3284174	3284195	-	GCACCGAGTCTCGAGTCTG	CGG	CCGCAGACTCGAGACTCGGTGC	17	0	3	63
Nmt2	chr2:3283962-3284212;+	A2AJH3	ENSMUSG00000026643	2	3284023	3284044	+	GAGAACTGATGAAGTGGGC	GGG	GAGAACTGATGAAGTGGGCGGG	168	2	3	52
Nmt2	chr2:3283962-3284212;+	A2AJH3	ENSMUSG00000026643	2	3284014	3284035	-	TTCATCAGTTCTCCCACTT	AGG	CCTAAGTGGGAGAACTGATGAA	177	2	3	42
Nmt2	chr2:3283962-3284212;+	A2AJH3	ENSMUSG00000026643	2	3283964	3283985	+	CCGCTAAAATAGGCGGAAG	TGG	CCGCTAAAATAGGCGGAAGTGG	227	3	3	52
Nmt2	chr2:3283962-3284212;+	A2AJH3	ENSMUSG00000026643	2	3283964	3283985	-	CCACTTCCGCCTATTTTAG	CGG	CCGCTAAAATAGGCGGAAGTGG	227	3	3	47
Rpp38	chr2:3332643-3332893;-	A2AJG0	ENSMUSG00000049950	2	3332801	3332822	+	GTCGTCCAAAATGACGATG	CGG	GTCGTCCAAAATGACGATGCGG	158	2	3	47
Rpp38	chr2:3332643-3332893;-	A2AJG0	ENSMUSG00000049950	2	3332811	3332832	+	ATGACGATGCGGAACAGCT	CGG	ATGACGATGCGGAACAGCTCGG	168	2	3	52
Rpp38	chr2:3332643-3332893;-	A2AJG0	ENSMUSG00000049950	2	3332823	3332844	+	AACAGCTCGGTTCTGTGAG	AGG	AACAGCTCGGTTCTGTGAGAGG	180	2	3	52
Rpp38	chr2:3332643-3332893;-	A2AJG0	ENSMUSG00000049950	2	3332877	3332898	-	ACAGCAAGGCAGAAGCAAC	TGG	CCAGTTGCTTCTGCCTTGCTGT	234	3	2	52
Acbd7	chr2:3335918-3336168;+	Q9D258	ENSMUSG00000026644	2	3336100	3336121	+	AACCAATAGGAGAGACCGG	AGG	AACCAATAGGAGAGACCGGAGG	47	0	3	52
Acbd7	chr2:3335918-3336168;+	Q9D258	ENSMUSG00000026644	2	3336085	3336106	-	ATTGGTTGCTCTCTGGGCA	TGG	CCATGCCCAGAGAGCAACCAAT	62	0	2	52
Acbd7	chr2:3335918-3336168;+	Q9D258	ENSMUSG00000026644	2	3336061	3336082	-	GACTAATTGGCCACAGGAG	CGG	CCGCTCCTGTGGCCAATTAGTC	86	1	3	52
Acbd7	chr2:3335918-3336168;+	Q9D258	ENSMUSG00000026644	2	3335974	3335995	-	TTTACTAAGGCGAACTTGC	AGG	CCTGCAAGTTCGCCTTAGTAAA	173	2	3	42
Meig1	chr2:3422648-3422898;-	A2AJG4	ENSMUSG00000026650	2	3422710	3422731	-	GTGATCATGGGATGATGCC	AGG	CCTGGCATCATCCCATGATCAC	62	0	2	52
Meig1	chr2:3422648-3422898;-	A2AJG4	ENSMUSG00000026650	2	3422827	3422848	-	GAGGTTTCTCGATCCACAG	TGG	CCACTGTGGATCGAGAAACCTC	179	2	3	52
Meig1	chr2:3422648-3422898;-	A2AJG4	ENSMUSG00000026650	2	3422837	3422858	+	TCGAGAAACCTCATCTTAA	AGG	TCGAGAAACCTCATCTTAAAGG	189	3	3	36
Meig1	chr2:3422648-3422898;-	A2AJG4	ENSMUSG00000026650	2	3422879	3422900	+	GGGCCATTTTTAATAACCT	TGG	GGGCCATTTTTAATAACCTTGG	231	3	3	36
Dclre1c	chr2:3423881-3424131;+	F7BA65	ENSMUSG00000026648	2	3424072	3424093	-	CAAAGGACCCTTGAGGTAG	GGG	CCCCTACCTCAAGGGTCCTTTG	38	0	2	52
Dclre1c	chr2:3423881-3424131;+	F7BA65	ENSMUSG00000026648	2	3424064	3424085	+	TGGCTCCGCCCCTACCTCA	AGG	TGGCTCCGCCCCTACCTCAAGG	46	0	3	68
Dclre1c	chr2:3423881-3424131;+	F7BA65	ENSMUSG00000026648	2	3423961	3423982	-	CGTAGTTTGTGGGTAGCAC	TGG	CCAGTGCTACCCACAAACTACG	149	2	3	52
Dclre1c	chr2:3423881-3424131;+	F7BA65	ENSMUSG00000026648	2	3423894	3423915	+	CATTGCGCAACAAACACTT	CGG	CATTGCGCAACAAACACTTCGG	216	3	3	42
Suv39h2	chr2:3475031-3475281;-	E0CZC9	ENSMUSG00000026646	2	3475164	3475185	-	CGAGTAACAAGCCAGCGAC	GGG	CCCGTCGCTGGCTTGTTACTCG	133	2	3	57
Suv39h2	chr2:3475031-3475281;-	E0CZC9	ENSMUSG00000026646	2	3475179	3475200	+	TTACTCGCTTTGACTTCGG	AGG	TTACTCGCTTTGACTTCGGAGG	148	2	3	47
Suv39h2	chr2:3475031-3475281;-	E0CZC9	ENSMUSG00000026646	2	3475208	3475229	-	GGGACCGCATGAAGAATCA	TGG	CCATGATTCTTCATGCGGTCCC	177	2	3	52
Suv39h2	chr2:3475031-3475281;-	E0CZC9	ENSMUSG00000026646	2	3475259	3475280	+	CCGCCACAAAACGCAAAAT	AGG	CCGCCACAAAACGCAAAATAGG	228	3	3	47
Suv39h2	chr2:3475031-3475281;-	E0CZC9	ENSMUSG00000026646	2	3475259	3475280	-	CCTATTTTGCGTTTTGTGG	CGG	CCGCCACAAAACGCAAAATAGG	228	3	3	42
Cdnf	chr2:3512780-3513030;+	Q8CC36	ENSMUSG00000039496	2	3512999	3513020	+	GCCGTTCATCAGAGCCAAT	GGG	GCCGTTCATCAGAGCCAATGGG	10	0	3	52
Cdnf	chr2:3512780-3513030;+	Q8CC36	ENSMUSG00000039496	2	3512896	3512917	+	GCATCACTCCGCGCTCCTT	GGG	GCATCACTCCGCGCTCCTTGGG	113	1	3	63
Cdnf	chr2:3512780-3513030;+	Q8CC36	ENSMUSG00000039496	2	3512862	3512883	-	GGCTAACCGTTCTGATGAA	AGG	CCTTTCATCAGAACGGTTAGCC	147	2	3	47
Cdnf	chr2:3512780-3513030;+	Q8CC36	ENSMUSG00000039496	2	3512834	3512855	+	GTCGCAGCCAATCAACATA	AGG	GTCGCAGCCAATCAACATAAGG	175	2	3	47
Cdnf	chr2:3512780-3513030;+	Q8CC36	ENSMUSG00000039496	2	3512830	3512851	-	ATGTTGATTGGCTGCGACT	TGG	CCAAGTCGCAGCCAATCAACAT	179	2	3	47
Hspa14	chr2:3512814-3513064;-	F6QKP8	ENSMUSG00000051396	2	3512830	3512851	-	ATGTTGATTGGCTGCGACT	TGG	CCAAGTCGCAGCCAATCAACAT	16	0	3	47
Hspa14	chr2:3512814-3513064;-	F6QKP8	ENSMUSG00000051396	2	3512834	3512855	+	GTCGCAGCCAATCAACATA	AGG	GTCGCAGCCAATCAACATAAGG	20	0	3	47
Hspa14	chr2:3512814-3513064;-	F6QKP8	ENSMUSG00000051396	2	3512862	3512883	-	GGCTAACCGTTCTGATGAA	AGG	CCTTTCATCAGAACGGTTAGCC	48	0	3	47
Hspa14	chr2:3512814-3513064;-	F6QKP8	ENSMUSG00000051396	2	3512999	3513020	+	GCCGTTCATCAGAGCCAAT	GGG	GCCGTTCATCAGAGCCAATGGG	185	2	3	52
Hspa14	chr2:3512814-3513064;-	F6QKP8	ENSMUSG00000051396	2	3513078	3513099	-	ACCTTCCTTACTGTAGTGG	GGG	CCCCCACTACAGTAAGGAAGGT	264	4	3	47
Fam107b	chr2:3613508-3613758;+	H3BLM7	ENSMUSG00000026655	2	3613718	3613739	-	GGATATAAGACACACGTTG	AGG	CCTCAACGTGTGTCTTATATCC	19	0	2	42
Frmd4a	chr2:4017467-4017717;+	F7CDA2	ENSMUSG00000026657	2	4017583	4017604	-	ATCCTCCCTAGTGCAGAAG	AGG	CCTCTTCTGCACTAGGGAGGAT	113	1	2	52
Frmd4a	chr2:4017467-4017717;+	F7CDA2	ENSMUSG00000026657	2	4017581	4017602	+	TCCCTCTTCTGCACTAGGG	AGG	TCCCTCTTCTGCACTAGGGAGG	115	1	2	57
Frmd4a	chr2:4017467-4017717;+	F7CDA2	ENSMUSG00000026657	2	4017509	4017530	-	AAATTGAAAATCCTATCGC	TGG	CCAGCGATAGGATTTTCAATTT	187	2	3	31
Frmd4a	chr2:4017467-4017717;+	F7CDA2	ENSMUSG00000026657	2	4017498	4017519	+	GGGAAAGTATCCCAGCGAT	AGG	GGGAAAGTATCCCAGCGATAGG	198	3	2	52
Prpf18	chr2:4652113-4652363;-	A0A0A6YW97	ENSMUSG00000039449	2	4652118	4652139	+	GCCGCTTCCGGCGGAAATC	AGG	GCCGCTTCCGGCGGAAATCAGG	5	0	4	68
Prpf18	chr2:4652113-4652363;-	A0A0A6YW97	ENSMUSG00000039449	2	4652125	4652146	-	CGTTCATCCTGATTTCCGC	CGG	CCGGCGGAAATCAGGATGAACG	12	0	3	52
Prpf18	chr2:4652113-4652363;-	A0A0A6YW97	ENSMUSG00000039449	2	4652184	4652205	-	CAACAATACTCAGCGGTTT	TGG	CCAAAACCGCTGAGTATTGTTG	71	1	3	42
Prpf18	chr2:4652113-4652363;-	A0A0A6YW97	ENSMUSG00000039449	2	4652207	4652228	-	ATCTGGAGGGTTCCGCTAG	GGG	CCCCTAGCGGAACCCTCCAGAT	94	1	3	57
Bend7	chr2:4717581-4717831;+	A2AMN2	ENSMUSG00000048186	2	4717676	4717697	-	ACTGCTGGACTCGGCCGTG	CGG	CCGCACGGCCGAGTCCAGCAGT	134	2	3	68
Sephs1	chr2:4881314-4881564;+	Q8BH69	ENSMUSG00000026662	2	4881468	4881489	-	GCCCGAGCGCGGCAATGAT	TGG	CCAATCATTGCCGCGCTCGGGC	75	1	4	68
Sephs1	chr2:4881314-4881564;+	Q8BH69	ENSMUSG00000026662	2	4881466	4881487	+	GACCAATCATTGCCGCGCT	CGG	GACCAATCATTGCCGCGCTCGG	77	1	3	57
Sephs1	chr2:4881314-4881564;+	Q8BH69	ENSMUSG00000026662	2	4881453	4881474	-	TGATTGGTCTCGGGGGAGG	GGG	CCCCCTCCCCCGAGACCAATCA	90	1	3	63
Sephs1	chr2:4881314-4881564;+	Q8BH69	ENSMUSG00000026662	2	4881416	4881437	+	AACGGATGCCACCGTTCCT	GGG	AACGGATGCCACCGTTCCTGGG	127	2	3	57
Sephs1	chr2:4881314-4881564;+	Q8BH69	ENSMUSG00000026662	2	4881339	4881360	-	CAAAAGTTGCGAGCAGCAC	TGG	CCAGTGCTGCTCGCAACTTTTG	204	3	3	52
Phyh	chr2:4918769-4919019;+	O35386	ENSMUSG00000026664	2	4918870	4918891	+	GAACAAAGACACAGCGGCG	GGG	GAACAAAGACACAGCGGCGGGG	128	2	3	57
Phyh	chr2:4918769-4919019;+	O35386	ENSMUSG00000026664	2	4918837	4918858	-	GTCCGAAATTTTGCGACTG	GGG	CCCCAGTCGCAAAATTTCGGAC	161	2	3	47
Phyh	chr2:4918769-4919019;+	O35386	ENSMUSG00000026664	2	4918835	4918856	+	CACCCCAGTCGCAAAATTT	CGG	CACCCCAGTCGCAAAATTTCGG	163	2	3	47
Phyh	chr2:4918769-4919019;+	O35386	ENSMUSG00000026664	2	4918791	4918812	+	GGGTGGCTCAGATCCCTAA	CGG	GGGTGGCTCAGATCCCTAACGG	207	3	3	57
Phyh	chr2:4918769-4919019;+	O35386	ENSMUSG00000026664	2	4918780	4918801	-	CTGAGCCACCCTTTTAACT	TGG	CCAAGTTAAAAGGGTGGCTCAG	218	3	3	47
Ucma	chr2:4975872-4976122;+	Q14BU0	ENSMUSG00000026668	2	4976087	4976108	-	GAAGCCGGGATGCCACTGG	GGG	CCCCCAGTGGCATCCCGGCTTC	14	0	3	68
Ucma	chr2:4975872-4976122;+	Q14BU0	ENSMUSG00000026668	2	4975933	4975954	+	TTGGGCACGGACGTTGGCA	AGG	TTGGGCACGGACGTTGGCAAGG	168	2	3	63
Ucma	chr2:4975872-4976122;+	Q14BU0	ENSMUSG00000026668	2	4975931	4975952	-	TTGCCAACGTCCGTGCCCA	AGG	CCTTGGGCACGGACGTTGGCAA	170	2	3	63
Ucma	chr2:4975872-4976122;+	Q14BU0	ENSMUSG00000026668	2	4975894	4975915	-	TACTCAGCCTGAGTCCAAG	TGG	CCACTTGGACTCAGGCTGAGTA	207	3	2	52
Mcm10	chr2:5012791-5013041;-	Q0VBD2	ENSMUSG00000026669	2	5012794	5012815	+	TTGTGGAGGACGCTCTGAT	TGG	TTGTGGAGGACGCTCTGATTGG	3	0	3	52
Mcm10	chr2:5012791-5013041;-	Q0VBD2	ENSMUSG00000026669	2	5012991	5013012	+	ACTCAACTGGTTTCCCTGC	TGG	ACTCAACTGGTTTCCCTGCTGG	200	3	3	52
Mcm10	chr2:5012791-5013041;-	Q0VBD2	ENSMUSG00000026669	2	5013005	5013026	-	CAATAAGTTTACTTCCAGC	AGG	CCTGCTGGAAGTAAACTTATTG	214	3	3	36
Mcm10	chr2:5012791-5013041;-	Q0VBD2	ENSMUSG00000026669	2	5013032	5013053	-	TAGGAGCAGCAAAACTGGT	TGG	CCAACCAGTTTTGCTGCTCCTA	241	3	3	47
Optn	chr2:5064051-5064301;-	Q8K3K8	ENSMUSG00000026672	2	5064081	5064102	-	GGAAATTTCTTGGCTAGGG	CGG	CCGCCCTAGCCAAGAAATTTCC	30	0	3	47
Optn	chr2:5064051-5064301;-	Q8K3K8	ENSMUSG00000026672	2	5064112	5064133	-	TTCAGGGGCGTGACCGAGT	GGG	CCCACTCGGTCACGCCCCTGAA	61	0	3	63
Optn	chr2:5064051-5064301;-	Q8K3K8	ENSMUSG00000026672	2	5064190	5064211	-	CTCTATCCCTAACGAACCG	CGG	CCGCGGTTCGTTAGGGATAGAG	139	2	3	52
Optn	chr2:5064051-5064301;-	Q8K3K8	ENSMUSG00000026672	2	5064200	5064221	+	TTAGGGATAGAGCCTCTCT	TGG	TTAGGGATAGAGCCTCTCTTGG	149	2	3	47
Optn	chr2:5064051-5064301;-	Q8K3K8	ENSMUSG00000026672	2	5064299	5064320	+	AACATATAGCTGCATCAGA	TGG	AACATATAGCTGCATCAGATGG	248	3	3	36
Ccdc3	chr2:5137526-5137776;+	Q9D6Y1	ENSMUSG00000026676	2	5137728	5137749	+	GGACCCTTTTTAAGCGTGG	CGG	GGACCCTTTTTAAGCGTGGCGG	27	0	3	52
Ccdc3	chr2:5137526-5137776;+	Q9D6Y1	ENSMUSG00000026676	2	5137723	5137744	-	ACGCTTAAAAAGGGTCCAG	AGG	CCTCTGGACCCTTTTTAAGCGT	32	0	3	47
Ccdc3	chr2:5137526-5137776;+	Q9D6Y1	ENSMUSG00000026676	2	5137651	5137672	-	AGTCCGTCAACCCCGCAAC	CGG	CCGGTTGCGGGGTTGACGGACT	104	1	3	63
Ccdc3	chr2:5137526-5137776;+	Q9D6Y1	ENSMUSG00000026676	2	5137538	5137559	+	GCTACAAACCAGTTAGGTC	TGG	GCTACAAACCAGTTAGGTCTGG	217	3	3	47
Ccdc3	chr2:5137526-5137776;+	Q9D6Y1	ENSMUSG00000026676	2	5137525	5137546	-	GTTTGTAGCACCCAACTAT	GGG	CCCATAGTTGGGTGCTACAAAC	230	3	3	42
Camk1d	chr2:5714515-5714765;-	Q8BW96	ENSMUSG00000039145	2	5714660	5714681	-	CCCAAGCACGGAGCTCCTG	GGG	CCCCAGGAGCTCCGTGCTTGGG	145	2	2	68
Camk1d	chr2:5714515-5714765;-	Q8BW96	ENSMUSG00000039145	2	5714684	5714705	-	GTGGTCAAGTGCTGCATCC	CGG	CCGGGATGCAGCACTTGACCAC	169	2	2	57
Camk1d	chr2:5714515-5714765;-	Q8BW96	ENSMUSG00000039145	2	5714686	5714707	+	GGGATGCAGCACTTGACCA	CGG	GGGATGCAGCACTTGACCACGG	171	2	2	57
Camk1d	chr2:5714515-5714765;-	Q8BW96	ENSMUSG00000039145	2	5714765	5714786	+	GGAGAACCCAGCAGGTGCA	GGG	GGAGAACCCAGCAGGTGCAGGG	250	3	2	63
Nudt5	chr2:5844769-5845019;+	A2ATT5	ENSMUSG00000025817	2	5844994	5845015	+	ACCGAGCCGTCTTAAAGAA	AGG	ACCGAGCCGTCTTAAAGAAAGG	4	0	3	47
Nudt5	chr2:5844769-5845019;+	A2ATT5	ENSMUSG00000025817	2	5844991	5845012	-	TTCTTTAAGACGGCTCGGT	CGG	CCGACCGAGCCGTCTTAAAGAA	7	0	3	47
Nudt5	chr2:5844769-5845019;+	A2ATT5	ENSMUSG00000025817	2	5844868	5844889	-	TCACTGTCAGTTCTCCGCG	TGG	CCACGCGGAGAACTGACAGTGA	130	2	3	57
Nudt5	chr2:5844769-5845019;+	A2ATT5	ENSMUSG00000025817	2	5844854	5844875	+	CGGAAAAGTGGGTACCACG	CGG	CGGAAAAGTGGGTACCACGCGG	144	2	3	57
Nudt5	chr2:5844769-5845019;+	A2ATT5	ENSMUSG00000025817	2	5844811	5844832	-	ACCTATCCCGGAGTCAAAC	CGG	CCGGTTTGACTCCGGGATAGGT	187	2	3	52
Cdc123	chr2:5845164-5845414;-	A0A0A6YVX4	ENSMUSG00000039128	2	5845177	5845198	+	GTCTGTATGCACCTCGACC	CGG	GTCTGTATGCACCTCGACCCGG	13	0	3	57
Cdc123	chr2:5845164-5845414;-	A0A0A6YVX4	ENSMUSG00000039128	2	5845188	5845209	-	ATGATTACCTTCCGGGTCG	AGG	CCTCGACCCGGAAGGTAATCAT	24	0	3	52
Cdc123	chr2:5845164-5845414;-	A0A0A6YVX4	ENSMUSG00000039128	2	5845212	5845233	+	GAAGCTAGCTGAGCTTCTA	CGG	GAAGCTAGCTGAGCTTCTACGG	48	0	3	47
Cdc123	chr2:5845164-5845414;-	A0A0A6YVX4	ENSMUSG00000039128	2	5845402	5845423	-	GGACACTTAGTACCGAGGT	TGG	CCAACCTCGGTACTAAGTGTCC	238	3	3	52
Cdc123	chr2:5845164-5845414;-	A0A0A6YVX4	ENSMUSG00000039128	2	5845412	5845433	+	TACTAAGTGTCCTTGGAGA	GGG	TACTAAGTGTCCTTGGAGAGGG	248	3	3	42
Sec61a2	chr2:5895432-5895682;-	A2ATT9	ENSMUSG00000025816	2	5895450	5895471	+	GACGTCCACCGCGTTGCTA	TGG	GACGTCCACCGCGTTGCTATGG	18	0	3	63
Sec61a2	chr2:5895432-5895682;-	A2ATT9	ENSMUSG00000025816	2	5895455	5895476	-	GGTGACCATAGCAACGCGG	TGG	CCACCGCGTTGCTATGGTCACC	23	0	3	63
Sec61a2	chr2:5895432-5895682;-	A2ATT9	ENSMUSG00000025816	2	5895465	5895486	+	GCTATGGTCACCGTTGGCG	CGG	GCTATGGTCACCGTTGGCGCGG	33	0	3	63
Sec61a2	chr2:5895432-5895682;-	A2ATT9	ENSMUSG00000025816	2	5895528	5895549	-	AACTAAGAACCGCCCACCA	CGG	CCGTGGTGGGCGGTTCTTAGTT	96	1	3	52
Dhtkd1	chr2:5942792-5943042;-	A2ATU0	ENSMUSG00000025815	2	5942805	5942826	-	CTTGACCAATGAGGCCTGG	GGG	CCCCCAGGCCTCATTGGTCAAG	13	0	3	57
Dhtkd1	chr2:5942792-5943042;-	A2ATU0	ENSMUSG00000025815	2	5942869	5942890	+	GTAGGCACGCCTTGTATAC	AGG	GTAGGCACGCCTTGTATACAGG	77	1	3	52
Dhtkd1	chr2:5942792-5943042;-	A2ATU0	ENSMUSG00000025815	2	5942917	5942938	+	GTCAAAGGCCTCCTGGATT	TGG	GTCAAAGGCCTCCTGGATTTGG	125	1	3	52
Dhtkd1	chr2:5942792-5943042;-	A2ATU0	ENSMUSG00000025815	2	5942960	5942981	-	CAGAGGGTGACTATTAAGG	CGG	CCGCCTTAATAGTCACCCTCTG	168	2	3	47
Dhtkd1	chr2:5942792-5943042;-	A2ATU0	ENSMUSG00000025815	2	5942991	5943012	-	AAACTACGCGGCTGTACTC	TGG	CCAGAGTACAGCCGCGTAGTTT	199	3	3	52
Upf2	chr2:5951219-5951469;+	F6Q3G7	ENSMUSG00000043241	2	5951317	5951338	+	TTTGGACTAGGCAGTCGTG	CGG	TTTGGACTAGGCAGTCGTGCGG	131	2	3	52
Upf2	chr2:5951219-5951469;+	F6Q3G7	ENSMUSG00000043241	2	5951314	5951335	-	CACGACTGCCTAGTCCAAA	TGG	CCATTTGGACTAGGCAGTCGTG	134	2	3	52
Upf2	chr2:5951219-5951469;+	F6Q3G7	ENSMUSG00000043241	2	5951276	5951297	+	AGGGATTGAACACATAGCG	AGG	AGGGATTGAACACATAGCGAGG	172	2	3	47
Upf2	chr2:5951219-5951469;+	F6Q3G7	ENSMUSG00000043241	2	5951257	5951278	+	TCACTTCTTAACCCAGACG	AGG	TCACTTCTTAACCCAGACGAGG	191	3	3	47
Upf2	chr2:5951219-5951469;+	F6Q3G7	ENSMUSG00000043241	2	5951225	5951246	+	GAAGCACATCCTCGAGATT	AGG	GAAGCACATCCTCGAGATTAGG	223	3	3	47
Echdc3	chr2:6213033-6213283;-	Q9D7J9	ENSMUSG00000039063	2	6213103	6213124	-	AGTTTCGCAGCCCGGGTTT	GGG	CCCAAACCCGGGCTGCGAAACT	70	1	3	57
Echdc3	chr2:6213033-6213283;-	Q9D7J9	ENSMUSG00000039063	2	6213113	6213134	+	GGCTGCGAAACTAGTGGAG	CGG	GGCTGCGAAACTAGTGGAGCGG	80	1	3	57
Echdc3	chr2:6213033-6213283;-	Q9D7J9	ENSMUSG00000039063	2	6213232	6213253	+	CTGTGAAGGAGTTTAAGGG	AGG	CTGTGAAGGAGTTTAAGGGAGG	199	3	3	47
Echdc3	chr2:6213033-6213283;-	Q9D7J9	ENSMUSG00000039063	2	6213274	6213295	+	TTCTTTGTGTAGCGACACC	AGG	TTCTTTGTGTAGCGACACCAGG	241	3	3	47
Usp6nl	chr2:6322417-6322667;+	Q80XC3	ENSMUSG00000039046	2	6322530	6322551	-	CGAGCCCCTCTGCATGAAG	AGG	CCTCTTCATGCAGAGGGGCTCG	116	1	3	63
Usp6nl	chr2:6322417-6322667;+	Q80XC3	ENSMUSG00000039046	2	6322486	6322507	+	GTAGCTCTGGAGCGATCGC	TGG	GTAGCTCTGGAGCGATCGCTGG	160	2	3	63
Usp6nl	chr2:6322417-6322667;+	Q80XC3	ENSMUSG00000039046	2	6322480	6322501	-	ATCGCTCCAGAGCTACTCA	CGG	CCGTGAGTAGCTCTGGAGCGAT	166	2	3	52
Usp6nl	chr2:6322417-6322667;+	Q80XC3	ENSMUSG00000039046	2	6322418	6322439	-	CAGAGCACGGCGCCTTTCG	CGG	CCGCGAAAGGCGCCGTGCTCTG	228	3	3	68
Celf2	chr2:7509563-7509813;-	S4R2S7	ENSMUSG00000002107	2	7509831	7509852	-	TATGGTGTGATATCCTGTG	AGG	CCTCACAGGATATCACACCATA	268	4	2	42
Gata3	chr2:9890034-9890284;-	F6QTY0	ENSMUSG00000015619	2	9890083	9890104	-	TTGGGAGCAATGACGGGGT	TGG	CCAACCCCGTCATTGCTCCCAA	49	0	3	57
Gata3	chr2:9890034-9890284;-	F6QTY0	ENSMUSG00000015619	2	9890167	9890188	+	AGAACTACAGTGGTCTGGC	TGG	AGAACTACAGTGGTCTGGCTGG	133	2	2	52
Gata3	chr2:9890034-9890284;-	F6QTY0	ENSMUSG00000015619	2	9890215	9890236	+	AACAGACAGAAGGGTGGAC	AGG	AACAGACAGAAGGGTGGACAGG	181	2	2	52
Gata3	chr2:9890034-9890284;-	F6QTY0	ENSMUSG00000015619	2	9890256	9890277	+	GGGGAGTATTGAAGTGGGA	AGG	GGGGAGTATTGAAGTGGGAAGG	222	3	2	52
Taf3	chr2:10048596-10048846;-	A2ASY0	ENSMUSG00000025782	2	10048620	10048641	-	TGCTCGTACTGCCTCGCCC	CGG	CCGGGGCGAGGCAGTACGAGCA	24	0	3	68
Taf3	chr2:10048596-10048846;-	A2ASY0	ENSMUSG00000025782	2	10048625	10048646	+	GCGAGGCAGTACGAGCAGA	AGG	GCGAGGCAGTACGAGCAGAAGG	29	0	3	63
Taf3	chr2:10048596-10048846;-	A2ASY0	ENSMUSG00000025782	2	10048679	10048700	+	GGGAGGAGAGCGATCGTCT	CGG	GGGAGGAGAGCGATCGTCTCGG	83	1	3	63
Taf3	chr2:10048596-10048846;-	A2ASY0	ENSMUSG00000025782	2	10048698	10048719	+	CGGGATCGACTCTAGAGCC	TGG	CGGGATCGACTCTAGAGCCTGG	102	1	3	63
Taf3	chr2:10048596-10048846;-	A2ASY0	ENSMUSG00000025782	2	10048725	10048746	+	GGCCGGAAGCCGAGTGACT	GGG	GGCCGGAAGCCGAGTGACTGGG	129	2	3	68
Kin	chr2:10080343-10080593;+	Q8K339	ENSMUSG00000037262	2	10080535	10080556	-	TTGACAGCAGGAAATGGGT	GGG	CCCACCCATTTCCTGCTGTCAA	37	0	3	47
Kin	chr2:10080343-10080593;+	Q8K339	ENSMUSG00000037262	2	10080513	10080534	-	GCCAGGGAACTCGCGGCTT	CGG	CCGAAGCCGCGAGTTCCCTGGC	59	0	3	68
Kin	chr2:10080343-10080593;+	Q8K339	ENSMUSG00000037262	2	10080486	10080507	-	ACGAGATTTAGCGAGACCG	AGG	CCTCGGTCTCGCTAAATCTCGT	86	1	3	52
Kin	chr2:10080343-10080593;+	Q8K339	ENSMUSG00000037262	2	10080385	10080406	+	ACGCTCGCCCGCGAGAACA	TGG	ACGCTCGCCCGCGAGAACATGG	187	2	3	68
Kin	chr2:10080343-10080593;+	Q8K339	ENSMUSG00000037262	2	10080371	10080392	-	GCGAGCGTTGTCGGGCTGT	CGG	CCGACAGCCCGACAACGCTCGC	201	3	3	68
Atp5c1	chr2:10080510-10080760;-	A2AKV0	ENSMUSG00000025781	2	10080535	10080556	-	TTGACAGCAGGAAATGGGT	GGG	CCCACCCATTTCCTGCTGTCAA	25	0	3	47
Atp5c1	chr2:10080510-10080760;-	A2AKV0	ENSMUSG00000025781	2	10080591	10080612	-	ACTACAAAGCGGTCGGAAG	CGG	CCGCTTCCGACCGCTTTGTAGT	81	1	3	52
Atp5c1	chr2:10080510-10080760;-	A2AKV0	ENSMUSG00000025781	2	10080641	10080662	+	TCGGATTTTCTGAGCCCCA	AGG	TCGGATTTTCTGAGCCCCAAGG	131	2	3	52
Atp5c1	chr2:10080510-10080760;-	A2AKV0	ENSMUSG00000025781	2	10080657	10080678	-	ATTCTATTGGCGATGGCCT	TGG	CCAAGGCCATCGCCAATAGAAT	147	2	3	47
Atp5c1	chr2:10080510-10080760;-	A2AKV0	ENSMUSG00000025781	2	10080736	10080757	-	TGAGTCACTTACCTCGTCG	CGG	CCGCGACGAGGTAAGTGACTCA	226	3	3	52
Itih2	chr2:10131396-10131646;-	E0CX69	ENSMUSG00000037254	2	10131600	10131621	+	AGATGGACAACAAGCCCGT	TGG	AGATGGACAACAAGCCCGTTGG	204	3	3	52
Itih2	chr2:10131396-10131646;-	E0CX69	ENSMUSG00000037254	2	10131611	10131632	+	AAGCCCGTTGGTAAATAAA	GGG	AAGCCCGTTGGTAAATAAAGGG	215	3	3	36
Itih2	chr2:10131396-10131646;-	E0CX69	ENSMUSG00000037254	2	10131614	10131635	-	TCTCCCTTTATTTACCAAC	GGG	CCCGTTGGTAAATAAAGGGAGA	218	3	3	36
Itih2	chr2:10131396-10131646;-	E0CX69	ENSMUSG00000037254	2	10131633	10131654	+	AGAGAGCTAAGCACCTAGC	GGG	AGAGAGCTAAGCACCTAGCGGG	237	3	2	52
Itih5	chr2:10153321-10153571;+	Q8BJD1	ENSMUSG00000025780	2	10153513	10153534	+	ATGGCCTGAAGGGCATAAA	GGG	ATGGCCTGAAGGGCATAAAGGG	37	0	3	47
Itih5	chr2:10153321-10153571;+	Q8BJD1	ENSMUSG00000025780	2	10153437	10153458	-	GTCCCTTGGGGAGTTTAGA	GGG	CCCTCTAAACTCCCCAAGGGAC	113	1	3	52
Itih5	chr2:10153321-10153571;+	Q8BJD1	ENSMUSG00000025780	2	10153401	10153422	+	GGATCATAGGGTGAGTTGT	GGG	GGATCATAGGGTGAGTTGTGGG	149	2	3	47
Itih5	chr2:10153321-10153571;+	Q8BJD1	ENSMUSG00000025780	2	10153374	10153395	-	ATCCTAGTTTTGCCTCCCC	TGG	CCAGGGGAGGCAAAACTAGGAT	176	2	3	52
Itih5	chr2:10153321-10153571;+	Q8BJD1	ENSMUSG00000025780	2	10153358	10153379	+	CGGTCAACCTTGGAGCCCA	GGG	CGGTCAACCTTGGAGCCCAGGG	192	3	3	63
Sfmbt2	chr2:10370260-10370510;+	Q3UH63	ENSMUSG00000061186	2	10370467	10370488	+	TGTGGGTCTAAGCCTCTAA	AGG	TGTGGGTCTAAGCCTCTAAAGG	22	0	3	47
Sfmbt2	chr2:10370260-10370510;+	Q3UH63	ENSMUSG00000061186	2	10370367	10370388	+	TCTAAGAGTGCTTTGCGCT	TGG	TCTAAGAGTGCTTTGCGCTTGG	122	1	3	47
Sfmbt2	chr2:10370260-10370510;+	Q3UH63	ENSMUSG00000061186	2	10370363	10370384	-	GCGCAAAGCACTCTTAGAC	CGG	CCGGTCTAAGAGTGCTTTGCGC	126	2	3	52
Sfmbt2	chr2:10370260-10370510;+	Q3UH63	ENSMUSG00000061186	2	10370295	10370316	+	CCAACGCAACCACAACCTG	AGG	CCAACGCAACCACAACCTGAGG	194	3	3	57
Sfmbt2	chr2:10370260-10370510;+	Q3UH63	ENSMUSG00000061186	2	10370295	10370316	-	CCTCAGGTTGTGGTTGCGT	TGG	CCAACGCAACCACAACCTGAGG	194	3	3	57
Prkcq	chr2:11171858-11172108;+	F8WGT6	ENSMUSG00000026778	2	11172033	11172054	+	CGACCTTAGCCCTTCCCAC	TGG	CGACCTTAGCCCTTCCCACTGG	54	0	3	63
Prkcq	chr2:11171858-11172108;+	F8WGT6	ENSMUSG00000026778	2	11172029	11172050	-	TGGGAAGGGCTAAGGTCGC	CGG	CCGGCGACCTTAGCCCTTCCCA	58	0	3	63
Prkcq	chr2:11171858-11172108;+	F8WGT6	ENSMUSG00000026778	2	11171931	11171952	-	AATTACCTACGAGTGTGTT	TGG	CCAAACACACTCGTAGGTAATT	156	2	3	36
Prkcq	chr2:11171858-11172108;+	F8WGT6	ENSMUSG00000026778	2	11171898	11171919	-	TAGTGGCATAGAGGCTTCT	TGG	CCAAGAAGCCTCTATGCCACTA	189	3	3	47
Pfkfb3	chr2:11554077-11554327;-	A0A0A6YY64	ENSMUSG00000026773	2	11554173	11554194	+	CCCATCCACCAGTTCCTTC	GGG	CCCATCCACCAGTTCCTTCGGG	96	1	3	57
Pfkfb3	chr2:11554077-11554327;-	A0A0A6YY64	ENSMUSG00000026773	2	11554181	11554202	-	CCACACAGCCCGAAGGAAC	TGG	CCAGTTCCTTCGGGCTGTGTGG	104	1	3	63
Pfkfb3	chr2:11554077-11554327;-	A0A0A6YY64	ENSMUSG00000026773	2	11554239	11554260	-	GAACGTCCCAACTTCATTA	AGG	CCTTAATGAAGTTGGGACGTTC	162	2	3	42
Pfkfb3	chr2:11554077-11554327;-	A0A0A6YY64	ENSMUSG00000026773	2	11554249	11554270	+	GTTGGGACGTTCAAATAGC	TGG	GTTGGGACGTTCAAATAGCTGG	172	2	3	47
Pfkfb3	chr2:11554077-11554327;-	A0A0A6YY64	ENSMUSG00000026773	2	11554320	11554341	-	CACGAATACTGTCAAACAT	GGG	CCCATGTTTGACAGTATTCGTG	243	3	3	36
Rbm17	chr2:11604153-11604403;-	A2AP40	ENSMUSG00000037197	2	11604184	11604205	-	CTTGAGGACATAAAGACAT	TGG	CCAATGTCTTTATGTCCTCAAG	31	0	2	36
Rbm17	chr2:11604153-11604403;-	A2AP40	ENSMUSG00000037197	2	11604202	11604223	+	CAAGTTCCACACCTGGATC	CGG	CAAGTTCCACACCTGGATCCGG	49	0	3	52
Rbm17	chr2:11604153-11604403;-	A2AP40	ENSMUSG00000037197	2	11604301	11604322	-	TCATGAGACAGCCCAGGCA	AGG	CCTTGCCTGGGCTGTCTCATGA	148	2	2	57
Rbm17	chr2:11604153-11604403;-	A2AP40	ENSMUSG00000037197	2	11604364	11604385	-	GAGGGCACACAGGATCTTG	AGG	CCTCAAGATCCTGTGTGCCCTC	211	3	2	57
Gm17490	chr2:11626264-11626514;-	E9Q206	ENSMUSG00000091312	2	11626294	11626315	+	TGTGATATATATGATGGAC	AGG	TGTGATATATATGATGGACAGG	30	0	2	31
Gm17490	chr2:11626264-11626514;-	E9Q206	ENSMUSG00000091312	2	11626392	11626413	-	AACAGCAAATTTGAGCAGA	TGG	CCATCTGCTCAAATTTGCTGTT	128	2	2	36
Gm17490	chr2:11626264-11626514;-	E9Q206	ENSMUSG00000091312	2	11626440	11626461	+	CCCTTTTCCCCTCTGAGAC	AGG	CCCTTTTCCCCTCTGAGACAGG	176	2	2	57
Gm17490	chr2:11626264-11626514;-	E9Q206	ENSMUSG00000091312	2	11626531	11626552	-	TCAGGGAAAGAGCAGAATG	TGG	CCACATTCTGCTCTTTCCCTGA	267	4	2	47
Il2ra	chr2:11642557-11642807;+	Q3THW2	ENSMUSG00000026770	2	11642671	11642692	-	TTCAATTACTAGGAGGTGT	GGG	CCCACACCTCCTAGTAATTGAA	115	1	3	36
Il2ra	chr2:11642557-11642807;+	Q3THW2	ENSMUSG00000026770	2	11642601	11642622	-	GTTTTGCCTGTACAAGGAA	AGG	CCTTTCCTTGTACAGGCAAAAC	185	2	3	42
Il2ra	chr2:11642557-11642807;+	Q3THW2	ENSMUSG00000026770	2	11642595	11642616	+	AATCCCCCTTTCCTTGTAC	AGG	AATCCCCCTTTCCTTGTACAGG	191	3	3	47
Il2ra	chr2:11642557-11642807;+	Q3THW2	ENSMUSG00000026770	2	11642584	11642605	-	AAAGGGGGATTCCCTGCCG	CGG	CCGCGGCAGGGAATCCCCCTTT	202	3	3	63
Il2ra	chr2:11642557-11642807;+	Q3THW2	ENSMUSG00000026770	2	11642568	11642589	+	TTGCTCACCCCTCCTGCCG	CGG	TTGCTCACCCCTCCTGCCGCGG	218	3	3	68
Il15ra	chr2:11705040-11705290;+	A2AP38	ENSMUSG00000023206	2	11705193	11705214	+	GAAGAAGGCAAAGTGTCCA	AGG	GAAGAAGGCAAAGTGTCCAAGG	76	1	2	47
Il15ra	chr2:11705040-11705290;+	A2AP38	ENSMUSG00000023206	2	11705190	11705211	-	TGGACACTTTGCCTTCTTC	CGG	CCGGAAGAAGGCAAAGTGTCCA	79	1	2	47
Il15ra	chr2:11705040-11705290;+	A2AP38	ENSMUSG00000023206	2	11705179	11705200	+	GAAAGGTACAGCCGGAAGA	AGG	GAAAGGTACAGCCGGAAGAAGG	90	1	2	52
Il15ra	chr2:11705040-11705290;+	A2AP38	ENSMUSG00000023206	2	11705163	11705184	+	GCACTTTCTTGAGTTGGAA	AGG	GCACTTTCTTGAGTTGGAAAGG	106	1	2	42
Fbxo18	chr2:11777582-11777832;-	A2AS52	ENSMUSG00000058594	2	11777629	11777650	-	CAGTTCGGAGTGCTTCGAT	TGG	CCAATCGAAGCACTCCGAACTG	47	0	3	52
Fbxo18	chr2:11777582-11777832;-	A2AS52	ENSMUSG00000058594	2	11777630	11777651	+	CAATCGAAGCACTCCGAAC	TGG	CAATCGAAGCACTCCGAACTGG	48	0	3	52
Fbxo18	chr2:11777582-11777832;-	A2AS52	ENSMUSG00000058594	2	11777680	11777701	+	AACCAATCCGTACGCGAAG	CGG	AACCAATCCGTACGCGAAGCGG	98	1	3	52
Fbxo18	chr2:11777582-11777832;-	A2AS52	ENSMUSG00000058594	2	11777682	11777703	-	TCCCGCTTCGCGTACGGAT	TGG	CCAATCCGTACGCGAAGCGGGA	100	1	3	63
Fbxo18	chr2:11777582-11777832;-	A2AS52	ENSMUSG00000058594	2	11777737	11777758	-	GCGGTGGCGAAAGCACAGA	CGG	CCGTCTGTGCTTTCGCCACCGC	155	2	3	63
Ankrd16	chr2:11777626-11777876;+	D6RGL4	ENSMUSG00000047909	2	11777737	11777758	-	GCGGTGGCGAAAGCACAGA	CGG	CCGTCTGTGCTTTCGCCACCGC	118	1	3	63
Ankrd16	chr2:11777626-11777876;+	D6RGL4	ENSMUSG00000047909	2	11777682	11777703	-	TCCCGCTTCGCGTACGGAT	TGG	CCAATCCGTACGCGAAGCGGGA	173	2	3	63
Ankrd16	chr2:11777626-11777876;+	D6RGL4	ENSMUSG00000047909	2	11777680	11777701	+	AACCAATCCGTACGCGAAG	CGG	AACCAATCCGTACGCGAAGCGG	175	2	3	52
Ankrd16	chr2:11777626-11777876;+	D6RGL4	ENSMUSG00000047909	2	11777630	11777651	+	CAATCGAAGCACTCCGAAC	TGG	CAATCGAAGCACTCCGAACTGG	225	3	3	52
Ankrd16	chr2:11777626-11777876;+	D6RGL4	ENSMUSG00000047909	2	11777629	11777650	-	CAGTTCGGAGTGCTTCGAT	TGG	CCAATCGAAGCACTCCGAACTG	226	3	3	52
Itga8	chr2:12301922-12302172;-	G3UYV5	ENSMUSG00000026768	2	12302014	12302035	+	CCTCTAGCGGCTAGTTCTC	AGG	CCTCTAGCGGCTAGTTCTCAGG	92	1	3	57
Itga8	chr2:12301922-12302172;-	G3UYV5	ENSMUSG00000026768	2	12302014	12302035	-	CCTGAGAACTAGCCGCTAG	AGG	CCTCTAGCGGCTAGTTCTCAGG	92	1	3	57
Itga8	chr2:12301922-12302172;-	G3UYV5	ENSMUSG00000026768	2	12302045	12302066	+	GGAGCTTGCGGTCTAGGAC	CGG	GGAGCTTGCGGTCTAGGACCGG	123	1	3	63
Itga8	chr2:12301922-12302172;-	G3UYV5	ENSMUSG00000026768	2	12302074	12302095	-	GAAATCTAGCGGGCTCAAC	AGG	CCTGTTGAGCCCGCTAGATTTC	152	2	3	52
Itga8	chr2:12301922-12302172;-	G3UYV5	ENSMUSG00000026768	2	12302193	12302214	+	TTCCCAATATTGCGCAGCT	CGG	TTCCCAATATTGCGCAGCTCGG	271	4	3	47
Fam188a	chr2:12419470-12419720;-	A0A0A6YWB5	ENSMUSG00000026767	2	12419528	12419549	-	CTCTCTCCACTTCTGCTTC	CGG	CCGGAAGCAGAAGTGGAGAGAG	58	0	2	52
Fam188a	chr2:12419470-12419720;-	A0A0A6YWB5	ENSMUSG00000026767	2	12419582	12419603	+	TTGGGAGCTGTCCTGTTTG	GGG	TTGGGAGCTGTCCTGTTTGGGG	112	1	2	52
Fam188a	chr2:12419470-12419720;-	A0A0A6YWB5	ENSMUSG00000026767	2	12419619	12419640	+	ACTTTTGCACTGCCCTACC	AGG	ACTTTTGCACTGCCCTACCAGG	149	2	3	52
Fam188a	chr2:12419470-12419720;-	A0A0A6YWB5	ENSMUSG00000026767	2	12419732	12419753	+	TGAGGCTTTTGCTGTTACC	TGG	TGAGGCTTTTGCTGTTACCTGG	262	4	3	47
Pter	chr2:12923791-12924041;+	A2AUR5	ENSMUSG00000026730	2	12923981	12924002	+	GGCTAGTGGACATGCAAAG	TGG	GGCTAGTGGACATGCAAAGTGG	39	0	3	52
Pter	chr2:12923791-12924041;+	A2AUR5	ENSMUSG00000026730	2	12923942	12923963	+	TCTGAGTGGGAGTGACTTA	GGG	TCTGAGTGGGAGTGACTTAGGG	78	1	3	47
Pter	chr2:12923791-12924041;+	A2AUR5	ENSMUSG00000026730	2	12923889	12923910	-	CTCTGAAACCCCGCCCATT	AGG	CCTAATGGGCGGGGTTTCAGAG	131	2	3	57
Pter	chr2:12923791-12924041;+	A2AUR5	ENSMUSG00000026730	2	12923881	12923902	+	AGCAGAAACCTAATGGGCG	GGG	AGCAGAAACCTAATGGGCGGGG	139	2	3	52
C1ql3	chr2:13011806-13012056;-	Q9ESN4	ENSMUSG00000049630	2	13011890	13011911	-	TAGGGCGCTGCCATCGTCT	GGG	CCCAGACGATGGCAGCGCCCTA	84	1	3	63
C1ql3	chr2:13011806-13012056;-	Q9ESN4	ENSMUSG00000049630	2	13011906	13011927	+	GCCCTAGCTGGTCATACTA	GGG	GCCCTAGCTGGTCATACTAGGG	100	1	3	52
C1ql3	chr2:13011806-13012056;-	Q9ESN4	ENSMUSG00000049630	2	13011907	13011928	-	CCCCTAGTATGACCAGCTA	GGG	CCCTAGCTGGTCATACTAGGGG	101	1	3	52
C1ql3	chr2:13011806-13012056;-	Q9ESN4	ENSMUSG00000049630	2	13011995	13012016	+	CAACAGCTCTTGTTGGAGG	TGG	CAACAGCTCTTGTTGGAGGTGG	189	3	3	52
Rsu1	chr2:13271415-13271665;-	E0CXG5	ENSMUSG00000026727	2	13271446	13271467	-	TGTACGATTGGTCCGCCTC	GGG	CCCGAGGCGGACCAATCGTACA	31	0	4	57
Rsu1	chr2:13271415-13271665;-	E0CXG5	ENSMUSG00000026727	2	13271481	13271502	+	GAGACTCCGCCCTACGCTG	AGG	GAGACTCCGCCCTACGCTGAGG	66	1	3	68
Rsu1	chr2:13271415-13271665;-	E0CXG5	ENSMUSG00000026727	2	13271490	13271511	-	ATGGGCGTTCCTCAGCGTA	GGG	CCCTACGCTGAGGAACGCCCAT	75	1	3	57
Rsu1	chr2:13271415-13271665;-	E0CXG5	ENSMUSG00000026727	2	13271618	13271639	+	GGGATTCTAAGCTGGTCGC	TGG	GGGATTCTAAGCTGGTCGCTGG	203	3	3	57
Rsu1	chr2:13271415-13271665;-	E0CXG5	ENSMUSG00000026727	2	13271642	13271663	-	GCATTCTAAGAGTCTACCT	CGG	CCGAGGTAGACTCTTAGAATGC	227	3	3	42
Cubn	chr2:13491813-13492063;-	Q9JLB4	ENSMUSG00000026726	2	13491828	13491849	-	TCTTGCCGGCGAGGTGAGC	GGG	CCCGCTCACCTCGCCGGCAAGA	15	0	3	68
Cubn	chr2:13491813-13492063;-	Q9JLB4	ENSMUSG00000026726	2	13492005	13492026	+	AGTACTGTTCAACTTGTGA	GGG	AGTACTGTTCAACTTGTGAGGG	192	3	3	36
Cubn	chr2:13491813-13492063;-	Q9JLB4	ENSMUSG00000026726	2	13492075	13492096	-	CCGCTGGTTACTGTTTCAA	AGG	CCTTTGAAACAGTAACCAGCGG	262	4	3	47
Cubn	chr2:13491813-13492063;-	Q9JLB4	ENSMUSG00000026726	2	13492081	13492102	+	AAACAGTAACCAGCGGCTC	CGG	AAACAGTAACCAGCGGCTCCGG	268	4	3	52
Trdmt1	chr2:13544668-13544918;-	A0A0A6YWY7	ENSMUSG00000026723	2	13544697	13544718	-	AAGGGAACGGAGCGGACAT	GGG	CCCATGTCCGCTCCGTTCCCTT	29	0	3	57
Trdmt1	chr2:13544668-13544918;-	A0A0A6YWY7	ENSMUSG00000026723	2	13544706	13544727	+	GCTCCGTTCCCTTCGCTTC	TGG	GCTCCGTTCCCTTCGCTTCTGG	38	0	3	63
Trdmt1	chr2:13544668-13544918;-	A0A0A6YWY7	ENSMUSG00000026723	2	13544762	13544783	-	GATCTTAATCTGCAGCTAG	AGG	CCTCTAGCTGCAGATTAAGATC	94	1	3	42
Trdmt1	chr2:13544668-13544918;-	A0A0A6YWY7	ENSMUSG00000026723	2	13544854	13544875	-	GAGCGGCAGTCTCTCACTT	GGG	CCCAAGTGAGAGACTGCCGCTC	186	2	3	57
Trdmt1	chr2:13544668-13544918;-	A0A0A6YWY7	ENSMUSG00000026723	2	13544870	13544891	-	CACAAATCAGGCTAAGGAG	CGG	CCGCTCCTTAGCCTGATTTGTG	202	3	3	47
Vim	chr2:13573677-13573927;+	A2AKJ2	ENSMUSG00000026728	2	13573830	13573851	+	TCTGCAGGACTGCTTTTGC	AGG	TCTGCAGGACTGCTTTTGCAGG	76	1	3	52
Vim	chr2:13573677-13573927;+	A2AKJ2	ENSMUSG00000026728	2	13573737	13573758	-	TGGCTCAAGACCTTTGCAG	AGG	CCTCTGCAAAGGTCTTGAGCCA	169	2	3	52
Vim	chr2:13573677-13573927;+	A2AKJ2	ENSMUSG00000026728	2	13573727	13573748	+	TCAAACAAGCCCTCTGCAA	AGG	TCAAACAAGCCCTCTGCAAAGG	179	2	3	47
Vim	chr2:13573677-13573927;+	A2AKJ2	ENSMUSG00000026728	2	13573692	13573713	+	GAACTGAGTCCGTTAGATC	AGG	GAACTGAGTCCGTTAGATCAGG	214	3	3	47
Vim	chr2:13573677-13573927;+	A2AKJ2	ENSMUSG00000026728	2	13573681	13573702	-	GGACTCAGTTCAACTAGAG	AGG	CCTCTCTAGTTGAACTGAGTCC	225	3	3	47
St8sia6	chr2:13794064-13794314;-	Q8K4T1	ENSMUSG00000003418	2	13794085	13794106	-	TGGCAGCTTTCAGGCACGT	GGG	CCCACGTGCCTGAAAGCTGCCA	21	0	3	57
St8sia6	chr2:13794064-13794314;-	Q8K4T1	ENSMUSG00000003418	2	13794113	13794134	+	TGGTAACGTTTGAGTAGAC	TGG	TGGTAACGTTTGAGTAGACTGG	49	0	3	42
St8sia6	chr2:13794064-13794314;-	Q8K4T1	ENSMUSG00000003418	2	13794151	13794172	-	ACTGTCCACGGAACGTCGT	GGG	CCCACGACGTTCCGTGGACAGT	87	1	3	57
St8sia6	chr2:13794064-13794314;-	Q8K4T1	ENSMUSG00000003418	2	13794186	13794207	-	ATTGCCCTTGAAGATCTCT	TGG	CCAAGAGATCTTCAAGGGCAAT	122	1	3	42
St8sia6	chr2:13794064-13794314;-	Q8K4T1	ENSMUSG00000003418	2	13794334	13794355	+	TAAGGGCAGAATTGAGTAG	TGG	TAAGGGCAGAATTGAGTAGTGG	270	4	3	42
Ptpla	chr2:14056135-14056385;-	A2AQ81	ENSMUSG00000063275	2	14056186	14056207	-	CTCGCGTCTCTCTAGGAAG	AGG	CCTCTTCCTAGAGAGACGCGAG	51	0	3	57
Ptpla	chr2:14056135-14056385;-	A2AQ81	ENSMUSG00000063275	2	14056245	14056266	-	CACTCGCTCTATCTGGACA	AGG	CCTTGTCCAGATAGAGCGAGTG	110	1	3	52
Ptpla	chr2:14056135-14056385;-	A2AQ81	ENSMUSG00000063275	2	14056254	14056275	+	GATAGAGCGAGTGCACCCG	AGG	GATAGAGCGAGTGCACCCGAGG	119	1	3	63
Ptpla	chr2:14056135-14056385;-	A2AQ81	ENSMUSG00000063275	2	14056312	14056333	-	ACTCGGGAGAGCGAGCATT	TGG	CCAAATGCTCGCTCTCCCGAGT	177	2	3	57
Ptpla	chr2:14056135-14056385;-	A2AQ81	ENSMUSG00000063275	2	14056371	14056392	-	CGTCTGACCCAGTAATGAA	AGG	CCTTTCATTACTGGGTCAGACG	236	3	3	47
Stam	chr2:14073848-14074098;+	A0A0A6YVP6	ENSMUSG00000026718	2	14074069	14074090	-	CGGGGCGTGTCGGGAATGT	AGG	CCTACATTCCCGACACGCCCCG	8	0	3	68
Stam	chr2:14073848-14074098;+	A0A0A6YVP6	ENSMUSG00000026718	2	14073946	14073967	-	TGAGTTCCCGCGTGCCCGT	GGG	CCCACGGGCACGCGGGAACTCA	131	2	3	68
Stam	chr2:14073848-14074098;+	A0A0A6YVP6	ENSMUSG00000026718	2	14073932	14073953	+	ACCTAGCCGCTAACCCCAC	GGG	ACCTAGCCGCTAACCCCACGGG	145	2	3	63
Stam	chr2:14073848-14074098;+	A0A0A6YVP6	ENSMUSG00000026718	2	14073900	14073921	-	TCCATGTCCCCGGGCGTCT	CGG	CCGAGACGCCCGGGGACATGGA	177	2	3	68
Stam	chr2:14073848-14074098;+	A0A0A6YVP6	ENSMUSG00000026718	2	14073855	14073876	+	AGAGGCTCTTAGTCGGCCT	CGG	AGAGGCTCTTAGTCGGCCTCGG	222	3	3	57
Tmem236	chr2:14174273-14174523;+	A2ARJ3	ENSMUSG00000061531	2	14174487	14174508	+	GGTTAGCGATTTGAGTACA	AGG	GGTTAGCGATTTGAGTACAAGG	15	0	3	42
Tmem236	chr2:14174273-14174523;+	A2ARJ3	ENSMUSG00000061531	2	14174483	14174504	-	GTACTCAAATCGCTAACCA	GGG	CCCTGGTTAGCGATTTGAGTAC	19	0	3	42
Tmem236	chr2:14174273-14174523;+	A2ARJ3	ENSMUSG00000061531	2	14174348	14174369	+	AGTTCATCTGACTTCTAGT	AGG	AGTTCATCTGACTTCTAGTAGG	154	2	3	36
Tmem236	chr2:14174273-14174523;+	A2ARJ3	ENSMUSG00000061531	2	14174317	14174338	-	GGAACACTGGTTAAAAAGG	GGG	CCCCCTTTTTAACCAGTGTTCC	185	2	3	42
Mrc1	chr2:14229142-14229392;+	Q61830	ENSMUSG00000026712	2	14229318	14229339	+	TGACAGGATATCTCTCAAT	TGG	TGACAGGATATCTCTCAATTGG	53	0	3	36
Mrc1	chr2:14229142-14229392;+	Q61830	ENSMUSG00000026712	2	14229294	14229315	-	TGGGGGCGGTTAGAAAAAC	AGG	CCTGTTTTTCTAACCGCCCCCA	77	1	3	52
Mrc1	chr2:14229142-14229392;+	Q61830	ENSMUSG00000026712	2	14229250	14229271	-	TCGTAAGCTAAGGCACAGG	AGG	CCTCCTGTGCCTTAGCTTACGA	121	1	3	52
Mrc1	chr2:14229142-14229392;+	Q61830	ENSMUSG00000026712	2	14229208	14229229	-	GTAGGAGAGGAGAAAACGC	AGG	CCTGCGTTTTCTCCTCTCCTAC	163	2	2	52
Slc39a12	chr2:14388066-14388316;+	A2AQ77	ENSMUSG00000036949	2	14388288	14388309	-	GATGAAAGCGGACAGTTGC	TGG	CCAGCAACTGTCCGCTTTCATC	7	0	3	52
Slc39a12	chr2:14388066-14388316;+	A2AQ77	ENSMUSG00000036949	2	14388272	14388293	-	TGCTGGCTCGCAGATTTGC	AGG	CCTGCAAATCTGCGAGCCAGCA	23	0	2	57
Slc39a12	chr2:14388066-14388316;+	A2AQ77	ENSMUSG00000036949	2	14388167	14388188	+	CTAGATTCTGTCCCTTGGA	AGG	CTAGATTCTGTCCCTTGGAAGG	128	2	2	47
Slc39a12	chr2:14388066-14388316;+	A2AQ77	ENSMUSG00000036949	2	14388093	14388114	+	CAACTCTTGGTTTAAGCCT	AGG	CAACTCTTGGTTTAAGCCTAGG	202	3	2	42
Cacnb2	chr2:14602838-14603088;+	A0A0A6YWX5	ENSMUSG00000057914	2	14603045	14603066	-	GCAGATGTCTACCATACAC	TGG	CCAGTGTATGGTAGACATCTGC	22	0	2	47
Cacnb2	chr2:14602838-14603088;+	A0A0A6YWX5	ENSMUSG00000057914	2	14603034	14603055	+	TCTGGCTCAATCCAGTGTA	TGG	TCTGGCTCAATCCAGTGTATGG	33	0	2	47
Cacnb2	chr2:14602838-14603088;+	A0A0A6YWX5	ENSMUSG00000057914	2	14602944	14602965	-	AGCATATACAAAGTGCCGT	TGG	CCAACGGCACTTTGTATATGCT	123	1	3	42
Cacnb2	chr2:14602838-14603088;+	A0A0A6YWX5	ENSMUSG00000057914	2	14602846	14602867	-	TTTTTTTACCTGGGGGAGG	GGG	CCCCCTCCCCCAGGTAAAAAAA	221	3	2	47
Arl5b	chr2:15049145-15049395;+	D6RJJ6	ENSMUSG00000017418	2	15049373	15049394	+	TGCCAATCACCTCCCCTGA	GGG	TGCCAATCACCTCCCCTGAGGG	1	0	3	57
Arl5b	chr2:15049145-15049395;+	D6RJJ6	ENSMUSG00000017418	2	15049313	15049334	-	TGCCGGAAGTGACGAACCC	AGG	CCTGGGTTCGTCACTTCCGGCA	61	0	3	63
Arl5b	chr2:15049145-15049395;+	D6RJJ6	ENSMUSG00000017418	2	15049288	15049309	-	CGACTTTCTGTTCCGAAGC	TGG	CCAGCTTCGGAACAGAAAGTCG	86	1	3	52
Arl5b	chr2:15049145-15049395;+	D6RJJ6	ENSMUSG00000017418	2	15049212	15049233	+	AGTGTACCTAAACGCAGAT	CGG	AGTGTACCTAAACGCAGATCGG	162	2	3	42
Arl5b	chr2:15049145-15049395;+	D6RJJ6	ENSMUSG00000017418	2	15049177	15049198	+	TGCGACACTGCGCCAAATA	GGG	TGCGACACTGCGCCAAATAGGG	197	3	3	52
Nsun6	chr2:15055069-15055319;-	A2ASK1	ENSMUSG00000026707	2	15055089	15055110	+	GCCGAGGAAATCCCCAGAT	CGG	GCCGAGGAAATCCCCAGATCGG	20	0	3	57
Nsun6	chr2:15055069-15055319;-	A2ASK1	ENSMUSG00000026707	2	15055146	15055167	-	TACACTTCCGGTGTGCGGA	TGG	CCATCCGCACACCGGAAGTGTA	77	1	3	57
Nsun6	chr2:15055069-15055319;-	A2ASK1	ENSMUSG00000026707	2	15055151	15055172	+	CGCACACCGGAAGTGTACA	GGG	CGCACACCGGAAGTGTACAGGG	82	1	3	57
Nsun6	chr2:15055069-15055319;-	A2ASK1	ENSMUSG00000026707	2	15055213	15055234	-	GAAGGTCGGCACGTGACGT	CGG	CCGACGTCACGTGCCGACCTTC	144	2	3	63
Nsun6	chr2:15055069-15055319;-	A2ASK1	ENSMUSG00000026707	2	15055323	15055344	+	AGACCGAGCGACTACGGGT	CGG	AGACCGAGCGACTACGGGTCGG	254	4	4	63
Malrd1	chr2:15526229-15526479;+	A2AJX4	ENSMUSG00000075520	2	15526405	15526426	+	GTTCAGCTAGCTTCAAATG	TGG	GTTCAGCTAGCTTCAAATGTGG	53	0	3	42
Malrd1	chr2:15526229-15526479;+	A2AJX4	ENSMUSG00000075520	2	15526401	15526422	-	ATTTGAAGCTAGCTGAACA	TGG	CCATGTTCAGCTAGCTTCAAAT	57	0	2	36
Malrd1	chr2:15526229-15526479;+	A2AJX4	ENSMUSG00000075520	2	15526314	15526335	-	AGAGCAAATACACAAATGG	CGG	CCGCCATTTGTGTATTTGCTCT	144	2	2	36
Malrd1	chr2:15526229-15526479;+	A2AJX4	ENSMUSG00000075520	2	15526285	15526306	-	TAAAGTTGTAACTAATATA	TGG	CCATATATTAGTTACAACTTTA	173	2	3	15
Plxdc2	chr2:16356054-16356304;+	B1AY85	ENSMUSG00000026748	2	16356264	16356285	+	CAGCGGTAGATCTAGCAAA	TGG	CAGCGGTAGATCTAGCAAATGG	19	0	3	47
Plxdc2	chr2:16356054-16356304;+	B1AY85	ENSMUSG00000026748	2	16356147	16356168	+	CCGAGAAAAGCTCAGCCAA	TGG	CCGAGAAAAGCTCAGCCAATGG	136	2	3	52
Plxdc2	chr2:16356054-16356304;+	B1AY85	ENSMUSG00000026748	2	16356144	16356165	-	TTGGCTGAGCTTTTCTCGG	GGG	CCCCCGAGAAAAGCTCAGCCAA	139	2	3	52
Plxdc2	chr2:16356054-16356304;+	B1AY85	ENSMUSG00000026748	2	16356055	16356076	+	CGGGTGTTTGGGGCCGCAA	TGG	CGGGTGTTTGGGGCCGCAATGG	228	3	3	68
Plxdc2	chr2:16356054-16356304;+	B1AY85	ENSMUSG00000026748	2	16356052	16356073	-	TTGCGGCCCCAAACACCCG	AGG	CCTCGGGTGTTTGGGGCCGCAA	231	3	3	68
Nebl	chr2:17731464-17731714;-	F6RM14	ENSMUSG00000053702	2	17731499	17731520	-	ACATCCTTGGCCGACCTCT	GGG	CCCAGAGGTCGGCCAAGGATGT	35	0	3	57
Nebl	chr2:17731464-17731714;-	F6RM14	ENSMUSG00000053702	2	17731525	17731546	+	AAGCTCCTCCTACGTCTCA	AGG	AAGCTCCTCCTACGTCTCAAGG	61	0	3	52
Nebl	chr2:17731464-17731714;-	F6RM14	ENSMUSG00000053702	2	17731530	17731551	-	TGGACCCTTGAGACGTAGG	AGG	CCTCCTACGTCTCAAGGGTCCA	66	1	3	57
Nebl	chr2:17731464-17731714;-	F6RM14	ENSMUSG00000053702	2	17731617	17731638	+	AAGACGCTTGACCTGGAAC	TGG	AAGACGCTTGACCTGGAACTGG	153	2	3	52
Nebl	chr2:17731464-17731714;-	F6RM14	ENSMUSG00000053702	2	17731665	17731686	+	AGTCCCCCATACACCCCTT	TGG	AGTCCCCCATACACCCCTTTGG	201	3	3	57
H2afb1	chr2:17996958-17997208;-	Q9CQ70	ENSMUSG00000062651	2	17997014	17997035	-	AATATGGGCATTTCTGCAC	TGG	CCAGTGCAGAAATGCCCATATT	56	0	2	42
Skida1	chr2:18049051-18049301;-	Z4YN47	ENSMUSG00000054074	2	18049193	18049214	+	ACAGCTATTATCGTTTCAA	AGG	ACAGCTATTATCGTTTCAAAGG	142	2	3	31
Skida1	chr2:18049051-18049301;-	Z4YN47	ENSMUSG00000054074	2	18049291	18049312	+	GAAAACGTGCAGAATAGCC	TGG	GAAAACGTGCAGAATAGCCTGG	240	3	2	47
Skida1	chr2:18049051-18049301;-	Z4YN47	ENSMUSG00000054074	2	18049305	18049326	+	TAGCCTGGTATTTCCCTTC	TGG	TAGCCTGGTATTTCCCTTCTGG	254	4	3	47
Skida1	chr2:18049051-18049301;-	Z4YN47	ENSMUSG00000054074	2	18049308	18049329	-	CTCCCAGAAGGGAAATACC	AGG	CCTGGTATTTCCCTTCTGGGAG	257	4	2	52
Mllt10	chr2:18054987-18055237;+	A2AS70	ENSMUSG00000026743	2	18055183	18055204	-	AGCCCCCGCCTTAGTGAAT	CGG	CCGATTCACTAAGGCGGGGGCT	33	0	3	57
Mllt10	chr2:18054987-18055237;+	A2AS70	ENSMUSG00000026743	2	18055178	18055199	+	CGTGACCGATTCACTAAGG	CGG	CGTGACCGATTCACTAAGGCGG	38	0	3	52
Mllt10	chr2:18054987-18055237;+	A2AS70	ENSMUSG00000026743	2	18055149	18055170	+	AGAATTAGGTGGACTTAGA	AGG	AGAATTAGGTGGACTTAGAAGG	67	1	3	36
Mllt10	chr2:18054987-18055237;+	A2AS70	ENSMUSG00000026743	2	18055049	18055070	-	ACCCTGAAGGGGGTTTTTT	TGG	CCAAAAAAACCCCCTTCAGGGT	167	2	3	47
Dnajc1	chr2:18392830-18393080;-	F7C8U2	ENSMUSG00000026740	2	18392874	18392895	-	CGCCTGGCGTTCCTACTTC	CGG	CCGGAAGTAGGAACGCCAGGCG	44	0	3	63
Dnajc1	chr2:18392830-18393080;-	F7C8U2	ENSMUSG00000026740	2	18392880	18392901	+	GTAGGAACGCCAGGCGCTC	TGG	GTAGGAACGCCAGGCGCTCTGG	50	0	3	68
Dnajc1	chr2:18392830-18393080;-	F7C8U2	ENSMUSG00000026740	2	18392957	18392978	+	TGTCAGCGCTGGCTAAAAG	AGG	TGTCAGCGCTGGCTAAAAGAGG	127	2	3	52
Dnajc1	chr2:18392830-18393080;-	F7C8U2	ENSMUSG00000026740	2	18393003	18393024	-	AGATAGGCGTTCTTGGCCC	AGG	CCTGGGCCAAGAACGCCTATCT	173	2	3	57
Dnajc1	chr2:18392830-18393080;-	F7C8U2	ENSMUSG00000026740	2	18393008	18393029	+	GCCAAGAACGCCTATCTGT	AGG	GCCAAGAACGCCTATCTGTAGG	178	2	3	52
Commd3	chr2:18672134-18672384;+	Q63829	ENSMUSG00000051154	2	18672331	18672352	-	GGGACGGTTCGGAGAGGTT	CGG	CCGAACCTCTCCGAACCGTCCC	32	0	3	63
Commd3	chr2:18672134-18672384;+	Q63829	ENSMUSG00000051154	2	18672319	18672340	-	AGAGGTTCGGGCGACGCCT	CGG	CCGAGGCGTCGCCCGAACCTCT	44	0	3	68
Commd3	chr2:18672134-18672384;+	Q63829	ENSMUSG00000051154	2	18672284	18672305	-	GGTTCGGGTGAAGCTCGGG	CGG	CCGCCCGAGCTTCACCCGAACC	79	1	3	68
Commd3	chr2:18672134-18672384;+	Q63829	ENSMUSG00000051154	2	18672158	18672179	+	AGCGCCAAGCGGGACCAAT	GGG	AGCGCCAAGCGGGACCAATGGG	205	3	3	63
Bmi1	chr2:18676768-18677018;+	A2ASR7	ENSMUSG00000026739	2	18676882	18676903	-	GAAAAAAATGCACGGCTGA	AGG	CCTTCAGCCGTGCATTTTTTTC	115	1	3	42
Bmi1	chr2:18676768-18677018;+	A2ASR7	ENSMUSG00000026739	2	18676850	18676871	-	ACTGACACCGGCTCCAAAA	TGG	CCATTTTGGAGCCGGTGTCAGT	147	2	2	52
Bmi1	chr2:18676768-18677018;+	A2ASR7	ENSMUSG00000026739	2	18676776	18676797	-	TCATTCCTTAAGGGCGGCC	TGG	CCAGGCCGCCCTTAAGGAATGA	221	3	3	57
Bmi1	chr2:18676768-18677018;+	A2ASR7	ENSMUSG00000026739	2	18676771	18676792	+	AATTCCCAGGCCGCCCTTA	AGG	AATTCCCAGGCCGCCCTTAAGG	226	3	3	57
Pip4k2a	chr2:18998126-18998376;-	A2ASS3	ENSMUSG00000026737	2	18998275	18998296	-	ATGACGCTAGCGCCCAACG	CGG	CCGCGTTGGGCGCTAGCGTCAT	149	2	3	63
Pip4k2a	chr2:18998126-18998376;-	A2ASS3	ENSMUSG00000026737	2	18998285	18998306	+	CGCTAGCGTCATGACGCAG	AGG	CGCTAGCGTCATGACGCAGAGG	159	2	3	63
Pip4k2a	chr2:18998126-18998376;-	A2ASS3	ENSMUSG00000026737	2	18998355	18998376	-	ACAGAACAGCTTAACGGTC	CGG	CCGGACCGTTAAGCTGTTCTGT	229	3	3	47
Pip4k2a	chr2:18998126-18998376;-	A2ASS3	ENSMUSG00000026737	2	18998388	18998409	-	AGAGTGCTCGTCTTAGCAC	CGG	CCGGTGCTAAGACGAGCACTCT	262	4	3	52
Pip4k2a	chr2:18998126-18998376;-	A2ASS3	ENSMUSG00000026737	2	18998393	18998414	+	GCTAAGACGAGCACTCTCC	TGG	GCTAAGACGAGCACTCTCCTGG	267	4	3	57
4930426L09Rik	chr2:18998093-18998343;+	E9Q0N7	ENSMUSG00000026736	2	18998285	18998306	+	CGCTAGCGTCATGACGCAG	AGG	CGCTAGCGTCATGACGCAGAGG	37	0	3	63
4930426L09Rik	chr2:18998093-18998343;+	E9Q0N7	ENSMUSG00000026736	2	18998275	18998296	-	ATGACGCTAGCGCCCAACG	CGG	CCGCGTTGGGCGCTAGCGTCAT	47	0	3	63
4930426L09Rik	chr2:18998093-18998343;+	E9Q0N7	ENSMUSG00000026736	2	18998176	18998197	-	AGCGCAGCTGCAGCCTAAG	CGG	CCGCTTAGGCTGCAGCTGCGCT	146	2	2	63
Armc3	chr2:19199052-19199302;+	A2AU71	ENSMUSG00000037683	2	19199257	19199278	-	TTTGTTGCTAGGCGACGCT	GGG	CCCAGCGTCGCCTAGCAACAAA	24	0	3	52
Armc3	chr2:19199052-19199302;+	A2AU71	ENSMUSG00000037683	2	19199213	19199234	-	GAATTAGTTCTTAGCCCCA	AGG	CCTTGGGGCTAAGAACTAATTC	68	1	3	42
Armc3	chr2:19199052-19199302;+	A2AU71	ENSMUSG00000037683	2	19199153	19199174	+	GCACGATTGTGGTTCCTGC	AGG	GCACGATTGTGGTTCCTGCAGG	128	2	3	57
Armc3	chr2:19199052-19199302;+	A2AU71	ENSMUSG00000037683	2	19199148	19199169	-	AGGAACCACAATCGTGCCA	TGG	CCATGGCACGATTGTGGTTCCT	133	2	3	52
Armc3	chr2:19199052-19199302;+	A2AU71	ENSMUSG00000037683	2	19199064	19199085	+	TCGTCTTTATTTGGGCCGT	TGG	TCGTCTTTATTTGGGCCGTTGG	217	3	3	47
Msrb2	chr2:19371190-19371440;+	Q78J03	ENSMUSG00000023094	2	19371403	19371424	-	GCTGTGTTTCAGTTTGTTT	AGG	CCTAAACAAACTGAAACACAGC	16	0	2	36
Msrb2	chr2:19371190-19371440;+	Q78J03	ENSMUSG00000023094	2	19371377	19371398	+	CTGCAATTAGTATGACTTC	TGG	CTGCAATTAGTATGACTTCTGG	42	0	2	36
Msrb2	chr2:19371190-19371440;+	Q78J03	ENSMUSG00000023094	2	19371337	19371358	+	CAGATAATTATGTTGAGTA	AGG	CAGATAATTATGTTGAGTAAGG	82	1	3	26
Msrb2	chr2:19371190-19371440;+	Q78J03	ENSMUSG00000023094	2	19371322	19371343	-	TTATCTGGACATTGCTGCT	TGG	CCAAGCAGCAATGTCCAGATAA	97	1	2	42
Ptf1a	chr2:19445413-19445663;+	Q9QX98	ENSMUSG00000026735	2	19445612	19445633	+	TATAAGAATCCTCGCGTGC	CGG	TATAAGAATCCTCGCGTGCCGG	30	0	3	47
Ptf1a	chr2:19445413-19445663;+	Q9QX98	ENSMUSG00000026735	2	19445472	19445493	+	GCACCTCATTCTGCCGCAC	TGG	GCACCTCATTCTGCCGCACTGG	170	2	3	63
Ptf1a	chr2:19445413-19445663;+	Q9QX98	ENSMUSG00000026735	2	19445446	19445467	+	CAAAGAACGTAGGAGCGGG	AGG	CAAAGAACGTAGGAGCGGGAGG	196	3	3	57
Ptf1a	chr2:19445413-19445663;+	Q9QX98	ENSMUSG00000026735	2	19445445	19445466	-	CTCCCGCTCCTACGTTCTT	TGG	CCAAAGAACGTAGGAGCGGGAG	197	3	3	57
4921504E06Rik	chr2:19553914-19554164;-	Q8CET2	ENSMUSG00000026734	2	19553927	19553948	-	TCGCCATGGCAACGGACTC	TGG	CCAGAGTCCGTTGCCATGGCGA	13	0	3	63
4921504E06Rik	chr2:19553914-19554164;-	Q8CET2	ENSMUSG00000026734	2	19553952	19553973	+	CCAGAGAAACCGGAGACCG	GGG	CCAGAGAAACCGGAGACCGGGG	38	0	3	63
4921504E06Rik	chr2:19553914-19554164;-	Q8CET2	ENSMUSG00000026734	2	19554091	19554112	-	CGCAAGGCTTATGTCTGGT	GGG	CCCACCAGACATAAGCCTTGCG	177	2	3	52
4921504E06Rik	chr2:19553914-19554164;-	Q8CET2	ENSMUSG00000026734	2	19554108	19554129	+	TTGCGACAAAGAGCCTTCT	CGG	TTGCGACAAAGAGCCTTCTCGG	194	3	3	47
4921504E06Rik	chr2:19553914-19554164;-	Q8CET2	ENSMUSG00000026734	2	19554133	19554154	-	TAGGAACGGGTTGGCTTGT	GGG	CCCACAAGCCAACCCGTTCCTA	219	3	3	52
Otud1	chr2:19657502-19657752;+	Q9CUB6	ENSMUSG00000043415	2	19657690	19657711	-	TTGTTTACCTCAGGCCGCG	CGG	CCGCGCGGCCTGAGGTAAACAA	41	0	3	57
Otud1	chr2:19657502-19657752;+	Q9CUB6	ENSMUSG00000043415	2	19657646	19657667	-	AATGCGCGCCCCATTCAAG	CGG	CCGCTTGAATGGGGCGCGCATT	85	1	3	57
Otud1	chr2:19657502-19657752;+	Q9CUB6	ENSMUSG00000043415	2	19657613	19657634	-	CCTCCAGCGGAGACCTCAT	GGG	CCCATGAGGTCTCCGCTGGAGG	118	1	3	63
Otud1	chr2:19657502-19657752;+	Q9CUB6	ENSMUSG00000043415	2	19657534	19657555	+	CAGCAACCGTAGTCAGGTT	GGG	CAGCAACCGTAGTCAGGTTGGG	197	3	3	52
Otud1	chr2:19657502-19657752;+	Q9CUB6	ENSMUSG00000043415	2	19657533	19657554	-	CCAACCTGACTACGGTTGC	TGG	CCAGCAACCGTAGTCAGGTTGG	198	3	3	57
Etl4	chr2:19909530-19909780;+	B1AY50	ENSMUSG00000036617	2	19909600	19909621	+	TTTGCGAAAGCTTAGATTT	CGG	TTTGCGAAAGCTTAGATTTCGG	159	2	3	31
Etl4	chr2:19909530-19909780;+	B1AY50	ENSMUSG00000036617	2	19909596	19909617	-	AATCTAAGCTTTCGCAAAG	CGG	CCGCTTTGCGAAAGCTTAGATT	163	2	3	36
Etl4	chr2:19909530-19909780;+	B1AY50	ENSMUSG00000036617	2	19909586	19909607	-	TTCGCAAAGCGGTGCTGAA	GGG	CCCTTCAGCACCGCTTTGCGAA	173	2	3	52
Etl4	chr2:19909530-19909780;+	B1AY50	ENSMUSG00000036617	2	19909546	19909567	-	GGCGCTCGTTTCCCAGTTG	GGG	CCCCAACTGGGAAACGAGCGCC	213	3	3	63
Arhgap21	chr2:20968881-20969131;-	F6WQR2	ENSMUSG00000036591	2	20968992	20969013	+	ACTGCTCGCGCCTTCCTTC	TGG	ACTGCTCGCGCCTTCCTTCTGG	111	1	3	63
Arhgap21	chr2:20968881-20969131;-	F6WQR2	ENSMUSG00000036591	2	20969062	20969083	+	CTCCGGGGCGAGGAGTTTT	CGG	CTCCGGGGCGAGGAGTTTTCGG	181	2	3	63
Arhgap21	chr2:20968881-20969131;-	F6WQR2	ENSMUSG00000036591	2	20969077	20969098	+	TTTTCGGTCTGCAGTCACC	CGG	TTTTCGGTCTGCAGTCACCCGG	196	3	2	52
Arhgap21	chr2:20968881-20969131;-	F6WQR2	ENSMUSG00000036591	2	20969109	20969130	+	CAAGCTAGAGGAGGAAGAC	GGG	CAAGCTAGAGGAGGAAGACGGG	228	3	2	52
Enkur	chr2:21205365-21205615;-	Q6SP97	ENSMUSG00000026679	2	21205383	21205404	+	GCTAGGAGACGGGGCAACC	TGG	GCTAGGAGACGGGGCAACCTGG	18	0	3	68
Enkur	chr2:21205365-21205615;-	Q6SP97	ENSMUSG00000026679	2	21205459	21205480	+	AAAGACGTTCCTGCGTCTT	TGG	AAAGACGTTCCTGCGTCTTTGG	94	1	3	47
Enkur	chr2:21205365-21205615;-	Q6SP97	ENSMUSG00000026679	2	21205531	21205552	+	TGGTTTTCCTCGGTACATC	TGG	TGGTTTTCCTCGGTACATCTGG	166	2	3	47
Enkur	chr2:21205365-21205615;-	Q6SP97	ENSMUSG00000026679	2	21205628	21205649	-	CGATCGCTCCACCTCCGCA	GGG	CCCTGCGGAGGTGGAGCGATCG	263	4	3	68
Enkur	chr2:21205365-21205615;-	Q6SP97	ENSMUSG00000026679	2	21205632	21205653	+	GCGGAGGTGGAGCGATCGA	CGG	GCGGAGGTGGAGCGATCGACGG	267	4	3	68
Thnsl1	chr2:21205474-21205724;+	1986-04-11	ENSMUSG00000048550	2	21205693	21205714	+	GGTTACGTGGTTGGCCTAG	TGG	GGTTACGTGGTTGGCCTAGTGG	10	0	3	57
Thnsl1	chr2:21205474-21205724;+	1986-04-11	ENSMUSG00000048550	2	21205664	21205685	+	GAGCCTCGGGGTAATGGGC	GGG	GAGCCTCGGGGTAATGGGCGGG	39	0	3	68
Thnsl1	chr2:21205474-21205724;+	1986-04-11	ENSMUSG00000048550	2	21205639	21205660	+	TGGAGCGATCGACGGGGAA	GGG	TGGAGCGATCGACGGGGAAGGG	64	1	3	63
Thnsl1	chr2:21205474-21205724;+	1986-04-11	ENSMUSG00000048550	2	21205628	21205649	-	CGATCGCTCCACCTCCGCA	GGG	CCCTGCGGAGGTGGAGCGATCG	75	1	3	68
Thnsl1	chr2:21205474-21205724;+	1986-04-11	ENSMUSG00000048550	2	21205531	21205552	+	TGGTTTTCCTCGGTACATC	TGG	TGGTTTTCCTCGGTACATCTGG	172	2	3	47
Gpr158	chr2:21367292-21367542;+	Q8C419	ENSMUSG00000045967	2	21367507	21367528	+	ACAGAGGCGCCGACCAAAC	AGG	ACAGAGGCGCCGACCAAACAGG	14	0	3	63
Gpr158	chr2:21367292-21367542;+	Q8C419	ENSMUSG00000045967	2	21367471	21367492	+	TCCCGCCCCAGCCAACAAA	TGG	TCCCGCCCCAGCCAACAAATGG	50	0	3	63
Gpr158	chr2:21367292-21367542;+	Q8C419	ENSMUSG00000045967	2	21367435	21367456	-	AACCCGAGGCGCACTGAGG	AGG	CCTCCTCAGTGCGCCTCGGGTT	86	1	3	68
Gpr158	chr2:21367292-21367542;+	Q8C419	ENSMUSG00000045967	2	21367383	21367404	+	AGTCATCAGGGAACACGAG	TGG	AGTCATCAGGGAACACGAGTGG	138	2	3	52
Gpr158	chr2:21367292-21367542;+	Q8C419	ENSMUSG00000045967	2	21367368	21367389	-	GATGACTCGGAAACCTTCA	GGG	CCCTGAAGGTTTCCGAGTCATC	153	2	3	47
Myo3a	chr2:22227253-22227503;+	B1AYY3	ENSMUSG00000025716	2	22227413	22227434	+	AACCACTGGACAGCAACTC	TGG	AACCACTGGACAGCAACTCTGG	69	1	2	52
Myo3a	chr2:22227253-22227503;+	B1AYY3	ENSMUSG00000025716	2	22227400	22227421	+	TGAGCATCTAGCTAACCAC	TGG	TGAGCATCTAGCTAACCACTGG	82	1	2	47
Myo3a	chr2:22227253-22227503;+	B1AYY3	ENSMUSG00000025716	2	22227290	22227311	+	GGCTTAGGTGAGTCACAGT	GGG	GGCTTAGGTGAGTCACAGTGGG	192	3	2	52
Myo3a	chr2:22227253-22227503;+	B1AYY3	ENSMUSG00000025716	2	22227267	22227288	-	CAAAAAACTGTCCCCCAAC	AGG	CCTGTTGGGGGACAGTTTTTTG	215	3	3	47
Gad2	chr2:22621955-22622205;+	P48320	ENSMUSG00000026787	2	22622182	22622203	+	GTTCCGGCAGAAGCAGACC	TGG	GTTCCGGCAGAAGCAGACCTGG	2	0	3	63
Gad2	chr2:22621955-22622205;+	P48320	ENSMUSG00000026787	2	22622169	22622190	-	TGCCGGAACGCGCTGTCCA	GGG	CCCTGGACAGCGCGTTCCGGCA	15	0	3	68
Gad2	chr2:22621955-22622205;+	P48320	ENSMUSG00000026787	2	22622121	22622142	+	CCTGTCCCTGGGGTCACCT	AGG	CCTGTCCCTGGGGTCACCTAGG	63	1	3	68
Gad2	chr2:22621955-22622205;+	P48320	ENSMUSG00000026787	2	22622010	22622031	+	CGCGAGAACCACTTTTGCT	CGG	CGCGAGAACCACTTTTGCTCGG	174	2	3	52
Gad2	chr2:22621955-22622205;+	P48320	ENSMUSG00000026787	2	22621977	22621998	+	AGCGACCTCAGCACTGGTT	TGG	AGCGACCTCAGCACTGGTTTGG	207	3	3	57
Apbb1ip	chr2:22773844-22774094;+	Q8R5A3	ENSMUSG00000026786	2	22774050	22774071	-	TCTGAAGGGTTAGTGCTCA	AGG	CCTTGAGCACTAACCCTTCAGA	23	0	3	47
Apbb1ip	chr2:22773844-22774094;+	Q8R5A3	ENSMUSG00000026786	2	22773989	22774010	+	ACTGGTGAACTCTCTTGTA	GGG	ACTGGTGAACTCTCTTGTAGGG	84	1	3	42
Apbb1ip	chr2:22773844-22774094;+	Q8R5A3	ENSMUSG00000026786	2	22773973	22773994	-	ACCAGTCAGTAACACCTGC	AGG	CCTGCAGGTGTTACTGACTGGT	100	1	3	52
Apbb1ip	chr2:22773844-22774094;+	Q8R5A3	ENSMUSG00000026786	2	22773959	22773980	+	TTGGGAACTAACTGCCTGC	AGG	TTGGGAACTAACTGCCTGCAGG	114	1	3	52
Apbb1ip	chr2:22773844-22774094;+	Q8R5A3	ENSMUSG00000026786	2	22773932	22773953	-	TCTAAATATCAACCTACGT	TGG	CCAACGTAGGTTGATATTTAGA	141	2	3	31
Pdss1	chr2:22895272-22895522;+	F6ZCX7	ENSMUSG00000026784	2	22895448	22895469	+	TTCTGGATAAAAGCGGACG	CGG	TTCTGGATAAAAGCGGACGCGG	53	0	3	47
Pdss1	chr2:22895272-22895522;+	F6ZCX7	ENSMUSG00000026784	2	22895419	22895440	-	TCCGAACTGTTGTCCTACG	CGG	CCGCGTAGGACAACAGTTCGGA	82	1	3	52
Pdss1	chr2:22895272-22895522;+	F6ZCX7	ENSMUSG00000026784	2	22895418	22895439	+	CCCGCGTAGGACAACAGTT	CGG	CCCGCGTAGGACAACAGTTCGG	83	1	3	57
Pdss1	chr2:22895272-22895522;+	F6ZCX7	ENSMUSG00000026784	2	22895358	22895379	+	TTGCGAAAACAATGGCCTC	AGG	TTGCGAAAACAATGGCCTCAGG	143	2	3	47
Pdss1	chr2:22895272-22895522;+	F6ZCX7	ENSMUSG00000026784	2	22895307	22895328	+	CACAGCGTAGACTAATTAG	AGG	CACAGCGTAGACTAATTAGAGG	194	3	3	42
Abi1	chr2:23040241-23040491;-	B7ZCU5	ENSMUSG00000058835	2	23040267	23040288	-	TCGCGAGAAAGTGAGCCTG	TGG	CCACAGGCTCACTTTCTCGCGA	26	0	3	57
Abi1	chr2:23040241-23040491;-	B7ZCU5	ENSMUSG00000058835	2	23040328	23040349	+	CCACTATAGCAATGCTTTC	TGG	CCACTATAGCAATGCTTTCTGG	87	1	3	42
Abi1	chr2:23040241-23040491;-	B7ZCU5	ENSMUSG00000058835	2	23040371	23040392	+	TAGGCCGCGCATGCGTCTA	AGG	TAGGCCGCGCATGCGTCTAAGG	130	2	4	63
Abi1	chr2:23040241-23040491;-	B7ZCU5	ENSMUSG00000058835	2	23040375	23040396	-	AGTTCCTTAGACGCATGCG	CGG	CCGCGCATGCGTCTAAGGAACT	134	2	3	52
Abi1	chr2:23040241-23040491;-	B7ZCU5	ENSMUSG00000058835	2	23040461	23040482	-	CTTGTGGCGCCATCTTCTG	GGG	CCCCAGAAGATGGCGCCACAAG	220	3	3	57
Acbd5	chr2:23067918-23068168;+	Z4YN06	ENSMUSG00000026781	2	23068131	23068152	+	AACCGAACCGGAACCGGAG	GGG	AACCGAACCGGAACCGGAGGGG	16	0	4	63
Acbd5	chr2:23067918-23068168;+	Z4YN06	ENSMUSG00000026781	2	23068080	23068101	-	GGCGGAAGTTCCTTTCTTC	CGG	CCGGAAGAAAGGAACTTCCGCC	67	1	3	52
Acbd5	chr2:23067918-23068168;+	Z4YN06	ENSMUSG00000026781	2	23068070	23068091	+	CAAACGCAATCCGGAAGAA	AGG	CAAACGCAATCCGGAAGAAAGG	77	1	3	47
Acbd5	chr2:23067918-23068168;+	Z4YN06	ENSMUSG00000026781	2	23068030	23068051	-	TCTTAAGCTTCGAGCAGAA	AGG	CCTTTCTGCTCGAAGCTTAAGA	117	1	3	42
Acbd5	chr2:23067918-23068168;+	Z4YN06	ENSMUSG00000026781	2	23067964	23067985	-	CGTCTGAAGAGTTCTTTCA	GGG	CCCTGAAAGAACTCTTCAGACG	183	2	3	42
Mastl	chr2:23156024-23156274;-	Q8C0P0	ENSMUSG00000026779	2	23156075	23156096	+	GGGCTCAGCCGCGGATACA	CGG	GGGCTCAGCCGCGGATACACGG	51	0	3	68
Mastl	chr2:23156024-23156274;-	Q8C0P0	ENSMUSG00000026779	2	23156083	23156104	-	AAAACAGCCCGTGTATCCG	CGG	CCGCGGATACACGGGCTGTTTT	59	0	2	52
Mastl	chr2:23156024-23156274;-	Q8C0P0	ENSMUSG00000026779	2	23156142	23156163	+	ACTAAGACTTTATGTAGTC	TGG	ACTAAGACTTTATGTAGTCTGG	118	1	3	31
Mastl	chr2:23156024-23156274;-	Q8C0P0	ENSMUSG00000026779	2	23156209	23156230	+	TCCGCATGAGCTAGAAGCC	AGG	TCCGCATGAGCTAGAAGCCAGG	185	2	3	57
Yme1l1	chr2:23156119-23156369;+	O88967	ENSMUSG00000026775	2	23156300	23156321	-	ACGCACTTAACGCTCACCC	AGG	CCTGGGTGAGCGTTAAGTGCGT	48	0	3	57
Yme1l1	chr2:23156119-23156369;+	O88967	ENSMUSG00000026775	2	23156274	23156295	+	CTAGCGAAGCCACAGAATG	TGG	CTAGCGAAGCCACAGAATGTGG	74	1	2	52
Yme1l1	chr2:23156119-23156369;+	O88967	ENSMUSG00000026775	2	23156209	23156230	+	TCCGCATGAGCTAGAAGCC	AGG	TCCGCATGAGCTAGAAGCCAGG	139	2	3	57
Yme1l1	chr2:23156119-23156369;+	O88967	ENSMUSG00000026775	2	23156142	23156163	+	ACTAAGACTTTATGTAGTC	TGG	ACTAAGACTTTATGTAGTCTGG	206	3	3	31
4931423N10Rik	chr2:23207226-23207476;+	A2ASY2	ENSMUSG00000026774	2	23207428	23207449	+	TATTGGCTTCAGGTAGTCG	AGG	TATTGGCTTCAGGTAGTCGAGG	27	0	3	47
4931423N10Rik	chr2:23207226-23207476;+	A2ASY2	ENSMUSG00000026774	2	23207264	23207285	-	TTCCAGCGCCCACCATAGC	TGG	CCAGCTATGGTGGGCGCTGGAA	191	3	3	63
4931423N10Rik	chr2:23207226-23207476;+	A2ASY2	ENSMUSG00000026774	2	23207262	23207283	+	AGCCAGCTATGGTGGGCGC	TGG	AGCCAGCTATGGTGGGCGCTGG	193	3	3	68
4931423N10Rik	chr2:23207226-23207476;+	A2ASY2	ENSMUSG00000026774	2	23207252	23207273	+	TGGCACTGTAAGCCAGCTA	TGG	TGGCACTGTAAGCCAGCTATGG	203	3	2	52
Nxph2	chr2:23320996-23321246;+	Q61199	ENSMUSG00000069132	2	23321206	23321227	-	AAACACTATCGCGACTGCC	GGG	CCCGGCAGTCGCGATAGTGTTT	19	0	3	52
Nxph2	chr2:23320996-23321246;+	Q61199	ENSMUSG00000069132	2	23321125	23321146	-	GCCCAGCATAGGCGCTGTT	AGG	CCTAACAGCGCCTATGCTGGGC	100	1	3	63
Nxph2	chr2:23320996-23321246;+	Q61199	ENSMUSG00000069132	2	23321124	23321145	+	ACCTAACAGCGCCTATGCT	GGG	ACCTAACAGCGCCTATGCTGGG	101	1	3	52
Nxph2	chr2:23320996-23321246;+	Q61199	ENSMUSG00000069132	2	23321109	23321130	-	GTTAGGTGTGCCTAGCGCA	GGG	CCCTGCGCTAGGCACACCTAAC	116	1	3	57
Nxph2	chr2:23320996-23321246;+	Q61199	ENSMUSG00000069132	2	23321030	23321051	-	CAAAAAGAATGCGCGGTGA	TGG	CCATCACCGCGCATTCTTTTTG	195	3	3	47
Spopl	chr2:23572106-23572356;-	A0A0A6YXL9	ENSMUSG00000026771	2	23572115	23572136	-	AAGTTCCGGGCCTCGGAGC	AGG	CCTGCTCCGAGGCCCGGAACTT	9	0	3	68
Spopl	chr2:23572106-23572356;-	A0A0A6YXL9	ENSMUSG00000026771	2	23572137	23572158	-	TTGCTCGCAAAGCCGCCGC	CGG	CCGGCGGCGGCTTTGCGAGCAA	31	0	3	68
Spopl	chr2:23572106-23572356;-	A0A0A6YXL9	ENSMUSG00000026771	2	23572162	23572183	-	TGCGAGGTATATGGGAAGC	AGG	CCTGCTTCCCATATACCTCGCA	56	0	3	52
Spopl	chr2:23572106-23572356;-	A0A0A6YXL9	ENSMUSG00000026771	2	23572174	23572195	+	ATACCTCGCAACTACCGAT	AGG	ATACCTCGCAACTACCGATAGG	68	1	3	47
Spopl	chr2:23572106-23572356;-	A0A0A6YXL9	ENSMUSG00000026771	2	23572177	23572198	-	CTTCCTATCGGTAGTTGCG	AGG	CCTCGCAACTACCGATAGGAAG	71	1	3	52
Hnmt	chr2:24049394-24049644;-	Q91VF2	ENSMUSG00000026986	2	24049466	24049487	-	AAATGTCTCTTACAGCTCC	TGG	CCAGGAGCTGTAAGAGACATTT	72	1	3	42
Hnmt	chr2:24049394-24049644;-	Q91VF2	ENSMUSG00000026986	2	24049597	24049618	+	ACTCACCTAAAGTCCCCAT	TGG	ACTCACCTAAAGTCCCCATTGG	203	3	2	47
Hnmt	chr2:24049394-24049644;-	Q91VF2	ENSMUSG00000026986	2	24049609	24049630	+	TCCCCATTGGATCTCTCCA	TGG	TCCCCATTGGATCTCTCCATGG	215	3	2	52
Hnmt	chr2:24049394-24049644;-	Q91VF2	ENSMUSG00000026986	2	24049660	24049681	-	AGGAGAACAAGTACGCTTC	TGG	CCAGAAGCGTACTTGTTCTCCT	266	4	3	47
Tbpl2	chr2:24096595-24096845;-	Z4YMT0	ENSMUSG00000061809	2	24096687	24096708	+	GTGAATGAGCTGAGGAGTC	AGG	GTGAATGAGCTGAGGAGTCAGG	92	1	2	52
Tbpl2	chr2:24096595-24096845;-	Z4YMT0	ENSMUSG00000061809	2	24096718	24096739	+	GAGAAGGAGTTGATGAGCC	AGG	GAGAAGGAGTTGATGAGCCAGG	123	1	2	52
Tbpl2	chr2:24096595-24096845;-	Z4YMT0	ENSMUSG00000061809	2	24096792	24096813	+	CCAGTAGAGTAGCATGATA	AGG	CCAGTAGAGTAGCATGATAAGG	197	3	3	42
Tbpl2	chr2:24096595-24096845;-	Z4YMT0	ENSMUSG00000061809	2	24096792	24096813	-	CCTTATCATGCTACTCTAC	TGG	CCAGTAGAGTAGCATGATAAGG	197	3	3	42
Il1f8	chr2:24152911-24153161;+	Q9D6Z6	ENSMUSG00000026985	2	24153116	24153137	-	TATCACTGTCTTTTGACCC	TGG	CCAGGGTCAAAAGACAGTGATA	24	0	2	42
Il1f8	chr2:24152911-24153161;+	Q9D6Z6	ENSMUSG00000026985	2	24153078	24153099	-	AGAAACCTGGGCTGGCAAG	AGG	CCTCTTGCCAGCCCAGGTTTCT	62	0	2	57
Il1f8	chr2:24152911-24153161;+	Q9D6Z6	ENSMUSG00000026985	2	24153020	24153041	-	GGAGCCACACATATAGGTG	TGG	CCACACCTATATGTGTGGCTCC	120	1	2	52
Il1f8	chr2:24152911-24153161;+	Q9D6Z6	ENSMUSG00000026985	2	24153016	24153037	+	CAAGCCACACCTATATGTG	TGG	CAAGCCACACCTATATGTGTGG	124	1	2	47
Il1f9	chr2:24186226-24186476;+	Q3U0P4	ENSMUSG00000044103	2	24186434	24186455	+	CTGGTAGTCACCCAGATAA	AGG	CTGGTAGTCACCCAGATAAAGG	21	0	3	47
Il1f9	chr2:24186226-24186476;+	Q3U0P4	ENSMUSG00000044103	2	24186416	24186437	+	TAAAAGAAGCTGGTGCCTC	TGG	TAAAAGAAGCTGGTGCCTCTGG	39	0	3	47
Il1f9	chr2:24186226-24186476;+	Q3U0P4	ENSMUSG00000044103	2	24186273	24186294	+	GGGCTGCCTACAATTCTTA	AGG	GGGCTGCCTACAATTCTTAAGG	182	2	3	47
Il1f9	chr2:24186226-24186476;+	Q3U0P4	ENSMUSG00000044103	2	24186250	24186271	-	GCCCCATAGGTCAGTCACC	AGG	CCTGGTGACTGACCTATGGGGC	205	3	3	63
Il1f9	chr2:24186226-24186476;+	Q3U0P4	ENSMUSG00000044103	2	24186248	24186269	+	TTCCTGGTGACTGACCTAT	GGG	TTCCTGGTGACTGACCTATGGG	207	3	3	47
Il1f6	chr2:24215168-24215418;+	Q9JLA2	ENSMUSG00000026984	2	24215372	24215393	-	GGACACCCTAGATAATTGC	TGG	CCAGCAATTATCTAGGGTGTCC	25	0	3	47
Il1f6	chr2:24215168-24215418;+	Q9JLA2	ENSMUSG00000026984	2	24215366	24215387	+	ATGGAACCAGCAATTATCT	AGG	ATGGAACCAGCAATTATCTAGG	31	0	3	36
Il1f6	chr2:24215168-24215418;+	Q9JLA2	ENSMUSG00000026984	2	24215292	24215313	-	CTTGTGACTTAGGAAACAT	TGG	CCAATGTTTCCTAAGTCACAAG	105	1	3	36
Il1f6	chr2:24215168-24215418;+	Q9JLA2	ENSMUSG00000026984	2	24215224	24215245	-	GTCACATATTTTAACCTGA	TGG	CCATCAGGTTAAAATATGTGAC	173	2	3	31
Il1f5	chr2:24276704-24276954;+	A2AIA8	ENSMUSG00000026983	2	24276915	24276936	+	TCCAACAGCTCCACAGGTC	TGG	TCCAACAGCTCCACAGGTCTGG	18	0	3	57
Il1f5	chr2:24276704-24276954;+	A2AIA8	ENSMUSG00000026983	2	24276897	24276918	-	TGGAGGTGGAGATTTGCTT	AGG	CCTAAGCAAATCTCCACCTCCA	36	0	2	47
Il1f5	chr2:24276704-24276954;+	A2AIA8	ENSMUSG00000026983	2	24276816	24276837	-	ATGCATGCTTACCTGCCTT	TGG	CCAAAGGCAGGTAAGCATGCAT	117	1	2	47
Il1f5	chr2:24276704-24276954;+	A2AIA8	ENSMUSG00000026983	2	24276713	24276734	+	AAACTTACAGTTTCTGTGG	TGG	AAACTTACAGTTTCTGTGGTGG	220	3	3	36
Il1f10	chr2:24290946-24291196;+	Q8R459	ENSMUSG00000046845	2	24291094	24291115	+	AGGGGTACGGAACAGCTTG	TGG	AGGGGTACGGAACAGCTTGTGG	81	1	3	57
Il1f10	chr2:24290946-24291196;+	Q8R459	ENSMUSG00000046845	2	24291077	24291098	+	TGGATTCTGTAATACTTAG	GGG	TGGATTCTGTAATACTTAGGGG	98	1	3	31
Il1f10	chr2:24290946-24291196;+	Q8R459	ENSMUSG00000046845	2	24291058	24291079	+	AGAGCTGGGGAGACCTTTG	TGG	AGAGCTGGGGAGACCTTTGTGG	117	1	2	57
Il1f10	chr2:24290946-24291196;+	Q8R459	ENSMUSG00000046845	2	24291005	24291026	-	TTATTCCTGGTCTTTAGAT	AGG	CCTATCTAAAGACCAGGAATAA	170	2	3	31
Il1rn	chr2:24336603-24336853;+	A0A0A6YVU4	ENSMUSG00000026981	2	24336829	24336850	+	TTATTCTGCTTAGGTAGCT	GGG	TTATTCTGCTTAGGTAGCTGGG	3	0	3	36
Il1rn	chr2:24336603-24336853;+	A0A0A6YVU4	ENSMUSG00000026981	2	24336823	24336844	-	TACCTAAGCAGAATAAAAG	GGG	CCCCTTTTATTCTGCTTAGGTA	9	0	3	31
Il1rn	chr2:24336603-24336853;+	A0A0A6YVU4	ENSMUSG00000026981	2	24336714	24336735	+	CTAGACTGAGTCACGCCTC	TGG	CTAGACTGAGTCACGCCTCTGG	118	1	3	57
Il1rn	chr2:24336603-24336853;+	A0A0A6YVU4	ENSMUSG00000026981	2	24336661	24336682	+	TTTCCCACATGTGACCTCC	AGG	TTTCCCACATGTGACCTCCAGG	171	2	3	52
Psd4	chr2:24367330-24367580;+	A0A0A6YX36	ENSMUSG00000026979	2	24367528	24367549	+	GGACGGCTTCGCTCTATCC	TGG	GGACGGCTTCGCTCTATCCTGG	31	0	3	63
Psd4	chr2:24367330-24367580;+	A0A0A6YX36	ENSMUSG00000026979	2	24367522	24367543	-	TAGAGCGAAGCCGTCCGAC	TGG	CCAGTCGGACGGCTTCGCTCTA	37	0	3	63
Psd4	chr2:24367330-24367580;+	A0A0A6YX36	ENSMUSG00000026979	2	24367512	24367533	+	TCTAGTCGGACCAGTCGGA	CGG	TCTAGTCGGACCAGTCGGACGG	47	0	3	57
Psd4	chr2:24367330-24367580;+	A0A0A6YX36	ENSMUSG00000026979	2	24367504	24367525	-	CTGGTCCGACTAGAGCGCT	GGG	CCCAGCGCTCTAGTCGGACCAG	55	0	3	63
Psd4	chr2:24367330-24367580;+	A0A0A6YX36	ENSMUSG00000026979	2	24367464	24367485	-	GCCGGGCACAACACTCGCA	CGG	CCGTGCGAGTGTTGTGCCCGGC	95	1	3	68
Pax8	chr2:24475599-24475849;-	A2AIU6	ENSMUSG00000026976	2	24475600	24475621	+	TTTATCCCGCCGAGGCCCT	GGG	TTTATCCCGCCGAGGCCCTGGG	1	0	3	63
Pax8	chr2:24475599-24475849;-	A2AIU6	ENSMUSG00000026976	2	24475615	24475636	-	TCGCCAGACACATCTCCCA	GGG	CCCTGGGAGATGTGTCTGGCGA	16	0	3	57
Pax8	chr2:24475599-24475849;-	A2AIU6	ENSMUSG00000026976	2	24475640	24475661	+	TCTCAGGCCTCGGATTGGC	TGG	TCTCAGGCCTCGGATTGGCTGG	41	0	3	63
Pax8	chr2:24475599-24475849;-	A2AIU6	ENSMUSG00000026976	2	24475647	24475668	-	CACCCAGCCAGCCAATCCG	AGG	CCTCGGATTGGCTGGCTGGGTG	48	0	3	68
Pax8	chr2:24475599-24475849;-	A2AIU6	ENSMUSG00000026976	2	24475683	24475704	+	AAGGGGGGGATTTTGCAAG	GGG	AAGGGGGGGATTTTGCAAGGGG	84	1	3	52
Cacna1b	chr2:24763152-24763402;-	A2AJ01	ENSMUSG00000004113	2	24763194	24763215	-	GCGTGACCGACCCCTTATA	GGG	CCCTATAAGGGGTCGGTCACGC	42	0	4	57
Cacna1b	chr2:24763152-24763402;-	A2AJ01	ENSMUSG00000004113	2	24763196	24763217	+	CTATAAGGGGTCGGTCACG	CGG	CTATAAGGGGTCGGTCACGCGG	44	0	3	57
Cacna1b	chr2:24763152-24763402;-	A2AJ01	ENSMUSG00000004113	2	24763228	24763249	-	GGGTGTGACTGACGCGGAT	TGG	CCAATCCGCGTCAGTCACACCC	76	1	3	63
Cacna1b	chr2:24763152-24763402;-	A2AJ01	ENSMUSG00000004113	2	24763304	24763325	-	AGCAACTCGGCGTTCCCTG	AGG	CCTCAGGGAACGCCGAGTTGCT	152	2	3	63
Cacna1b	chr2:24763152-24763402;-	A2AJ01	ENSMUSG00000004113	2	24763367	24763388	-	AAGCTTTGGGCGGCGCCCT	GGG	CCCAGGGCGCCGCCCAAAGCTT	215	3	3	68
Ehmt1	chr2:24919609-24919859;-	A0A0A6YXA8	ENSMUSG00000036893	2	24919752	24919773	-	AGGTTGAATTTCAGCGCGC	AGG	CCTGCGCGCTGAAATTCAACCT	143	2	2	52
Ehmt1	chr2:24919609-24919859;-	A0A0A6YXA8	ENSMUSG00000036893	2	24919754	24919775	+	TGCGCGCTGAAATTCAACC	TGG	TGCGCGCTGAAATTCAACCTGG	145	2	3	52
Ehmt1	chr2:24919609-24919859;-	A0A0A6YXA8	ENSMUSG00000036893	2	24919783	24919804	+	GAGCTGAGAGGTCACCAAA	AGG	GAGCTGAGAGGTCACCAAAAGG	174	2	2	52
Ehmt1	chr2:24919609-24919859;-	A0A0A6YXA8	ENSMUSG00000036893	2	24919797	24919818	-	GAAACAGAGCAGCTCCTTT	TGG	CCAAAAGGAGCTGCTCTGTTTC	188	2	2	47
Arrdc1	chr2:24935252-24935502;-	A2AIS9	ENSMUSG00000026972	2	24935313	24935334	-	GCCTTGGATCAGAAAGGGG	CGG	CCGCCCCTTTCTGATCCAAGGC	61	0	3	57
Arrdc1	chr2:24935252-24935502;-	A2AIS9	ENSMUSG00000026972	2	24935380	24935401	+	ATGAGGACACGCCTCCACG	AGG	ATGAGGACACGCCTCCACGAGG	128	2	3	63
Arrdc1	chr2:24935252-24935502;-	A2AIS9	ENSMUSG00000026972	2	24935394	24935415	-	AAAAATGGGCGTGTCCTCG	TGG	CCACGAGGACACGCCCATTTTT	142	2	3	52
Arrdc1	chr2:24935252-24935502;-	A2AIS9	ENSMUSG00000026972	2	24935493	24935514	+	AGGGGCCGCCCAGATCAGT	GGG	AGGGGCCGCCCAGATCAGTGGG	241	3	3	68
Arrdc1	chr2:24935252-24935502;-	A2AIS9	ENSMUSG00000026972	2	24935502	24935523	-	ATAGCCCACCCCACTGATC	TGG	CCAGATCAGTGGGGTGGGCTAT	250	3	3	57
Zmynd19	chr2:24949542-24949792;+	Q9CQG3	ENSMUSG00000026974	2	24949702	24949723	+	GAAGGGCGCGTCTCGCGAT	TGG	GAAGGGCGCGTCTCGCGATTGG	69	1	3	68
Zmynd19	chr2:24949542-24949792;+	Q9CQG3	ENSMUSG00000026974	2	24949665	24949686	-	CCGCGGCCAAGTGACCAAT	GGG	CCCATTGGTCACTTGGCCGCGG	106	1	3	63
Zmynd19	chr2:24949542-24949792;+	Q9CQG3	ENSMUSG00000026974	2	24949659	24949680	+	CCTAGTCCCATTGGTCACT	TGG	CCTAGTCCCATTGGTCACTTGG	112	1	3	52
Zmynd19	chr2:24949542-24949792;+	Q9CQG3	ENSMUSG00000026974	2	24949562	24949583	+	CGCGAAATTGACGTTGCGC	CGG	CGCGAAATTGACGTTGCGCCGG	209	3	3	57
Zmynd19	chr2:24949542-24949792;+	Q9CQG3	ENSMUSG00000026974	2	24949560	24949581	-	GGCGCAACGTCAATTTCGC	GGG	CCCGCGAAATTGACGTTGCGCC	211	3	4	57
Dph7	chr2:24962150-24962400;+	A0A0A6YWH1	ENSMUSG00000026975	2	24962359	24962380	-	CTACAGGCTGGAGGACCAT	AGG	CCTATGGTCCTCCAGCCTGTAG	20	0	3	57
Dph7	chr2:24962150-24962400;+	A0A0A6YWH1	ENSMUSG00000026975	2	24962330	24962351	-	TACACAGTCGTGCCAAGTG	CGG	CCGCACTTGGCACGACTGTGTA	49	0	3	52
Dph7	chr2:24962150-24962400;+	A0A0A6YWH1	ENSMUSG00000026975	2	24962318	24962339	+	GATTCTTGCTCCCCGCACT	TGG	GATTCTTGCTCCCCGCACTTGG	61	0	3	57
Dph7	chr2:24962150-24962400;+	A0A0A6YWH1	ENSMUSG00000026975	2	24962299	24962320	-	ATCAATCGTTTAGGGAAAG	TGG	CCACTTTCCCTAAACGATTGAT	80	1	3	36
Dph7	chr2:24962150-24962400;+	A0A0A6YWH1	ENSMUSG00000026975	2	24962218	24962239	+	CCAAGGTCACGAGTTACTG	GGG	CCAAGGTCACGAGTTACTGGGG	161	2	3	52
Mrpl41	chr2:24975098-24975348;-	A0A0A6YXF9	ENSMUSG00000036850	2	24975142	24975163	-	CGGATTGGCTTAGCCTCCA	GGG	CCCTGGAGGCTAAGCCAATCCG	44	0	3	57
Mrpl41	chr2:24975098-24975348;-	A0A0A6YXF9	ENSMUSG00000036850	2	24975172	24975193	+	CGCAGAGCCGGATGTGGAT	CGG	CGCAGAGCCGGATGTGGATCGG	74	1	3	63
Mrpl41	chr2:24975098-24975348;-	A0A0A6YXF9	ENSMUSG00000036850	2	24975207	24975228	+	TGCTCTGTCGCCTTGAGGC	GGG	TGCTCTGTCGCCTTGAGGCGGG	109	1	3	63
Mrpl41	chr2:24975098-24975348;-	A0A0A6YXF9	ENSMUSG00000036850	2	24975239	24975260	+	CGGGCTCTAGCCTATGGAG	CGG	CGGGCTCTAGCCTATGGAGCGG	141	2	3	63
Mrpl41	chr2:24975098-24975348;-	A0A0A6YXF9	ENSMUSG00000036850	2	24975307	24975328	+	AGCGCCTTAGTCCGGCCGT	GGG	AGCGCCTTAGTCCGGCCGTGGG	209	3	4	68
Pnpla7	chr2:24975783-24976033;+	B0R010	ENSMUSG00000036833	2	24975987	24976008	-	GAGTTGAGCAGCACAGTCA	GGG	CCCTGACTGTGCTGCTCAACTC	25	0	2	52
Pnpla7	chr2:24975783-24976033;+	B0R010	ENSMUSG00000036833	2	24975969	24975990	-	AGGGATCAAGCGGCCACGT	GGG	CCCACGTGGCCGCTTGATCCCT	43	0	3	63
Pnpla7	chr2:24975783-24976033;+	B0R010	ENSMUSG00000036833	2	24975856	24975877	-	GGTGGGACAGCTAAGAAAG	TGG	CCACTTTCTTAGCTGTCCCACC	156	2	2	52
Pnpla7	chr2:24975783-24976033;+	B0R010	ENSMUSG00000036833	2	24975788	24975809	-	AATGTGACCAGCTAGAGGG	TGG	CCACCCTCTAGCTGGTCACATT	224	3	2	52
Nsmf	chr2:25054105-25054355;+	F6TKU5	ENSMUSG00000006476	2	25054324	25054345	-	TAAGGGCGTGGCTAAAAGG	CGG	CCGCCTTTTAGCCACGCCCTTA	10	0	3	52
Nsmf	chr2:25054105-25054355;+	F6TKU5	ENSMUSG00000006476	2	25054314	25054335	-	GCTAAAAGGCGGCTCCTCC	CGG	CCGGGAGGAGCCGCCTTTTAGC	20	0	3	63
Nsmf	chr2:25054105-25054355;+	F6TKU5	ENSMUSG00000006476	2	25054296	25054317	-	CCGGAGGCTTTCTTCTTGG	GGG	CCCCCAAGAAGAAAGCCTCCGG	38	0	3	57
Nsmf	chr2:25054105-25054355;+	F6TKU5	ENSMUSG00000006476	2	25054201	25054222	+	TCCGGGTCTGAAGGAAACT	AGG	TCCGGGTCTGAAGGAAACTAGG	133	2	3	52
Entpd8	chr2:25080054-25080304;+	A0A0A6YY80	ENSMUSG00000036813	2	25080242	25080263	+	GGACAAGGTCCACAGTAAG	CGG	GGACAAGGTCCACAGTAAGCGG	41	0	2	52
Entpd8	chr2:25080054-25080304;+	A0A0A6YY80	ENSMUSG00000036813	2	25080201	25080222	+	TACTTGACTCCATCTGGCC	TGG	TACTTGACTCCATCTGGCCTGG	82	1	3	52
Entpd8	chr2:25080054-25080304;+	A0A0A6YY80	ENSMUSG00000036813	2	25080170	25080191	-	TGAGCGTCCAGAGGCTACA	GGG	CCCTGTAGCCTCTGGACGCTCA	113	1	3	57
Entpd8	chr2:25080054-25080304;+	A0A0A6YY80	ENSMUSG00000036813	2	25080052	25080073	-	ATAAAGCTCGGTTAAATAT	AGG	CCTATATTTAACCGAGCTTTAT	231	3	3	26
Noxa1	chr2:25095149-25095399;-	Q8CJ00	ENSMUSG00000036805	2	25095210	25095231	-	ATAGGCCTGACGAATGCAG	GGG	CCCCTGCATTCGTCAGGCCTAT	61	0	3	52
Noxa1	chr2:25095149-25095399;-	Q8CJ00	ENSMUSG00000036805	2	25095242	25095263	-	ATTGGCGTTGAGCTAAGCC	AGG	CCTGGCTTAGCTCAACGCCAAT	93	1	3	52
Noxa1	chr2:25095149-25095399;-	Q8CJ00	ENSMUSG00000036805	2	25095252	25095273	+	CTCAACGCCAATGAAACCA	CGG	CTCAACGCCAATGAAACCACGG	103	1	3	47
Noxa1	chr2:25095149-25095399;-	Q8CJ00	ENSMUSG00000036805	2	25095259	25095280	-	GAGATAACCGTGGTTTCAT	TGG	CCAATGAAACCACGGTTATCTC	110	1	3	42
Noxa1	chr2:25095149-25095399;-	Q8CJ00	ENSMUSG00000036805	2	25095409	25095430	-	TTTGCATAATAGACGTCGG	GGG	CCCCCGACGTCTATTATGCAAA	260	4	3	42
Nrarp	chr2:25180508-25180758;+	Q91ZA8	ENSMUSG00000078202	2	25180726	25180747	+	CGTAAAAGACGGCGAGAAG	CGG	CGTAAAAGACGGCGAGAAGCGG	11	0	3	52
Nrarp	chr2:25180508-25180758;+	Q91ZA8	ENSMUSG00000078202	2	25180725	25180746	-	CGCTTCTCGCCGTCTTTTA	CGG	CCGTAAAAGACGGCGAGAAGCG	12	0	3	52
Nrarp	chr2:25180508-25180758;+	Q91ZA8	ENSMUSG00000078202	2	25180664	25180685	-	CACCAGGGCTCTTTCGATT	GGG	CCCAATCGAAAGAGCCCTGGTG	73	1	3	52
Nrarp	chr2:25180508-25180758;+	Q91ZA8	ENSMUSG00000078202	2	25180662	25180683	+	CACCCAATCGAAAGAGCCC	TGG	CACCCAATCGAAAGAGCCCTGG	75	1	3	57
Nrarp	chr2:25180508-25180758;+	Q91ZA8	ENSMUSG00000078202	2	25180524	25180545	-	GGTTTTCCAGCACCACTGC	GGG	CCCGCAGTGGTGCTGGAAAACC	213	3	3	57
Tor4a	chr2:25196886-25197136;-	A0A0A6YXM0	ENSMUSG00000059555	2	25196939	25196960	-	AGGAGTCCAGGGAACCTAT	GGG	CCCATAGGTTCCCTGGACTCCT	53	0	3	52
Tor4a	chr2:25196886-25197136;-	A0A0A6YXM0	ENSMUSG00000059555	2	25197012	25197033	-	CCTCAGTTTATCTGGGTCA	GGG	CCCTGACCCAGATAAACTGAGG	126	2	3	47
Tor4a	chr2:25196886-25197136;-	A0A0A6YXM0	ENSMUSG00000059555	2	25197050	25197071	-	TTCTACTAGTTTACTAAGT	AGG	CCTACTTAGTAAACTAGTAGAA	164	2	3	26
Tor4a	chr2:25196886-25197136;-	A0A0A6YXM0	ENSMUSG00000059555	2	25197056	25197077	+	TAGTAAACTAGTAGAAAGC	AGG	TAGTAAACTAGTAGAAAGCAGG	170	2	3	31
Nelfb	chr2:25211489-25211739;-	F6SWS9	ENSMUSG00000013465	2	25211499	25211520	+	TCGTGAGAACGTGCTCAAG	GGG	TCGTGAGAACGTGCTCAAGGGG	10	0	3	52
Nelfb	chr2:25211489-25211739;-	F6SWS9	ENSMUSG00000013465	2	25211544	25211565	-	TGGCTAAGGCCTCCGGAGA	TGG	CCATCTCCGGAGGCCTTAGCCA	55	0	3	63
Nelfb	chr2:25211489-25211739;-	F6SWS9	ENSMUSG00000013465	2	25211572	25211593	-	ATCGTACTGACAAGAGCGC	GGG	CCCGCGCTCTTGTCAGTACGAT	83	1	3	52
Nelfb	chr2:25211489-25211739;-	F6SWS9	ENSMUSG00000013465	2	25211608	25211629	+	TTCAGTTCGACTGCTCTCT	GGG	TTCAGTTCGACTGCTCTCTGGG	119	1	3	47
Nelfb	chr2:25211489-25211739;-	F6SWS9	ENSMUSG00000013465	2	25211633	25211654	+	CAGAACCTACGACAGTTTC	AGG	CAGAACCTACGACAGTTTCAGG	144	2	3	47
4933433C11Rik	chr2:25214637-25214887;-	A2RSX4	ENSMUSG00000036770	2	25214713	25214734	-	GGGAGAGCCCCTCCTGATC	TGG	CCAGATCAGGAGGGGCTCTCCC	76	1	3	68
4933433C11Rik	chr2:25214637-25214887;-	A2RSX4	ENSMUSG00000036770	2	25214744	25214765	-	AAGGAGGGGGTACTAAGGA	TGG	CCATCCTTAGTACCCCCTCCTT	107	1	2	52
4933433C11Rik	chr2:25214637-25214887;-	A2RSX4	ENSMUSG00000036770	2	25214762	25214783	-	GTGACAGTCTCAGCAGGTA	AGG	CCTTACCTGCTGAGACTGTCAC	125	1	2	52
4933433C11Rik	chr2:25214637-25214887;-	A2RSX4	ENSMUSG00000036770	2	25214833	25214854	-	AACCTAAGCCCCTAGTAAA	GGG	CCCTTTACTAGGGGCTTAGGTT	196	3	3	42
Fam166a	chr2:25218495-25218745;+	Q9D4K5	ENSMUSG00000026969	2	25218702	25218723	+	ATGCTGCCCCCCTTCACAA	TGG	ATGCTGCCCCCCTTCACAATGG	22	0	3	57
Fam166a	chr2:25218495-25218745;+	Q9D4K5	ENSMUSG00000026969	2	25218571	25218592	+	CCTGAACTCTGGGTGAGTA	GGG	CCTGAACTCTGGGTGAGTAGGG	153	2	2	52
Fam166a	chr2:25218495-25218745;+	Q9D4K5	ENSMUSG00000026969	2	25218516	25218537	+	CTTGGGTCTTGACCTCTGA	GGG	CTTGGGTCTTGACCTCTGAGGG	208	3	2	52
Fam166a	chr2:25218495-25218745;+	Q9D4K5	ENSMUSG00000026969	2	25218499	25218520	+	GTAGGGGCTGCTTTTCACT	TGG	GTAGGGGCTGCTTTTCACTTGG	225	3	2	52
Tubb4b	chr2:25224702-25224952;-	P68372	ENSMUSG00000036752	2	25224769	25224790	+	TTCCGTCAATCGAGCGGTC	TGG	TTCCGTCAATCGAGCGGTCTGG	67	1	3	57
Tubb4b	chr2:25224702-25224952;-	P68372	ENSMUSG00000036752	2	25224820	25224841	+	TATTGGTCACGCTTGCCTA	CGG	TATTGGTCACGCTTGCCTACGG	118	1	3	47
Tubb4b	chr2:25224702-25224952;-	P68372	ENSMUSG00000036752	2	25224835	25224856	-	TTGTGATAGGGGGAGCCGT	AGG	CCTACGGCTCCCCCTATCACAA	133	2	3	57
Tubb4b	chr2:25224702-25224952;-	P68372	ENSMUSG00000036752	2	25224871	25224892	+	CCGCAGTGCTCAATCCATT	GGG	CCGCAGTGCTCAATCCATTGGG	169	2	3	52
Tubb4b	chr2:25224702-25224952;-	P68372	ENSMUSG00000036752	2	25224871	25224892	-	CCCAATGGATTGAGCACTG	CGG	CCGCAGTGCTCAATCCATTGGG	169	2	3	52
Slc34a3	chr2:25234364-25234614;-	Q80SU6	ENSMUSG00000006469	2	25234388	25234409	+	CAGCCCAACTCTCTTAGGG	TGG	CAGCCCAACTCTCTTAGGGTGG	24	0	3	57
Slc34a3	chr2:25234364-25234614;-	Q80SU6	ENSMUSG00000006469	2	25234391	25234412	-	GTTCCACCCTAAGAGAGTT	GGG	CCCAACTCTCTTAGGGTGGAAC	27	0	3	47
Slc34a3	chr2:25234364-25234614;-	Q80SU6	ENSMUSG00000006469	2	25234519	25234540	+	AGGATGCTGTCATTCTGGC	TGG	AGGATGCTGTCATTCTGGCTGG	155	2	3	52
Slc34a3	chr2:25234364-25234614;-	Q80SU6	ENSMUSG00000006469	2	25234554	25234575	-	GAAGGGCAACTTTCTTGTG	GGG	CCCCACAAGAAAGTTGCCCTTC	190	3	3	47
Rnf208	chr2:25242005-25242255;+	Z4YMD3	ENSMUSG00000044628	2	25242144	25242165	+	CGTAGATCGAGGGGCGGCT	AGG	CGTAGATCGAGGGGCGGCTAGG	90	1	4	68
Rnf208	chr2:25242005-25242255;+	Z4YMD3	ENSMUSG00000044628	2	25242128	25242149	-	TCTACGCCTGGTCTGGCGT	CGG	CCGACGCCAGACCAGGCGTAGA	106	1	3	63
Rnf208	chr2:25242005-25242255;+	Z4YMD3	ENSMUSG00000044628	2	25242096	25242117	-	CGACCTCCCAGCTAGCTAC	CGG	CCGGTAGCTAGCTGGGAGGTCG	138	2	3	63
Rnf208	chr2:25242005-25242255;+	Z4YMD3	ENSMUSG00000044628	2	25242061	25242082	+	CAAGGGAATCTTGTCGGCA	CGG	CAAGGGAATCTTGTCGGCACGG	173	2	3	52
Rnf208	chr2:25242005-25242255;+	Z4YMD3	ENSMUSG00000044628	2	25242037	25242058	-	TCTTGGCTCATCCCCCGAG	GGG	CCCCTCGGGGGATGAGCCAAGA	197	3	3	63
Cysrt1	chr2:25242452-25242702;-	A0A0A0MQE7	ENSMUSG00000036731	2	25242471	25242492	+	GAGACAACCTCTGCTGCGG	CGG	GAGACAACCTCTGCTGCGGCGG	19	0	3	63
Cysrt1	chr2:25242452-25242702;-	A0A0A0MQE7	ENSMUSG00000036731	2	25242557	25242578	-	TGGAAAGGGGTGATGTCTC	TGG	CCAGAGACATCACCCCTTTCCA	105	1	3	52
Cysrt1	chr2:25242452-25242702;-	A0A0A0MQE7	ENSMUSG00000036731	2	25242610	25242631	+	CGGTCTCGGAGAGTATACT	GGG	CGGTCTCGGAGAGTATACTGGG	158	2	3	52
Cysrt1	chr2:25242452-25242702;-	A0A0A0MQE7	ENSMUSG00000036731	2	25242654	25242675	+	CGTGGAGATCCCACGGATG	AGG	CGTGGAGATCCCACGGATGAGG	202	3	3	63
Cysrt1	chr2:25242452-25242702;-	A0A0A0MQE7	ENSMUSG00000036731	2	25242705	25242726	+	TTGTGAAGGATGGGGGCGA	GGG	TTGTGAAGGATGGGGGCGAGGG	253	4	3	57
Tmem203	chr2:25255189-25255439;+	Q8R235	ENSMUSG00000078201	2	25255394	25255415	-	TTCCTGTTGACAGCGGAAG	GGG	CCCCTTCCGCTGTCAACAGGAA	24	0	3	52
Tmem203	chr2:25255189-25255439;+	Q8R235	ENSMUSG00000078201	2	25255392	25255413	+	TCCCCCTTCCGCTGTCAAC	AGG	TCCCCCTTCCGCTGTCAACAGG	26	0	3	63
Tmem203	chr2:25255189-25255439;+	Q8R235	ENSMUSG00000078201	2	25255346	25255367	+	CCTGCATTACTGCACACGC	CGG	CCTGCATTACTGCACACGCCGG	72	1	3	57
Tmem203	chr2:25255189-25255439;+	Q8R235	ENSMUSG00000078201	2	25255346	25255367	-	CCGGCGTGTGCAGTAATGC	AGG	CCTGCATTACTGCACACGCCGG	72	1	3	63
Tmem203	chr2:25255189-25255439;+	Q8R235	ENSMUSG00000078201	2	25255217	25255238	-	GCTTTGGACTCTTACTCCG	TGG	CCACGGAGTAAGAGTCCAAAGC	201	3	3	52
Ndor1	chr2:25256022-25256272;-	E0CYR1	ENSMUSG00000006471	2	25256042	25256063	+	CCTGCAGCTGCTCATGATC	CGG	CCTGCAGCTGCTCATGATCCGG	20	0	3	57
Ndor1	chr2:25256022-25256272;-	E0CYR1	ENSMUSG00000006471	2	25256060	25256081	-	CTAGTTGACGCGACAAGCC	CGG	CCGGGCTTGTCGCGTCAACTAG	38	0	3	57
Ndor1	chr2:25256022-25256272;-	E0CYR1	ENSMUSG00000006471	2	25256073	25256094	+	GTCAACTAGCCTCTTGCAG	TGG	GTCAACTAGCCTCTTGCAGTGG	51	0	3	52
Ndor1	chr2:25256022-25256272;-	E0CYR1	ENSMUSG00000006471	2	25256132	25256153	+	TCCCGGTCCTGACCCAACT	TGG	TCCCGGTCCTGACCCAACTTGG	110	1	3	63
Ndor1	chr2:25256022-25256272;-	E0CYR1	ENSMUSG00000006471	2	25256133	25256154	-	ACCAAGTTGGGTCAGGACC	GGG	CCCGGTCCTGACCCAACTTGGT	111	1	3	57
Tprn	chr2:25262368-25262618;+	A2AI08	ENSMUSG00000048707	2	25262575	25262596	+	CAATTGGAGGCTACCAAGG	GGG	CAATTGGAGGCTACCAAGGGGG	22	0	3	52
Tprn	chr2:25262368-25262618;+	A2AI08	ENSMUSG00000048707	2	25262537	25262558	+	GATAGGCAGTTCTGCCCTT	AGG	GATAGGCAGTTCTGCCCTTAGG	60	0	3	52
Tprn	chr2:25262368-25262618;+	A2AI08	ENSMUSG00000048707	2	25262462	25262483	+	AGTCCAATGAGAACGCTGA	AGG	AGTCCAATGAGAACGCTGAAGG	135	2	3	47
Tprn	chr2:25262368-25262618;+	A2AI08	ENSMUSG00000048707	2	25262454	25262475	-	GTTCTCATTGGACTACGAC	AGG	CCTGTCGTAGTCCAATGAGAAC	143	2	3	47
Tprn	chr2:25262368-25262618;+	A2AI08	ENSMUSG00000048707	2	25262408	25262429	+	CATTGAGCAGCGCTTCACT	GGG	CATTGAGCAGCGCTTCACTGGG	189	3	3	52
Anapc2	chr2:25272228-25272478;+	A2AI11	ENSMUSG00000026965	2	25272410	25272431	+	CACTGCCCACAAAGCGCGC	GGG	CACTGCCCACAAAGCGCGCGGG	47	0	3	68
Anapc2	chr2:25272228-25272478;+	A2AI11	ENSMUSG00000026965	2	25272347	25272368	+	TCATGGTCTGCACCGCGTC	CGG	TCATGGTCTGCACCGCGTCCGG	110	1	3	63
Anapc2	chr2:25272228-25272478;+	A2AI11	ENSMUSG00000026965	2	25272338	25272359	-	GTGCAGACCATGACCCAAC	AGG	CCTGTTGGGTCATGGTCTGCAC	119	1	3	57
Anapc2	chr2:25272228-25272478;+	A2AI11	ENSMUSG00000026965	2	25272287	25272308	-	TTGGTCAAGTGTGAGCGTC	GGG	CCCGACGCTCACACTTGACCAA	170	2	3	52
Anapc2	chr2:25272228-25272478;+	A2AI11	ENSMUSG00000026965	2	25272235	25272256	+	TCCACGCAGCCTCCCGAGT	GGG	TCCACGCAGCCTCCCGAGTGGG	222	3	3	68
Ssna1	chr2:25272438-25272688;-	Q9JJ94	ENSMUSG00000026966	2	25272472	25272493	+	TCATCACCGTGCGCTCTAC	TGG	TCATCACCGTGCGCTCTACTGG	34	0	3	57
Ssna1	chr2:25272438-25272688;-	Q9JJ94	ENSMUSG00000026966	2	25272584	25272605	-	CTAGAGTCGCAGTCATCGG	AGG	CCTCCGATGACTGCGACTCTAG	146	2	3	57
Ssna1	chr2:25272438-25272688;-	Q9JJ94	ENSMUSG00000026966	2	25272585	25272606	+	CTCCGATGACTGCGACTCT	AGG	CTCCGATGACTGCGACTCTAGG	147	2	3	57
Ssna1	chr2:25272438-25272688;-	Q9JJ94	ENSMUSG00000026966	2	25272634	25272655	+	AATACTGTGAGCACCGGTC	TGG	AATACTGTGAGCACCGGTCTGG	196	3	3	52
Ssna1	chr2:25272438-25272688;-	Q9JJ94	ENSMUSG00000026966	2	25272704	25272725	-	AGTCGCGGGAAATCTGCAC	AGG	CCTGTGCAGATTTCCCGCGACT	266	4	3	57
Tmem210	chr2:25287895-25288145;+	Q9D2F0	ENSMUSG00000026963	2	25288108	25288129	-	AAGGTGCTGACCTCACAGT	GGG	CCCACTGTGAGGTCAGCACCTT	16	0	2	52
Tmem210	chr2:25287895-25288145;+	Q9D2F0	ENSMUSG00000026963	2	25287978	25287999	-	GCTTGGATGGAGCAGGTAA	AGG	CCTTTACCTGCTCCATCCAAGC	146	2	2	52
Tmem210	chr2:25287895-25288145;+	Q9D2F0	ENSMUSG00000026963	2	25287956	25287977	-	GGACAGGGTTGGTAAACCC	TGG	CCAGGGTTTACCAACCCTGTCC	168	2	3	57
Tmem210	chr2:25287895-25288145;+	Q9D2F0	ENSMUSG00000026963	2	25287934	25287955	+	ATATCCCCTGACTCAGGTC	TGG	ATATCCCCTGACTCAGGTCTGG	190	3	2	52
Lrrc26	chr2:25289665-25289915;+	Q91W20	ENSMUSG00000026961	2	25289883	25289904	-	ACAGTTTCTGTCCCTCTGC	TGG	CCAGCAGAGGGACAGAAACTGT	11	0	2	52
Lrrc26	chr2:25289665-25289915;+	Q91W20	ENSMUSG00000026961	2	25289865	25289886	-	CTGGTTCCTCAACTTGGGC	GGG	CCCGCCCAAGTTGAGGAACCAG	29	0	3	57
Lrrc26	chr2:25289665-25289915;+	Q91W20	ENSMUSG00000026961	2	25289859	25289880	+	CTAGCCCCCGCCCAAGTTG	AGG	CTAGCCCCCGCCCAAGTTGAGG	35	0	3	68
Lrrc26	chr2:25289665-25289915;+	Q91W20	ENSMUSG00000026961	2	25289743	25289764	+	TCTTTAGGTCTCAGTGGGG	AGG	TCTTTAGGTCTCAGTGGGGAGG	151	2	2	52
Grin1	chr2:25319187-25319437;-	A2AI20	ENSMUSG00000026959	2	25319224	25319245	-	CAAGCATTTACGCCAACGC	AGG	CCTGCGTTGGCGTAAATGCTTG	37	0	3	52
Grin1	chr2:25319187-25319437;-	A2AI20	ENSMUSG00000026959	2	25319225	25319246	+	CTGCGTTGGCGTAAATGCT	TGG	CTGCGTTGGCGTAAATGCTTGG	38	0	3	52
Grin1	chr2:25319187-25319437;-	A2AI20	ENSMUSG00000026959	2	25319288	25319309	+	CGTTAGCATACAGAGAACC	AGG	CGTTAGCATACAGAGAACCAGG	101	1	3	47
Grin1	chr2:25319187-25319437;-	A2AI20	ENSMUSG00000026959	2	25319319	25319340	-	ATCGCAAGTCGGGACCACA	CGG	CCGTGTGGTCCCGACTTGCGAT	132	2	3	57
Grin1	chr2:25319187-25319437;-	A2AI20	ENSMUSG00000026959	2	25319330	25319351	+	CGACTTGCGATAGCTGAGC	CGG	CGACTTGCGATAGCTGAGCCGG	143	2	3	57
Man1b1	chr2:25332088-25332338;+	A2AJ14	ENSMUSG00000036646	2	25332257	25332278	+	AGCGGAATGGTCGCAGAAA	GGG	AGCGGAATGGTCGCAGAAAGGG	60	0	3	52
Man1b1	chr2:25332088-25332338;+	A2AJ14	ENSMUSG00000036646	2	25332227	25332248	-	TACCTACGTACTCGGCAAC	GGG	CCCGTTGCCGAGTACGTAGGTA	90	1	3	52
Man1b1	chr2:25332088-25332338;+	A2AJ14	ENSMUSG00000036646	2	25332225	25332246	+	AACCCGTTGCCGAGTACGT	AGG	AACCCGTTGCCGAGTACGTAGG	92	1	4	57
Man1b1	chr2:25332088-25332338;+	A2AJ14	ENSMUSG00000036646	2	25332148	25332169	-	GACAAAACTGCCCACTGTC	CGG	CCGGACAGTGGGCAGTTTTGTC	169	2	3	52
Man1b1	chr2:25332088-25332338;+	A2AJ14	ENSMUSG00000036646	2	25332137	25332158	+	AGTTTCACCCACCGGACAG	TGG	AGTTTCACCCACCGGACAGTGG	180	2	3	57
Dpp7	chr2:25356359-25356609;-	Q9ET22	ENSMUSG00000026958	2	25356368	25356389	+	GTCACATGACCGACACAAC	GGG	GTCACATGACCGACACAACGGG	9	0	3	52
Dpp7	chr2:25356359-25356609;-	Q9ET22	ENSMUSG00000026958	2	25356398	25356419	+	CATCACGTGATAGTCTGGC	GGG	CATCACGTGATAGTCTGGCGGG	39	0	3	52
Dpp7	chr2:25356359-25356609;-	Q9ET22	ENSMUSG00000026958	2	25356432	25356453	+	GTGGCTGGATTCTAGTTGG	AGG	GTGGCTGGATTCTAGTTGGAGG	73	1	3	52
Dpp7	chr2:25356359-25356609;-	Q9ET22	ENSMUSG00000026958	2	25356477	25356498	+	CCCGGTTCCTCCAAATTTC	TGG	CCCGGTTCCTCCAAATTTCTGG	118	1	3	52
Dpp7	chr2:25356359-25356609;-	Q9ET22	ENSMUSG00000026958	2	25356593	25356614	+	CCAGCTACTGAGTACCACA	AGG	CCAGCTACTGAGTACCACAAGG	234	3	3	52
Uap1l1	chr2:25365682-25365932;-	Q3TW96	ENSMUSG00000026956	2	25365738	25365759	+	CCCGCCCCTTTTTCCTCTT	GGG	CCCGCCCCTTTTTCCTCTTGGG	56	0	3	57
Uap1l1	chr2:25365682-25365932;-	Q3TW96	ENSMUSG00000026956	2	25365815	25365836	-	TCAAGTCCGGAAACGCGCA	GGG	CCCTGCGCGTTTCCGGACTTGA	133	2	3	57
Uap1l1	chr2:25365682-25365932;-	Q3TW96	ENSMUSG00000026956	2	25365823	25365844	+	GTTTCCGGACTTGAATCCT	AGG	GTTTCCGGACTTGAATCCTAGG	141	2	3	47
Uap1l1	chr2:25365682-25365932;-	Q3TW96	ENSMUSG00000026956	2	25365855	25365876	-	GACCGTACACCTTGAATGC	TGG	CCAGCATTCAAGGTGTACGGTC	173	2	3	52
Uap1l1	chr2:25365682-25365932;-	Q3TW96	ENSMUSG00000026956	2	25365876	25365897	-	GTACTAGGAAGGCCTGCTC	TGG	CCAGAGCAGGCCTTCCTAGTAC	194	3	3	57
Sapcd2	chr2:25372071-25372321;+	Q9D818	ENSMUSG00000026955	2	25372252	25372273	-	GAAACTGGCCCATCTGTTC	CGG	CCGGAACAGATGGGCCAGTTTC	48	0	3	52
Sapcd2	chr2:25372071-25372321;+	Q9D818	ENSMUSG00000026955	2	25372244	25372265	+	AGCCAATCCCGGAACAGAT	GGG	AGCCAATCCCGGAACAGATGGG	56	0	3	52
Sapcd2	chr2:25372071-25372321;+	Q9D818	ENSMUSG00000026955	2	25372202	25372223	-	TTGATTTCTCCTGCACTAG	GGG	CCCCTAGTGCAGGAGAAATCAA	98	1	3	42
Sapcd2	chr2:25372071-25372321;+	Q9D818	ENSMUSG00000026955	2	25372160	25372181	+	TTCTCGTTAAGTCTCCCAA	GGG	TTCTCGTTAAGTCTCCCAAGGG	140	2	3	42
Sapcd2	chr2:25372071-25372321;+	Q9D818	ENSMUSG00000026955	2	25372072	25372093	+	AGGCTCTACCGAGGCAGGA	GGG	AGGCTCTACCGAGGCAGGAGGG	228	3	3	63
Entpd2	chr2:25395624-25395874;+	O55026	ENSMUSG00000015085	2	25395844	25395865	+	CGGTGGGAGGGCCTTAACG	TGG	CGGTGGGAGGGCCTTAACGTGG	9	0	3	68
Entpd2	chr2:25395624-25395874;+	O55026	ENSMUSG00000015085	2	25395840	25395861	-	GTTAAGGCCCTCCCACCGA	GGG	CCCTCGGTGGGAGGGCCTTAAC	13	0	3	63
Entpd2	chr2:25395624-25395874;+	O55026	ENSMUSG00000015085	2	25395829	25395850	+	TTTGGGCAGGTCCCTCGGT	GGG	TTTGGGCAGGTCCCTCGGTGGG	24	0	3	63
Entpd2	chr2:25395624-25395874;+	O55026	ENSMUSG00000015085	2	25395744	25395765	-	CACTCCTTCCGCAGGTTCT	TGG	CCAAGAACCTGCGGAAGGAGTG	109	1	3	57
Entpd2	chr2:25395624-25395874;+	O55026	ENSMUSG00000015085	2	25395647	25395668	-	GGAAAAGGATACCCGGTGT	TGG	CCAACACCGGGTATCCTTTTCC	206	3	3	52
Npdc1	chr2:25399101-25399351;+	A2AJ23	ENSMUSG00000015094	2	25399292	25399313	+	TTCCACCCCTGCTGGCCAA	AGG	TTCCACCCCTGCTGGCCAAAGG	38	0	3	63
Npdc1	chr2:25399101-25399351;+	A2AJ23	ENSMUSG00000015094	2	25399187	25399208	+	GACTTACGAACAGTTCATC	AGG	GACTTACGAACAGTTCATCAGG	143	2	3	42
Npdc1	chr2:25399101-25399351;+	A2AJ23	ENSMUSG00000015094	2	25399178	25399199	-	CTGTTCGTAAGTCCAACTT	GGG	CCCAAGTTGGACTTACGAACAG	152	2	3	42
Npdc1	chr2:25399101-25399351;+	A2AJ23	ENSMUSG00000015094	2	25399129	25399150	+	CATCAGGTAATGGTTGCCA	TGG	CATCAGGTAATGGTTGCCATGG	201	3	3	47
Fut7	chr2:25423017-25423267;+	A2AJ24	ENSMUSG00000036587	2	25423214	25423235	+	GTTATACCCTGCGAGGGGA	TGG	GTTATACCCTGCGAGGGGATGG	32	0	3	57
Fut7	chr2:25423017-25423267;+	A2AJ24	ENSMUSG00000036587	2	25423190	25423211	+	CAAGCTCTCCACCACAATC	TGG	CAAGCTCTCCACCACAATCTGG	56	0	3	52
Fut7	chr2:25423017-25423267;+	A2AJ24	ENSMUSG00000036587	2	25423168	25423189	-	CGCAATGCCTAAAGGGGAA	GGG	CCCTTCCCCTTTAGGCATTGCG	78	1	3	52
Fut7	chr2:25423017-25423267;+	A2AJ24	ENSMUSG00000036587	2	25423104	25423125	-	ATAACGTAAGGTGGGCACG	AGG	CCTCGTGCCCACCTTACGTTAT	142	2	3	52
Abca2	chr2:25428453-25428703;+	A2AJ26	ENSMUSG00000026944	2	25428603	25428624	+	TCTCTGTAGCTGCGGCCGC	CGG	TCTCTGTAGCTGCGGCCGCCGG	79	1	3	68
Abca2	chr2:25428453-25428703;+	A2AJ26	ENSMUSG00000026944	2	25428567	25428588	-	GCCCGTCGCCCCCACTTAA	AGG	CCTTTAAGTGGGGGCGACGGGC	115	1	3	68
Abca2	chr2:25428453-25428703;+	A2AJ26	ENSMUSG00000026944	2	25428557	25428578	+	CGCAGAGACGCCTTTAAGT	GGG	CGCAGAGACGCCTTTAAGTGGG	125	1	3	52
Abca2	chr2:25428453-25428703;+	A2AJ26	ENSMUSG00000026944	2	25428551	25428572	-	TAAAGGCGTCTCTGCGCCC	GGG	CCCGGGCGCAGAGACGCCTTTA	131	2	3	63
Clic3	chr2:25456588-25456838;+	A2AJ28	ENSMUSG00000015093	2	25456807	25456828	+	GAGACTTAAAGAGCTCCCA	AGG	GAGACTTAAAGAGCTCCCAAGG	10	0	3	47
Clic3	chr2:25456588-25456838;+	A2AJ28	ENSMUSG00000015093	2	25456741	25456762	+	AACCTGTCTGTTGCCTAGG	TGG	AACCTGTCTGTTGCCTAGGTGG	76	1	3	52
Clic3	chr2:25456588-25456838;+	A2AJ28	ENSMUSG00000015093	2	25456696	25456717	+	ACTGGTAGCACGGACACTC	TGG	ACTGGTAGCACGGACACTCTGG	121	1	3	57
Clic3	chr2:25456588-25456838;+	A2AJ28	ENSMUSG00000015093	2	25456607	25456628	-	AAGCCTCAGTGTGGTTGTG	AGG	CCTCACAACCACACTGAGGCTT	210	3	2	52
BC029214	chr2:25461094-25461344;-	A2AJ30	ENSMUSG00000047617	2	25461108	25461129	+	AGAGGCTGACTAAAGGGCG	GGG	AGAGGCTGACTAAAGGGCGGGG	14	0	3	57
BC029214	chr2:25461094-25461344;-	A2AJ30	ENSMUSG00000047617	2	25461125	25461146	+	CGGGGTTTAGCACGTGGGG	CGG	CGGGGTTTAGCACGTGGGGCGG	31	0	3	68
BC029214	chr2:25461094-25461344;-	A2AJ30	ENSMUSG00000047617	2	25461258	25461279	+	TGTGCTCTTCCGCTTTTCT	GGG	TGTGCTCTTCCGCTTTTCTGGG	164	2	3	47
BC029214	chr2:25461094-25461344;-	A2AJ30	ENSMUSG00000047617	2	25461301	25461322	-	GAAGACCGGCATTGAAGAG	CGG	CCGCTCTTCAATGCCGGTCTTC	207	3	3	52
BC029214	chr2:25461094-25461344;-	A2AJ30	ENSMUSG00000047617	2	25461337	25461358	-	CCCTGCAGTACAAGCCCTT	GGG	CCCAAGGGCTTGTACTGCAGGG	243	3	3	57
Ptgds	chr2:25470046-25470296;-	O09114	ENSMUSG00000015090	2	25470052	25470073	-	GACTAGATTTTCCAGCAGC	AGG	CCTGCTGCTGGAAAATCTAGTC	6	0	3	47
Ptgds	chr2:25470046-25470296;-	O09114	ENSMUSG00000015090	2	25470078	25470099	-	GCAGGTCTTAGCCCTAGGT	GGG	CCCACCTAGGGCTAAGACCTGC	32	0	3	57
Ptgds	chr2:25470046-25470296;-	O09114	ENSMUSG00000015090	2	25470256	25470277	-	CGGTTCTTGGATTTGCTTC	AGG	CCTGAAGCAAATCCAAGAACCG	210	3	3	47
Ptgds	chr2:25470046-25470296;-	O09114	ENSMUSG00000015090	2	25470295	25470316	+	TCCCCCGTGGTCAGCTTCT	GGG	TCCCCCGTGGTCAGCTTCTGGG	249	3	3	63
Ptgds	chr2:25470046-25470296;-	O09114	ENSMUSG00000015090	2	25470297	25470318	-	ACCCCAGAAGCTGACCACG	GGG	CCCCGTGGTCAGCTTCTGGGGT	251	3	3	63
Lcn12	chr2:25493911-25494161;-	Q9D265	ENSMUSG00000026943	2	25493938	25493959	+	TTCACAGCCTACGTGGCCA	GGG	TTCACAGCCTACGTGGCCAGGG	27	0	3	57
Lcn12	chr2:25493911-25494161;-	Q9D265	ENSMUSG00000026943	2	25494016	25494037	+	AGATCCTAAACACTTGCCA	GGG	AGATCCTAAACACTTGCCAGGG	105	1	3	42
Lcn12	chr2:25493911-25494161;-	Q9D265	ENSMUSG00000026943	2	25494066	25494087	+	AACTTACTGGACCCAACTG	GGG	AACTTACTGGACCCAACTGGGG	155	2	3	47
Lcn12	chr2:25493911-25494161;-	Q9D265	ENSMUSG00000026943	2	25494178	25494199	+	AGAACAACCTGTTCTAGGT	GGG	AGAACAACCTGTTCTAGGTGGG	267	4	3	42
C8g	chr2:25501719-25501969;-	Q9DAC2	ENSMUSG00000015083	2	25501799	25501820	+	TCAGTGCAGTGGAATTCTC	CGG	TCAGTGCAGTGGAATTCTCCGG	80	1	3	47
C8g	chr2:25501719-25501969;-	Q9DAC2	ENSMUSG00000015083	2	25501909	25501930	+	GTTCAGAGCCGCCACTGGT	GGG	GTTCAGAGCCGCCACTGGTGGG	190	3	3	63
C8g	chr2:25501719-25501969;-	Q9DAC2	ENSMUSG00000015083	2	25501939	25501960	-	TCGTGACATTCTGCCCAGA	CGG	CCGTCTGGGCAGAATGTCACGA	220	3	3	52
C8g	chr2:25501719-25501969;-	Q9DAC2	ENSMUSG00000015083	2	25501950	25501971	+	GAATGTCACGATGGATGAG	GGG	GAATGTCACGATGGATGAGGGG	231	3	3	47
C8g	chr2:25501719-25501969;-	Q9DAC2	ENSMUSG00000015083	2	25501986	25502007	-	CTGGTAGACAAGGCTGTCG	GGG	CCCCGACAGCCTTGTCTACCAG	267	4	3	57
Fbxw5	chr2:25500500-25500750;+	A0A0A0MQH6	ENSMUSG00000015095	2	25500712	25500733	+	GGCTGCTAGTCGGAGCCTG	AGG	GGCTGCTAGTCGGAGCCTGAGG	17	0	3	68
Fbxw5	chr2:25500500-25500750;+	A0A0A0MQH6	ENSMUSG00000015095	2	25500675	25500696	+	GGAAAGTAAGAGTTTGCGC	AGG	GGAAAGTAAGAGTTTGCGCAGG	54	0	2	47
Fbxw5	chr2:25500500-25500750;+	A0A0A0MQH6	ENSMUSG00000015095	2	25500655	25500676	+	TTCTGTGAGTCAGAACGCT	CGG	TTCTGTGAGTCAGAACGCTCGG	74	1	2	47
Fbxw5	chr2:25500500-25500750;+	A0A0A0MQH6	ENSMUSG00000015095	2	25500517	25500538	-	AGCACGTTCTTGTTGGTTG	TGG	CCACAACCAACAAGAACGTGCT	212	3	3	47
Traf2	chr2:25546940-25547190;-	P39429	ENSMUSG00000026942	2	25546982	25547003	+	GGCCGTCGATTTGTCAAAT	AGG	GGCCGTCGATTTGTCAAATAGG	42	0	3	47
Traf2	chr2:25546940-25547190;-	P39429	ENSMUSG00000026942	2	25547029	25547050	+	ACGGAAGCAGGAACCTACC	AGG	ACGGAAGCAGGAACCTACCAGG	89	1	3	57
Traf2	chr2:25546940-25547190;-	P39429	ENSMUSG00000026942	2	25547071	25547092	+	GAGCGGTGATTAGTCAGAG	CGG	GAGCGGTGATTAGTCAGAGCGG	131	2	3	52
Traf2	chr2:25546940-25547190;-	P39429	ENSMUSG00000026942	2	25547122	25547143	-	CAACAACCTTGCTAGGAAC	CGG	CCGGTTCCTAGCAAGGTTGTTG	182	2	3	47
Traf2	chr2:25546940-25547190;-	P39429	ENSMUSG00000026942	2	25547160	25547181	-	GACTGACGTCCACGAAGAG	AGG	CCTCTCTTCGTGGACGTCAGTC	220	3	3	57
Edf1	chr2:25557597-25557847;+	Q9JMG1	ENSMUSG00000015092	2	25557807	25557828	-	CCCATTGGTCGGTGGTTCC	AGG	CCTGGAACCACCGACCAATGGG	19	0	3	63
Edf1	chr2:25557597-25557847;+	Q9JMG1	ENSMUSG00000015092	2	25557806	25557827	+	TCCTGGAACCACCGACCAA	TGG	TCCTGGAACCACCGACCAATGG	20	0	3	57
Edf1	chr2:25557597-25557847;+	Q9JMG1	ENSMUSG00000015092	2	25557756	25557777	-	TCCGCACCCGGCTAGTCTA	GGG	CCCTAGACTAGCCGGGTGCGGA	70	1	3	63
Edf1	chr2:25557597-25557847;+	Q9JMG1	ENSMUSG00000015092	2	25557755	25557776	+	TCCCTAGACTAGCCGGGTG	CGG	TCCCTAGACTAGCCGGGTGCGG	71	1	3	63
Edf1	chr2:25557597-25557847;+	Q9JMG1	ENSMUSG00000015092	2	25557682	25557703	+	GGACACGGGACTGGAACCG	TGG	GGACACGGGACTGGAACCGTGG	144	2	3	68
Mamdc4	chr2:25574845-25575095;-	F6QNH6	ENSMUSG00000026941	2	25574970	25574991	-	TTGGAGGTACAACTGGCTG	AGG	CCTCAGCCAGTTGTACCTCCAA	125	1	3	52
Mamdc4	chr2:25574845-25575095;-	F6QNH6	ENSMUSG00000026941	2	25574987	25575008	+	TCCAATCTGAGGCACGGAC	TGG	TCCAATCTGAGGCACGGACTGG	142	2	3	57
Mamdc4	chr2:25574845-25575095;-	F6QNH6	ENSMUSG00000026941	2	25575046	25575067	+	GCTCATGAGTCCCAGTTAA	AGG	GCTCATGAGTCCCAGTTAAAGG	201	3	3	47
Mamdc4	chr2:25574845-25575095;-	F6QNH6	ENSMUSG00000026941	2	25575056	25575077	-	TGCCTCGGCTCCTTTAACT	GGG	CCCAGTTAAAGGAGCCGAGGCA	211	3	3	52
Mamdc4	chr2:25574845-25575095;-	F6QNH6	ENSMUSG00000026941	2	25575095	25575116	+	CTGTAAATCAACCCGCTGC	AGG	CTGTAAATCAACCCGCTGCAGG	250	3	3	52
Phpt1	chr2:25575224-25575474;-	Q9DAK9	ENSMUSG00000036504	2	25575245	25575266	-	GCAGGGGAGTACTTGAATT	TGG	CCAAATTCAAGTACTCCCCTGC	21	0	3	47
Phpt1	chr2:25575224-25575474;-	Q9DAK9	ENSMUSG00000036504	2	25575298	25575319	+	TCCACAATACTCCGGTTGC	GGG	TCCACAATACTCCGGTTGCGGG	74	1	3	52
Phpt1	chr2:25575224-25575474;-	Q9DAK9	ENSMUSG00000036504	2	25575299	25575320	-	ACCCGCAACCGGAGTATTG	TGG	CCACAATACTCCGGTTGCGGGT	75	1	4	57
Phpt1	chr2:25575224-25575474;-	Q9DAK9	ENSMUSG00000036504	2	25575337	25575358	-	AGCATTGCGTCAAAGCTTC	CGG	CCGGAAGCTTTGACGCAATGCT	113	1	3	47
Phpt1	chr2:25575224-25575474;-	Q9DAK9	ENSMUSG00000036504	2	25575470	25575491	-	AGAACGCCTCTGACGAGAA	GGG	CCCTTCTCGTCAGAGGCGTTCT	246	3	3	52
Gm996	chr2:25581757-25582007;-	A0A087WP25	ENSMUSG00000029419	2	25581779	25581800	+	TTAAAGGGGCCGCGTTATA	AGG	TTAAAGGGGCCGCGTTATAAGG	22	0	3	47
Gm996	chr2:25581757-25582007;-	A0A087WP25	ENSMUSG00000029419	2	25581788	25581809	-	ATACACCTACCTTATAACG	CGG	CCGCGTTATAAGGTAGGTGTAT	31	0	3	36
Gm996	chr2:25581757-25582007;-	A0A087WP25	ENSMUSG00000029419	2	25581839	25581860	+	TTTAGGCGGTGTAGAGTGA	AGG	TTTAGGCGGTGTAGAGTGAAGG	82	1	3	47
Gm996	chr2:25581757-25582007;-	A0A087WP25	ENSMUSG00000029419	2	25581876	25581897	-	ACCGAAAGATTTGTGCTTT	GGG	CCCAAAGCACAAATCTTTCGGT	119	1	3	36
Gm996	chr2:25581757-25582007;-	A0A087WP25	ENSMUSG00000029419	2	25582020	25582041	+	ACACGTCTGTGGTTGGACC	TGG	ACACGTCTGTGGTTGGACCTGG	263	4	3	57
Rabl6	chr2:25608521-25608771;-	Q5U3K5	ENSMUSG00000015087	2	25608568	25608589	-	AAGCTGATCGTTGGACCAG	AGG	CCTCTGGTCCAACGATCAGCTT	47	0	3	52
Rabl6	chr2:25608521-25608771;-	Q5U3K5	ENSMUSG00000015087	2	25608573	25608594	+	GGTCCAACGATCAGCTTCC	CGG	GGTCCAACGATCAGCTTCCCGG	52	0	3	57
Rabl6	chr2:25608521-25608771;-	Q5U3K5	ENSMUSG00000015087	2	25608698	25608719	-	TGATCGAGGCGAAGCTCAA	GGG	CCCTTGAGCTTCGCCTCGATCA	177	2	3	52
Rabl6	chr2:25608521-25608771;-	Q5U3K5	ENSMUSG00000015087	2	25608707	25608728	+	TTCGCCTCGATCAGCTGTT	GGG	TTCGCCTCGATCAGCTGTTGGG	186	2	3	52
Rabl6	chr2:25608521-25608771;-	Q5U3K5	ENSMUSG00000015087	2	25608729	25608750	-	CGGGCGGAGATAAAGAAAC	AGG	CCTGTTTCTTTATCTCCGCCCG	208	3	3	52
Ccdc183	chr2:25617678-25617928;-	A2AJB1	ENSMUSG00000026940	2	25617694	25617715	+	AATTTTAGCTCATTATGAT	GGG	AATTTTAGCTCATTATGATGGG	16	0	3	21
Ccdc183	chr2:25617678-25617928;-	A2AJB1	ENSMUSG00000026940	2	25617848	25617869	+	ACTAGAGCCCTCTTGACAG	TGG	ACTAGAGCCCTCTTGACAGTGG	170	2	3	52
Ccdc183	chr2:25617678-25617928;-	A2AJB1	ENSMUSG00000026940	2	25617856	25617877	-	ATTCACTACCACTGTCAAG	AGG	CCTCTTGACAGTGGTAGTGAAT	178	2	3	42
Ccdc183	chr2:25617678-25617928;-	A2AJB1	ENSMUSG00000026940	2	25617904	25617925	-	CAAGGATATGGGGAGGTAC	CGG	CCGGTACCTCCCCATATCCTTG	226	3	3	52
Ccdc183	chr2:25617678-25617928;-	A2AJB1	ENSMUSG00000026940	2	25617905	25617926	+	CGGTACCTCCCCATATCCT	TGG	CGGTACCTCCCCATATCCTTGG	227	3	3	57
Tmem141	chr2:25622005-25622255;-	F8WGV9	ENSMUSG00000026939	2	25622047	25622068	-	TACGTTCTGCGTTCTGCGC	AGG	CCTGCGCAGAACGCAGAACGTA	42	0	3	57
Tmem141	chr2:25622005-25622255;-	F8WGV9	ENSMUSG00000026939	2	25622079	25622100	+	TCAAGCTCTGTCCGGCTTA	GGG	TCAAGCTCTGTCCGGCTTAGGG	74	1	3	52
Tmem141	chr2:25622005-25622255;-	F8WGV9	ENSMUSG00000026939	2	25622108	25622129	-	ATCAGAAGCTCGCGGTTAT	AGG	CCTATAACCGCGAGCTTCTGAT	103	1	3	47
Tmem141	chr2:25622005-25622255;-	F8WGV9	ENSMUSG00000026939	2	25622110	25622131	+	TATAACCGCGAGCTTCTGA	TGG	TATAACCGCGAGCTTCTGATGG	105	1	3	47
Tmem141	chr2:25622005-25622255;-	F8WGV9	ENSMUSG00000026939	2	25622157	25622178	+	GGTTTTGTGACCTCGAACC	AGG	GGTTTTGTGACCTCGAACCAGG	152	2	3	52
Fcna	chr2:25628030-25628280;-	O70165	ENSMUSG00000026938	2	25628065	25628086	+	ACACTTTCCCAGTCAGCAC	TGG	ACACTTTCCCAGTCAGCACTGG	35	0	2	52
Fcna	chr2:25628030-25628280;-	O70165	ENSMUSG00000026938	2	25628216	25628237	-	GGAGCTCAGTAGGCGCCTT	TGG	CCAAAGGCGCCTACTGAGCTCC	186	2	3	63
Fcna	chr2:25628030-25628280;-	O70165	ENSMUSG00000026938	2	25628243	25628264	-	GGCTGAGAGGTTCAGCATT	TGG	CCAAATGCTGAACCTCTCAGCC	213	3	2	52
Fcna	chr2:25628030-25628280;-	O70165	ENSMUSG00000026938	2	25628263	25628284	-	TCTGCTATCCATGGATGGG	AGG	CCTCCCATCCATGGATAGCAGA	233	3	2	52
Lcn8	chr2:25652870-25653120;+	Q924P3	ENSMUSG00000036449	2	25652970	25652991	-	CCCCCATCCAGAGAGGTGT	AGG	CCTACACCTCTCTGGATGGGGG	129	2	3	63
Lcn8	chr2:25652870-25653120;+	Q924P3	ENSMUSG00000036449	2	25652963	25652984	+	GCTTGGTCCTACACCTCTC	TGG	GCTTGGTCCTACACCTCTCTGG	136	2	3	57
Lcn8	chr2:25652870-25653120;+	Q924P3	ENSMUSG00000036449	2	25652925	25652946	-	CTGCCTCCATCCTAGCATG	TGG	CCACATGCTAGGATGGAGGCAG	174	2	2	57
Lcn8	chr2:25652870-25653120;+	Q924P3	ENSMUSG00000036449	2	25652922	25652943	+	TGTCCACATGCTAGGATGG	AGG	TGTCCACATGCTAGGATGGAGG	177	2	2	52
Lcn5	chr2:25657702-25657952;+	A2AJB7	ENSMUSG00000026937	2	25657876	25657897	-	CATAGAAGGTTCTCATAGG	TGG	CCACCTATGAGAACCTTCTATG	55	0	3	42
Lcn5	chr2:25657702-25657952;+	A2AJB7	ENSMUSG00000026937	2	25657815	25657836	+	TAGGGTCCCACTATCTAGC	AGG	TAGGGTCCCACTATCTAGCAGG	116	1	3	52
Lcn5	chr2:25657702-25657952;+	A2AJB7	ENSMUSG00000026937	2	25657811	25657832	-	CTAGATAGTGGGACCCTAG	GGG	CCCCTAGGGTCCCACTATCTAG	120	1	3	52
Lcn5	chr2:25657702-25657952;+	A2AJB7	ENSMUSG00000026937	2	25657763	25657784	+	TACATGAGTGGACACCCAG	AGG	TACATGAGTGGACACCCAGAGG	168	2	3	52
Lcn6	chr2:25676536-25676786;+	A2AJC0	ENSMUSG00000045684	2	25676677	25676698	-	GCCAAATTACTCAGGGTGG	AGG	CCTCCACCCTGAGTAATTTGGC	88	1	3	52
Lcn6	chr2:25676536-25676786;+	A2AJC0	ENSMUSG00000045684	2	25676657	25676678	-	GGAGGGCGCTGTTAAACTG	TGG	CCACAGTTTAACAGCGCCCTCC	108	1	3	57
Lcn6	chr2:25676536-25676786;+	A2AJC0	ENSMUSG00000045684	2	25676623	25676644	+	TCTCTGCCATTGGTTGAGC	TGG	TCTCTGCCATTGGTTGAGCTGG	142	2	2	52
Lcn6	chr2:25676536-25676786;+	A2AJC0	ENSMUSG00000045684	2	25676584	25676605	+	CTGTACTATTGATTAGAAC	AGG	CTGTACTATTGATTAGAACAGG	181	2	3	31
Lcn10	chr2:25682476-25682726;+	Q810Z1	ENSMUSG00000047356	2	25682697	25682718	+	TCGAAGCAGCCTGAGCTTG	AGG	TCGAAGCAGCCTGAGCTTGAGG	8	0	3	57
Lcn10	chr2:25682476-25682726;+	Q810Z1	ENSMUSG00000047356	2	25682689	25682710	-	TCAGGCTGCTTCGATGGGT	GGG	CCCACCCATCGAAGCAGCCTGA	16	0	3	57
Lcn10	chr2:25682476-25682726;+	Q810Z1	ENSMUSG00000047356	2	25682620	25682641	-	ACTTCAGCAGGGCCATTTT	TGG	CCAAAAATGGCCCTGCTGAAGT	85	1	3	47
Lcn10	chr2:25682476-25682726;+	Q810Z1	ENSMUSG00000047356	2	25682480	25682501	+	CCAGGCTGTAGTAGTATGC	AGG	CCAGGCTGTAGTAGTATGCAGG	225	3	3	52
Lcn10	chr2:25682476-25682726;+	Q810Z1	ENSMUSG00000047356	2	25682480	25682501	-	CCTGCATACTACTACAGCC	TGG	CCAGGCTGTAGTAGTATGCAGG	225	3	3	52
Bmyc	chr2:25706489-25706739;+	Q6P8Z1	ENSMUSG00000049086	2	25706717	25706738	+	TGGCGCGATACTTTGAGCG	TGG	TGGCGCGATACTTTGAGCGTGG	1	0	3	57
Bmyc	chr2:25706489-25706739;+	Q6P8Z1	ENSMUSG00000049086	2	25706704	25706725	-	ATCGCGCCACCTTACGGAG	AGG	CCTCTCCGTAAGGTGGCGCGAT	14	0	4	63
Bmyc	chr2:25706489-25706739;+	Q6P8Z1	ENSMUSG00000049086	2	25706659	25706680	-	TGCACAGGATACATTTTCG	TGG	CCACGAAAATGTATCCTGTGCA	59	0	3	42
Bmyc	chr2:25706489-25706739;+	Q6P8Z1	ENSMUSG00000049086	2	25706627	25706648	+	GTGAGAGTATGCGGAGAAT	AGG	GTGAGAGTATGCGGAGAATAGG	91	1	3	47
Bmyc	chr2:25706489-25706739;+	Q6P8Z1	ENSMUSG00000049086	2	25706568	25706589	+	AGTCACTGGGCGAACGAAG	AGG	AGTCACTGGGCGAACGAAGAGG	150	2	3	57
Obp2b	chr2:25736759-25737009;+	A2BHR0	ENSMUSG00000079539	2	25736956	25736977	+	GCACACGTCCCTGTCCATG	GGG	GCACACGTCCCTGTCCATGGGG	32	0	3	63
Lcn3	chr2:25765319-25765569;+	Q14AJ3	ENSMUSG00000026936	2	25765490	25765511	-	CTTTATACAGACCCATGCA	GGG	CCCTGCATGGGTCTGTATAAAG	58	0	3	42
Lcn3	chr2:25765319-25765569;+	Q14AJ3	ENSMUSG00000026936	2	25765479	25765500	+	TTCCTCAAGGACCCTGCAT	GGG	TTCCTCAAGGACCCTGCATGGG	69	1	3	52
Lcn3	chr2:25765319-25765569;+	Q14AJ3	ENSMUSG00000026936	2	25765418	25765439	+	TGATATTCGTCTTGCCAGC	TGG	TGATATTCGTCTTGCCAGCTGG	130	2	3	47
Lcn3	chr2:25765319-25765569;+	Q14AJ3	ENSMUSG00000026936	2	25765360	25765381	-	TCAAGACCATTGATTAGAG	TGG	CCACTCTAATCAATGGTCTTGA	188	2	3	36
Lcn3	chr2:25765319-25765569;+	Q14AJ3	ENSMUSG00000026936	2	25765354	25765375	+	TGGCTGCCACTCTAATCAA	TGG	TGGCTGCCACTCTAATCAATGG	194	3	3	47
Lcn11	chr2:25776767-25777017;+	A2BHR2	ENSMUSG00000069080	2	25776985	25777006	+	CAGTATGTATACAGCCAGT	TGG	CAGTATGTATACAGCCAGTTGG	11	0	3	42
Lcn11	chr2:25776767-25777017;+	A2BHR2	ENSMUSG00000069080	2	25776977	25776998	-	CTGTATACATACTGTTGCA	AGG	CCTTGCAACAGTATGTATACAG	19	0	3	36
Lcn11	chr2:25776767-25777017;+	A2BHR2	ENSMUSG00000069080	2	25776930	25776951	+	CAATCATGTTGGCTCCTAT	GGG	CAATCATGTTGGCTCCTATGGG	66	1	3	42
Lcn11	chr2:25776767-25777017;+	A2BHR2	ENSMUSG00000069080	2	25776868	25776889	-	ACTGGGACACTATTTATCT	TGG	CCAAGATAAATAGTGTCCCAGT	128	2	3	36
Lcn11	chr2:25776767-25777017;+	A2BHR2	ENSMUSG00000069080	2	25776830	25776851	+	GTCCCAGGCTTACCTACTA	AGG	GTCCCAGGCTTACCTACTAAGG	166	2	3	52
Glt6d1	chr2:25815848-25816098;-	Q2NKH9	ENSMUSG00000036401	2	25815861	25815882	+	TGCCAACTGAAGTACCTGG	TGG	TGCCAACTGAAGTACCTGGTGG	13	0	2	52
Glt6d1	chr2:25815848-25816098;-	Q2NKH9	ENSMUSG00000036401	2	25815904	25815925	-	AGAGGTGCTATTGTGATGC	TGG	CCAGCATCACAATAGCACCTCT	56	0	2	47
Glt6d1	chr2:25815848-25816098;-	Q2NKH9	ENSMUSG00000036401	2	25815942	25815963	+	ATGGCCAGATGACATGGCT	TGG	ATGGCCAGATGACATGGCTTGG	94	1	2	52
Glt6d1	chr2:25815848-25816098;-	Q2NKH9	ENSMUSG00000036401	2	25815946	25815967	-	GGGACCAAGCCATGTCATC	TGG	CCAGATGACATGGCTTGGTCCC	98	1	3	57
Lcn9	chr2:25822903-25823153;+	Q9D267	ENSMUSG00000023210	2	25823124	25823145	+	ATAAGGGAGATGCTAGCCA	AGG	ATAAGGGAGATGCTAGCCAAGG	8	0	3	47
Lcn9	chr2:25822903-25823153;+	Q9D267	ENSMUSG00000023210	2	25823030	25823051	+	AGAATGTGACCAGTTAAAT	GGG	AGAATGTGACCAGTTAAATGGG	102	1	3	31
Lcn9	chr2:25822903-25823153;+	Q9D267	ENSMUSG00000023210	2	25822973	25822994	-	AGCTGGGTCAGAAAGTGAC	AGG	CCTGTCACTTTCTGACCCAGCT	159	2	2	52
Lcn9	chr2:25822903-25823153;+	Q9D267	ENSMUSG00000023210	2	25822940	25822961	-	CCAACAGGGTTTGGCTATC	AGG	CCTGATAGCCAAACCCTGTTGG	192	3	3	52
Sohlh1	chr2:25847248-25847498;-	Q6IUP1	ENSMUSG00000059625	2	25847316	25847337	-	TGCATAAGAGTGGGCACCC	AGG	CCTGGGTGCCCACTCTTATGCA	68	1	3	57
Sohlh1	chr2:25847248-25847498;-	Q6IUP1	ENSMUSG00000059625	2	25847375	25847396	-	AGCACGAAGTGGGCAGGTG	GGG	CCCCACCTGCCCACTTCGTGCT	127	2	3	63
Sohlh1	chr2:25847248-25847498;-	Q6IUP1	ENSMUSG00000059625	2	25847406	25847427	-	AGTCAAACACGAGAAGGGG	CGG	CCGCCCCTTCTCGTGTTTGACT	158	2	3	52
Sohlh1	chr2:25847248-25847498;-	Q6IUP1	ENSMUSG00000059625	2	25847429	25847450	-	GAAGGTCTGCACGTGAAGC	AGG	CCTGCTTCACGTGCAGACCTTC	181	2	3	57
Sohlh1	chr2:25847248-25847498;-	Q6IUP1	ENSMUSG00000059625	2	25847462	25847483	-	TATCACGTGGGCTGTGATC	AGG	CCTGATCACAGCCCACGTGATA	214	3	3	52
Kcnt1	chr2:25863545-25863795;+	A2AHB9	ENSMUSG00000058740	2	25863718	25863739	+	GAAAAACCTTAAGCCCGCC	CGG	GAAAAACCTTAAGCCCGCCCGG	56	0	3	52
Kcnt1	chr2:25863545-25863795;+	A2AHB9	ENSMUSG00000058740	2	25863572	25863593	+	GCCAACTCAAGGAAGACCA	GGG	GCCAACTCAAGGAAGACCAGGG	202	3	2	52
Kcnt1	chr2:25863545-25863795;+	A2AHB9	ENSMUSG00000058740	2	25863569	25863590	-	TGGTCTTCCTTGAGTTGGC	TGG	CCAGCCAACTCAAGGAAGACCA	205	3	2	52
Kcnt1	chr2:25863545-25863795;+	A2AHB9	ENSMUSG00000058740	2	25863562	25863583	+	TCCTATGCCAGCCAACTCA	AGG	TCCTATGCCAGCCAACTCAAGG	212	3	3	52
Camsap1	chr2:25983282-25983532;-	F6Q2D3	ENSMUSG00000026933	2	25983300	25983321	-	TGCGCTTGCGGAGAAAGGT	GGG	CCCACCTTTCTCCGCAAGCGCA	18	0	3	57
Camsap1	chr2:25983282-25983532;-	F6Q2D3	ENSMUSG00000026933	2	25983305	25983326	+	CTTTCTCCGCAAGCGCAGT	AGG	CTTTCTCCGCAAGCGCAGTAGG	23	0	3	57
Camsap1	chr2:25983282-25983532;-	F6Q2D3	ENSMUSG00000026933	2	25983429	25983450	-	TGCCTACTCTGCAGGACCA	GGG	CCCTGGTCCTGCAGAGTAGGCA	147	2	3	57
Camsap1	chr2:25983282-25983532;-	F6Q2D3	ENSMUSG00000026933	2	25983467	25983488	-	GCTACTAAGGACACGGACT	GGG	CCCAGTCCGTGTCCTTAGTAGC	185	2	3	52
Camsap1	chr2:25983282-25983532;-	F6Q2D3	ENSMUSG00000026933	2	25983511	25983532	-	AGCCTTGAGGACGAAGTAG	AGG	CCTCTACTTCGTCCTCAAGGCT	229	3	3	52
Ubac1	chr2:26021747-26021997;-	F6Z1E7	ENSMUSG00000036352	2	26021759	26021780	-	TCATTACGCACTTCCGGCG	CGG	CCGCGCCGGAAGTGCGTAATGA	12	0	3	57
Ubac1	chr2:26021747-26021997;-	F6Z1E7	ENSMUSG00000036352	2	26021770	26021791	+	GTGCGTAATGAGCGCCCGT	GGG	GTGCGTAATGAGCGCCCGTGGG	23	0	4	63
Ubac1	chr2:26021747-26021997;-	F6Z1E7	ENSMUSG00000036352	2	26021785	26021806	-	ACATTTCCCGGCATACCCA	CGG	CCGTGGGTATGCCGGGAAATGT	38	0	3	52
Ubac1	chr2:26021747-26021997;-	F6Z1E7	ENSMUSG00000036352	2	26021868	26021889	-	ACTTTACCTATTTCCGGCG	CGG	CCGCGCCGGAAATAGGTAAAGT	121	1	3	47
Nacc2	chr2:26123220-26123470;-	A2ARL3	ENSMUSG00000026932	2	26123331	26123352	-	GTACTTTGAGGTGTGTGGC	CGG	CCGGCCACACACCTCAAAGTAC	111	1	2	52
Nacc2	chr2:26123220-26123470;-	A2ARL3	ENSMUSG00000026932	2	26123353	26123374	-	GGGCAACCAAGGGGACTCC	TGG	CCAGGAGTCCCCTTGGTTGCCC	133	2	3	68
Nacc2	chr2:26123220-26123470;-	A2ARL3	ENSMUSG00000026932	2	26123435	26123456	+	TTGGCCCTACGCCACACAA	GGG	TTGGCCCTACGCCACACAAGGG	215	3	3	57
Nacc2	chr2:26123220-26123470;-	A2ARL3	ENSMUSG00000026932	2	26123446	26123467	-	TTCTGCAAGCACCCTTGTG	TGG	CCACACAAGGGTGCTTGCAGAA	226	3	2	52
Lhx3	chr2:26208289-26208539;-	P50481	ENSMUSG00000026934	2	26208428	26208449	+	TTCGAGGTAGCCTTTTCTC	TGG	TTCGAGGTAGCCTTTTCTCTGG	139	2	3	47
Lhx3	chr2:26208289-26208539;-	P50481	ENSMUSG00000026934	2	26208482	26208503	+	GGCTCCAACTTGCTGTCGT	GGG	GGCTCCAACTTGCTGTCGTGGG	193	3	3	57
Lhx3	chr2:26208289-26208539;-	P50481	ENSMUSG00000026934	2	26208524	26208545	+	TGCCACGTTCATAGTACTC	AGG	TGCCACGTTCATAGTACTCAGG	235	3	3	47
Lhx3	chr2:26208289-26208539;-	P50481	ENSMUSG00000026934	2	26208526	26208547	-	AACCTGAGTACTATGAACG	TGG	CCACGTTCATAGTACTCAGGTT	237	3	3	42
Qsox2	chr2:26237525-26237775;-	Q3TMX7	ENSMUSG00000036327	2	26237539	26237560	-	AGCAAAAAAGCGAGCTGTG	CGG	CCGCACAGCTCGCTTTTTTGCT	14	0	3	47
Qsox2	chr2:26237525-26237775;-	Q3TMX7	ENSMUSG00000036327	2	26237583	26237604	-	AGGCGGGGCCTACATTCTG	GGG	CCCCAGAATGTAGGCCCCGCCT	58	0	3	63
Qsox2	chr2:26237525-26237775;-	Q3TMX7	ENSMUSG00000036327	2	26237643	26237664	+	CGCCCCTGCCTCTGGTCAT	TGG	CGCCCCTGCCTCTGGTCATTGG	118	1	3	68
Qsox2	chr2:26237525-26237775;-	Q3TMX7	ENSMUSG00000036327	2	26237721	26237742	-	TAGGCCCAGGACTTTCACT	AGG	CCTAGTGAAAGTCCTGGGCCTA	196	3	3	52
Qsox2	chr2:26237525-26237775;-	Q3TMX7	ENSMUSG00000036327	2	26237741	26237762	+	TAAGTAGCCAGATTTAGCA	AGG	TAAGTAGCCAGATTTAGCAAGG	216	3	3	36
4932418E24Rik	chr2:26294557-26294807;-	F6VE79	ENSMUSG00000048038	2	26294574	26294595	+	CAATGAGTTAACTAGCCTT	GGG	CAATGAGTTAACTAGCCTTGGG	17	0	3	36
4932418E24Rik	chr2:26294557-26294807;-	F6VE79	ENSMUSG00000048038	2	26294617	26294638	-	CCATGACAAACAGCTCACC	AGG	CCTGGTGAGCTGTTTGTCATGG	60	0	2	52
4932418E24Rik	chr2:26294557-26294807;-	F6VE79	ENSMUSG00000048038	2	26294662	26294683	-	CGGGGTTATTATGCTGTCA	TGG	CCATGACAGCATAATAACCCCG	105	1	3	47
4932418E24Rik	chr2:26294557-26294807;-	F6VE79	ENSMUSG00000048038	2	26294715	26294736	-	GCTAGCTAGAGCCATGAGT	AGG	CCTACTCATGGCTCTAGCTAGC	158	2	3	52
Gpsm1	chr2:26315265-26315515;+	A2AIV3	ENSMUSG00000026930	2	26315489	26315510	+	ACATCACAGCTCTGGCGGG	AGG	ACATCACAGCTCTGGCGGGAGG	5	0	3	63
Gpsm1	chr2:26315265-26315515;+	A2AIV3	ENSMUSG00000026930	2	26315473	26315494	-	TGATGTCACCGCCGCCAGG	CGG	CCGCCTGGCGGCGGTGACATCA	21	0	3	68
Gpsm1	chr2:26315265-26315515;+	A2AIV3	ENSMUSG00000026930	2	26315347	26315368	+	GCATTGTCCACACTAGAGC	AGG	GCATTGTCCACACTAGAGCAGG	147	2	2	52
Gpsm1	chr2:26315265-26315515;+	A2AIV3	ENSMUSG00000026930	2	26315288	26315309	+	AGAAAAAGCACTAAACTCC	AGG	AGAAAAAGCACTAAACTCCAGG	206	3	3	36
Dnlz	chr2:26352110-26352360;-	Q9D113	ENSMUSG00000075467	2	26352161	26352182	-	TTGGTTGGATATGCAAGCG	GGG	CCCCGCTTGCATATCCAACCAA	51	0	3	47
Dnlz	chr2:26352110-26352360;-	Q9D113	ENSMUSG00000075467	2	26352284	26352305	-	CGCCGAGGCTGAGCATCTG	TGG	CCACAGATGCTCAGCCTCGGCG	174	2	3	68
Dnlz	chr2:26352110-26352360;-	Q9D113	ENSMUSG00000075467	2	26352311	26352332	+	CGCTAGGAGCCCTCGGTGT	CGG	CGCTAGGAGCCCTCGGTGTCGG	201	3	3	68
Dnlz	chr2:26352110-26352360;-	Q9D113	ENSMUSG00000075467	2	26352320	26352341	-	GCGACAACACCGACACCGA	GGG	CCCTCGGTGTCGGTGTTGTCGC	210	3	3	63
Dnlz	chr2:26352110-26352360;-	Q9D113	ENSMUSG00000075467	2	26352344	26352365	-	GGGATCGCGGGAATACGAC	AGG	CCTGTCGTATTCCCGCGATCCC	234	3	3	63
Card9	chr2:26360918-26361168;-	A2AIV8	ENSMUSG00000026928	2	26360963	26360984	-	GTAGACTGTCCCCTGCGGG	AGG	CCTCCCGCAGGGGACAGTCTAC	45	0	3	68
Card9	chr2:26360918-26361168;-	A2AIV8	ENSMUSG00000026928	2	26361138	26361159	-	GACGGCAGATGAGGATATG	AGG	CCTCATATCCTCATCTGCCGTC	220	3	3	52
Card9	chr2:26360918-26361168;-	A2AIV8	ENSMUSG00000026928	2	26361150	26361171	+	ATCTGCCGTCTAAGGACAG	TGG	ATCTGCCGTCTAAGGACAGTGG	232	3	3	52
Card9	chr2:26360918-26361168;-	A2AIV8	ENSMUSG00000026928	2	26361155	26361176	-	CTGCACCACTGTCCTTAGA	CGG	CCGTCTAAGGACAGTGGTGCAG	237	3	2	52
Snapc4	chr2:26380653-26380903;-	F7D5X7	ENSMUSG00000036281	2	26380710	26380731	-	GAAAGATGAACGCCTCGCT	AGG	CCTAGCGAGGCGTTCATCTTTC	57	0	3	52
Snapc4	chr2:26380653-26380903;-	F7D5X7	ENSMUSG00000036281	2	26380716	26380737	+	GAGGCGTTCATCTTTCTCC	AGG	GAGGCGTTCATCTTTCTCCAGG	63	1	3	52
Snapc4	chr2:26380653-26380903;-	F7D5X7	ENSMUSG00000036281	2	26380808	26380829	+	TTCCCGTGTGTGTCGTCCT	CGG	TTCCCGTGTGTGTCGTCCTCGG	155	2	3	57
Snapc4	chr2:26380653-26380903;-	F7D5X7	ENSMUSG00000036281	2	26380868	26380889	+	CACTAAGGATTATTCTGCC	TGG	CACTAAGGATTATTCTGCCTGG	215	3	3	42
Snapc4	chr2:26380653-26380903;-	F7D5X7	ENSMUSG00000036281	2	26380904	26380925	+	AGCTGCTGGCTAAGTAGTG	GGG	AGCTGCTGGCTAAGTAGTGGGG	251	3	3	52
Pmpca	chr2:26389089-26389339;+	A2AIW9	ENSMUSG00000026926	2	26389244	26389265	-	GACTGCCTTGCGGGCCATG	GGG	CCCCATGGCCCGCAAGGCAGTC	74	1	3	68
Pmpca	chr2:26389089-26389339;+	A2AIW9	ENSMUSG00000026926	2	26389166	26389187	+	GCTCCGCGTCCGCGATAGA	GGG	GCTCCGCGTCCGCGATAGAGGG	152	2	4	68
Pmpca	chr2:26389089-26389339;+	A2AIW9	ENSMUSG00000026926	2	26389145	26389166	+	CTCACCGTCGGGAACCACA	AGG	CTCACCGTCGGGAACCACAAGG	173	2	3	63
Pmpca	chr2:26389089-26389339;+	A2AIW9	ENSMUSG00000026926	2	26389142	26389163	-	TGTGGTTCCCGACGGTGAG	CGG	CCGCTCACCGTCGGGAACCACA	176	2	2	63
Sdccag3	chr2:26389316-26389566;-	A2AIW3	ENSMUSG00000026927	2	26389393	26389414	+	CGGCTGCTTCGGGGATCTG	CGG	CGGCTGCTTCGGGGATCTGCGG	77	1	3	68
Sdccag3	chr2:26389316-26389566;-	A2AIW3	ENSMUSG00000026927	2	26389439	26389460	-	CTCGCACCGAGACAGGCCT	CGG	CCGAGGCCTGTCTCGGTGCGAG	123	1	3	68
Sdccag3	chr2:26389316-26389566;-	A2AIW3	ENSMUSG00000026927	2	26389445	26389466	+	CCTGTCTCGGTGCGAGGAA	GGG	CCTGTCTCGGTGCGAGGAAGGG	129	2	3	63
Sdccag3	chr2:26389316-26389566;-	A2AIW3	ENSMUSG00000026927	2	26389469	26389490	+	GACTCGGGGGAGTTGGTAC	CGG	GACTCGGGGGAGTTGGTACCGG	153	2	3	63
Inpp5e	chr2:26409203-26409453;-	F6XC48	ENSMUSG00000026925	2	26409227	26409248	-	GTGGCGGCGATAGGGTCTT	GGG	CCCAAGACCCTATCGCCGCCAC	24	0	4	63
Inpp5e	chr2:26409203-26409453;-	F6XC48	ENSMUSG00000026925	2	26409355	26409376	-	AGAGCCTTGGGCAGCTATT	GGG	CCCAATAGCTGCCCAAGGCTCT	152	2	3	52
Inpp5e	chr2:26409203-26409453;-	F6XC48	ENSMUSG00000026925	2	26409378	26409399	+	CCAACACTAAAGATCTCGC	TGG	CCAACACTAAAGATCTCGCTGG	175	2	3	47
Inpp5e	chr2:26409203-26409453;-	F6XC48	ENSMUSG00000026925	2	26409378	26409399	-	CCAGCGAGATCTTTAGTGT	TGG	CCAACACTAAAGATCTCGCTGG	175	2	3	47
Sec16a	chr2:26445216-26445466;-	F6T8X6	ENSMUSG00000026924	2	26445319	26445340	-	GTACGGAGCGCGGCCAAGA	GGG	CCCTCTTGGCCGCGCTCCGTAC	103	1	4	68
Sec16a	chr2:26445216-26445466;-	F6T8X6	ENSMUSG00000026924	2	26445329	26445350	+	CGCGCTCCGTACACGTCTT	CGG	CGCGCTCCGTACACGTCTTCGG	113	1	4	63
Sec16a	chr2:26445216-26445466;-	F6T8X6	ENSMUSG00000026924	2	26445335	26445356	-	GACGCGCCGAAGACGTGTA	CGG	CCGTACACGTCTTCGGCGCGTC	119	1	4	63
Sec16a	chr2:26445216-26445466;-	F6T8X6	ENSMUSG00000026924	2	26445357	26445378	+	AATCATACCACGCCCCCTT	GGG	AATCATACCACGCCCCCTTGGG	141	2	3	52
Sec16a	chr2:26445216-26445466;-	F6T8X6	ENSMUSG00000026924	2	26445443	26445464	-	CTCTTAAGGGGAATGGGCG	GGG	CCCCGCCCATTCCCCTTAAGAG	227	3	3	57
Notch1	chr2:26516663-26516913;-	A2AIX5	ENSMUSG00000026923	2	26516697	26516718	+	AAGCTGCAACCTTTTGCTC	TGG	AAGCTGCAACCTTTTGCTCTGG	34	0	3	47
Notch1	chr2:26516663-26516913;-	A2AIX5	ENSMUSG00000026923	2	26516780	26516801	+	AGGGCAGGGTCATATCAAC	TGG	AGGGCAGGGTCATATCAACTGG	117	1	3	52
Notch1	chr2:26516663-26516913;-	A2AIX5	ENSMUSG00000026923	2	26516803	26516824	-	CCAAGGGCTGCGGATTGGT	TGG	CCAACCAATCCGCAGCCCTTGG	140	2	3	63
Notch1	chr2:26516663-26516913;-	A2AIX5	ENSMUSG00000026923	2	26516804	26516825	+	CAACCAATCCGCAGCCCTT	GGG	CAACCAATCCGCAGCCCTTGGG	141	2	3	57
Notch1	chr2:26516663-26516913;-	A2AIX5	ENSMUSG00000026923	2	26516867	26516888	+	AGAGCCAGATGTGCTTCGG	GGG	AGAGCCAGATGTGCTTCGGGGG	204	3	3	57
Egfl7	chr2:26579764-26580014;+	G3UYR2	ENSMUSG00000026921	2	26579966	26579987	+	TCAGGATAGTGGGCAACCT	GGG	TCAGGATAGTGGGCAACCTGGG	27	0	3	52
Egfl7	chr2:26579764-26580014;+	G3UYR2	ENSMUSG00000026921	2	26579956	26579977	+	CCTATAGTGATCAGGATAG	TGG	CCTATAGTGATCAGGATAGTGG	37	0	3	42
Egfl7	chr2:26579764-26580014;+	G3UYR2	ENSMUSG00000026921	2	26579837	26579858	+	ACAGAGTGTAGCAGTGCAT	AGG	ACAGAGTGTAGCAGTGCATAGG	156	2	3	47
Egfl7	chr2:26579764-26580014;+	G3UYR2	ENSMUSG00000026921	2	26579801	26579822	+	TCAGGTCTGGGAGAATCCT	GGG	TCAGGTCTGGGAGAATCCTGGG	192	3	2	52
Agpat2	chr2:26604417-26604667;-	A2AI22	ENSMUSG00000026922	2	26604423	26604444	-	GTGACACCCGAAGGGCCGA	GGG	CCCTCGGCCCTTCGGGTGTCAC	6	0	3	68
Agpat2	chr2:26604417-26604667;-	A2AI22	ENSMUSG00000026922	2	26604476	26604497	-	CTCAATGTCCTGCCGCAAG	GGG	CCCCTTGCGGCAGGACATTGAG	59	0	3	57
Agpat2	chr2:26604417-26604667;-	A2AI22	ENSMUSG00000026922	2	26604477	26604498	+	CCCTTGCGGCAGGACATTG	AGG	CCCTTGCGGCAGGACATTGAGG	60	0	3	63
Agpat2	chr2:26604417-26604667;-	A2AI22	ENSMUSG00000026922	2	26604640	26604661	-	GGCATAATGGGCACGTCTT	AGG	CCTAAGACGTGCCCATTATGCC	223	3	3	52
Agpat2	chr2:26604417-26604667;-	A2AI22	ENSMUSG00000026922	2	26604684	26604705	-	TCACTCAGTAGCCGGTCAA	TGG	CCATTGACCGGCTACTGAGTGA	267	4	3	52
Fam69b	chr2:26628207-26628457;+	Q99ML4	ENSMUSG00000036186	2	26628418	26628439	-	CGCGGGAAGATGGACAGAG	GGG	CCCCTCTGTCCATCTTCCCGCG	18	0	3	63
Fam69b	chr2:26628207-26628457;+	Q99ML4	ENSMUSG00000036186	2	26628386	26628407	-	CGTGTGGAGACAAACGGAA	GGG	CCCTTCCGTTTGTCTCCACACG	50	0	3	52
Fam69b	chr2:26628207-26628457;+	Q99ML4	ENSMUSG00000036186	2	26628330	26628351	+	GGGAGAGCTAGACTAGCCG	CGG	GGGAGAGCTAGACTAGCCGCGG	106	1	3	63
Fam69b	chr2:26628207-26628457;+	Q99ML4	ENSMUSG00000036186	2	26628323	26628344	-	TAGTCTAGCTCTCCCGCTG	GGG	CCCCAGCGGGAGAGCTAGACTA	113	1	3	57
Fam69b	chr2:26628207-26628457;+	Q99ML4	ENSMUSG00000036186	2	26628225	26628246	-	ATGAAACACCGGGGCAGGC	TGG	CCAGCCTGCCCCGGTGTTTCAT	211	3	3	63
Lcn4	chr2:26671282-26671532;-	Q62472	ENSMUSG00000026919	2	26671333	26671354	-	CCATAAAGGGCATCCTCTG	AGG	CCTCAGAGGATGCCCTTTATGG	51	0	2	52
Lcn4	chr2:26671282-26671532;-	Q62472	ENSMUSG00000026919	2	26671386	26671407	-	TATTCACCCCTATGACAAA	TGG	CCATTTGTCATAGGGGTGAATA	104	1	3	36
Lcn4	chr2:26671282-26671532;-	Q62472	ENSMUSG00000026919	2	26671474	26671495	-	TCTGGACTCCTTCACGAGA	TGG	CCATCTCGTGAAGGAGTCCAGA	192	3	3	52
Lcn4	chr2:26671282-26671532;-	Q62472	ENSMUSG00000026919	2	26671497	26671518	+	AGATTGAACGATTCAGGTT	TGG	AGATTGAACGATTCAGGTTTGG	215	3	3	36
Abo	chr2:26864979-26865229;-	Z4YLB0	ENSMUSG00000015787	2	26864982	26865003	+	CACAGCTCTGAACACCTGT	GGG	CACAGCTCTGAACACCTGTGGG	3	0	2	52
Abo	chr2:26864979-26865229;-	Z4YLB0	ENSMUSG00000015787	2	26864996	26865017	-	AGAGTTCTTCCCCGCCCAC	AGG	CCTGTGGGCGGGGAAGAACTCT	17	0	3	63
Abo	chr2:26864979-26865229;-	Z4YLB0	ENSMUSG00000015787	2	26865035	26865056	-	GGTTCCTGTACACACGCCT	GGG	CCCAGGCGTGTGTACAGGAACC	56	0	3	57
Abo	chr2:26864979-26865229;-	Z4YLB0	ENSMUSG00000015787	2	26865068	26865089	+	GACAGGTATCTCCAACCAC	AGG	GACAGGTATCTCCAACCACAGG	89	1	2	52
Surf6	chr2:26902879-26903129;-	A2ALA0	ENSMUSG00000036160	2	26902886	26902907	-	CGCATAAGATACTTCCGGC	GGG	CCCGCCGGAAGTATCTTATGCG	7	0	4	52
Surf6	chr2:26902879-26903129;-	A2ALA0	ENSMUSG00000036160	2	26902936	26902957	-	GATTACGGCTAATCCTTGG	GGG	CCCCCAAGGATTAGCCGTAATC	57	0	3	47
Surf6	chr2:26902879-26903129;-	A2ALA0	ENSMUSG00000036160	2	26902989	26903010	-	ATTTACACTGTGGCTTCCG	GGG	CCCCGGAAGCCACAGTGTAAAT	110	1	3	47
Surf6	chr2:26902879-26903129;-	A2ALA0	ENSMUSG00000036160	2	26903061	26903082	-	CTCCAGATTGAGGAGTAGC	CGG	CCGGCTACTCCTCAATCTGGAG	182	2	3	52
Surf6	chr2:26902879-26903129;-	A2ALA0	ENSMUSG00000036160	2	26903062	26903083	+	CGGCTACTCCTCAATCTGG	AGG	CGGCTACTCCTCAATCTGGAGG	183	2	3	57
Rpl7a	chr2:26910514-26910764;+	P12970	ENSMUSG00000062647	2	26910727	26910748	+	TAAATCCGAAATCCCGCGA	GGG	TAAATCCGAAATCCCGCGAGGG	16	0	4	47
Rpl7a	chr2:26910514-26910764;+	P12970	ENSMUSG00000062647	2	26910693	26910714	+	CTCTGTCAGAGTCCGAAGT	GGG	CTCTGTCAGAGTCCGAAGTGGG	50	0	3	52
Rpl7a	chr2:26910514-26910764;+	P12970	ENSMUSG00000062647	2	26910690	26910711	-	ACTTCGGACTCTGACAGAG	GGG	CCCCTCTGTCAGAGTCCGAAGT	53	0	3	52
Rpl7a	chr2:26910514-26910764;+	P12970	ENSMUSG00000062647	2	26910563	26910584	-	GTGAACGGAAGCCGCGGGA	AGG	CCTTCCCGCGGCTTCCGTTCAC	180	2	3	68
Rpl7a	chr2:26910514-26910764;+	P12970	ENSMUSG00000062647	2	26910529	26910550	-	CTTTGTTCCCTCGCCGTAA	GGG	CCCTTACGGCGAGGGAACAAAG	214	3	3	52
Med22	chr2:26910677-26910927;-	A2ALA4	ENSMUSG00000015776	2	26910690	26910711	-	ACTTCGGACTCTGACAGAG	GGG	CCCCTCTGTCAGAGTCCGAAGT	13	0	3	52
Med22	chr2:26910677-26910927;-	A2ALA4	ENSMUSG00000015776	2	26910693	26910714	+	CTCTGTCAGAGTCCGAAGT	GGG	CTCTGTCAGAGTCCGAAGTGGG	16	0	3	52
Med22	chr2:26910677-26910927;-	A2ALA4	ENSMUSG00000015776	2	26910727	26910748	+	TAAATCCGAAATCCCGCGA	GGG	TAAATCCGAAATCCCGCGAGGG	50	0	4	47
Med22	chr2:26910677-26910927;-	A2ALA4	ENSMUSG00000015776	2	26910751	26910772	-	CCGCAGATATCGCGAGAGC	AGG	CCTGCTCTCGCGATATCTGCGG	74	1	3	63
Med22	chr2:26910677-26910927;-	A2ALA4	ENSMUSG00000015776	2	26910848	26910869	-	GATGGAGGCGGATAGCGCG	GGG	CCCCGCGCTATCCGCCTCCATC	171	2	3	68
Surf2	chr2:26916117-26916367;+	P09926	ENSMUSG00000014873	2	26916281	26916302	+	ACCACCGCGTCATCCGTCG	CGG	ACCACCGCGTCATCCGTCGCGG	65	1	3	68
Surf2	chr2:26916117-26916367;+	P09926	ENSMUSG00000014873	2	26916272	26916293	-	ATGACGCGGTGGTCGCAAT	GGG	CCCATTGCGACCACCGCGTCAT	74	1	3	57
Surf2	chr2:26916117-26916367;+	P09926	ENSMUSG00000014873	2	26916248	26916269	-	TACGCGGGACGGGTAAGCG	GGG	CCCCGCTTACCCGTCCCGCGTA	98	1	3	68
Surf2	chr2:26916117-26916367;+	P09926	ENSMUSG00000014873	2	26916213	26916234	+	CAGATCCCTCTTCTTGAGC	AGG	CAGATCCCTCTTCTTGAGCAGG	133	2	3	52
Surf2	chr2:26916117-26916367;+	P09926	ENSMUSG00000014873	2	26916149	26916170	-	CCCAAGAGAACTTAGCCCT	GGG	CCCAGGGCTAAGTTCTCTTGGG	197	3	3	52
Surf1	chr2:26916530-26916780;-	V9GXE6	ENSMUSG00000015790	2	26916612	26916633	+	GTATTGTGCCTGGAAAGCG	TGG	GTATTGTGCCTGGAAAGCGTGG	82	1	3	52
Surf1	chr2:26916530-26916780;-	V9GXE6	ENSMUSG00000015790	2	26916688	26916709	-	GAACCTGCGGATGAGCATC	TGG	CCAGATGCTCATCCGCAGGTTC	158	2	3	57
Surf1	chr2:26916530-26916780;-	V9GXE6	ENSMUSG00000015790	2	26916704	26916725	+	AGGTTCGCTGCTCCCTAAC	TGG	AGGTTCGCTGCTCCCTAACTGG	174	2	3	57
Surf1	chr2:26916530-26916780;-	V9GXE6	ENSMUSG00000015790	2	26916752	26916773	+	AGCTCCAGGAATACACCCG	CGG	AGCTCCAGGAATACACCCGCGG	222	3	3	57
Surf1	chr2:26916530-26916780;-	V9GXE6	ENSMUSG00000015790	2	26916783	26916804	-	GAAGGAACTTGACAGCCGT	TGG	CCAACGGCTGTCAAGTTCCTTC	253	4	3	52
Stkld1	chr2:26933797-26934047;+	B0R044	ENSMUSG00000049897	2	26934018	26934039	+	CAAACGAGGGTTCGACTAC	CGG	CAAACGAGGGTTCGACTACCGG	8	0	3	52
Stkld1	chr2:26933797-26934047;+	B0R044	ENSMUSG00000049897	2	26933935	26933956	-	TTCCATAACCCTCAACCCG	GGG	CCCCGGGTTGAGGGTTATGGAA	91	1	3	52
Stkld1	chr2:26933797-26934047;+	B0R044	ENSMUSG00000049897	2	26933927	26933948	+	CAGACACGCCCCGGGTTGA	GGG	CAGACACGCCCCGGGTTGAGGG	99	1	3	68
Stkld1	chr2:26933797-26934047;+	B0R044	ENSMUSG00000049897	2	26933847	26933868	-	AGAATAGGGAGCCGTGTTT	CGG	CCGAAACACGGCTCCCTATTCT	179	2	3	47
Stkld1	chr2:26933797-26934047;+	B0R044	ENSMUSG00000049897	2	26933836	26933857	+	CTGCCCTTCGTCCGAAACA	CGG	CTGCCCTTCGTCCGAAACACGG	190	3	3	57
Surf4	chr2:26933928-26934178;-	F7CH13	ENSMUSG00000014867	2	26933935	26933956	-	TTCCATAACCCTCAACCCG	GGG	CCCCGGGTTGAGGGTTATGGAA	7	0	3	52
Surf4	chr2:26933928-26934178;-	F7CH13	ENSMUSG00000014867	2	26934018	26934039	+	CAAACGAGGGTTCGACTAC	CGG	CAAACGAGGGTTCGACTACCGG	90	1	3	52
Surf4	chr2:26933928-26934178;-	F7CH13	ENSMUSG00000014867	2	26934058	26934079	-	GCCTCACTGTCCTACTACC	GGG	CCCGGTAGTAGGACAGTGAGGC	130	2	3	57
Surf4	chr2:26933928-26934178;-	F7CH13	ENSMUSG00000014867	2	26934081	26934102	+	GTGTCTCCACGAGATACCA	TGG	GTGTCTCCACGAGATACCATGG	153	2	3	52
Surf4	chr2:26933928-26934178;-	F7CH13	ENSMUSG00000014867	2	26934133	26934154	+	ACCAAGGTCCAGTGTCCTT	GGG	ACCAAGGTCCAGTGTCCTTGGG	205	3	3	52
Rexo4	chr2:26964386-26964636;-	A2ALB1	ENSMUSG00000052406	2	26964406	26964427	+	CTTTGGTTCCGCACGTATG	CGG	CTTTGGTTCCGCACGTATGCGG	20	0	3	52
Rexo4	chr2:26964386-26964636;-	A2ALB1	ENSMUSG00000052406	2	26964438	26964459	+	TAGCCCGCTAGTTAGCACT	GGG	TAGCCCGCTAGTTAGCACTGGG	52	0	3	52
Rexo4	chr2:26964386-26964636;-	A2ALB1	ENSMUSG00000052406	2	26964494	26964515	+	ATACCCAGAGTTTGACGGA	AGG	ATACCCAGAGTTTGACGGAAGG	108	1	3	47
Rexo4	chr2:26964386-26964636;-	A2ALB1	ENSMUSG00000052406	2	26964525	26964546	-	GGACACCAGATCTTTGTGA	AGG	CCTTCACAAAGATCTGGTGTCC	139	2	3	47
Rexo4	chr2:26964386-26964636;-	A2ALB1	ENSMUSG00000052406	2	26964532	26964553	+	AAAGATCTGGTGTCCCGGA	AGG	AAAGATCTGGTGTCCCGGAAGG	146	2	3	52
Adamts13	chr2:26973166-26973416;+	A2ALB3	ENSMUSG00000014852	2	26973341	26973362	+	ATGGTTGGTGCTCTTCAAC	TGG	ATGGTTGGTGCTCTTCAACTGG	54	0	3	47
Adamts13	chr2:26973166-26973416;+	A2ALB3	ENSMUSG00000014852	2	26973293	26973314	-	GTGCACCCTCCTCCTGGGA	GGG	CCCTCCCAGGAGGAGGGTGCAC	102	1	3	68
Adamts13	chr2:26973166-26973416;+	A2ALB3	ENSMUSG00000014852	2	26973242	26973263	-	GCAAGCCCTAATAGGACCC	AGG	CCTGGGTCCTATTAGGGCTTGC	153	2	3	57
Adamts13	chr2:26973166-26973416;+	A2ALB3	ENSMUSG00000014852	2	26973226	26973247	+	ATGCGAGCCCACACCCCCT	GGG	ATGCGAGCCCACACCCCCTGGG	169	2	3	68
Cacfd1	chr2:27009676-27009926;+	F7CPS9	ENSMUSG00000015488	2	27009779	27009800	+	CGGATCCAGCGCACCTGCT	GGG	CGGATCCAGCGCACCTGCTGGG	126	2	3	68
Cacfd1	chr2:27009676-27009926;+	F7CPS9	ENSMUSG00000015488	2	27009725	27009746	-	CGTCATCCAGAAGTGGCAA	AGG	CCTTTGCCACTTCTGGATGACG	180	2	2	52
Cacfd1	chr2:27009676-27009926;+	F7CPS9	ENSMUSG00000015488	2	27009719	27009740	+	ACAAGGCCTTTGCCACTTC	TGG	ACAAGGCCTTTGCCACTTCTGG	186	2	2	52
Cacfd1	chr2:27009676-27009926;+	F7CPS9	ENSMUSG00000015488	2	27009679	27009700	+	AGCTCATTCTACTGCAAGG	CGG	AGCTCATTCTACTGCAAGGCGG	226	3	3	47
Slc2a6	chr2:27027998-27028248;-	A2AR27	ENSMUSG00000036067	2	27028113	27028134	+	TTGAGGCGCTGGATTCTGC	CGG	TTGAGGCGCTGGATTCTGCCGG	115	1	3	57
Slc2a6	chr2:27027998-27028248;-	A2AR27	ENSMUSG00000036067	2	27028169	27028190	-	CGCTCTTAGCCTGGCGAAA	GGG	CCCTTTCGCCAGGCTAAGAGCG	171	2	3	57
Slc2a6	chr2:27027998-27028248;-	A2AR27	ENSMUSG00000036067	2	27028172	27028193	+	TTTCGCCAGGCTAAGAGCG	TGG	TTTCGCCAGGCTAAGAGCGTGG	174	2	3	57
Slc2a6	chr2:27027998-27028248;-	A2AR27	ENSMUSG00000036067	2	27028232	27028253	-	GGCAAGCTTACGACTCTCT	GGG	CCCAGAGAGTCGTAAGCTTGCC	234	3	3	52
Slc2a6	chr2:27027998-27028248;-	A2AR27	ENSMUSG00000036067	2	27028236	27028257	+	GAGAGTCGTAAGCTTGCCA	AGG	GAGAGTCGTAAGCTTGCCAAGG	238	3	3	52
Tmem8c	chr2:27072179-27072429;-	E9QA72	ENSMUSG00000009214	2	27072214	27072235	-	GAGGCAAGTGCATACCACA	TGG	CCATGTGGTATGCACTTGCCTC	35	0	2	52
Tmem8c	chr2:27072179-27072429;-	E9QA72	ENSMUSG00000009214	2	27072330	27072351	-	TTCCTTGGGGGAATTCCTC	AGG	CCTGAGGAATTCCCCCAAGGAA	151	2	2	52
Tmem8c	chr2:27072179-27072429;-	E9QA72	ENSMUSG00000009214	2	27072388	27072409	-	GGTAGGAGGTCACATTCAT	AGG	CCTATGAATGTGACCTCCTACC	209	3	3	47
Tmem8c	chr2:27072179-27072429;-	E9QA72	ENSMUSG00000009214	2	27072411	27072432	-	ACCCTGATAGAAAATGACC	AGG	CCTGGTCATTTTCTATCAGGGT	232	3	3	42
Adamtsl2	chr2:27079129-27079379;+	Q7TSK7	ENSMUSG00000036040	2	27079332	27079353	-	TATAGCTGTCAGGCAGACG	GGG	CCCCGTCTGCCTGACAGCTATA	26	0	2	52
Adamtsl2	chr2:27079129-27079379;+	Q7TSK7	ENSMUSG00000036040	2	27079258	27079279	+	GCGGGTTAAAGTGTGCGCC	CGG	GCGGGTTAAAGTGTGCGCCCGG	100	1	3	63
Adamtsl2	chr2:27079129-27079379;+	Q7TSK7	ENSMUSG00000036040	2	27079143	27079164	+	GGTCAGTCACTCTGGACCT	AGG	GGTCAGTCACTCTGGACCTAGG	215	3	3	57
Adamtsl2	chr2:27079129-27079379;+	Q7TSK7	ENSMUSG00000036040	2	27079136	27079157	-	CCAGAGTGACTGACCCTAA	TGG	CCATTAGGGTCAGTCACTCTGG	222	3	2	52
Fam163b	chr2:27142491-27142741;-	Q8BUM6	ENSMUSG00000009216	2	27142570	27142591	-	CGGACCAGCGTCAGCACCA	GGG	CCCTGGTGCTGACGCTGGTCCG	79	1	3	68
Fam163b	chr2:27142491-27142741;-	Q8BUM6	ENSMUSG00000009216	2	27142657	27142678	-	CAGGGCGCGCACAACAGTG	TGG	CCACACTGTTGTGCGCGCCCTG	166	2	3	68
Fam163b	chr2:27142491-27142741;-	Q8BUM6	ENSMUSG00000009216	2	27142660	27142681	+	CACTGTTGTGCGCGCCCTG	CGG	CACTGTTGTGCGCGCCCTGCGG	169	2	3	68
Fam163b	chr2:27142491-27142741;-	Q8BUM6	ENSMUSG00000009216	2	27142674	27142695	-	GATCCGTGAGAACCCCGCA	GGG	CCCTGCGGGGTTCTCACGGATC	183	2	3	63
Dbh	chr2:27164983-27165233;+	Q64237	ENSMUSG00000000889	2	27165195	27165216	+	TGGTATCTGGCTGCCTATG	AGG	TGGTATCTGGCTGCCTATGAGG	17	0	2	52
Dbh	chr2:27164983-27165233;+	Q64237	ENSMUSG00000000889	2	27165159	27165180	-	GCTCCAACTGAGGTCTAAG	GGG	CCCCTTAGACCTCAGTTGGAGC	53	0	2	52
Dbh	chr2:27164983-27165233;+	Q64237	ENSMUSG00000000889	2	27165040	27165061	+	TGTCTAAACACGGACTATT	TGG	TGTCTAAACACGGACTATTTGG	172	2	3	36
Dbh	chr2:27164983-27165233;+	Q64237	ENSMUSG00000000889	2	27165024	27165045	-	TAGACACTCTCTCCAAGGC	CGG	CCGGCCTTGGAGAGAGTGTCTA	188	2	2	52
Sardh	chr2:27248337-27248587;-	A2AH53	ENSMUSG00000009614	2	27248390	27248411	+	TCACCAGGACTTTGGACAG	GGG	TCACCAGGACTTTGGACAGGGG	53	0	3	52
Sardh	chr2:27248337-27248587;-	A2AH53	ENSMUSG00000009614	2	27248469	27248490	+	CCAGCATGTTATCCTGCGC	AGG	CCAGCATGTTATCCTGCGCAGG	132	2	3	57
Sardh	chr2:27248337-27248587;-	A2AH53	ENSMUSG00000009614	2	27248534	27248555	+	CTCATATCCAGGGTCTAAA	GGG	CTCATATCCAGGGTCTAAAGGG	197	3	3	42
Sardh	chr2:27248337-27248587;-	A2AH53	ENSMUSG00000009614	2	27248541	27248562	-	GACCTTGCCCTTTAGACCC	TGG	CCAGGGTCTAAAGGGCAAGGTC	204	3	3	57
Vav2	chr2:27427033-27427283;-	Q7TSI6	ENSMUSG00000009621	2	27427159	27427180	+	CGCCAGCGAAAGTTGAGGA	AGG	CGCCAGCGAAAGTTGAGGAAGG	126	2	3	57
Vav2	chr2:27427033-27427283;-	Q7TSI6	ENSMUSG00000009621	2	27427161	27427182	-	CGCCTTCCTCAACTTTCGC	TGG	CCAGCGAAAGTTGAGGAAGGCG	128	2	3	57
Vav2	chr2:27427033-27427283;-	Q7TSI6	ENSMUSG00000009621	2	27427206	27427227	-	GTGCACCTAGGGAAAGTCG	TGG	CCACGACTTTCCCTAGGTGCAC	173	2	3	57
Vav2	chr2:27427033-27427283;-	Q7TSI6	ENSMUSG00000009621	2	27427210	27427231	+	GACTTTCCCTAGGTGCACG	TGG	GACTTTCCCTAGGTGCACGTGG	177	2	3	57
Vav2	chr2:27427033-27427283;-	Q7TSI6	ENSMUSG00000009621	2	27427242	27427263	+	TCTTTCTTGCGGTGCGATG	AGG	TCTTTCTTGCGGTGCGATGAGG	209	3	3	52
Brd3	chr2:27507662-27507912;-	A2AKB0	ENSMUSG00000026918	2	27507663	27507684	+	TACTTTGCCTCAAAGCTCT	GGG	TACTTTGCCTCAAAGCTCTGGG	1	0	3	42
Brd3	chr2:27507662-27507912;-	A2AKB0	ENSMUSG00000026918	2	27507683	27507704	+	GGCTCAGTTAAAGTGGCAG	AGG	GGCTCAGTTAAAGTGGCAGAGG	21	0	2	52
Brd3	chr2:27507662-27507912;-	A2AKB0	ENSMUSG00000026918	2	27507801	27507822	+	TAAGGAATTAGCCTTCACC	AGG	TAAGGAATTAGCCTTCACCAGG	139	2	3	42
Brd3	chr2:27507662-27507912;-	A2AKB0	ENSMUSG00000026918	2	27507889	27507910	-	GAGCTTGCGAGTCTAGTTG	TGG	CCACAACTAGACTCGCAAGCTC	227	3	3	52
Wdr5	chr2:27514907-27515157;+	F6Q3W0	ENSMUSG00000026917	2	27515090	27515111	-	GGAGGCGGAGCGCCTTAAA	GGG	CCCTTTAAGGCGCTCCGCCTCC	46	0	3	63
Wdr5	chr2:27514907-27515157;+	F6Q3W0	ENSMUSG00000026917	2	27515078	27515099	+	ACCACAGACGGCCCCTTTA	AGG	ACCACAGACGGCCCCTTTAAGG	58	0	3	57
Wdr5	chr2:27514907-27515157;+	F6Q3W0	ENSMUSG00000026917	2	27515039	27515060	+	AGTTACCGAACACCAGTAG	CGG	AGTTACCGAACACCAGTAGCGG	97	1	3	47
Wdr5	chr2:27514907-27515157;+	F6Q3W0	ENSMUSG00000026917	2	27515030	27515051	-	GTGTTCGGTAACTGCAGAC	TGG	CCAGTCTGCAGTTACCGAACAC	106	1	3	52
Rxra	chr2:27676190-27676440;+	A2AJP2	ENSMUSG00000015846	2	27676291	27676312	+	GAATTCCAGCTGCCCAAGT	CGG	GAATTCCAGCTGCCCAAGTCGG	128	2	3	52
Rxra	chr2:27676190-27676440;+	A2AJP2	ENSMUSG00000015846	2	27676282	27676303	-	GCAGCTGGAATTCGGATTT	GGG	CCCAAATCCGAATTCCAGCTGC	137	2	3	47
Rxra	chr2:27676190-27676440;+	A2AJP2	ENSMUSG00000015846	2	27676231	27676252	+	GGGAACTCTGCGCTTAGGG	AGG	GGGAACTCTGCGCTTAGGGAGG	188	2	3	63
Rxra	chr2:27676190-27676440;+	A2AJP2	ENSMUSG00000015846	2	27676203	27676224	+	GACTGCCGGTTGCCTGGCT	TGG	GACTGCCGGTTGCCTGGCTTGG	216	3	3	68
Col5a1	chr2:27886175-27886425;+	A3KGE7	ENSMUSG00000026837	2	27886387	27886408	+	CGTTGTCTGCCAGCAGCGA	GGG	CGTTGTCTGCCAGCAGCGAGGG	17	0	3	63
Col5a1	chr2:27886175-27886425;+	A3KGE7	ENSMUSG00000026837	2	27886384	27886405	-	TCGCTGCTGGCAGACAACG	CGG	CCGCGTTGTCTGCCAGCAGCGA	20	0	3	63
Col5a1	chr2:27886175-27886425;+	A3KGE7	ENSMUSG00000026837	2	27886331	27886352	+	TCTGATTTGCTGCGGGCGT	TGG	TCTGATTTGCTGCGGGCGTTGG	73	1	3	57
Col5a1	chr2:27886175-27886425;+	A3KGE7	ENSMUSG00000026837	2	27886325	27886346	-	CCCGCAGCAAATCAGAGCC	CGG	CCGGGCTCTGATTTGCTGCGGG	79	1	2	63
Fcnb	chr2:28084885-28085135;-	B2FDG6	ENSMUSG00000026835	2	28084923	28084944	+	GAACTCCATATCCCCACCT	TGG	GAACTCCATATCCCCACCTTGG	38	0	3	52
Fcnb	chr2:28084885-28085135;-	B2FDG6	ENSMUSG00000026835	2	28084939	28084960	-	ATTGGGACATTGGAGCCCA	AGG	CCTTGGGCTCCAATGTCCCAAT	54	0	3	52
Fcnb	chr2:28084885-28085135;-	B2FDG6	ENSMUSG00000026835	2	28085007	28085028	-	ATACCCTTGGGACTATTTT	AGG	CCTAAAATAGTCCCAAGGGTAT	122	1	3	36
Fcnb	chr2:28084885-28085135;-	B2FDG6	ENSMUSG00000026835	2	28085085	28085106	-	ACAGAGGTGCCTCTAGACC	TGG	CCAGGTCTAGAGGCACCTCTGT	200	3	3	57
Olfm1	chr2:28192742-28192992;+	A3KGE4	ENSMUSG00000026833	2	28192899	28192920	-	ATGTGACATCAAAAAGGCG	GGG	CCCCGCCTTTTTGATGTCACAT	72	1	3	42
Olfm1	chr2:28192742-28192992;+	A3KGE4	ENSMUSG00000026833	2	28192863	28192884	+	TGGCCAGGATAGACTTGTC	TGG	TGGCCAGGATAGACTTGTCTGG	108	1	3	52
Olfm1	chr2:28192742-28192992;+	A3KGE4	ENSMUSG00000026833	2	28192848	28192869	-	CTGGCCAGTCTTAGACCAA	GGG	CCCTTGGTCTAAGACTGGCCAG	123	1	3	52
Olfm1	chr2:28192742-28192992;+	A3KGE4	ENSMUSG00000026833	2	28192797	28192818	+	GTCACCACTCAGCGGTCCC	TGG	GTCACCACTCAGCGGTCCCTGG	174	2	3	68
Olfm1	chr2:28192742-28192992;+	A3KGE4	ENSMUSG00000026833	2	28192794	28192815	-	GGGACCGCTGAGTGGTGAC	AGG	CCTGTCACCACTCAGCGGTCCC	177	2	3	68
Ppp1r26	chr2:28446550-28446800;+	Q6A025	ENSMUSG00000035829	2	28446696	28446717	-	GGCAGCTTGGAAACGGCCG	CGG	CCGCGGCCGTTTCCAAGCTGCC	83	1	3	68
Ppp1r26	chr2:28446550-28446800;+	Q6A025	ENSMUSG00000035829	2	28446585	28446606	+	CGCGACCTCCTGAACCCCT	GGG	CGCGACCTCCTGAACCCCTGGG	194	3	3	68
Ppp1r26	chr2:28446550-28446800;+	Q6A025	ENSMUSG00000035829	2	28446577	28446598	-	TTCAGGAGGTCGCGCGCGT	CGG	CCGACGCGCGCGACCTCCTGAA	202	3	3	68
Ppp1r26	chr2:28446550-28446800;+	Q6A025	ENSMUSG00000035829	2	28446556	28446577	-	GCAAGTTGGCCACGGCGAG	AGG	CCTCTCGCCGTGGCCAACTTGC	223	3	3	68
1700007K13Rik	chr2:28466332-28466582;-	B0R017	ENSMUSG00000026831	2	28466346	28466367	+	AGTCACCTGATCAGGAGGT	GGG	AGTCACCTGATCAGGAGGTGGG	14	0	3	52
1700007K13Rik	chr2:28466332-28466582;-	B0R017	ENSMUSG00000026831	2	28466388	28466409	+	TTGGCTAGCAGCTAGCTGT	AGG	TTGGCTAGCAGCTAGCTGTAGG	56	0	3	52
1700007K13Rik	chr2:28466332-28466582;-	B0R017	ENSMUSG00000026831	2	28466424	28466445	+	TCCCGAGGGCGAATAACAA	AGG	TCCCGAGGGCGAATAACAAAGG	92	1	3	52
1700007K13Rik	chr2:28466332-28466582;-	B0R017	ENSMUSG00000026831	2	28466426	28466447	-	CTCCTTTGTTATTCGCCCT	CGG	CCGAGGGCGAATAACAAAGGAG	94	1	3	47
1700007K13Rik	chr2:28466332-28466582;-	B0R017	ENSMUSG00000026831	2	28466544	28466565	+	CGTCCCAAAATGCACTAGG	AGG	CGTCCCAAAATGCACTAGGAGG	212	3	3	52
Mrps2	chr2:28467816-28468066;+	Q924T2	ENSMUSG00000035772	2	28467985	28468006	+	ACAGCGGAGAGGGTCCTCC	GGG	ACAGCGGAGAGGGTCCTCCGGG	60	0	3	68
Mrps2	chr2:28467816-28468066;+	Q924T2	ENSMUSG00000035772	2	28467950	28467971	-	CGCCCGCATCCTTGTAAAT	GGG	CCCATTTACAAGGATGCGGGCG	95	1	3	52
Mrps2	chr2:28467816-28468066;+	Q924T2	ENSMUSG00000035772	2	28467941	28467962	+	GCCAACTCGCCCATTTACA	AGG	GCCAACTCGCCCATTTACAAGG	104	1	3	52
Mrps2	chr2:28467816-28468066;+	Q924T2	ENSMUSG00000035772	2	28467911	28467932	-	CAGTGGTCTGCACTCAGCT	GGG	CCCAGCTGAGTGCAGACCACTG	134	2	3	57
Mrps2	chr2:28467816-28468066;+	Q924T2	ENSMUSG00000035772	2	28467855	28467876	+	TATCGAGAGGAACGAGCTG	TGG	TATCGAGAGGAACGAGCTGTGG	190	3	3	52
Gbgt1	chr2:28496641-28496891;+	Q8VI38	ENSMUSG00000026829	2	28496855	28496876	+	GTTCCTGTTTTCTGGGCTG	AGG	GTTCCTGTTTTCTGGGCTGAGG	15	0	2	52
Gbgt1	chr2:28496641-28496891;+	Q8VI38	ENSMUSG00000026829	2	28496779	28496800	+	TTGCTCCGCCCCAAGGACC	AGG	TTGCTCCGCCCCAAGGACCAGG	91	1	3	68
Gbgt1	chr2:28496641-28496891;+	Q8VI38	ENSMUSG00000026829	2	28496767	28496788	-	GGCGGAGCAAAGTAAGTCT	GGG	CCCAGACTTACTTTGCTCCGCC	103	1	3	52
Gbgt1	chr2:28496641-28496891;+	Q8VI38	ENSMUSG00000026829	2	28496681	28496702	+	CAAGGTTCAAGCACAGGCA	GGG	CAAGGTTCAAGCACAGGCAGGG	189	3	2	52
Gm10134	chr2:28505845-28506095;+	F6ZQC6	ENSMUSG00000063611	2	28506065	28506086	-	TCCCCAGAATTATCTAGAC	TGG	CCAGTCTAGATAATTCTGGGGA	9	0	3	42
Gm10134	chr2:28505845-28506095;+	F6ZQC6	ENSMUSG00000063611	2	28506062	28506083	+	TTGCCAGTCTAGATAATTC	TGG	TTGCCAGTCTAGATAATTCTGG	12	0	3	36
Gm10134	chr2:28505845-28506095;+	F6ZQC6	ENSMUSG00000063611	2	28506015	28506036	+	TGTATACTAGATCCTGGCC	AGG	TGTATACTAGATCCTGGCCAGG	59	0	3	47
Gm10134	chr2:28505845-28506095;+	F6ZQC6	ENSMUSG00000063611	2	28505891	28505912	+	GCTAGCTCTGAAACAGACC	AGG	GCTAGCTCTGAAACAGACCAGG	183	2	3	52
Ralgds	chr2:28512875-28513125;+	B0R019	ENSMUSG00000026821	2	28513048	28513069	+	CAGAGAGGCGTTCGGTGCG	CGG	CAGAGAGGCGTTCGGTGCGCGG	56	0	3	68
Ralgds	chr2:28512875-28513125;+	B0R019	ENSMUSG00000026821	2	28513046	28513067	-	GCGCACCGAACGCCTCTCT	GGG	CCCAGAGAGGCGTTCGGTGCGC	58	0	3	68
Ralgds	chr2:28512875-28513125;+	B0R019	ENSMUSG00000026821	2	28512950	28512971	+	ATTCTAAACTCTGCCGGGG	CGG	ATTCTAAACTCTGCCGGGGCGG	154	2	3	52
Ralgds	chr2:28512875-28513125;+	B0R019	ENSMUSG00000026821	2	28512921	28512942	-	ATGAGTGCCTGAGTATAGG	TGG	CCACCTATACTCAGGCACTCAT	183	2	3	47
Cel	chr2:28563403-28563653;-	Q64285	ENSMUSG00000026818	2	28563477	28563498	+	GTCCATTTTTTCCCAGGTC	AGG	GTCCATTTTTTCCCAGGTCAGG	74	1	3	47
Cel	chr2:28563403-28563653;-	Q64285	ENSMUSG00000026818	2	28563571	28563592	+	GGTGGCATGGATATTGTCG	AGG	GGTGGCATGGATATTGTCGAGG	168	2	2	52
Cel	chr2:28563403-28563653;-	Q64285	ENSMUSG00000026818	2	28563596	28563617	+	TGCCTCCCAGGGCCAACTC	TGG	TGCCTCCCAGGGCCAACTCTGG	193	3	3	68
Cel	chr2:28563403-28563653;-	Q64285	ENSMUSG00000026818	2	28563627	28563648	-	GATAAAACAGGGTTCTATG	CGG	CCGCATAGAACCCTGTTTTATC	224	3	3	36
Gtf3c5	chr2:28583751-28584001;-	H3BJX5	ENSMUSG00000026816	2	28583869	28583890	-	AAGCTGACAGCTAGGTGGT	GGG	CCCACCACCTAGCTGTCAGCTT	118	1	2	52
Gtf3c5	chr2:28583751-28584001;-	H3BJX5	ENSMUSG00000026816	2	28583927	28583948	-	TATCATGGTGGATCCCCAG	GGG	CCCCTGGGGATCCACCATGATA	176	2	2	52
Gtf3c5	chr2:28583751-28584001;-	H3BJX5	ENSMUSG00000026816	2	28583972	28583993	-	CTGAGTGCCGAGTGCACCA	AGG	CCTTGGTGCACTCGGCACTCAG	221	3	3	63
Gtf3c5	chr2:28583751-28584001;-	H3BJX5	ENSMUSG00000026816	2	28583987	28584008	+	CACTCAGACGCACACATCG	GGG	CACTCAGACGCACACATCGGGG	236	3	3	57
Gfi1b	chr2:28621982-28622232;-	B7ZNH2	ENSMUSG00000026815	2	28621995	28622016	-	AATCAGGGAGGGGAACAGA	AGG	CCTTCTGTTCCCCTCCCTGATT	13	0	2	52
Gfi1b	chr2:28621982-28622232;-	B7ZNH2	ENSMUSG00000026815	2	28622062	28622083	-	ACTTTCGCGCTCTGGTCAT	TGG	CCAATGACCAGAGCGCGAAAGT	80	1	3	52
Gfi1b	chr2:28621982-28622232;-	B7ZNH2	ENSMUSG00000026815	2	28622111	28622132	+	ACAGAAGCTTCTAACCCAC	TGG	ACAGAAGCTTCTAACCCACTGG	129	2	2	47
Gfi1b	chr2:28621982-28622232;-	B7ZNH2	ENSMUSG00000026815	2	28622157	28622178	+	GCATTTGGGTGAAAGAGAG	TGG	GCATTTGGGTGAAAGAGAGTGG	175	2	2	47
Tsc1	chr2:28640978-28641228;+	F2Z3W0	ENSMUSG00000026812	2	28641165	28641186	+	CGTAGTAGAGACCCGAATA	GGG	CGTAGTAGAGACCCGAATAGGG	42	0	4	47
Tsc1	chr2:28640978-28641228;+	F2Z3W0	ENSMUSG00000026812	2	28641143	28641164	-	CTCCGAGCCTAATGCCAGA	TGG	CCATCTGGCATTAGGCTCGGAG	64	1	3	57
Tsc1	chr2:28640978-28641228;+	F2Z3W0	ENSMUSG00000026812	2	28641085	28641106	+	CAGCTTGTATCGTCATAAG	TGG	CAGCTTGTATCGTCATAAGTGG	122	1	3	42
Tsc1	chr2:28640978-28641228;+	F2Z3W0	ENSMUSG00000026812	2	28641084	28641105	-	CACTTATGACGATACAAGC	TGG	CCAGCTTGTATCGTCATAAGTG	123	1	3	42
Tsc1	chr2:28640978-28641228;+	F2Z3W0	ENSMUSG00000026812	2	28641019	28641040	-	GACGGCGGAAGGATCGTGA	AGG	CCTTCACGATCCTTCCGCCGTC	188	2	3	63
1700026L06Rik	chr2:28699727-28699977;-	Q7TPM5	ENSMUSG00000026809	2	28699756	28699777	+	CCCGGTCACATGACTCGGC	CGG	CCCGGTCACATGACTCGGCCGG	29	0	3	68
1700026L06Rik	chr2:28699727-28699977;-	Q7TPM5	ENSMUSG00000026809	2	28699757	28699778	-	GCCGGCCGAGTCATGTGAC	CGG	CCGGTCACATGACTCGGCCGGC	30	0	3	68
1700026L06Rik	chr2:28699727-28699977;-	Q7TPM5	ENSMUSG00000026809	2	28699821	28699842	-	TATGCGCCCAGATCATATG	GGG	CCCCATATGATCTGGGCGCATA	94	1	3	47
1700026L06Rik	chr2:28699727-28699977;-	Q7TPM5	ENSMUSG00000026809	2	28699851	28699872	-	TGGGACCGGTTTCTACAGG	AGG	CCTCCTGTAGAAACCGGTCCCA	124	1	3	57
1700026L06Rik	chr2:28699727-28699977;-	Q7TPM5	ENSMUSG00000026809	2	28699943	28699964	-	TAGCCAACTGTGCGGATCT	GGG	CCCAGATCCGCACAGTTGGCTA	216	3	3	52
Ak8	chr2:28699914-28700164;+	Q32M07	ENSMUSG00000026807	2	28700128	28700149	-	ACGCCAAGCTATGCGTCAT	CGG	CCGATGACGCATAGCTTGGCGT	15	0	3	52
Ak8	chr2:28699914-28700164;+	Q32M07	ENSMUSG00000026807	2	28700125	28700146	+	TCACCGATGACGCATAGCT	TGG	TCACCGATGACGCATAGCTTGG	18	0	3	52
Ak8	chr2:28699914-28700164;+	Q32M07	ENSMUSG00000026807	2	28700062	28700083	+	CGACTGCAGATCAGGACCT	CGG	CGACTGCAGATCAGGACCTCGG	81	1	3	57
Ak8	chr2:28699914-28700164;+	Q32M07	ENSMUSG00000026807	2	28700009	28700030	+	TGTAGCTCCACAGGCGTTC	TGG	TGTAGCTCCACAGGCGTTCTGG	134	2	3	57
Ak8	chr2:28699914-28700164;+	Q32M07	ENSMUSG00000026807	2	28699943	28699964	-	TAGCCAACTGTGCGGATCT	GGG	CCCAGATCCGCACAGTTGGCTA	200	3	3	52
Ddx31	chr2:28840156-28840406;+	Q6NZQ2	ENSMUSG00000026806	2	28840380	28840401	-	GCTCCACGGCCATCTAGCA	GGG	CCCTGCTAGATGGCCGTGGAGC	5	0	3	63
Ddx31	chr2:28840156-28840406;+	Q6NZQ2	ENSMUSG00000026806	2	28840350	28840371	+	AAAGGACCCCGTCGTTGCT	AGG	AAAGGACCCCGTCGTTGCTAGG	35	0	3	57
Ddx31	chr2:28840156-28840406;+	Q6NZQ2	ENSMUSG00000026806	2	28840346	28840367	-	GCAACGACGGGGTCCTTTC	TGG	CCAGAAAGGACCCCGTCGTTGC	39	0	3	63
Ddx31	chr2:28840156-28840406;+	Q6NZQ2	ENSMUSG00000026806	2	28840230	28840251	+	TTACTAGGAGCGAGGAGGT	CGG	TTACTAGGAGCGAGGAGGTCGG	155	2	3	52
Ddx31	chr2:28840156-28840406;+	Q6NZQ2	ENSMUSG00000026806	2	28840216	28840237	-	CCTAGTAAGATGAGCGAGG	CGG	CCGCCTCGCTCATCTTACTAGG	169	2	3	52
Gtf3c4	chr2:28840360-28840610;-	E9Q2B0	ENSMUSG00000035666	2	28840380	28840401	-	GCTCCACGGCCATCTAGCA	GGG	CCCTGCTAGATGGCCGTGGAGC	20	0	3	63
Gtf3c4	chr2:28840360-28840610;-	E9Q2B0	ENSMUSG00000035666	2	28840450	28840471	+	GCAGACACGCGGAGAAGGT	GGG	GCAGACACGCGGAGAAGGTGGG	90	1	3	63
Gtf3c4	chr2:28840360-28840610;-	E9Q2B0	ENSMUSG00000035666	2	28840509	28840530	+	GGTCCGACTAAGAGCCCAC	GGG	GGTCCGACTAAGAGCCCACGGG	149	2	3	63
Gtf3c4	chr2:28840360-28840610;-	E9Q2B0	ENSMUSG00000035666	2	28840512	28840533	-	TCTCCCGTGGGCTCTTAGT	CGG	CCGACTAAGAGCCCACGGGAGA	152	2	3	57
Gtf3c4	chr2:28840360-28840610;-	E9Q2B0	ENSMUSG00000035666	2	28840569	28840590	-	TCTCCTTTAGCCACCACGC	TGG	CCAGCGTGGTGGCTAAAGGAGA	209	3	3	57
Barhl1	chr2:28916668-28916918;-	P63157	ENSMUSG00000026805	2	28916835	28916856	+	TCCAACTACTTGACCGAAC	CGG	TCCAACTACTTGACCGAACCGG	167	2	3	47
Barhl1	chr2:28916668-28916918;-	P63157	ENSMUSG00000026805	2	28916836	28916857	-	CCCGGTTCGGTCAAGTAGT	TGG	CCAACTACTTGACCGAACCGGG	168	2	3	57
Barhl1	chr2:28916668-28916918;-	P63157	ENSMUSG00000026805	2	28916848	28916869	-	TGTAGATAGGATCCCGGTT	CGG	CCGAACCGGGATCCTATCTACA	180	2	3	47
Barhl1	chr2:28916668-28916918;-	P63157	ENSMUSG00000026805	2	28916922	28916943	+	ACCCAGTGGAGAAAAGACG	TGG	ACCCAGTGGAGAAAAGACGTGG	254	4	2	52
1700101E01Rik	chr2:29055066-29055316;-	A0A087WRI3	ENSMUSG00000079502	2	29055176	29055197	-	GGGTTTAAGCTTTGGACAG	AGG	CCTCTGTCCAAAGCTTAAACCC	110	1	3	47
1700101E01Rik	chr2:29055066-29055316;-	A0A087WRI3	ENSMUSG00000079502	2	29055226	29055247	+	CTCGCAGCAGACTGAGAGA	GGG	CTCGCAGCAGACTGAGAGAGGG	160	2	3	57
1700101E01Rik	chr2:29055066-29055316;-	A0A087WRI3	ENSMUSG00000079502	2	29055260	29055281	+	ACTACCCCTTTCGGAAAAA	TGG	ACTACCCCTTTCGGAAAAATGG	194	3	3	42
1700101E01Rik	chr2:29055066-29055316;-	A0A087WRI3	ENSMUSG00000079502	2	29055278	29055299	+	ATGGAACGTCCCGTCTCCT	TGG	ATGGAACGTCCCGTCTCCTTGG	212	3	3	57
1700101E01Rik	chr2:29055066-29055316;-	A0A087WRI3	ENSMUSG00000079502	2	29055288	29055309	-	CGTCTTGTCACCAAGGAGA	CGG	CCGTCTCCTTGGTGACAAGACG	222	3	3	52
Ttf1	chr2:29060012-29060262;+	Q62187	ENSMUSG00000026803	2	29060198	29060219	-	GGCTGCCATAGTAACATGG	AGG	CCTCCATGTTACTATGGCAGCC	43	0	3	52
Ttf1	chr2:29060012-29060262;+	Q62187	ENSMUSG00000026803	2	29060193	29060214	+	GCGCGCCTCCATGTTACTA	TGG	GCGCGCCTCCATGTTACTATGG	48	0	3	57
Ttf1	chr2:29060012-29060262;+	Q62187	ENSMUSG00000026803	2	29060158	29060179	-	ATGCGTAGTTGTCTATCTA	TGG	CCATAGATAGACAACTACGCAT	83	1	3	36
Ttf1	chr2:29060012-29060262;+	Q62187	ENSMUSG00000026803	2	29060139	29060160	-	TGGTCGTGACGCTACGTAT	AGG	CCTATACGTAGCGTCACGACCA	102	1	4	52
Ttf1	chr2:29060012-29060262;+	Q62187	ENSMUSG00000026803	2	29060100	29060121	-	CCTTCTAATTAAGCAACCC	AGG	CCTGGGTTGCTTAATTAGAAGG	141	2	3	42
Setx	chr2:29123931-29124181;+	A0A0A0MQJ0	ENSMUSG00000043535	2	29124150	29124171	+	GGCTTCTCATTCTGCGTTA	AGG	GGCTTCTCATTCTGCGTTAAGG	10	0	3	47
Setx	chr2:29123931-29124181;+	A0A0A0MQJ0	ENSMUSG00000043535	2	29124131	29124152	-	GCCAGCGCCTGAAGCACGA	GGG	CCCTCGTGCTTCAGGCGCTGGC	29	0	3	68
Setx	chr2:29123931-29124181;+	A0A0A0MQJ0	ENSMUSG00000043535	2	29124124	29124145	+	AGCTTTACCCTCGTGCTTC	AGG	AGCTTTACCCTCGTGCTTCAGG	36	0	3	52
Setx	chr2:29123931-29124181;+	A0A0A0MQJ0	ENSMUSG00000043535	2	29124101	29124122	-	TAAGGAACGTTCCAGAAAA	GGG	CCCTTTTCTGGAACGTTCCTTA	59	0	3	36
Setx	chr2:29123931-29124181;+	A0A0A0MQJ0	ENSMUSG00000043535	2	29124063	29124084	-	CAGCAGATGACCGTTAGAG	GGG	CCCCTCTAACGGTCATCTGCTG	97	1	3	52
Ntng2	chr2:29253005-29253255;-	J3QNA0	ENSMUSG00000035513	2	29253030	29253051	-	TAAGAAGACCGTTGCTCCG	TGG	CCACGGAGCAACGGTCTTCTTA	25	0	3	52
Ntng2	chr2:29253005-29253255;-	J3QNA0	ENSMUSG00000035513	2	29253044	29253065	+	TCTTCTTAAAGGTGCAGGA	AGG	TCTTCTTAAAGGTGCAGGAAGG	39	0	3	42
Ntng2	chr2:29253005-29253255;-	J3QNA0	ENSMUSG00000035513	2	29253195	29253216	+	CTGCCTACACATCGCCTGT	CGG	CTGCCTACACATCGCCTGTCGG	190	3	3	57
Ntng2	chr2:29253005-29253255;-	J3QNA0	ENSMUSG00000035513	2	29253198	29253219	-	GGGCCGACAGGCGATGTGT	AGG	CCTACACATCGCCTGTCGGCCC	193	3	3	68
Ntng2	chr2:29253005-29253255;-	J3QNA0	ENSMUSG00000035513	2	29253224	29253245	+	ACCAACCGGTCCCTGAGCT	CGG	ACCAACCGGTCCCTGAGCTCGG	219	3	3	63
Med27	chr2:29346569-29346819;+	E0CZG8	ENSMUSG00000026799	2	29346758	29346779	-	CGTTGTCCTAGGAGGGTAT	TGG	CCAATACCCTCCTAGGACAACG	40	0	3	52
Med27	chr2:29346569-29346819;+	E0CZG8	ENSMUSG00000026799	2	29346752	29346773	+	CACATCCCAATACCCTCCT	AGG	CACATCCCAATACCCTCCTAGG	46	0	3	52
Med27	chr2:29346569-29346819;+	E0CZG8	ENSMUSG00000026799	2	29346708	29346729	+	CAAGTTCGCTAGAGCTTCC	TGG	CAAGTTCGCTAGAGCTTCCTGG	90	1	3	52
Med27	chr2:29346569-29346819;+	E0CZG8	ENSMUSG00000026799	2	29346707	29346728	-	CAGGAAGCTCTAGCGAACT	TGG	CCAAGTTCGCTAGAGCTTCCTG	91	1	3	52
Med27	chr2:29346569-29346819;+	E0CZG8	ENSMUSG00000026799	2	29346646	29346667	-	CAAGTTATGATCTCCATCT	AGG	CCTAGATGGAGATCATAACTTG	152	2	3	36
Rapgef1	chr2:29619470-29619720;+	E0CXV1	ENSMUSG00000039844	2	29619673	29619694	+	AGTTCGGCTCCGGGCCATC	AGG	AGTTCGGCTCCGGGCCATCAGG	26	0	3	68
Rapgef1	chr2:29619470-29619720;+	E0CXV1	ENSMUSG00000039844	2	29619658	29619679	+	CCTCGCGCCAGGCTTAGTT	CGG	CCTCGCGCCAGGCTTAGTTCGG	41	0	3	63
Rapgef1	chr2:29619470-29619720;+	E0CXV1	ENSMUSG00000039844	2	29619658	29619679	-	CCGAACTAAGCCTGGCGCG	AGG	CCTCGCGCCAGGCTTAGTTCGG	41	0	3	68
Rapgef1	chr2:29619470-29619720;+	E0CXV1	ENSMUSG00000039844	2	29619629	29619650	+	AGGACTCCAAGCCGGTAGA	GGG	AGGACTCCAAGCCGGTAGAGGG	70	1	3	57
Rapgef1	chr2:29619470-29619720;+	E0CXV1	ENSMUSG00000039844	2	29619602	29619623	+	TGGGGTCTATACCGAGCTG	TGG	TGGGGTCTATACCGAGCTGTGG	97	1	3	57
Coq4	chr2:29787243-29787493;+	B7ZCV4	ENSMUSG00000026798	2	29787452	29787473	-	GCTTTAGTTCTTTCTGATG	TGG	CCACATCAGAAAGAACTAAAGC	20	0	2	36
Coq4	chr2:29787243-29787493;+	B7ZCV4	ENSMUSG00000026798	2	29787437	29787458	-	GATGTGGAGTGAGGTCACG	TGG	CCACGTGACCTCACTCCACATC	35	0	2	57
Coq4	chr2:29787243-29787493;+	B7ZCV4	ENSMUSG00000026798	2	29787424	29787445	-	GTCACGTGGTTCGTTTGCC	GGG	CCCGGCAAACGAACCACGTGAC	48	0	3	57
Coq4	chr2:29787243-29787493;+	B7ZCV4	ENSMUSG00000026798	2	29787347	29787368	+	AAGGAAAATAGCGGAGAGT	GGG	AAGGAAAATAGCGGAGAGTGGG	125	1	2	42
Trub2	chr2:29788502-29788752;-	H3BKT7	ENSMUSG00000039826	2	29788557	29788578	+	CCCTATCGCCACGGTAAGA	CGG	CCCTATCGCCACGGTAAGACGG	55	0	3	57
Trub2	chr2:29788502-29788752;-	H3BKT7	ENSMUSG00000039826	2	29788565	29788586	-	AGAGTAAACCGTCTTACCG	TGG	CCACGGTAAGACGGTTTACTCT	63	1	3	47
Trub2	chr2:29788502-29788752;-	H3BKT7	ENSMUSG00000039826	2	29788582	29788603	+	ACTCTTCGGTCTCGAAAGC	TGG	ACTCTTCGGTCTCGAAAGCTGG	80	1	3	52
Trub2	chr2:29788502-29788752;-	H3BKT7	ENSMUSG00000039826	2	29788637	29788658	-	AAATATGATAGGCGCAGCC	AGG	CCTGGCTGCGCCTATCATATTT	135	2	3	47
Trub2	chr2:29788502-29788752;-	H3BKT7	ENSMUSG00000039826	2	29788662	29788683	+	AGGATCGTTTATGATAATC	AGG	AGGATCGTTTATGATAATCAGG	160	2	3	31
Slc27a4	chr2:29802384-29802634;+	Q91VE0	ENSMUSG00000059316	2	29802577	29802598	-	CTGAGCCGCACGGCATGCT	GGG	CCCAGCATGCCGTGCGGCTCAG	36	0	3	68
Slc27a4	chr2:29802384-29802634;+	Q91VE0	ENSMUSG00000059316	2	29802508	29802529	-	TGGTCAGGCAGTGCTCCTT	GGG	CCCAAGGAGCACTGCCTGACCA	105	1	3	57
Slc27a4	chr2:29802384-29802634;+	Q91VE0	ENSMUSG00000059316	2	29802461	29802482	+	TTATGCTACCTGGATCCCC	TGG	TTATGCTACCTGGATCCCCTGG	152	2	2	52
Slc27a4	chr2:29802384-29802634;+	Q91VE0	ENSMUSG00000059316	2	29802408	29802429	+	CTACTTGGGCCTTAGCTTC	TGG	CTACTTGGGCCTTAGCTTCTGG	205	3	2	52
Urm1	chr2:29819825-29820075;+	Q9D2P4	ENSMUSG00000069020	2	29819996	29820017	+	GGCGATAGAGCTGTATGGT	TGG	GGCGATAGAGCTGTATGGTTGG	58	0	3	52
Urm1	chr2:29819825-29820075;+	Q9D2P4	ENSMUSG00000069020	2	29819990	29820011	-	ATACAGCTCTATCGCCTTA	CGG	CCGTAAGGCGATAGAGCTGTAT	64	1	3	42
Urm1	chr2:29819825-29820075;+	Q9D2P4	ENSMUSG00000069020	2	29819921	29819942	+	GTGCAAACACTGCAGTAAC	AGG	GTGCAAACACTGCAGTAACAGG	133	2	3	47
Urm1	chr2:29819825-29820075;+	Q9D2P4	ENSMUSG00000069020	2	29819897	29819918	-	TCCAGAAGAAGGCATCGAA	TGG	CCATTCGATGCCTTCTTCTGGA	157	2	3	47
Urm1	chr2:29819825-29820075;+	Q9D2P4	ENSMUSG00000069020	2	29819846	29819867	-	GATTCGCGTCACTCCATGA	TGG	CCATCATGGAGTGACGCGAATC	208	3	3	52
Cercam	chr2:29868914-29869164;+	A3KGW4	ENSMUSG00000039787	2	29869114	29869135	+	CGCCAGAGGGCGTCTCAGA	TGG	CGCCAGAGGGCGTCTCAGATGG	29	0	3	68
Cercam	chr2:29868914-29869164;+	A3KGW4	ENSMUSG00000039787	2	29869068	29869089	+	AACTCATCGCGTCATCTGC	TGG	AACTCATCGCGTCATCTGCTGG	75	1	3	52
Cercam	chr2:29868914-29869164;+	A3KGW4	ENSMUSG00000039787	2	29868997	29869018	+	TGATGCGAGGTCGCGGAAG	TGG	TGATGCGAGGTCGCGGAAGTGG	146	2	3	63
Cercam	chr2:29868914-29869164;+	A3KGW4	ENSMUSG00000039787	2	29868987	29869008	-	GACCTCGCATCACCTCCGC	AGG	CCTGCGGAGGTGATGCGAGGTC	156	2	3	68
Odf2	chr2:29888971-29889221;+	A3KGV2	ENSMUSG00000026790	2	29889198	29889219	+	CGTGACAGTCCCCCACGAT	TGG	CGTGACAGTCCCCCACGATTGG	2	0	3	63
Odf2	chr2:29888971-29889221;+	A3KGV2	ENSMUSG00000026790	2	29889195	29889216	-	ATCGTGGGGGACTGTCACG	AGG	CCTCGTGACAGTCCCCCACGAT	5	0	3	63
Odf2	chr2:29888971-29889221;+	A3KGV2	ENSMUSG00000026790	2	29889062	29889083	+	GAAGGTAGTTCACGCTCCA	GGG	GAAGGTAGTTCACGCTCCAGGG	138	2	3	52
Odf2	chr2:29888971-29889221;+	A3KGV2	ENSMUSG00000026790	2	29888988	29889009	+	CGCACAAAATGAACCGTCA	AGG	CGCACAAAATGAACCGTCAAGG	212	3	3	47
Odf2	chr2:29888971-29889221;+	A3KGV2	ENSMUSG00000026790	2	29888977	29888998	-	CATTTTGTGCGTGCAACCC	TGG	CCAGGGTTGCACGCACAAAATG	223	3	3	52
Gle1	chr2:29935176-29935426;+	Q8R322	ENSMUSG00000019715	2	29935373	29935394	+	ACAGGTTCTGCGACCGTTA	CGG	ACAGGTTCTGCGACCGTTACGG	32	0	3	52
Gle1	chr2:29935176-29935426;+	Q8R322	ENSMUSG00000019715	2	29935309	29935330	+	CAATCCCGCATTCTTGCTC	TGG	CAATCCCGCATTCTTGCTCTGG	96	1	3	52
Gle1	chr2:29935176-29935426;+	Q8R322	ENSMUSG00000019715	2	29935284	29935305	-	CTAAACTAGCGAGCCTACG	TGG	CCACGTAGGCTCGCTAGTTTAG	121	1	4	52
Gle1	chr2:29935176-29935426;+	Q8R322	ENSMUSG00000019715	2	29935241	29935262	-	CTCGCAGTCACAATTGCCA	GGG	CCCTGGCAATTGTGACTGCGAG	164	2	3	52
Gle1	chr2:29935176-29935426;+	Q8R322	ENSMUSG00000019715	2	29935198	29935219	+	CGGACTCATGAGCAGTAGA	TGG	CGGACTCATGAGCAGTAGATGG	207	3	3	52
Sptan1	chr2:29965310-29965560;+	A3KGU9	ENSMUSG00000057738	2	29965461	29965482	-	ACGGGAACGCGCTTGCGAG	GGG	CCCCTCGCAAGCGCGTTCCCGT	78	1	3	68
Sptan1	chr2:29965310-29965560;+	A3KGU9	ENSMUSG00000057738	2	29965354	29965375	+	TGCGGCACAGATTCTCTGC	AGG	TGCGGCACAGATTCTCTGCAGG	185	2	3	57
Sptan1	chr2:29965310-29965560;+	A3KGU9	ENSMUSG00000057738	2	29965315	29965336	+	CTTCGCCGCAGTCTCGGAA	GGG	CTTCGCCGCAGTCTCGGAAGGG	224	3	3	63
Sptan1	chr2:29965310-29965560;+	A3KGU9	ENSMUSG00000057738	2	29965313	29965334	-	CTTCCGAGACTGCGGCGAA	GGG	CCCTTCGCCGCAGTCTCGGAAG	226	3	3	63
Wdr34	chr2:30048881-30049131;-	A2BE91	ENSMUSG00000039715	2	30048900	30048921	+	CCCTGGAACGTGACCTTAG	CGG	CCCTGGAACGTGACCTTAGCGG	19	0	3	57
Wdr34	chr2:30048881-30049131;-	A2BE91	ENSMUSG00000039715	2	30048930	30048951	-	TCGTCGGACTTCCGTTTGT	GGG	CCCACAAACGGAAGTCCGACGA	49	0	3	52
Wdr34	chr2:30048881-30049131;-	A2BE91	ENSMUSG00000039715	2	30049040	30049061	-	CGCTGCGGTTTTGTTGTAT	TGG	CCAATACAACAAAACCGCAGCG	159	2	3	47
Wdr34	chr2:30048881-30049131;-	A2BE91	ENSMUSG00000039715	2	30049046	30049067	+	CAACAAAACCGCAGCGATT	TGG	CAACAAAACCGCAGCGATTTGG	165	2	3	47
Wdr34	chr2:30048881-30049131;-	A2BE91	ENSMUSG00000039715	2	30049100	30049121	-	ATACCACGAAGAGCTGTTC	CGG	CCGGAACAGCTCTTCGTGGTAT	219	3	3	47
Set	chr2:30057128-30057378;+	A2BE93	ENSMUSG00000054766	2	30057323	30057344	+	CAACGTCTGCAGTCCTTTC	TGG	CAACGTCTGCAGTCCTTTCTGG	34	0	3	52
Set	chr2:30057128-30057378;+	A2BE93	ENSMUSG00000054766	2	30057318	30057339	-	AAGGACTGCAGACGTTGGT	AGG	CCTACCAACGTCTGCAGTCCTT	39	0	3	52
Set	chr2:30057128-30057378;+	A2BE93	ENSMUSG00000054766	2	30057272	30057293	+	GTCAGCCAACTGATAGGTG	GGG	GTCAGCCAACTGATAGGTGGGG	85	1	3	52
Set	chr2:30057128-30057378;+	A2BE93	ENSMUSG00000054766	2	30057215	30057236	-	GGTGCCCAAGCCAGGTGAC	TGG	CCAGTCACCTGGCTTGGGCACC	142	2	3	68
Set	chr2:30057128-30057378;+	A2BE93	ENSMUSG00000054766	2	30057185	30057206	+	GTGCCAGGCATTGCCTGTG	GGG	GTGCCAGGCATTGCCTGTGGGG	172	2	3	63
Pkn3	chr2:30077434-30077684;+	A2BE97	ENSMUSG00000026785	2	30077553	30077574	-	CGCAACTGTTCTTAGAGAT	GGG	CCCATCTCTAAGAACAGTTGCG	110	1	3	42
Pkn3	chr2:30077434-30077684;+	A2BE97	ENSMUSG00000026785	2	30077504	30077525	-	TTTGCCCGCAGCATGCGCT	GGG	CCCAGCGCATGCTGCGGGCAAA	159	2	3	63
Pkn3	chr2:30077434-30077684;+	A2BE97	ENSMUSG00000026785	2	30077476	30077497	+	CAAGGTTTACTCCGTGACC	AGG	CAAGGTTTACTCCGTGACCAGG	187	2	2	52
Pkn3	chr2:30077434-30077684;+	A2BE97	ENSMUSG00000026785	2	30077441	30077462	+	TTCGTATCTTATTTGGATC	TGG	TTCGTATCTTATTTGGATCTGG	222	3	3	31
Zdhhc12	chr2:30093648-30093898;-	Q8VC90	ENSMUSG00000015335	2	30093684	30093705	+	TGCATTAGAGGCGGGGCAC	GGG	TGCATTAGAGGCGGGGCACGGG	36	0	3	63
Zdhhc12	chr2:30093648-30093898;-	Q8VC90	ENSMUSG00000015335	2	30093718	30093739	+	GCTGTCTATTGGGTGCCAC	CGG	GCTGTCTATTGGGTGCCACCGG	70	1	3	57
Zdhhc12	chr2:30093648-30093898;-	Q8VC90	ENSMUSG00000015335	2	30093799	30093820	-	GGCGGAGTTAGGGAGTTGT	AGG	CCTACAACTCCCTAACTCCGCC	151	2	3	57
Zdhhc12	chr2:30093648-30093898;-	Q8VC90	ENSMUSG00000015335	2	30093835	30093856	+	TAACTTTGCAAAACCCGGG	AGG	TAACTTTGCAAAACCCGGGAGG	187	2	3	47
Zdhhc12	chr2:30093648-30093898;-	Q8VC90	ENSMUSG00000015335	2	30093849	30093870	-	TTCGGAGGCTTCCGCCTCC	CGG	CCGGGAGGCGGAAGCCTCCGAA	201	3	3	68
Zer1	chr2:30124585-30124835;-	Q80ZJ6	ENSMUSG00000039686	2	30124586	30124607	-	ACCCCTCCTCTGCTGCTAA	GGG	CCCTTAGCAGCAGAGGAGGGGT	1	0	3	57
Zer1	chr2:30124585-30124835;-	Q80ZJ6	ENSMUSG00000039686	2	30124691	30124712	-	GAAGCTAACGTGGAGACTG	GGG	CCCCAGTCTCCACGTTAGCTTC	106	1	3	52
Zer1	chr2:30124585-30124835;-	Q80ZJ6	ENSMUSG00000039686	2	30124696	30124717	+	GTCTCCACGTTAGCTTCCA	GGG	GTCTCCACGTTAGCTTCCAGGG	111	1	3	52
Zer1	chr2:30124585-30124835;-	Q80ZJ6	ENSMUSG00000039686	2	30124737	30124758	+	AACTCGCAGGAGCAGGTTC	AGG	AACTCGCAGGAGCAGGTTCAGG	152	2	3	57
Zer1	chr2:30124585-30124835;-	Q80ZJ6	ENSMUSG00000039686	2	30124779	30124800	-	GGGTGAGTCAGCACTAACT	AGG	CCTAGTTAGTGCTGACTCACCC	194	3	3	52
Tbc1d13	chr2:30133496-30133746;+	D6RJI8	ENSMUSG00000039678	2	30133710	30133731	+	CCGTCACGTGACCCTTGGG	CGG	CCGTCACGTGACCCTTGGGCGG	15	0	3	68
Tbc1d13	chr2:30133496-30133746;+	D6RJI8	ENSMUSG00000039678	2	30133668	30133689	-	AAACCGTCAGTTGAGCGTC	AGG	CCTGACGCTCAACTGACGGTTT	57	0	3	52
Tbc1d13	chr2:30133496-30133746;+	D6RJI8	ENSMUSG00000039678	2	30133665	30133686	+	CGTCCTGACGCTCAACTGA	CGG	CGTCCTGACGCTCAACTGACGG	60	0	3	57
Tbc1d13	chr2:30133496-30133746;+	D6RJI8	ENSMUSG00000039678	2	30133558	30133579	+	CTGTACCGCAGTTAATGAC	AGG	CTGTACCGCAGTTAATGACAGG	167	2	3	47
Tbc1d13	chr2:30133496-30133746;+	D6RJI8	ENSMUSG00000039678	2	30133506	30133527	-	CTAGACTTAGTCTCCGGTG	TGG	CCACACCGGAGACTAAGTCTAG	219	3	3	52
Endog	chr2:30171243-30171493;+	O08600	ENSMUSG00000015337	2	30171471	30171492	-	GCCCTTTTAAGACGTAGCT	GGG	CCCAGCTACGTCTTAAAAGGGC	1	0	3	47
Endog	chr2:30171243-30171493;+	O08600	ENSMUSG00000015337	2	30171469	30171490	+	GACCCAGCTACGTCTTAAA	AGG	GACCCAGCTACGTCTTAAAAGG	3	0	3	47
Endog	chr2:30171243-30171493;+	O08600	ENSMUSG00000015337	2	30171396	30171417	-	TCGCCATGTACACCTCACA	TGG	CCATGTGAGGTGTACATGGCGA	76	1	3	52
Endog	chr2:30171243-30171493;+	O08600	ENSMUSG00000015337	2	30171307	30171328	+	GAGAAATCCTTCGCTCGTT	TGG	GAGAAATCCTTCGCTCGTTTGG	165	2	3	47
Endog	chr2:30171243-30171493;+	O08600	ENSMUSG00000015337	2	30171258	30171279	-	GTAGCTATTGATAGCCGCC	TGG	CCAGGCGGCTATCAATAGCTAC	214	3	3	52
D2Wsu81e	chr2:30178459-30178709;-	Q3UHX9	ENSMUSG00000039660	2	30178555	30178576	+	GAAACGCCACGTGCGAGTG	CGG	GAAACGCCACGTGCGAGTGCGG	96	1	3	63
D2Wsu81e	chr2:30178459-30178709;-	Q3UHX9	ENSMUSG00000039660	2	30178626	30178647	+	ACGCTGTCCGAACCCAGTA	AGG	ACGCTGTCCGAACCCAGTAAGG	167	2	3	57
D2Wsu81e	chr2:30178459-30178709;-	Q3UHX9	ENSMUSG00000039660	2	30178633	30178654	-	ACATGAGCCTTACTGGGTT	CGG	CCGAACCCAGTAAGGCTCATGT	174	2	3	47
D2Wsu81e	chr2:30178459-30178709;-	Q3UHX9	ENSMUSG00000039660	2	30178662	30178683	+	TTTCCATTGTTAGGTACCC	TGG	TTTCCATTGTTAGGTACCCTGG	203	3	3	42
D2Wsu81e	chr2:30178459-30178709;-	Q3UHX9	ENSMUSG00000039660	2	30178704	30178725	+	TTATGTAAGGGCACCCTAT	TGG	TTATGTAAGGGCACCCTATTGG	245	3	3	42
Ccbl1	chr2:30205847-30206097;-	A2AQY8	ENSMUSG00000039648	2	30205848	30205869	+	CGCTCGGTGACATCACTTC	CGG	CGCTCGGTGACATCACTTCCGG	1	0	3	57
Ccbl1	chr2:30205847-30206097;-	A2AQY8	ENSMUSG00000039648	2	30205908	30205929	-	CAGTCGCGCCGTGGGTCTT	TGG	CCAAAGACCCACGGCGCGACTG	61	0	3	68
Ccbl1	chr2:30205847-30206097;-	A2AQY8	ENSMUSG00000039648	2	30205988	30206009	-	ATACTCGACCCACTCACCA	AGG	CCTTGGTGAGTGGGTCGAGTAT	141	2	3	52
Ccbl1	chr2:30205847-30206097;-	A2AQY8	ENSMUSG00000039648	2	30205995	30206016	+	GAGTGGGTCGAGTATGGAA	AGG	GAGTGGGTCGAGTATGGAAAGG	148	2	3	52
Ccbl1	chr2:30205847-30206097;-	A2AQY8	ENSMUSG00000039648	2	30206032	30206053	-	GCCCGCGTCATTGGATTCA	GGG	CCCTGAATCCAATGACGCGGGC	185	2	3	57
Lrrc8a	chr2:30237465-30237715;+	NA	ENSMUSG00000007476	2	30237612	30237633	-	CGTCGCCATGTCTGTTAAG	GGG	CCCCTTAACAGACATGGCGACG	82	1	3	52
Lrrc8a	chr2:30237465-30237715;+	NA	ENSMUSG00000007476	2	30237539	30237560	-	ACTTCGGGGCGGAAGTAAC	GGG	CCCGTTACTTCCGCCCCGAAGT	155	2	3	57
Lrrc8a	chr2:30237465-30237715;+	NA	ENSMUSG00000007476	2	30237509	30237530	-	AAGCCCCCTTAAAGGGACA	GGG	CCCTGTCCCTTTAAGGGGGCTT	185	2	3	52
Lrrc8a	chr2:30237465-30237715;+	NA	ENSMUSG00000007476	2	30237504	30237525	+	GGGATCCCTGTCCCTTTAA	GGG	GGGATCCCTGTCCCTTTAAGGG	190	3	3	52
Lrrc8a	chr2:30237465-30237715;+	NA	ENSMUSG00000007476	2	30237477	30237498	-	CTTAAGGGATGCGTTACTC	TGG	CCAGAGTAACGCATCCCTTAAG	217	3	3	47
Phyhd1	chr2:30265953-30266203;+	A2AQZ5	ENSMUSG00000079484	2	30266181	30266202	-	GTGTCTACGGTGGGGTGGC	AGG	CCTGCCACCCCACCGTAGACAC	1	0	3	68
Phyhd1	chr2:30265953-30266203;+	A2AQZ5	ENSMUSG00000079484	2	30266113	30266134	+	CTGTACAAAGCACCATTTC	TGG	CTGTACAAAGCACCATTTCTGG	69	1	3	42
Phyhd1	chr2:30265953-30266203;+	A2AQZ5	ENSMUSG00000079484	2	30266003	30266024	+	GCAGTAGCTCCCACTGTTA	TGG	GCAGTAGCTCCCACTGTTATGG	179	2	2	52
Phyhd1	chr2:30265953-30266203;+	A2AQZ5	ENSMUSG00000079484	2	30265993	30266014	-	GGGAGCTACTGCTTTGTCT	GGG	CCCAGACAAAGCAGTAGCTCCC	189	3	2	52
Nup188	chr2:30286147-30286397;+	A2AWI5	ENSMUSG00000052533	2	30286339	30286360	+	CACGCCCACCATCACGTGG	CGG	CACGCCCACCATCACGTGGCGG	37	0	3	68
Nup188	chr2:30286147-30286397;+	A2AWI5	ENSMUSG00000052533	2	30286327	30286348	-	GGTGGGCGTGGTCAAGATG	GGG	CCCCATCTTGACCACGCCCACC	49	0	3	63
Nup188	chr2:30286147-30286397;+	A2AWI5	ENSMUSG00000052533	2	30286220	30286241	-	CTACACCGTAGGTTGACAG	CGG	CCGCTGTCAACCTACGGTGTAG	156	2	3	52
Nup188	chr2:30286147-30286397;+	A2AWI5	ENSMUSG00000052533	2	30286215	30286236	+	CGCCTCCGCTGTCAACCTA	CGG	CGCCTCCGCTGTCAACCTACGG	161	2	3	63
Nup188	chr2:30286147-30286397;+	A2AWI5	ENSMUSG00000052533	2	30286157	30286178	-	CCGTGGTGGAACACCCTTT	TGG	CCAAAAGGGTGTTCCACCACGG	219	3	3	57
Dolk	chr2:30286334-30286584;-	Q8R2Y3	ENSMUSG00000075419	2	30286339	30286360	+	CACGCCCACCATCACGTGG	CGG	CACGCCCACCATCACGTGGCGG	5	0	3	68
Dolk	chr2:30286334-30286584;-	Q8R2Y3	ENSMUSG00000075419	2	30286343	30286364	-	GCTTCCGCCACGTGATGGT	GGG	CCCACCATCACGTGGCGGAAGC	9	0	3	63
Dolk	chr2:30286334-30286584;-	Q8R2Y3	ENSMUSG00000075419	2	30286379	30286400	+	TGGAGGATCCCAGTCACGT	GGG	TGGAGGATCCCAGTCACGTGGG	45	0	3	57
Dolk	chr2:30286334-30286584;-	Q8R2Y3	ENSMUSG00000075419	2	30286575	30286596	+	TGGGTGGACGGACACTTGC	CGG	TGGGTGGACGGACACTTGCCGG	241	3	3	63
Dolk	chr2:30286334-30286584;-	Q8R2Y3	ENSMUSG00000075419	2	30286593	30286614	-	TTGGACCTAACCGCCTCCC	CGG	CCGGGGAGGCGGTTAGGTCCAA	259	4	3	63
Sh3glb2	chr2:30359337-30359587;-	A2AWI7	ENSMUSG00000026860	2	30359423	30359444	-	ATTAGAGCGAACAGCCCGC	TGG	CCAGCGGGCTGTTCGCTCTAAT	86	1	3	57
Sh3glb2	chr2:30359337-30359587;-	A2AWI7	ENSMUSG00000026860	2	30359458	30359479	+	AACCGGTTTCCGTGCACCC	TGG	AACCGGTTTCCGTGCACCCTGG	121	1	2	63
Sh3glb2	chr2:30359337-30359587;-	A2AWI7	ENSMUSG00000026860	2	30359474	30359495	-	GCATCCGCAGAGACCTCCA	GGG	CCCTGGAGGTCTCTGCGGATGC	137	2	2	63
Sh3glb2	chr2:30359337-30359587;-	A2AWI7	ENSMUSG00000026860	2	30359603	30359624	-	TGGCGTTCTAGGCCAGGAG	GGG	CCCCTCCTGGCCTAGAACGCCA	266	4	3	63
Fam73b	chr2:30363983-30364233;+	H3BJU3	ENSMUSG00000026858	2	30364173	30364194	+	GCGATATGGAGACGCTCAT	TGG	GCGATATGGAGACGCTCATTGG	39	0	3	52
Fam73b	chr2:30363983-30364233;+	H3BJU3	ENSMUSG00000026858	2	30364158	30364179	-	ATATCGCTCCGCATCGGCG	AGG	CCTCGCCGATGCGGAGCGATAT	54	0	4	63
Fam73b	chr2:30363983-30364233;+	H3BJU3	ENSMUSG00000026858	2	30364129	30364150	+	ATCACGTAGCTCACCCCAT	TGG	ATCACGTAGCTCACCCCATTGG	83	1	3	52
Fam73b	chr2:30363983-30364233;+	H3BJU3	ENSMUSG00000026858	2	30364036	30364057	-	TCTCCTCCGATTGGTCACT	AGG	CCTAGTGACCAATCGGAGGAGA	176	2	3	52
Fam73b	chr2:30363983-30364233;+	H3BJU3	ENSMUSG00000026858	2	30363983	30364004	-	GTGGAGTTAGTGGACACCT	GGG	CCCAGGTGTCCACTAACTCCAC	229	3	3	52
Dolpp1	chr2:30392004-30392254;+	F6T220	ENSMUSG00000026856	2	30392218	30392239	-	TCCAATCCCGTGCGAGTTC	AGG	CCTGAACTCGCACGGGATTGGA	15	0	3	57
Dolpp1	chr2:30392004-30392254;+	F6T220	ENSMUSG00000026856	2	30392217	30392238	+	ACCTGAACTCGCACGGGAT	TGG	ACCTGAACTCGCACGGGATTGG	16	0	3	57
Dolpp1	chr2:30392004-30392254;+	F6T220	ENSMUSG00000026856	2	30392174	30392195	-	AATGGAGCACTCGCAGCGC	AGG	CCTGCGCTGCGAGTGCTCCATT	59	0	3	63
Dolpp1	chr2:30392004-30392254;+	F6T220	ENSMUSG00000026856	2	30392095	30392116	-	AGCCAATCAGGCGCTATCT	CGG	CCGAGATAGCGCCTGATTGGCT	138	2	3	52
Dolpp1	chr2:30392004-30392254;+	F6T220	ENSMUSG00000026856	2	30392093	30392114	+	CCCCGAGATAGCGCCTGAT	TGG	CCCCGAGATAGCGCCTGATTGG	140	2	3	63
Ppp2r4	chr2:30415789-30416039;+	A2AWE9	ENSMUSG00000039515	2	30416000	30416021	-	TGCAAGCCAACTGCGGCGC	TGG	CCAGCGCCGCAGTTGGCTTGCA	18	0	3	68
Ppp2r4	chr2:30415789-30416039;+	A2AWE9	ENSMUSG00000039515	2	30415975	30415996	+	CCGACGCCCCGCACAAACA	TGG	CCGACGCCCCGCACAAACATGG	43	0	3	68
Ppp2r4	chr2:30415789-30416039;+	A2AWE9	ENSMUSG00000039515	2	30415883	30415904	-	GCAGTATTCTTGCGGAGCA	AGG	CCTTGCTCCGCAAGAATACTGC	135	2	2	52
Ppp2r4	chr2:30415789-30416039;+	A2AWE9	ENSMUSG00000039515	2	30415833	30415854	+	CTGTCTCAGATTGCTTGGG	TGG	CTGTCTCAGATTGCTTGGGTGG	185	2	3	52
Crat	chr2:30415813-30416063;-	B7ZDD8	ENSMUSG00000026853	2	30415833	30415854	+	CTGTCTCAGATTGCTTGGG	TGG	CTGTCTCAGATTGCTTGGGTGG	20	0	3	52
Crat	chr2:30415813-30416063;-	B7ZDD8	ENSMUSG00000026853	2	30415975	30415996	+	CCGACGCCCCGCACAAACA	TGG	CCGACGCCCCGCACAAACATGG	162	2	3	68
Crat	chr2:30415813-30416063;-	B7ZDD8	ENSMUSG00000026853	2	30416000	30416021	-	TGCAAGCCAACTGCGGCGC	TGG	CCAGCGCCGCAGTTGGCTTGCA	187	2	3	68
Crat	chr2:30415813-30416063;-	B7ZDD8	ENSMUSG00000026853	2	30416055	30416076	-	CAGCGGCCATCTTGGTGCG	GGG	CCCCGCACCAAGATGGCCGCTG	242	3	3	68
Crat	chr2:30415813-30416063;-	B7ZDD8	ENSMUSG00000026853	2	30416061	30416082	+	ACCAAGATGGCCGCTGCCT	CGG	ACCAAGATGGCCGCTGCCTCGG	248	3	3	63
Ier5l	chr2:30474219-30474469;-	Q99J55	ENSMUSG00000089762	2	30474234	30474255	-	CCAGCTAAATAGTTGGGGC	CGG	CCGGCCCCAACTATTTAGCTGG	15	0	3	52
Ier5l	chr2:30474219-30474469;-	Q99J55	ENSMUSG00000089762	2	30474235	30474256	+	CGGCCCCAACTATTTAGCT	GGG	CGGCCCCAACTATTTAGCTGGG	16	0	3	52
Ier5l	chr2:30474219-30474469;-	Q99J55	ENSMUSG00000089762	2	30474286	30474307	-	AGGCTCTACACGCTTCTAT	TGG	CCAATAGAAGCGTGTAGAGCCT	67	1	3	47
Ier5l	chr2:30474219-30474469;-	Q99J55	ENSMUSG00000089762	2	30474383	30474404	+	CAAATAACGAACGGACCCC	GGG	CAAATAACGAACGGACCCCGGG	164	2	3	52
Ier5l	chr2:30474219-30474469;-	Q99J55	ENSMUSG00000089762	2	30474486	30474507	+	TCAGCTTTGGGTCGCCTCT	TGG	TCAGCTTTGGGTCGCCTCTTGG	267	4	3	57
Cstad	chr2:30594790-30595040;+	Q9D245	ENSMUSG00000047363	2	30595015	30595036	+	GCATATAATTACCAGCAAC	TGG	GCATATAATTACCAGCAACTGG	4	0	3	36
Cstad	chr2:30594790-30595040;+	Q9D245	ENSMUSG00000047363	2	30594989	30595010	+	TGACAGCTGATTGGCTGCT	CGG	TGACAGCTGATTGGCTGCTCGG	30	0	2	52
Cstad	chr2:30594790-30595040;+	Q9D245	ENSMUSG00000047363	2	30594819	30594840	+	ATGGAGGCTTCATCCTCAG	TGG	ATGGAGGCTTCATCCTCAGTGG	200	3	2	52
Cstad	chr2:30594790-30595040;+	Q9D245	ENSMUSG00000047363	2	30594801	30594822	-	CCATCCCTTCTCCAAAGCA	AGG	CCTTGCTTTGGAGAAGGGATGG	218	3	2	52
1700001O22Rik	chr2:30803661-30803911;-	A2APZ1	ENSMUSG00000044320	2	30803694	30803715	+	CGATCTTACCCACAGCCAC	TGG	CGATCTTACCCACAGCCACTGG	33	0	3	57
1700001O22Rik	chr2:30803661-30803911;-	A2APZ1	ENSMUSG00000044320	2	30803809	30803830	+	AGCCATGCCTGATCCAAAG	AGG	AGCCATGCCTGATCCAAAGAGG	148	2	3	52
1700001O22Rik	chr2:30803661-30803911;-	A2APZ1	ENSMUSG00000044320	2	30803822	30803843	-	AGAGCGCTCTGGTCCTCTT	TGG	CCAAAGAGGACCAGAGCGCTCT	161	2	3	57
1700001O22Rik	chr2:30803661-30803911;-	A2APZ1	ENSMUSG00000044320	2	30803832	30803853	-	TGGGTCTAAAAGAGCGCTC	TGG	CCAGAGCGCTCTTTTAGACCCA	171	2	2	52
Ntmt1	chr2:30807576-30807826;+	A0A0A6YX97	ENSMUSG00000026857	2	30807716	30807737	-	CACAGCCAACCCCGCTCCA	CGG	CCGTGGAGCGGGGTTGGCTGTG	89	1	3	68
Ntmt1	chr2:30807576-30807826;+	A0A0A6YX97	ENSMUSG00000026857	2	30807677	30807698	+	TCGCGCGGAGAGAAGTTCT	GGG	TCGCGCGGAGAGAAGTTCTGGG	128	2	3	57
Ntmt1	chr2:30807576-30807826;+	A0A0A6YX97	ENSMUSG00000026857	2	30807635	30807656	+	TCTTGTGTTTGGGCGAGCT	GGG	TCTTGTGTTTGGGCGAGCTGGG	170	2	3	52
Ntmt1	chr2:30807576-30807826;+	A0A0A6YX97	ENSMUSG00000026857	2	30807614	30807635	-	ACCAGCTAGTTCCGCCCCA	CGG	CCGTGGGGCGGAACTAGCTGGT	191	3	3	63
Ntmt1	chr2:30807576-30807826;+	A0A0A6YX97	ENSMUSG00000026857	2	30807578	30807599	+	GGACAAGCGAGGTAGCGAT	GGG	GGACAAGCGAGGTAGCGATGGG	227	3	3	57
Asb6	chr2:30830333-30830583;-	A0A0A6YY11	ENSMUSG00000039483	2	30830357	30830378	+	GTGAAGCCGTTAGATTAAG	AGG	GTGAAGCCGTTAGATTAAGAGG	24	0	3	42
Asb6	chr2:30830333-30830583;-	A0A0A6YY11	ENSMUSG00000039483	2	30830405	30830426	+	TGGCTCAAGGTTTCAGAGC	TGG	TGGCTCAAGGTTTCAGAGCTGG	72	1	2	52
Asb6	chr2:30830333-30830583;-	A0A0A6YY11	ENSMUSG00000039483	2	30830467	30830488	-	GGCTTATATGTACCGAGGT	CGG	CCGACCTCGGTACATATAAGCC	134	2	3	47
Asb6	chr2:30830333-30830583;-	A0A0A6YY11	ENSMUSG00000039483	2	30830473	30830494	+	TCGGTACATATAAGCCACC	AGG	TCGGTACATATAAGCCACCAGG	140	2	3	47
Prrx2	chr2:30834722-30834972;+	A2APZ7	ENSMUSG00000039476	2	30834922	30834943	-	TTCAGAGCTGCACTGGATT	TGG	CCAAATCCAGTGCAGCTCTGAA	29	0	3	47
Prrx2	chr2:30834722-30834972;+	A2APZ7	ENSMUSG00000039476	2	30834885	30834906	-	TTACCCGAGGCAGCCTCAC	AGG	CCTGTGAGGCTGCCTCGGGTAA	66	1	3	63
Prrx2	chr2:30834722-30834972;+	A2APZ7	ENSMUSG00000039476	2	30834872	30834893	+	TCTAGGCCGCCTGCCTGTG	AGG	TCTAGGCCGCCTGCCTGTGAGG	79	1	3	68
Prrx2	chr2:30834722-30834972;+	A2APZ7	ENSMUSG00000039476	2	30834802	30834823	-	GCAGGATTCTCAGTCGTCA	AGG	CCTTGACGACTGAGAATCCTGC	149	2	3	52
Ptges	chr2:30929863-30930113;-	Q9JM51	ENSMUSG00000050737	2	30929922	30929943	-	GACAGCGATTGTGCAAGAA	TGG	CCATTCTTGCACAATCGCTGTC	59	0	3	47
Ptges	chr2:30929863-30930113;-	Q9JM51	ENSMUSG00000050737	2	30929948	30929969	+	TCCGAACCGCAGCCCTGTC	GGG	TCCGAACCGCAGCCCTGTCGGG	85	1	3	68
Ptges	chr2:30929863-30930113;-	Q9JM51	ENSMUSG00000050737	2	30930025	30930046	+	ACAGACGTACTCCACTGTC	TGG	ACAGACGTACTCCACTGTCTGG	162	2	3	52
Ptges	chr2:30929863-30930113;-	Q9JM51	ENSMUSG00000050737	2	30930085	30930106	+	TTGCACACCTATGCTCCCT	TGG	TTGCACACCTATGCTCCCTTGG	222	3	3	52
Tor1b	chr2:30952709-30952959;+	D6REF0	ENSMUSG00000026848	2	30952913	30952934	-	AGCTAGAAAGCCGCCTTGT	TGG	CCAACAAGGCGGCTTTCTAGCT	25	0	3	52
Tor1b	chr2:30952709-30952959;+	D6REF0	ENSMUSG00000026848	2	30952903	30952924	+	CCGCCCCTTTCCAACAAGG	CGG	CCGCCCCTTTCCAACAAGGCGG	35	0	3	63
Tor1b	chr2:30952709-30952959;+	D6REF0	ENSMUSG00000026848	2	30952869	30952890	-	CACCAACGTTGTGAGTGTC	AGG	CCTGACACTCACAACGTTGGTG	69	1	3	52
Tor1b	chr2:30952709-30952959;+	D6REF0	ENSMUSG00000026848	2	30952867	30952888	+	TTCCTGACACTCACAACGT	TGG	TTCCTGACACTCACAACGTTGG	71	1	3	47
Tor1a	chr2:30967933-30968183;-	Q9ER39	ENSMUSG00000026849	2	30967957	30967978	-	CTGCCTGCCCCGGACAAAG	AGG	CCTCTTTGTCCGGGGCAGGCAG	24	0	3	68
Tor1a	chr2:30967933-30968183;-	Q9ER39	ENSMUSG00000026849	2	30967983	30968004	-	AGATGGTAGCCACTAGCGT	CGG	CCGACGCTAGTGGCTACCATCT	50	0	2	52
Tor1a	chr2:30967933-30968183;-	Q9ER39	ENSMUSG00000026849	2	30968094	30968115	-	CTGTTACTTGATGGGGATA	GGG	CCCTATCCCCATCAAGTAACAG	161	2	3	42
Tor1a	chr2:30967933-30968183;-	Q9ER39	ENSMUSG00000026849	2	30968136	30968157	+	TTAATGATGGGCGGAGAGA	TGG	TTAATGATGGGCGGAGAGATGG	203	3	2	47
Usp20	chr2:30982029-30982279;+	A2AQ34	ENSMUSG00000026854	2	30982230	30982251	-	GTCACAGCCTACTAGAGGG	CGG	CCGCCCTCTAGTAGGCTGTGAC	28	0	3	57
Usp20	chr2:30982029-30982279;+	A2AQ34	ENSMUSG00000026854	2	30982125	30982146	-	GTTTCACCGTGTGGTTCGA	AGG	CCTTCGAACCACACGGTGAAAC	133	2	3	52
Usp20	chr2:30982029-30982279;+	A2AQ34	ENSMUSG00000026854	2	30982088	30982109	-	GTGAGCATGGTTACTCGAT	GGG	CCCATCGAGTAACCATGCTCAC	170	2	3	47
Usp20	chr2:30982029-30982279;+	A2AQ34	ENSMUSG00000026854	2	30982031	30982052	+	CTCCGAACTCCGAAAAGCA	AGG	CTCCGAACTCCGAAAAGCAAGG	227	3	3	52
Usp20	chr2:30982029-30982279;+	A2AQ34	ENSMUSG00000026854	2	30982028	30982049	-	TGCTTTTCGGAGTTCGGAG	TGG	CCACTCCGAACTCCGAAAAGCA	230	3	3	52
BC005624	chr2:30982201-30982451;-	Q3TQI7	ENSMUSG00000026851	2	30982230	30982251	-	GTCACAGCCTACTAGAGGG	CGG	CCGCCCTCTAGTAGGCTGTGAC	29	0	3	57
BC005624	chr2:30982201-30982451;-	Q3TQI7	ENSMUSG00000026851	2	30982273	30982294	+	TGGCATAGGCTCTCCCGAT	TGG	TGGCATAGGCTCTCCCGATTGG	72	1	3	57
BC005624	chr2:30982201-30982451;-	Q3TQI7	ENSMUSG00000026851	2	30982287	30982308	-	TCACCGTCAGACGTCCAAT	CGG	CCGATTGGACGTCTGACGGTGA	86	1	4	52
BC005624	chr2:30982201-30982451;-	Q3TQI7	ENSMUSG00000026851	2	30982393	30982414	+	ACGGCAGGTGAGTTTCTGA	CGG	ACGGCAGGTGAGTTTCTGACGG	192	3	3	52
BC005624	chr2:30982201-30982451;-	Q3TQI7	ENSMUSG00000026851	2	30982440	30982461	-	ACGATGATCCCCGCTCTAG	CGG	CCGCTAGAGCGGGGATCATCGT	239	3	3	57
Fnbp1	chr2:31142008-31142258;-	A2AQ43	ENSMUSG00000075415	2	31142073	31142094	+	TGCATACCGTCCCGCCCAC	AGG	TGCATACCGTCCCGCCCACAGG	65	1	3	68
Fnbp1	chr2:31142008-31142258;-	A2AQ43	ENSMUSG00000075415	2	31142097	31142118	-	CCGGGGCAACTGCGCCAAA	GGG	CCCTTTGGCGCAGTTGCCCCGG	89	1	3	68
Fnbp1	chr2:31142008-31142258;-	A2AQ43	ENSMUSG00000075415	2	31142150	31142171	-	CCGAATACCGATGACGAGC	AGG	CCTGCTCGTCATCGGTATTCGG	142	2	3	57
Fnbp1	chr2:31142008-31142258;-	A2AQ43	ENSMUSG00000075415	2	31142183	31142204	-	CGCAGGTCCCAAAAGAGTT	GGG	CCCAACTCTTTTGGGACCTGCG	175	2	3	52
Fnbp1	chr2:31142008-31142258;-	A2AQ43	ENSMUSG00000075415	2	31142265	31142286	-	AAACAGCGCTAGGCGCGAT	GGG	CCCATCGCGCCTAGCGCTGTTT	257	4	4	57
Gpr107	chr2:31152066-31152316;+	Q8BUV8	ENSMUSG00000000194	2	31152210	31152231	-	ACGCAACTCTGGTCACGCA	GGG	CCCTGCGTGACCAGAGTTGCGT	85	1	3	57
Gpr107	chr2:31152066-31152316;+	Q8BUV8	ENSMUSG00000000194	2	31152177	31152198	+	CAATTGAAGAGTGCCGAGG	TGG	CAATTGAAGAGTGCCGAGGTGG	118	1	3	52
Gpr107	chr2:31152066-31152316;+	Q8BUV8	ENSMUSG00000000194	2	31152163	31152184	-	TTCAATTGGCCTCCCAGGA	CGG	CCGTCCTGGGAGGCCAATTGAA	132	2	3	52
Gpr107	chr2:31152066-31152316;+	Q8BUV8	ENSMUSG00000000194	2	31152116	31152137	+	TGTCATGGCAAACGCTTCA	GGG	TGTCATGGCAAACGCTTCAGGG	179	2	3	47
Gpr107	chr2:31152066-31152316;+	Q8BUV8	ENSMUSG00000000194	2	31152104	31152125	-	TGCCATGACAACCATGGCG	GGG	CCCCGCCATGGTTGTCATGGCA	191	3	3	57
Ncs1	chr2:31245573-31245823;+	A0A0A6YY43	ENSMUSG00000062661	2	31245693	31245714	+	GAGAGGGGGTGCCTCAACG	CGG	GAGAGGGGGTGCCTCAACGCGG	109	1	3	68
Ncs1	chr2:31245573-31245823;+	A0A0A6YY43	ENSMUSG00000062661	2	31245676	31245697	-	CTCTCCTGTTGGCTCTCCG	GGG	CCCCGGAGAGCCAACAGGAGAG	126	2	2	63
Ncs1	chr2:31245573-31245823;+	A0A0A6YY43	ENSMUSG00000062661	2	31245579	31245600	+	TCGTTCACGTCCGATTTTC	CGG	TCGTTCACGTCCGATTTTCCGG	223	3	3	47
Ncs1	chr2:31245573-31245823;+	A0A0A6YY43	ENSMUSG00000062661	2	31245577	31245598	-	GGAAAATCGGACGTGAACG	AGG	CCTCGTTCACGTCCGATTTTCC	225	3	3	52
Hmcn2	chr2:31314165-31314415;+	F6VSY0	ENSMUSG00000055632	2	31314339	31314360	-	AGTGCAGTCTCGCTCTAGC	GGG	CCCGCTAGAGCGAGACTGCACT	55	0	3	57
Hmcn2	chr2:31314165-31314415;+	F6VSY0	ENSMUSG00000055632	2	31314324	31314345	-	TAGCGGGTTCACCGGACAG	GGG	CCCCTGTCCGGTGAACCCGCTA	70	1	3	63
Hmcn2	chr2:31314165-31314415;+	F6VSY0	ENSMUSG00000055632	2	31314277	31314298	+	GGGCATTAGGGACCGCCTC	GGG	GGGCATTAGGGACCGCCTCGGG	117	1	3	68
Hmcn2	chr2:31314165-31314415;+	F6VSY0	ENSMUSG00000055632	2	31314226	31314247	+	AAAGTTTGAGTCACGCCGC	GGG	AAAGTTTGAGTCACGCCGCGGG	168	2	3	52
Hmcn2	chr2:31314165-31314415;+	F6VSY0	ENSMUSG00000055632	2	31314176	31314197	+	TTGCGTCCTCCTCTAACCT	CGG	TTGCGTCCTCCTCTAACCTCGG	218	3	3	52
Ass1	chr2:31469957-31470207;+	P16460	ENSMUSG00000076441	2	31470057	31470078	-	GCGTGGGCTCTTGCAATTT	AGG	CCTAAATTGCAAGAGCCCACGC	129	2	3	52
Ass1	chr2:31469957-31470207;+	P16460	ENSMUSG00000076441	2	31470033	31470054	+	CACCAGCGGGTCAGGATCA	GGG	CACCAGCGGGTCAGGATCAGGG	153	2	3	63
Ass1	chr2:31469957-31470207;+	P16460	ENSMUSG00000076441	2	31470032	31470053	-	CCTGATCCTGACCCGCTGG	TGG	CCACCAGCGGGTCAGGATCAGG	154	2	3	68
Ass1	chr2:31469957-31470207;+	P16460	ENSMUSG00000076441	2	31469987	31470008	-	GGAACCCGCGTGACTAGCA	AGG	CCTTGCTAGTCACGCGGGTTCC	199	3	3	63
Ass1	chr2:31469957-31470207;+	P16460	ENSMUSG00000076441	2	31469982	31470003	+	ATCAGCCTTGCTAGTCACG	CGG	ATCAGCCTTGCTAGTCACGCGG	204	3	3	52
Fubp3	chr2:31572401-31572651;+	F7AM43	ENSMUSG00000026843	2	31572575	31572596	+	CGGACATCTGCCTGTGCCC	AGG	CGGACATCTGCCTGTGCCCAGG	55	0	3	68
Fubp3	chr2:31572401-31572651;+	F7AM43	ENSMUSG00000026843	2	31572561	31572582	-	GATGTCCGTCAAAAAGACC	AGG	CCTGGTCTTTTTGACGGACATC	69	1	3	47
Fubp3	chr2:31572401-31572651;+	F7AM43	ENSMUSG00000026843	2	31572510	31572531	+	CCACGCTTGCTAAAGGCCT	GGG	CCACGCTTGCTAAAGGCCTGGG	120	1	3	57
Fubp3	chr2:31572401-31572651;+	F7AM43	ENSMUSG00000026843	2	31572509	31572530	-	CCAGGCCTTTAGCAAGCGT	GGG	CCCACGCTTGCTAAAGGCCTGG	121	1	3	57
Fubp3	chr2:31572401-31572651;+	F7AM43	ENSMUSG00000026843	2	31572462	31572483	-	CTTATAGTCCCCCGCTGTG	TGG	CCACACAGCGGGGGACTATAAG	168	2	3	57
Prdm12	chr2:31639787-31640037;+	A2AJ77	ENSMUSG00000079466	2	31639890	31639911	+	ATTTTGTGAATCTCCGGTT	TGG	ATTTTGTGAATCTCCGGTTTGG	126	2	3	36
Prdm12	chr2:31639787-31640037;+	A2AJ77	ENSMUSG00000079466	2	31639833	31639854	-	AGTCCGCGGGTGGAGACAA	GGG	CCCTTGTCTCCACCCGCGGACT	183	2	3	63
Prdm12	chr2:31639787-31640037;+	A2AJ77	ENSMUSG00000079466	2	31639830	31639851	+	CCACCCTTGTCTCCACCCG	CGG	CCACCCTTGTCTCCACCCGCGG	186	2	3	68
Prdm12	chr2:31639787-31640037;+	A2AJ77	ENSMUSG00000079466	2	31639818	31639839	-	ACAAGGGTGGATACCAGGA	GGG	CCCTCCTGGTATCCACCCTTGT	198	3	2	52
Exosc2	chr2:31670465-31670715;+	A2AV19	ENSMUSG00000039356	2	31670656	31670677	-	GAGAAGCGACCAATGGGAA	TGG	CCATTCCCATTGGTCGCTTCTC	38	0	2	52
Exosc2	chr2:31670465-31670715;+	A2AV19	ENSMUSG00000039356	2	31670647	31670668	+	CCACACTATCCATTCCCAT	TGG	CCACACTATCCATTCCCATTGG	47	0	3	47
Exosc2	chr2:31670465-31670715;+	A2AV19	ENSMUSG00000039356	2	31670598	31670619	-	AGTTAACTCGTGGAAGTGA	GGG	CCCTCACTTCCACGAGTTAACT	96	1	3	42
Exosc2	chr2:31670465-31670715;+	A2AV19	ENSMUSG00000039356	2	31670530	31670551	-	GATGAATTCTCATGTCGTA	AGG	CCTTACGACATGAGAATTCATC	164	2	3	36
Abl1	chr2:31688126-31688376;+	A2AV23	ENSMUSG00000026842	2	31688265	31688286	+	CGCTCACTGGCTAACTGGA	TGG	CGCTCACTGGCTAACTGGATGG	90	1	3	57
Abl1	chr2:31688126-31688376;+	A2AV23	ENSMUSG00000026842	2	31688237	31688258	+	ACCGATCGCTGCTAACTGT	CGG	ACCGATCGCTGCTAACTGTCGG	118	1	3	52
Abl1	chr2:31688126-31688376;+	A2AV23	ENSMUSG00000026842	2	31688235	31688256	-	GACAGTTAGCAGCGATCGG	TGG	CCACCGATCGCTGCTAACTGTC	120	1	3	57
Abl1	chr2:31688126-31688376;+	A2AV23	ENSMUSG00000026842	2	31688192	31688213	-	TTGTAGTCCCGGCGCCCAT	AGG	CCTATGGGCGCCGGGACTACAA	163	2	3	63
Abl1	chr2:31688126-31688376;+	A2AV23	ENSMUSG00000026842	2	31688178	31688199	+	GCCTCTGCGAGCAGCCTAT	GGG	GCCTCTGCGAGCAGCCTATGGG	177	2	3	63
Qrfp	chr2:31810580-31810830;-	Q8CE23	ENSMUSG00000043102	2	31810608	31810629	+	AAGGGGCACCGTGGGCCAA	AGG	AAGGGGCACCGTGGGCCAAAGG	28	0	3	68
Qrfp	chr2:31810580-31810830;-	Q8CE23	ENSMUSG00000043102	2	31810623	31810644	-	GCGTTGTCTCTTTGTCCTT	TGG	CCAAAGGACAAAGAGACAACGC	43	0	3	47
Qrfp	chr2:31810580-31810830;-	Q8CE23	ENSMUSG00000043102	2	31810700	31810721	+	CATCATCACGGGTCAACCG	CGG	CATCATCACGGGTCAACCGCGG	120	1	3	57
Qrfp	chr2:31810580-31810830;-	Q8CE23	ENSMUSG00000043102	2	31810760	31810781	+	CCACTCTTGAGAACCCTGA	TGG	CCACTCTTGAGAACCCTGATGG	180	2	3	52
Qrfp	chr2:31810580-31810830;-	Q8CE23	ENSMUSG00000043102	2	31810805	31810826	+	AGAGACGGTGGGCTTACAG	AGG	AGAGACGGTGGGCTTACAGAGG	225	3	3	57
Fibcd1	chr2:31846005-31846255;-	A2AV25	ENSMUSG00000026841	2	31846058	31846079	+	TCTTCGTCTCGGACCCTCA	GGG	TCTTCGTCTCGGACCCTCAGGG	53	0	3	57
Fibcd1	chr2:31846005-31846255;-	A2AV25	ENSMUSG00000026841	2	31846080	31846101	-	AGCCGCGGGGAGCAATAAA	AGG	CCTTTTATTGCTCCCCGCGGCT	75	1	3	57
Fibcd1	chr2:31846005-31846255;-	A2AV25	ENSMUSG00000026841	2	31846125	31846146	-	GAGTCACTCTTAGAGCCCT	CGG	CCGAGGGCTCTAAGAGTGACTC	120	1	3	52
Fibcd1	chr2:31846005-31846255;-	A2AV25	ENSMUSG00000026841	2	31846249	31846270	-	ACCCGAGAGGAAGTTTGCG	CGG	CCGCGCAAACTTCCTCTCGGGT	244	3	3	57
Fibcd1	chr2:31846005-31846255;-	A2AV25	ENSMUSG00000026841	2	31846275	31846296	+	CTCGTCTAAGTCCCTAGGA	AGG	CTCGTCTAAGTCCCTAGGAAGG	270	4	3	52
Lamc3	chr2:31887041-31887291;+	A2ATM9	ENSMUSG00000026840	2	31887221	31887242	-	GGAACCCGACGGCATCTGA	GGG	CCCTCAGATGCCGTCGGGTTCC	49	0	3	63
Lamc3	chr2:31887041-31887291;+	A2ATM9	ENSMUSG00000026840	2	31887159	31887180	+	AGGTGGGGGTGAGCACGAA	GGG	AGGTGGGGGTGAGCACGAAGGG	111	1	3	63
Lamc3	chr2:31887041-31887291;+	A2ATM9	ENSMUSG00000026840	2	31887117	31887138	+	CGACCCAGCCAGAACAAGC	AGG	CGACCCAGCCAGAACAAGCAGG	153	2	3	63
Lamc3	chr2:31887041-31887291;+	A2ATM9	ENSMUSG00000026840	2	31887114	31887135	-	GCTTGTTCTGGCTGGGTCG	TGG	CCACGACCCAGCCAGAACAAGC	156	2	3	63
Lamc3	chr2:31887041-31887291;+	A2ATM9	ENSMUSG00000026840	2	31887059	31887080	+	CTACCGAGACCATTTTGCA	GGG	CTACCGAGACCATTTTGCAGGG	211	3	3	47
Aif1l	chr2:31949889-31950139;+	A0A0A6YWH2	ENSMUSG00000001864	2	31950107	31950128	+	TTTCCGCGTCCTCCAGCAG	AGG	TTTCCGCGTCCTCCAGCAGAGG	11	0	3	63
Aif1l	chr2:31949889-31950139;+	A0A0A6YWH2	ENSMUSG00000001864	2	31950096	31950117	-	GGACGCGGAAAATGCAAGA	TGG	CCATCTTGCATTTTCCGCGTCC	22	0	3	52
Aif1l	chr2:31949889-31950139;+	A0A0A6YWH2	ENSMUSG00000001864	2	31949991	31950012	+	GTGAGGTGACAGCCTCTAT	TGG	GTGAGGTGACAGCCTCTATTGG	127	2	3	52
Aif1l	chr2:31949889-31950139;+	A0A0A6YWH2	ENSMUSG00000001864	2	31949957	31949978	+	GGTGTTATCGTGGCACTGC	CGG	GGTGTTATCGTGGCACTGCCGG	161	2	3	57
Aif1l	chr2:31949889-31950139;+	A0A0A6YWH2	ENSMUSG00000001864	2	31949903	31949924	-	ATACGGTGTACCTGACACT	TGG	CCAAGTGTCAGGTACACCGTAT	215	3	3	47
Nup214	chr2:31974186-31974436;+	A0A0A6YY32	ENSMUSG00000001855	2	31974384	31974405	+	AGCACACTAAAAACCGGCC	TGG	AGCACACTAAAAACCGGCCTGG	31	0	3	52
Nup214	chr2:31974186-31974436;+	A0A0A6YY32	ENSMUSG00000001855	2	31974381	31974402	-	GGCCGGTTTTTAGTGTGCT	CGG	CCGAGCACACTAAAAACCGGCC	34	0	3	52
Nup214	chr2:31974186-31974436;+	A0A0A6YY32	ENSMUSG00000001855	2	31974333	31974354	-	GCGCGCTTGCCAATCCACA	AGG	CCTTGTGGATTGGCAAGCGCGC	82	1	3	63
Nup214	chr2:31974186-31974436;+	A0A0A6YY32	ENSMUSG00000001855	2	31974251	31974272	+	CTGCGCACGCAGCATCCAA	AGG	CTGCGCACGCAGCATCCAAAGG	164	2	3	63
Nup214	chr2:31974186-31974436;+	A0A0A6YY32	ENSMUSG00000001855	2	31974209	31974230	+	CCGAGCGTGCCTCTCTCTA	AGG	CCGAGCGTGCCTCTCTCTAAGG	206	3	3	63
Fam78a	chr2:32084857-32085107;-	Q8C552	ENSMUSG00000050592	2	32084987	32085008	-	TGCCCCAAGTCTCCTGAAC	TGG	CCAGTTCAGGAGACTTGGGGCA	130	2	3	57
Fam78a	chr2:32084857-32085107;-	Q8C552	ENSMUSG00000050592	2	32085012	32085033	-	CCGGCAGCTAGGATCCCCA	GGG	CCCTGGGGATCCTAGCTGCCGG	155	2	3	68
Fam78a	chr2:32084857-32085107;-	Q8C552	ENSMUSG00000050592	2	32085018	32085039	+	GGATCCTAGCTGCCGGAGT	TGG	GGATCCTAGCTGCCGGAGTTGG	161	2	3	63
Fam78a	chr2:32084857-32085107;-	Q8C552	ENSMUSG00000050592	2	32085069	32085090	+	GAAGCTCCAAGACTTGGGA	AGG	GAAGCTCCAAGACTTGGGAAGG	212	3	2	52
Ppapdc3	chr2:32095278-32095528;+	A0A0A6YWL5	ENSMUSG00000051373	2	32095424	32095445	-	TCTCTGGCCCTAGCAGAGA	TGG	CCATCTCTGCTAGGGCCAGAGA	83	1	3	57
Ppapdc3	chr2:32095278-32095528;+	A0A0A6YWL5	ENSMUSG00000051373	2	32095417	32095438	+	TTAGAGTCCATCTCTGCTA	GGG	TTAGAGTCCATCTCTGCTAGGG	90	1	3	42
Ppapdc3	chr2:32095278-32095528;+	A0A0A6YWL5	ENSMUSG00000051373	2	32095379	32095400	+	AGCTGGTCAAAGTGTAGCT	GGG	AGCTGGTCAAAGTGTAGCTGGG	128	2	3	47
Ppapdc3	chr2:32095278-32095528;+	A0A0A6YWL5	ENSMUSG00000051373	2	32095327	32095348	+	GCCCAGCCAGGGGAACAAG	AGG	GCCCAGCCAGGGGAACAAGAGG	180	2	3	68
Ppapdc3	chr2:32095278-32095528;+	A0A0A6YWL5	ENSMUSG00000051373	2	32095289	32095310	+	AAAATTCCCCTACAGTCCC	TGG	AAAATTCCCCTACAGTCCCTGG	218	3	3	47
Prrc2b	chr2:32150832-32151082;+	F6Q3E1	ENSMUSG00000039262	2	32150901	32150922	-	AGAGGGGCTGCGGAAGAGA	GGG	CCCTCTCTTCCGCAGCCCCTCT	160	2	2	63
Prrc2b	chr2:32150832-32151082;+	F6Q3E1	ENSMUSG00000039262	2	32150878	32150899	-	CCTAGATGGAGAGGAGGCT	CGG	CCGAGCCTCCTCTCCATCTAGG	183	2	2	57
Prrc2b	chr2:32150832-32151082;+	F6Q3E1	ENSMUSG00000039262	2	32150878	32150899	+	CCGAGCCTCCTCTCCATCT	AGG	CCGAGCCTCCTCTCCATCTAGG	183	2	2	63
Prrc2b	chr2:32150832-32151082;+	F6Q3E1	ENSMUSG00000039262	2	32150852	32150873	-	AGAGGGGACGCGGTGGAGA	GGG	CCCTCTCCACCGCGTCCCCTCT	209	3	2	68
Pomt1	chr2:32236340-32236590;+	D6RI46	ENSMUSG00000039254	2	32236511	32236532	-	CTCACCGGCCATCAAAGTT	GGG	CCCAACTTTGATGGCCGGTGAG	58	0	3	52
Pomt1	chr2:32236340-32236590;+	D6RI46	ENSMUSG00000039254	2	32236507	32236528	+	TATGCCCAACTTTGATGGC	CGG	TATGCCCAACTTTGATGGCCGG	62	0	3	47
Pomt1	chr2:32236340-32236590;+	D6RI46	ENSMUSG00000039254	2	32236427	32236448	-	CACAAGCTGTTCACGTGCT	CGG	CCGAGCACGTGAACAGCTTGTG	142	2	3	52
Pomt1	chr2:32236340-32236590;+	D6RI46	ENSMUSG00000039254	2	32236399	32236420	+	GTAGACGCGAGGCCCGAAA	CGG	GTAGACGCGAGGCCCGAAACGG	170	2	4	63
Pomt1	chr2:32236340-32236590;+	D6RI46	ENSMUSG00000039254	2	32236363	32236384	-	TAAGCAGCGCGTTAGCTTA	CGG	CCGTAAGCTAACGCGCTGCTTA	206	3	3	47
Uck1	chr2:32260159-32260409;-	F7CBX2	ENSMUSG00000002550	2	32260171	32260192	+	GAATGACCCCTTTACCTGG	AGG	GAATGACCCCTTTACCTGGAGG	12	0	3	52
Uck1	chr2:32260159-32260409;-	F7CBX2	ENSMUSG00000002550	2	32260217	32260238	-	CTTGAGTGTGCGTCTCGTC	GGG	CCCGACGAGACGCACACTCAAG	58	0	3	57
Uck1	chr2:32260159-32260409;-	F7CBX2	ENSMUSG00000002550	2	32260292	32260313	+	CCGAGATCCTGTCACCCAC	AGG	CCGAGATCCTGTCACCCACAGG	133	2	3	63
Uck1	chr2:32260159-32260409;-	F7CBX2	ENSMUSG00000002550	2	32260325	32260346	-	TGGGGTTAAGCATAAGGCA	GGG	CCCTGCCTTATGCTTAACCCCA	166	2	3	47
Uck1	chr2:32260159-32260409;-	F7CBX2	ENSMUSG00000002550	2	32260356	32260377	-	TGACACGTTCTCACGTGGC	AGG	CCTGCCACGTGAGAACGTGTCA	197	3	3	57
Swi5	chr2:32288075-32288325;-	V9GXX7	ENSMUSG00000044627	2	32288107	32288128	+	TTAACTCCACCCGTCGCTC	AGG	TTAACTCCACCCGTCGCTCAGG	32	0	3	57
Swi5	chr2:32288075-32288325;-	V9GXX7	ENSMUSG00000044627	2	32288150	32288171	-	AGAACGATGAACGACAGGG	AGG	CCTCCCTGTCGTTCATCGTTCT	75	1	3	52
Swi5	chr2:32288075-32288325;-	V9GXX7	ENSMUSG00000044627	2	32288254	32288275	-	AAGCTACGGCTTCTCTACA	AGG	CCTTGTAGAGAAGCCGTAGCTT	179	2	3	47
Swi5	chr2:32288075-32288325;-	V9GXX7	ENSMUSG00000044627	2	32288345	32288366	-	CTGGTTTCTTCCGACATCC	CGG	CCGGGATGTCGGAAGAAACCAG	270	4	3	52
Swi5	chr2:32288075-32288325;-	V9GXX7	ENSMUSG00000044627	2	32288346	32288367	+	CGGGATGTCGGAAGAAACC	AGG	CGGGATGTCGGAAGAAACCAGG	271	4	3	57
Golga2	chr2:32287134-32287384;+	A2AN48	ENSMUSG00000002546	2	32287328	32287349	+	GAGTTTTGGGGGTGGCATT	GGG	GAGTTTTGGGGGTGGCATTGGG	35	0	2	52
Golga2	chr2:32287134-32287384;+	A2AN48	ENSMUSG00000002546	2	32287212	32287233	+	GACAACTGTCTCAAAGGGA	AGG	GACAACTGTCTCAAAGGGAAGG	151	2	2	47
Golga2	chr2:32287134-32287384;+	A2AN48	ENSMUSG00000002546	2	32287164	32287185	+	TGAGTTGGCCACTATGATT	TGG	TGAGTTGGCCACTATGATTTGG	199	3	3	42
Golga2	chr2:32287134-32287384;+	A2AN48	ENSMUSG00000002546	2	32287150	32287171	+	CCAACTGTTTGCTTTGAGT	TGG	CCAACTGTTTGCTTTGAGTTGG	213	3	2	42
Ciz1	chr2:32352077-32352327;+	F7AT58	ENSMUSG00000039205	2	32352277	32352298	-	ATGACTAAGTCCAGGAGGC	AGG	CCTGCCTCCTGGACTTAGTCAT	29	0	2	52
Ciz1	chr2:32352077-32352327;+	F7AT58	ENSMUSG00000039205	2	32352227	32352248	-	GCAGAACCTAATCCTCCTC	TGG	CCAGAGGAGGATTAGGTTCTGC	79	1	2	52
Ciz1	chr2:32352077-32352327;+	F7AT58	ENSMUSG00000039205	2	32352203	32352224	-	TCTGATCCCACAAGGCTCT	GGG	CCCAGAGCCTTGTGGGATCAGA	103	1	2	52
Ciz1	chr2:32352077-32352327;+	F7AT58	ENSMUSG00000039205	2	32352087	32352108	+	CTAGCTCCAAAGGAGCCTA	GGG	CTAGCTCCAAAGGAGCCTAGGG	219	3	2	52
Dnm1	chr2:32353329-32353579;-	F6RRH9	ENSMUSG00000026825	2	32353337	32353358	-	CCTGGAGAAGCGCTCCGCT	CGG	CCGAGCGGAGCGCTTCTCCAGG	8	0	3	68
Dnm1	chr2:32353329-32353579;-	F6RRH9	ENSMUSG00000026825	2	32353399	32353420	+	TATGCGCAGACGCAACGCG	GGG	TATGCGCAGACGCAACGCGGGG	70	1	4	63
Dnm1	chr2:32353329-32353579;-	F6RRH9	ENSMUSG00000026825	2	32353507	32353528	+	TACTTTTGGTGATGGCTAG	GGG	TACTTTTGGTGATGGCTAGGGG	178	2	3	42
Dnm1	chr2:32353329-32353579;-	F6RRH9	ENSMUSG00000026825	2	32353526	32353547	+	GGGTGCTAACTCTAGAAAT	GGG	GGGTGCTAACTCTAGAAATGGG	197	3	3	42
1110008P14Rik	chr2:32381938-32382188;-	A0A0A6YXJ8	ENSMUSG00000039195	2	32381947	32381968	-	CTTAAGGGCGTGGTTGCGC	GGG	CCCGCGCAACCACGCCCTTAAG	9	0	3	63
1110008P14Rik	chr2:32381938-32382188;-	A0A0A6YXJ8	ENSMUSG00000039195	2	32381977	32381998	-	ATAGAGCGCCCAAGCAAGG	AGG	CCTCCTTGCTTGGGCGCTCTAT	39	0	3	57
1110008P14Rik	chr2:32381938-32382188;-	A0A0A6YXJ8	ENSMUSG00000039195	2	32381994	32382015	+	TCTATCGCGCTCACAAACA	TGG	TCTATCGCGCTCACAAACATGG	56	0	3	47
1110008P14Rik	chr2:32381938-32382188;-	A0A0A6YXJ8	ENSMUSG00000039195	2	32382088	32382109	-	GACCTTGCTCCGCTGACAG	CGG	CCGCTGTCAGCGGAGCAAGGTC	150	2	3	63
1110008P14Rik	chr2:32381938-32382188;-	A0A0A6YXJ8	ENSMUSG00000039195	2	32382175	32382196	-	TGATTCCGAACGCGTAGAG	GGG	CCCCTCTACGCGTTCGGAATCA	237	3	3	52
Lcn2	chr2:32388252-32388502;-	A0A0A6YW77	ENSMUSG00000026822	2	32388331	32388352	+	GGCGTCCAAAAGATTATCC	TGG	GGCGTCCAAAAGATTATCCTGG	79	1	3	47
Lcn2	chr2:32388252-32388502;-	A0A0A6YW77	ENSMUSG00000026822	2	32388399	32388420	-	CCCTGTCTGTTCCTGTAAA	TGG	CCATTTACAGGAACAGACAGGG	147	2	3	47
Lcn2	chr2:32388252-32388502;-	A0A0A6YW77	ENSMUSG00000026822	2	32388452	32388473	-	TCTAAGGACTACGTGGCAC	AGG	CCTGTGCCACGTAGTCCTTAGA	200	3	3	52
Lcn2	chr2:32388252-32388502;-	A0A0A6YW77	ENSMUSG00000026822	2	32388457	32388478	+	GCCACGTAGTCCTTAGATG	TGG	GCCACGTAGTCCTTAGATGTGG	205	3	3	52
Ptges2	chr2:32395646-32395896;+	A0A0A6YWP8	ENSMUSG00000026820	2	32395830	32395851	-	TTTTCTCAAATCCAGCGGG	GGG	CCCCCCGCTGGATTTGAGAAAA	45	0	3	47
Ptges2	chr2:32395646-32395896;+	A0A0A6YWP8	ENSMUSG00000026820	2	32395780	32395801	+	CAAGCCGGCCACTTAGCGT	GGG	CAAGCCGGCCACTTAGCGTGGG	95	1	3	63
Ptges2	chr2:32395646-32395896;+	A0A0A6YWP8	ENSMUSG00000026820	2	32395779	32395800	-	CCACGCTAAGTGGCCGGCT	TGG	CCAAGCCGGCCACTTAGCGTGG	96	1	3	68
Ptges2	chr2:32395646-32395896;+	A0A0A6YWP8	ENSMUSG00000026820	2	32395704	32395725	+	GTAAATTCGCAAAGGCCTG	GGG	GTAAATTCGCAAAGGCCTGGGG	171	2	3	47
Ptges2	chr2:32395646-32395896;+	A0A0A6YWP8	ENSMUSG00000026820	2	32395666	32395687	+	AGCCTAGGCAGTGGAGGTC	GGG	AGCCTAGGCAGTGGAGGTCGGG	209	3	3	63
Naif1	chr2:32450207-32450457;+	Q6PFD7	ENSMUSG00000039164	2	32450406	32450427	+	GTTCTGAAACAGCAGTGGG	GGG	GTTCTGAAACAGCAGTGGGGGG	30	0	2	52
Naif1	chr2:32450207-32450457;+	Q6PFD7	ENSMUSG00000039164	2	32450400	32450421	-	ACTGCTGTTTCAGAACACT	GGG	CCCAGTGTTCTGAAACAGCAGT	36	0	2	42
Naif1	chr2:32450207-32450457;+	Q6PFD7	ENSMUSG00000039164	2	32450377	32450398	-	CATGATCCCTTTGTCGAAT	TGG	CCAATTCGACAAAGGGATCATG	59	0	2	42
Naif1	chr2:32450207-32450457;+	Q6PFD7	ENSMUSG00000039164	2	32450370	32450391	+	TCGCACTCCAATTCGACAA	AGG	TCGCACTCCAATTCGACAAAGG	66	1	3	47
Slc25a25	chr2:32451445-32451695;-	F6RC04	ENSMUSG00000026819	2	32451521	32451542	-	CGACATACCGGCCTATGAT	TGG	CCAATCATAGGCCGGTATGTCG	76	1	3	52
Slc25a25	chr2:32451445-32451695;-	F6RC04	ENSMUSG00000026819	2	32451522	32451543	+	CAATCATAGGCCGGTATGT	CGG	CAATCATAGGCCGGTATGTCGG	77	1	3	47
Slc25a25	chr2:32451445-32451695;-	F6RC04	ENSMUSG00000026819	2	32451577	32451598	-	GTTTGAATCGCCTTCGAGC	TGG	CCAGCTCGAAGGCGATTCAAAC	132	2	3	52
Slc25a25	chr2:32451445-32451695;-	F6RC04	ENSMUSG00000026819	2	32451583	32451604	+	CGAAGGCGATTCAAACTGA	GGG	CGAAGGCGATTCAAACTGAGGG	138	2	3	47
Slc25a25	chr2:32451445-32451695;-	F6RC04	ENSMUSG00000026819	2	32451700	32451721	+	CTGAGAGGAGCGTTGTGTA	AGG	CTGAGAGGAGCGTTGTGTAAGG	255	4	3	52
Fam102a	chr2:32535082-32535332;+	A2ASZ6	ENSMUSG00000039157	2	32535245	32535266	-	CTCACAGCCAACCTGCGAT	TGG	CCAATCGCAGGTTGGCTGTGAG	66	1	3	57
Fam102a	chr2:32535082-32535332;+	A2ASZ6	ENSMUSG00000039157	2	32535201	32535222	-	AATTTCTATTGGCTGGCGG	TGG	CCACCGCCAGCCAATAGAAATT	110	1	3	47
Fam102a	chr2:32535082-32535332;+	A2ASZ6	ENSMUSG00000039157	2	32535151	32535172	-	CAGTTGAGGGCGCTCGGAT	TGG	CCAATCCGAGCGCCCTCAACTG	160	2	3	63
Fam102a	chr2:32535082-32535332;+	A2ASZ6	ENSMUSG00000039157	2	32535110	32535131	+	ACCGCGCTTCTCAAGGAGG	CGG	ACCGCGCTTCTCAAGGAGGCGG	201	3	3	63
Fam102a	chr2:32535082-32535332;+	A2ASZ6	ENSMUSG00000039157	2	32535105	32535126	-	TCCTTGAGAAGCGCGGTGG	GGG	CCCCCACCGCGCTTCTCAAGGA	206	3	3	63
Dpm2	chr2:32570608-32570858;+	E0CXW3	ENSMUSG00000026810	2	32570833	32570854	+	TGTCACGTGATTTACAAGC	CGG	TGTCACGTGATTTACAAGCCGG	4	0	3	42
Dpm2	chr2:32570608-32570858;+	E0CXW3	ENSMUSG00000026810	2	32570803	32570824	-	CTCGTCTGAGCTGACGTGC	GGG	CCCGCACGTCAGCTCAGACGAG	34	0	3	63
Dpm2	chr2:32570608-32570858;+	E0CXW3	ENSMUSG00000026810	2	32570643	32570664	+	CACTCTGGCTTGGGACTGT	AGG	CACTCTGGCTTGGGACTGTAGG	194	3	3	57
Dpm2	chr2:32570608-32570858;+	E0CXW3	ENSMUSG00000026810	2	32570615	32570636	-	ACCCCAGAGTTGGAAGTCC	CGG	CCGGGACTTCCAACTCTGGGGT	222	3	3	57
Pip5kl1	chr2:32574547-32574797;+	Q6U7H8	ENSMUSG00000046854	2	32574753	32574774	+	TGCTCATGCCAAGGGTGAT	GGG	TGCTCATGCCAAGGGTGATGGG	23	0	2	52
Pip5kl1	chr2:32574547-32574797;+	Q6U7H8	ENSMUSG00000046854	2	32574702	32574723	-	TACATCAAACCTCCTGAAT	TGG	CCAATTCAGGAGGTTTGATGTA	74	1	3	36
Pip5kl1	chr2:32574547-32574797;+	Q6U7H8	ENSMUSG00000046854	2	32574684	32574705	-	TTGGGAGTGCCACCAGAGT	GGG	CCCACTCTGGTGGCACTCCCAA	92	1	3	57
Pip5kl1	chr2:32574547-32574797;+	Q6U7H8	ENSMUSG00000046854	2	32574642	32574663	+	CAAGTTTGTGCTGGGCACT	GGG	CAAGTTTGTGCTGGGCACTGGG	134	2	2	52
9430097D07Rik	chr2:32575684-32575934;-	Q8BS47	ENSMUSG00000075405	2	32575689	32575710	+	TATGCTGCATCCGTGGAGG	TGG	TATGCTGCATCCGTGGAGGTGG	5	0	3	57
9430097D07Rik	chr2:32575684-32575934;-	Q8BS47	ENSMUSG00000075405	2	32575728	32575749	+	AAGCGCCCCTTTCGAAGAT	TGG	AAGCGCCCCTTTCGAAGATTGG	44	0	3	52
9430097D07Rik	chr2:32575684-32575934;-	Q8BS47	ENSMUSG00000075405	2	32575733	32575754	-	TGTGCCCAATCTTCGAAAG	GGG	CCCCTTTCGAAGATTGGGCACA	49	0	3	47
9430097D07Rik	chr2:32575684-32575934;-	Q8BS47	ENSMUSG00000075405	2	32575758	32575779	+	GTAACAAGAGCGTCGCGAT	TGG	GTAACAAGAGCGTCGCGATTGG	74	1	3	52
9430097D07Rik	chr2:32575684-32575934;-	Q8BS47	ENSMUSG00000075405	2	32575800	32575821	+	GGGCCTGATTCCTGCATCT	GGG	GGGCCTGATTCCTGCATCTGGG	116	1	3	57
St6galnac4	chr2:32586845-32587095;+	A0A0A6YVT0	ENSMUSG00000079442	2	32587071	32587092	-	AGCTAGAGCAGCGCAGCCG	GGG	CCCCGGCTGCGCTGCTCTAGCT	3	0	3	68
St6galnac4	chr2:32586845-32587095;+	A0A0A6YVT0	ENSMUSG00000079442	2	32587024	32587045	-	CGGAGGCTTTGCGCTCAGG	GGG	CCCCCTGAGCGCAAAGCCTCCG	50	0	3	68
St6galnac4	chr2:32586845-32587095;+	A0A0A6YVT0	ENSMUSG00000079442	2	32586986	32587007	+	ACATCCACGCGCCGCTAGC	CGG	ACATCCACGCGCCGCTAGCCGG	88	1	3	68
St6galnac4	chr2:32586845-32587095;+	A0A0A6YVT0	ENSMUSG00000079442	2	32586943	32586964	-	GGCGAGGTCTCGACGTCGA	GGG	CCCTCGACGTCGAGACCTCGCC	131	2	4	68
St6galnac4	chr2:32586845-32587095;+	A0A0A6YVT0	ENSMUSG00000079442	2	32586849	32586870	-	GTGTGATGGCTACTGGCCG	TGG	CCACGGCCAGTAGCCATCACAC	225	3	3	63
St6galnac6	chr2:32599459-32599709;+	Z4YLN2	ENSMUSG00000026811	2	32599647	32599668	+	GGGTGAGGTGTTTACTGCT	GGG	GGGTGAGGTGTTTACTGCTGGG	41	0	3	52
St6galnac6	chr2:32599459-32599709;+	Z4YLN2	ENSMUSG00000026811	2	32599531	32599552	-	GAGTAGTCTAGATCCCACC	AGG	CCTGGTGGGATCTAGACTACTC	157	2	2	52
St6galnac6	chr2:32599459-32599709;+	Z4YLN2	ENSMUSG00000026811	2	32599492	32599513	+	CCTTCTCCGTGCATGTCCA	GGG	CCTTCTCCGTGCATGTCCAGGG	196	3	3	57
St6galnac6	chr2:32599459-32599709;+	Z4YLN2	ENSMUSG00000026811	2	32599462	32599483	-	GCGGAGACTTCTAATGGGA	TGG	CCATCCCATTAGAAGTCTCCGC	226	3	3	52
Ak1	chr2:32621508-32621758;+	Z4YN97	ENSMUSG00000026817	2	32621662	32621683	+	CAACAGGCTGCTAGACAGG	AGG	CAACAGGCTGCTAGACAGGAGG	75	1	3	57
Ak1	chr2:32621508-32621758;+	Z4YN97	ENSMUSG00000026817	2	32621614	32621635	+	AGAAGTACCCTCCCGAGGG	TGG	AGAAGTACCCTCCCGAGGGTGG	123	1	3	63
Ak1	chr2:32621508-32621758;+	Z4YN97	ENSMUSG00000026817	2	32621591	32621612	-	GCTGCCGACCCTGAGTAAC	CGG	CCGGTTACTCAGGGTCGGCAGC	146	2	3	63
Ak1	chr2:32621508-32621758;+	Z4YN97	ENSMUSG00000026817	2	32621583	32621604	+	AGCTGGGACCGGTTACTCA	GGG	AGCTGGGACCGGTTACTCAGGG	154	2	3	57
Ak1	chr2:32621508-32621758;+	Z4YN97	ENSMUSG00000026817	2	32621514	32621535	-	TGATGAGCCACACGAGACA	AGG	CCTTGTCTCGTGTGGCTCATCA	223	3	3	52
Eng	chr2:32646345-32646595;+	F7BZW0	ENSMUSG00000026814	2	32646523	32646544	-	GTGCCACAGGCTTTGTCGC	TGG	CCAGCGACAAAGCCTGTGGCAC	51	0	3	63
Eng	chr2:32646345-32646595;+	F7BZW0	ENSMUSG00000026814	2	32646429	32646450	+	CCTTGGCAAGGGTAGGTGG	AGG	CCTTGGCAAGGGTAGGTGGAGG	145	2	3	63
Eng	chr2:32646345-32646595;+	F7BZW0	ENSMUSG00000026814	2	32646425	32646446	-	CACCTACCCTTGCCAAGGC	TGG	CCAGCCTTGGCAAGGGTAGGTG	149	2	3	63
Eng	chr2:32646345-32646595;+	F7BZW0	ENSMUSG00000026814	2	32646381	32646402	-	CCTTATAGGGGACAAGGTC	TGG	CCAGACCTTGTCCCCTATAAGG	193	3	3	52
Fpgs	chr2:32704145-32704395;-	A2AK70	ENSMUSG00000009566	2	32704166	32704187	-	GTTGTTATTTAACTCACAA	GGG	CCCTTGTGAGTTAAATAACAAC	21	0	3	26
Fpgs	chr2:32704145-32704395;-	A2AK70	ENSMUSG00000009566	2	32704331	32704352	-	GCCAACTGTAAGAGGAGGT	GGG	CCCACCTCCTCTTACAGTTGGC	186	2	3	52
Fpgs	chr2:32704145-32704395;-	A2AK70	ENSMUSG00000009566	2	32704340	32704361	+	TCTTACAGTTGGCCCCATC	TGG	TCTTACAGTTGGCCCCATCTGG	195	3	3	52
Fpgs	chr2:32704145-32704395;-	A2AK70	ENSMUSG00000009566	2	32704373	32704394	-	TTGCTCTATTGGTCCTGCC	AGG	CCTGGCAGGACCAATAGAGCAA	228	3	3	52
Cdk9	chr2:32713076-32713326;-	D6RGN3	ENSMUSG00000009555	2	32713211	32713232	+	ATAGGCAGAGCAGACGAGG	AGG	ATAGGCAGAGCAGACGAGGAGG	135	2	2	57
Cdk9	chr2:32713076-32713326;-	D6RGN3	ENSMUSG00000009555	2	32713245	32713266	-	TTTATAACGCGCCCCCTCC	CGG	CCGGGAGGGGGCGCGTTATAAA	169	2	3	57
Cdk9	chr2:32713076-32713326;-	D6RGN3	ENSMUSG00000009555	2	32713248	32713269	+	GGAGGGGGCGCGTTATAAA	GGG	GGAGGGGGCGCGTTATAAAGGG	172	2	3	57
Cdk9	chr2:32713076-32713326;-	D6RGN3	ENSMUSG00000009555	2	32713324	32713345	-	AGGTGCGGCTGCGAAGGGT	GGG	CCCACCCTTCGCAGCCGCACCT	248	3	3	68
Sh2d3c	chr2:32720805-32721055;+	Q9QZS8	ENSMUSG00000059013	2	32720916	32720937	-	GGGGCACACCGCAAACCCT	TGG	CCAAGGGTTTGCGGTGTGCCCC	118	1	3	68
Sh2d3c	chr2:32720805-32721055;+	Q9QZS8	ENSMUSG00000059013	2	32720905	32720926	-	CAAACCCTTGGGACCTAGA	AGG	CCTTCTAGGTCCCAAGGGTTTG	129	2	2	52
Sh2d3c	chr2:32720805-32721055;+	Q9QZS8	ENSMUSG00000059013	2	32720892	32720913	+	TTTGTTCCTCAGGCCTTCT	AGG	TTTGTTCCTCAGGCCTTCTAGG	142	2	3	47
Sh2d3c	chr2:32720805-32721055;+	Q9QZS8	ENSMUSG00000059013	2	32720856	32720877	-	AACAGAGCCCACTAGGCTG	GGG	CCCCAGCCTAGTGGGCTCTGTT	178	2	3	57
6330409D20Rik	chr2:32741016-32741266;-	A2AK85	ENSMUSG00000009551	2	32741052	32741073	-	TGACTGTACCACACTCCTA	AGG	CCTTAGGAGTGTGGTACAGTCA	36	0	3	47
6330409D20Rik	chr2:32741016-32741266;-	A2AK85	ENSMUSG00000009551	2	32741094	32741115	-	TCTCTAATTGAGAATAGCA	GGG	CCCTGCTATTCTCAATTAGAGA	78	1	3	31
6330409D20Rik	chr2:32741016-32741266;-	A2AK85	ENSMUSG00000009551	2	32741124	32741145	-	ACCCAATCCTTTGTGGCTT	TGG	CCAAAGCCACAAAGGATTGGGT	108	1	2	47
6330409D20Rik	chr2:32741016-32741266;-	A2AK85	ENSMUSG00000009551	2	32741283	32741304	-	GGTTGCCACCCAGGGCAGT	GGG	CCCACTGCCCTGGGTGGCAACC	267	4	3	68
Tor2a	chr2:32756984-32757234;+	H3BL93	ENSMUSG00000009563	2	32757194	32757215	+	GAGTTGTAGGCAATGGGCG	TGG	GAGTTGTAGGCAATGGGCGTGG	19	0	3	57
Tor2a	chr2:32756984-32757234;+	H3BL93	ENSMUSG00000009563	2	32757144	32757165	+	CTGCTGCGAGACAACCTGT	GGG	CTGCTGCGAGACAACCTGTGGG	69	1	3	57
Tor2a	chr2:32756984-32757234;+	H3BL93	ENSMUSG00000009563	2	32757123	32757144	-	GTACTGCAAATAGGCCTCC	TGG	CCAGGAGGCCTATTTGCAGTAC	90	1	3	52
Tor2a	chr2:32756984-32757234;+	H3BL93	ENSMUSG00000009563	2	32757084	32757105	+	GACCATGGCAACGCGGGAC	TGG	GACCATGGCAACGCGGGACTGG	129	2	3	68
Tor2a	chr2:32756984-32757234;+	H3BL93	ENSMUSG00000009563	2	32757069	32757090	-	CATGGTCACGGGTAACTAG	CGG	CCGCTAGTTACCCGTGACCATG	144	2	3	52
Ptrh1	chr2:32775536-32775786;+	Q8BW00	ENSMUSG00000053746	2	32775748	32775769	+	TTAGGGATGCCTGACGTCA	AGG	TTAGGGATGCCTGACGTCAAGG	17	0	3	52
Ptrh1	chr2:32775536-32775786;+	Q8BW00	ENSMUSG00000053746	2	32775604	32775625	-	CGCGACGCGTCACCCTGTA	TGG	CCATACAGGGTGACGCGTCGCG	161	2	4	68
Ptrh1	chr2:32775536-32775786;+	Q8BW00	ENSMUSG00000053746	2	32775577	32775598	+	TCGAGCAAAGGCCGAGCAA	AGG	TCGAGCAAAGGCCGAGCAAAGG	188	2	3	57
Ptrh1	chr2:32775536-32775786;+	Q8BW00	ENSMUSG00000053746	2	32775546	32775567	+	CCAGGGTAGAAACTTAACG	AGG	CCAGGGTAGAAACTTAACGAGG	219	3	3	47
Ptrh1	chr2:32775536-32775786;+	Q8BW00	ENSMUSG00000053746	2	32775546	32775567	-	CCTCGTTAAGTTTCTACCC	TGG	CCAGGGTAGAAACTTAACGAGG	219	3	3	47
Ttc16	chr2:32775633-32775883;-	E0CXL5	ENSMUSG00000039021	2	32775695	32775716	+	CGCCAAACCCAGCCTGGAT	TGG	CGCCAAACCCAGCCTGGATTGG	62	0	3	63
Ttc16	chr2:32775633-32775883;-	E0CXL5	ENSMUSG00000039021	2	32775697	32775718	-	GCCCAATCCAGGCTGGGTT	TGG	CCAAACCCAGCCTGGATTGGGC	64	1	3	63
Ttc16	chr2:32775633-32775883;-	E0CXL5	ENSMUSG00000039021	2	32775748	32775769	+	TTAGGGATGCCTGACGTCA	AGG	TTAGGGATGCCTGACGTCAAGG	115	1	3	52
Ttc16	chr2:32775633-32775883;-	E0CXL5	ENSMUSG00000039021	2	32775809	32775830	+	GTCCGGTCTTTTTAGTCCA	GGG	GTCCGGTCTTTTTAGTCCAGGG	176	2	3	47
Ttc16	chr2:32775633-32775883;-	E0CXL5	ENSMUSG00000039021	2	32775847	32775868	-	TCGGAAACCTGCCGGCTCA	AGG	CCTTGAGCCGGCAGGTTTCCGA	214	3	3	63
Stxbp1	chr2:32847239-32847489;-	O08599	ENSMUSG00000026797	2	32847312	32847333	-	AGCGCGCGGGTGACGATGA	CGG	CCGTCATCGTCACCCGCGCGCT	73	1	3	68
Stxbp1	chr2:32847239-32847489;-	O08599	ENSMUSG00000026797	2	32847324	32847345	-	TCTATTGGCGGCAGCGCGC	GGG	CCCGCGCGCTGCCGCCAATAGA	85	1	3	68
Stxbp1	chr2:32847239-32847489;-	O08599	ENSMUSG00000026797	2	32847331	32847352	+	GCTGCCGCCAATAGAAGCG	CGG	GCTGCCGCCAATAGAAGCGCGG	92	1	3	63
Stxbp1	chr2:32847239-32847489;-	O08599	ENSMUSG00000026797	2	32847335	32847356	-	CGGGCCGCGCTTCTATTGG	CGG	CCGCCAATAGAAGCGCGGCCCG	96	1	4	68
2007-03-01	chr2:60209637-60209887;+	F7B2M7	ENSMUSG00000026977	2	60209760	60209781	+	CAGTCAGAGCACCACCCCG	CGG	CAGTCAGAGCACCACCCCGCGG	106	1	2	68
2007-03-01	chr2:60209637-60209887;+	F7B2M7	ENSMUSG00000026977	2	60209745	60209766	-	CTGACTGCGGCAGCCGTTG	AGG	CCTCAACGGCTGCCGCAGTCAG	121	1	3	68
2007-03-01	chr2:60209637-60209887;+	F7B2M7	ENSMUSG00000026977	2	60209706	60209727	-	TGCGAGGCGCCACGGTAAG	CGG	CCGCTTACCGTGGCGCCTCGCA	160	2	3	68
2007-03-01	chr2:60209637-60209887;+	F7B2M7	ENSMUSG00000026977	2	60209692	60209713	-	GTAAGCGGCCGCAGACGGT	CGG	CCGACCGTCTGCGGCCGCTTAC	174	2	3	68
Cd302	chr2:60284488-60284738;-	Q9DCG2	ENSMUSG00000060703	2	60284656	60284677	+	CCTTTTCACAATTCCCTCC	TGG	CCTTTTCACAATTCCCTCCTGG	168	2	3	47
Cd302	chr2:60284488-60284738;-	Q9DCG2	ENSMUSG00000060703	2	60284673	60284694	-	CTAAGAGGCATAGTCCACC	AGG	CCTGGTGGACTATGCCTCTTAG	185	2	3	52
Cd302	chr2:60284488-60284738;-	Q9DCG2	ENSMUSG00000060703	2	60284709	60284730	-	CTTTCGATACAGTAACTAG	TGG	CCACTAGTTACTGTATCGAAAG	221	3	3	36
Cd302	chr2:60284488-60284738;-	Q9DCG2	ENSMUSG00000060703	2	60284715	60284736	+	GTTACTGTATCGAAAGTAA	AGG	GTTACTGTATCGAAAGTAAAGG	227	3	3	31
Ly75	chr2:60383303-60383553;-	A2AW86	ENSMUSG00000026980	2	60383347	60383368	+	CCAATCAGAGCTCCGCTTT	GGG	CCAATCAGAGCTCCGCTTTGGG	44	0	2	52
Ly75	chr2:60383303-60383553;-	A2AW86	ENSMUSG00000026980	2	60383431	60383452	+	CTCGGGACCTCCAGAAGGC	GGG	CTCGGGACCTCCAGAAGGCGGG	128	2	3	68
Ly75	chr2:60383303-60383553;-	A2AW86	ENSMUSG00000026980	2	60383560	60383581	+	GAGACAAGGCGGTGAGCTA	GGG	GAGACAAGGCGGTGAGCTAGGG	257	4	3	57
Ly75	chr2:60383303-60383553;-	A2AW86	ENSMUSG00000026980	2	60383573	60383594	+	GAGCTAGGGCTTCGGACCT	TGG	GAGCTAGGGCTTCGGACCTTGG	270	4	3	63
Pla2r1	chr2:60553130-60553380;-	Q62028	ENSMUSG00000102781	2	60553151	60553172	-	GACACGGTTCTGATTCCCG	TGG	CCACGGGAATCAGAACCGTGTC	21	0	3	57
Pla2r1	chr2:60553130-60553380;-	Q62028	ENSMUSG00000102781	2	60553265	60553286	-	TGTACACGCTGTGGCGACA	AGG	CCTTGTCGCCACAGCGTGTACA	135	2	3	57
Pla2r1	chr2:60553130-60553380;-	A0A0A0MQE3	ENSMUSG00000054580	2	60553482	60553503	+	TCGGATTTGCTGCAATTCC	TGG	TCGGATTTGCTGCAATTCCTGG	174	2	3	47
Pla2r1	chr2:60553130-60553380;-	Q62028	ENSMUSG00000102781	2	60553378	60553399	-	CAGAGTGTTTAAGCTGCAC	AGG	CCTGTGCAGCTTAAACACTCTG	248	3	3	47
Pla2r1	chr2:60553130-60553380;-	Q62028	ENSMUSG00000102781	2	60553379	60553400	+	CTGTGCAGCTTAAACACTC	TGG	CTGTGCAGCTTAAACACTCTGG	249	3	3	47
Itgb6	chr2:60722643-60722893;-	B1AYG6	ENSMUSG00000026971	2	60722694	60722715	+	CAAGCGCGCGGATGAGAAT	AGG	CAAGCGCGCGGATGAGAATAGG	51	0	3	57
Itgb6	chr2:60722643-60722893;-	B1AYG6	ENSMUSG00000026971	2	60722779	60722800	-	TCCAGAGGAGCGAATGCGC	TGG	CCAGCGCATTCGCTCCTCTGGA	136	2	3	63
Itgb6	chr2:60722643-60722893;-	B1AYG6	ENSMUSG00000026971	2	60722782	60722803	+	GCGCATTCGCTCCTCTGGA	GGG	GCGCATTCGCTCCTCTGGAGGG	139	2	3	63
Itgb6	chr2:60722643-60722893;-	B1AYG6	ENSMUSG00000026971	2	60722842	60722863	+	GACATCCAAACCTAGTGGA	TGG	GACATCCAAACCTAGTGGATGG	199	3	3	47
Itgb6	chr2:60722643-60722893;-	B1AYG6	ENSMUSG00000026971	2	60722847	60722868	-	CCCAGCCATCCACTAGGTT	TGG	CCAAACCTAGTGGATGGCTGGG	204	3	3	57
Rbms1	chr2:60963192-60963442;-	E9PZ21	ENSMUSG00000026970	2	60963212	60963233	+	GGTGCGCCCGATAGCGAGA	GGG	GGTGCGCCCGATAGCGAGAGGG	20	0	3	68
Rbms1	chr2:60963192-60963442;-	E9PZ21	ENSMUSG00000026970	2	60963348	60963369	-	TGCGTTCTCTTGAGAGCCT	AGG	CCTAGGCTCTCAAGAGAACGCA	156	2	3	52
Rbms1	chr2:60963192-60963442;-	E9PZ21	ENSMUSG00000026970	2	60963386	60963407	+	GGCGATCGCTTTGTGTCCA	GGG	GGCGATCGCTTTGTGTCCAGGG	194	3	3	57
Rbms1	chr2:60963192-60963442;-	E9PZ21	ENSMUSG00000026970	2	60963427	60963448	-	TCTCGGCAGTTCTTAAGCA	GGG	CCCTGCTTAAGAACTGCCGAGA	235	3	3	47
Tank	chr2:61578335-61578585;+	A2AR76	ENSMUSG00000064289	2	61578561	61578582	+	TCAACACAAGGGAGAGCTC	AGG	TCAACACAAGGGAGAGCTCAGG	3	0	2	52
Tank	chr2:61578335-61578585;+	A2AR76	ENSMUSG00000064289	2	61578556	61578577	-	GCTCTCCCTTGTGTTGAAC	TGG	CCAGTTCAACACAAGGGAGAGC	8	0	3	52
Tank	chr2:61578335-61578585;+	A2AR76	ENSMUSG00000064289	2	61578515	61578536	+	TAAGGAAGTCTTCAAGTCA	GGG	TAAGGAAGTCTTCAAGTCAGGG	49	0	3	36
Tank	chr2:61578335-61578585;+	A2AR76	ENSMUSG00000064289	2	61578421	61578442	+	TCAGAGTTATAGTCACGGG	TGG	TCAGAGTTATAGTCACGGGTGG	143	2	2	47
Psmd14	chr2:61711444-61711694;+	O35593	ENSMUSG00000026914	2	61711573	61711594	+	TCGCCTGACTTCCGCCTCG	CGG	TCGCCTGACTTCCGCCTCGCGG	100	1	3	68
Psmd14	chr2:61711444-61711694;+	O35593	ENSMUSG00000026914	2	61711478	61711499	-	GGAGTTATCAGCCTTGTGG	AGG	CCTCCACAAGGCTGATAACTCC	195	3	2	52
Psmd14	chr2:61711444-61711694;+	O35593	ENSMUSG00000026914	2	61711467	61711488	+	GCCAAGTCTAGCCTCCACA	AGG	GCCAAGTCTAGCCTCCACAAGG	206	3	3	57
Psmd14	chr2:61711444-61711694;+	O35593	ENSMUSG00000026914	2	61711442	61711463	-	GTTCTGTCCTTCGCCTTTG	TGG	CCACAAAGGCGAAGGACAGAAC	231	3	2	52
Tbr1	chr2:61802680-61802930;+	A2AR81	ENSMUSG00000035033	2	61802872	61802893	-	GCTGGAGTTTGGTCTGCAG	CGG	CCGCTGCAGACCAAACTCCAGC	37	0	2	57
Tbr1	chr2:61802680-61802930;+	A2AR81	ENSMUSG00000035033	2	61802831	61802852	-	ACCACCTCCCTCGGAGGCT	TGG	CCAAGCCTCCGAGGGAGGTGGT	78	1	3	68
Tbr1	chr2:61802680-61802930;+	A2AR81	ENSMUSG00000035033	2	61802776	61802797	+	TCTTGCTCCTGTGCCCTGT	GGG	TCTTGCTCCTGTGCCCTGTGGG	133	2	2	57
Tbr1	chr2:61802680-61802930;+	A2AR81	ENSMUSG00000035033	2	61802740	61802761	+	CATCAACCTGTCCGGCCTA	TGG	CATCAACCTGTCCGGCCTATGG	169	2	3	57
Slc4a10	chr2:62046212-62046462;+	B1AWV9	ENSMUSG00000026904	2	62046435	62046456	-	TTGCCTTGAATCCTTGGGC	CGG	CCGGCCCAAGGATTCAAGGCAA	6	0	2	52
Slc4a10	chr2:62046212-62046462;+	B1AWV9	ENSMUSG00000026904	2	62046424	62046445	+	GATCTCTCTTACCGGCCCA	AGG	GATCTCTCTTACCGGCCCAAGG	17	0	3	57
Slc4a10	chr2:62046212-62046462;+	B1AWV9	ENSMUSG00000026904	2	62046382	62046403	+	TTATACAAGTATCCAGGTG	TGG	TTATACAAGTATCCAGGTGTGG	59	0	3	36
Slc4a10	chr2:62046212-62046462;+	B1AWV9	ENSMUSG00000026904	2	62046351	62046372	-	GATGATGCTACAAGTCCAA	AGG	CCTTTGGACTTGTAGCATCATC	90	1	3	42
Dpp4	chr2:62412231-62412481;-	P28843	ENSMUSG00000035000	2	62412324	62412345	+	ATCTGTATTAATCCTCCCT	GGG	ATCTGTATTAATCCTCCCTGGG	93	1	3	36
Dpp4	chr2:62412231-62412481;-	P28843	ENSMUSG00000035000	2	62412339	62412360	-	AGCAAGTGAACATTCCCCA	GGG	CCCTGGGGAATGTTCACTTGCT	108	1	3	47
Dpp4	chr2:62412231-62412481;-	P28843	ENSMUSG00000035000	2	62412392	62412413	+	ACCCTACCGCTTCTTAAGT	GGG	ACCCTACCGCTTCTTAAGTGGG	161	2	3	47
Dpp4	chr2:62412231-62412481;-	P28843	ENSMUSG00000035000	2	62412394	62412415	-	TTCCCACTTAAGAAGCGGT	AGG	CCTACCGCTTCTTAAGTGGGAA	163	2	3	47
Dpp4	chr2:62412231-62412481;-	P28843	ENSMUSG00000035000	2	62412503	62412524	+	TCACTCAGCCACGATGCTA	TGG	TCACTCAGCCACGATGCTATGG	272	4	3	52
Gcg	chr2:62483650-62483900;-	A2AS86	ENSMUSG00000000394	2	62483685	62483706	-	TCTGCAAGGCTAAACAGCC	TGG	CCAGGCTGTTTAGCCTTGCAGA	35	0	2	52
Gcg	chr2:62483650-62483900;-	A2AS86	ENSMUSG00000000394	2	62483698	62483719	-	TGTCAGCGTAATATCTGCA	AGG	CCTTGCAGATATTACGCTGACA	48	0	3	42
Gcg	chr2:62483650-62483900;-	A2AS86	ENSMUSG00000000394	2	62483807	62483828	+	TACCGGGTTGAGACCGCAG	AGG	TACCGGGTTGAGACCGCAGAGG	157	2	3	63
Gcg	chr2:62483650-62483900;-	A2AS86	ENSMUSG00000000394	2	62483893	62483914	-	CCTGACTGAGACCGAAGGG	TGG	CCACCCTTCGGTCTCAGTCAGG	243	3	3	63
Fap	chr2:62574075-62574325;-	G3UZ14	ENSMUSG00000000392	2	62574079	62574100	+	CCTTTAAGTGAACTATGAG	TGG	CCTTTAAGTGAACTATGAGTGG	4	0	3	36
Fap	chr2:62574075-62574325;-	G3UZ14	ENSMUSG00000000392	2	62574079	62574100	-	CCACTCATAGTTCACTTAA	AGG	CCTTTAAGTGAACTATGAGTGG	4	0	3	36
Fap	chr2:62574075-62574325;-	G3UZ14	ENSMUSG00000000392	2	62574152	62574173	+	TGCTTAAGTTGTCATACAG	AGG	TGCTTAAGTTGTCATACAGAGG	77	1	3	36
Fap	chr2:62574075-62574325;-	G3UZ14	ENSMUSG00000000392	2	62574224	62574245	-	GTGACTCGAGTGATTTTTG	AGG	CCTCAAAAATCACTCGAGTCAC	149	2	3	42
Ifih1	chr2:62646255-62646505;-	Q8R5F7	ENSMUSG00000026896	2	62646264	62646285	+	CCAGAGAATAAGTTTCGTG	AGG	CCAGAGAATAAGTTTCGTGAGG	9	0	3	42
Ifih1	chr2:62646255-62646505;-	Q8R5F7	ENSMUSG00000026896	2	62646264	62646285	-	CCTCACGAAACTTATTCTC	TGG	CCAGAGAATAAGTTTCGTGAGG	9	0	3	42
Ifih1	chr2:62646255-62646505;-	Q8R5F7	ENSMUSG00000026896	2	62646427	62646448	+	ATACTTTTGTCTTCACCGC	TGG	ATACTTTTGTCTTCACCGCTGG	172	2	3	42
Ifih1	chr2:62646255-62646505;-	Q8R5F7	ENSMUSG00000026896	2	62646442	62646463	-	TCTTCTAAGCGGCACCCAG	CGG	CCGCTGGGTGCCGCTTAGAAGA	187	2	3	57
Ifih1	chr2:62646255-62646505;-	Q8R5F7	ENSMUSG00000026896	2	62646473	62646494	+	CTTGTCAGTTAATAGGGAG	AGG	CTTGTCAGTTAATAGGGAGAGG	218	3	3	42
Gca	chr2:62664035-62664285;+	Q8VC88	ENSMUSG00000026893	2	62664224	62664245	-	CGCCCATCTCACCTGTGAT	TGG	CCAATCACAGGTGAGATGGGCG	40	0	3	57
Gca	chr2:62664035-62664285;+	Q8VC88	ENSMUSG00000026893	2	62664095	62664116	+	ACTCTAGGAGTTGATGGCC	TGG	ACTCTAGGAGTTGATGGCCTGG	169	2	2	52
Gca	chr2:62664035-62664285;+	Q8VC88	ENSMUSG00000026893	2	62664055	62664076	+	TCATCACCTGGTGGGTTTG	GGG	TCATCACCTGGTGGGTTTGGGG	209	3	2	52
Gca	chr2:62664035-62664285;+	Q8VC88	ENSMUSG00000026893	2	62664044	62664065	+	GCTACAAGAAGTCATCACC	TGG	GCTACAAGAAGTCATCACCTGG	220	3	3	47
Kcnh7	chr2:63184287-63184537;-	Q8CC38	ENSMUSG00000059742	2	63184297	63184318	+	GCGTCGAGTGAGAGGCTTG	GGG	GCGTCGAGTGAGAGGCTTGGGG	10	0	3	63
Kcnh7	chr2:63184287-63184537;-	Q8CC38	ENSMUSG00000059742	2	63184441	63184462	-	CTGAGAAATTGGCGCTGTT	TGG	CCAAACAGCGCCAATTTCTCAG	154	2	3	47
Kcnh7	chr2:63184287-63184537;-	Q8CC38	ENSMUSG00000059742	2	63184461	63184482	+	AGTGCAAATGGGCTTAACC	TGG	AGTGCAAATGGGCTTAACCTGG	174	2	3	47
Kcnh7	chr2:63184287-63184537;-	Q8CC38	ENSMUSG00000059742	2	63184496	63184517	-	CGCCCACCAGCAATCCTTG	GGG	CCCCAAGGATTGCTGGTGGGCG	209	3	3	63
Kcnh7	chr2:63184287-63184537;-	Q8CC38	ENSMUSG00000059742	2	63184540	63184561	+	TTGTGCGCCTTTTGCAGGA	AGG	TTGTGCGCCTTTTGCAGGAAGG	253	4	3	52
Fign	chr2:64098038-64098288;-	E0CYB7	ENSMUSG00000075324	2	64098065	64098086	-	TGATTTGAATTTGGCTCGG	CGG	CCGCCGAGCCAAATTCAAATCA	27	0	2	42
Fign	chr2:64098038-64098288;-	E0CYB7	ENSMUSG00000075324	2	64098101	64098122	+	GCCAAAGATCAGTTTTCAA	AGG	GCCAAAGATCAGTTTTCAAAGG	63	1	2	36
Fign	chr2:64098038-64098288;-	E0CYB7	ENSMUSG00000075324	2	64098102	64098123	-	TCCTTTGAAAACTGATCTT	TGG	CCAAAGATCAGTTTTCAAAGGA	64	1	2	31
Fign	chr2:64098038-64098288;-	E0CYB7	ENSMUSG00000075324	2	64098296	64098317	+	ACAGGGAGGGCGCAATGGC	CGG	ACAGGGAGGGCGCAATGGCCGG	258	4	2	68
Grb14	chr2:65024987-65025237;-	A2ASX4	ENSMUSG00000026888	2	65024997	65025018	+	GTGTTTATAGATATCTTGA	AGG	GTGTTTATAGATATCTTGAAGG	10	0	2	26
Grb14	chr2:65024987-65025237;-	A2ASX4	ENSMUSG00000026888	2	65025057	65025078	-	GAAACAGGTACAAGGCCTT	TGG	CCAAAGGCCTTGTACCTGTTTC	70	1	2	47
Grb14	chr2:65024987-65025237;-	A2ASX4	ENSMUSG00000026888	2	65025077	65025098	+	TCTCCTCTCTAAAAATAAT	AGG	TCTCCTCTCTAAAAATAATAGG	90	1	2	26
Grb14	chr2:65024987-65025237;-	A2ASX4	ENSMUSG00000026888	2	65025080	65025101	-	CACCCTATTATTTTTAGAG	AGG	CCTCTCTAAAAATAATAGGGTG	93	1	2	31
Cobll1	chr2:65239403-65239653;-	B1AZ20	ENSMUSG00000034903	2	65239444	65239465	-	TAAGGGCTAGCAACCGTAG	GGG	CCCCTACGGTTGCTAGCCCTTA	41	0	3	52
Cobll1	chr2:65239403-65239653;-	B1AZ20	ENSMUSG00000034903	2	65239449	65239470	+	ACGGTTGCTAGCCCTTAAA	AGG	ACGGTTGCTAGCCCTTAAAAGG	46	0	3	47
Cobll1	chr2:65239403-65239653;-	B1AZ20	ENSMUSG00000034903	2	65239498	65239519	-	GACGAGCTTAAACCTGCCA	GGG	CCCTGGCAGGTTTAAGCTCGTC	95	1	3	52
Cobll1	chr2:65239403-65239653;-	B1AZ20	ENSMUSG00000034903	2	65239621	65239642	+	CAGAGATTTAGTGGCCTCC	TGG	CAGAGATTTAGTGGCCTCCTGG	218	3	2	52
Slc38a11	chr2:65364034-65364284;-	F6X0X3	ENSMUSG00000061171	2	65364043	65364064	-	CTAGTGCCCAGCGTACCCA	GGG	CCCTGGGTACGCTGGGCACTAG	9	0	3	63
Slc38a11	chr2:65364034-65364284;-	F6X0X3	ENSMUSG00000061171	2	65364073	65364094	+	TCAGAGGTCTCCGCCTTCA	CGG	TCAGAGGTCTCCGCCTTCACGG	39	0	3	57
Slc38a11	chr2:65364034-65364284;-	F6X0X3	ENSMUSG00000061171	2	65364110	65364131	-	TCACCCGCAGCAGCGAGCA	GGG	CCCTGCTCGCTGCTGCGGGTGA	76	1	3	68
Slc38a11	chr2:65364034-65364284;-	F6X0X3	ENSMUSG00000061171	2	65364232	65364253	-	AAGGGAAAACGCACGCTGT	GGG	CCCACAGCGTGCGTTTTCCCTT	198	3	3	52
Scn3a	chr2:65567627-65567877;-	F6U9Y2	ENSMUSG00000057182	2	65567685	65567706	+	GAATCATGTAAGGGCCCCA	CGG	GAATCATGTAAGGGCCCCACGG	58	0	2	52
Scn3a	chr2:65567627-65567877;-	F6U9Y2	ENSMUSG00000057182	2	65567700	65567721	-	ATCTCTCTGCTGTCACCGT	GGG	CCCACGGTGACAGCAGAGAGAT	73	1	2	52
Scn3a	chr2:65567627-65567877;-	F6U9Y2	ENSMUSG00000057182	2	65567708	65567729	+	GACAGCAGAGAGATGATGG	AGG	GACAGCAGAGAGATGATGGAGG	81	1	2	52
Scn3a	chr2:65567627-65567877;-	F6U9Y2	ENSMUSG00000057182	2	65567786	65567807	-	ATACATAAAGAGGCGTGAA	AGG	CCTTTCACGCCTCTTTATGTAT	159	2	3	36
Scn2a1	chr2:65620607-65620857;+	F7AMU5	ENSMUSG00000075318	2	65620824	65620845	+	AGCTAAGGCAGAAGCAGAG	AGG	AGCTAAGGCAGAAGCAGAGAGG	12	0	2	52
Scn2a1	chr2:65620607-65620857;+	F7AMU5	ENSMUSG00000075318	2	65620795	65620816	-	CTGACACTCAGTCACTCGA	TGG	CCATCGAGTGACTGAGTGTCAG	41	0	2	52
Scn2a1	chr2:65620607-65620857;+	F7AMU5	ENSMUSG00000075318	2	65620770	65620791	+	GCATGCTGTTTTCTGACAG	TGG	GCATGCTGTTTTCTGACAGTGG	66	1	2	47
Scn2a1	chr2:65620607-65620857;+	F7AMU5	ENSMUSG00000075318	2	65620678	65620699	+	AGCGATTCCACTTGTGGCC	AGG	AGCGATTCCACTTGTGGCCAGG	158	2	3	57
Csrnp3	chr2:65845517-65845767;+	H3BJW4	ENSMUSG00000044647	2	65845709	65845730	-	TCCCACCTCGAGCTTTTAG	AGG	CCTCTAAAAGCTCGAGGTGGGA	37	0	2	52
Csrnp3	chr2:65845517-65845767;+	H3BJW4	ENSMUSG00000044647	2	65845704	65845725	+	TTTGTCCTCTAAAAGCTCG	AGG	TTTGTCCTCTAAAAGCTCGAGG	42	0	3	42
Csrnp3	chr2:65845517-65845767;+	H3BJW4	ENSMUSG00000044647	2	65845574	65845595	-	GTTTTGGATGTAGGAAATC	AGG	CCTGATTTCCTACATCCAAAAC	172	2	3	36
Csrnp3	chr2:65845517-65845767;+	H3BJW4	ENSMUSG00000044647	2	65845529	65845550	-	TAAGTCAAAGCAAGCACCG	AGG	CCTCGGTGCTTGCTTTGACTTA	217	3	3	47
Galnt3	chr2:66124994-66125244;-	P70419	ENSMUSG00000026994	2	66125049	66125070	+	TCCGGGTGGTCCAAACCCA	GGG	TCCGGGTGGTCCAAACCCAGGG	55	0	3	63
Galnt3	chr2:66124994-66125244;-	P70419	ENSMUSG00000026994	2	66125125	66125146	+	AGCAGCTTTGTCACCAGTT	AGG	AGCAGCTTTGTCACCAGTTAGG	131	2	3	47
Galnt3	chr2:66124994-66125244;-	P70419	ENSMUSG00000026994	2	66125138	66125159	-	GGAAGCTCACCAACCTAAC	TGG	CCAGTTAGGTTGGTGAGCTTCC	144	2	3	52
Galnt3	chr2:66124994-66125244;-	P70419	ENSMUSG00000026994	2	66125203	66125224	+	AGCGAGTGGTTTCCGTTTC	TGG	AGCGAGTGGTTTCCGTTTCTGG	209	3	3	52
Galnt3	chr2:66124994-66125244;-	P70419	ENSMUSG00000026994	2	66125256	66125277	-	AAAAGGGAGTCGCCTCCTT	GGG	CCCAAGGAGGCGACTCCCTTTT	262	4	3	52
Ttc21b	chr2:66256617-66256867;-	E9PVK4	ENSMUSG00000034848	2	66256652	66256673	-	GCCGACAACCAATGGAGAT	CGG	CCGATCTCCATTGGTTGTCGGC	35	0	3	52
Ttc21b	chr2:66256617-66256867;-	E9PVK4	ENSMUSG00000034848	2	66256658	66256679	+	TCCATTGGTTGTCGGCGTG	AGG	TCCATTGGTTGTCGGCGTGAGG	41	0	3	57
Ttc21b	chr2:66256617-66256867;-	E9PVK4	ENSMUSG00000034848	2	66256787	66256808	+	ATTGAGTGCTGCCGAGTTG	TGG	ATTGAGTGCTGCCGAGTTGTGG	170	2	3	52
Ttc21b	chr2:66256617-66256867;-	E9PVK4	ENSMUSG00000034848	2	66256830	66256851	-	TCCTCCTCGCGCCGTTTCC	AGG	CCTGGAAACGGCGCGAGGAGGA	213	3	3	68
Ttc21b	chr2:66256617-66256867;-	E9PVK4	ENSMUSG00000034848	2	66256833	66256854	+	GGAAACGGCGCGAGGAGGA	GGG	GGAAACGGCGCGAGGAGGAGGG	216	3	3	68
Scn1a	chr2:66440840-66441090;-	A2APX9	ENSMUSG00000064329	2	66440962	66440983	+	TTTCGTTTTTGAAACGTTT	TGG	TTTCGTTTTTGAAACGTTTTGG	122	1	3	26
Scn1a	chr2:66440840-66441090;-	A2APX9	ENSMUSG00000064329	2	66441010	66441031	+	TAGGTCTCATTTTGTGGGT	AGG	TAGGTCTCATTTTGTGGGTAGG	170	2	3	42
Scn1a	chr2:66440840-66441090;-	A2APX9	ENSMUSG00000064329	2	66441058	66441079	+	AATCTCCTGGCAAGTGCAG	GGG	AATCTCCTGGCAAGTGCAGGGG	218	3	3	52
Scn1a	chr2:66440840-66441090;-	A2APX9	ENSMUSG00000064329	2	66441090	66441111	+	GAGTGTGCAGTAAACCCGA	GGG	GAGTGTGCAGTAAACCCGAGGG	250	3	3	52
Scn9a	chr2:66634962-66635212;-	F8VPQ7	ENSMUSG00000075316	2	66634973	66634994	-	TTTTAGCTGCCCGCCACAC	TGG	CCAGTGTGGCGGGCAGCTAAAA	11	0	3	57
Scn9a	chr2:66634962-66635212;-	F8VPQ7	ENSMUSG00000075316	2	66635040	66635061	-	ACATTAGCACTGAACTGGA	GGG	CCCTCCAGTTCAGTGCTAATGT	78	1	3	42
Scn9a	chr2:66634962-66635212;-	F8VPQ7	ENSMUSG00000075316	2	66635063	66635084	+	TCCGAGAAGCCACTTTATG	TGG	TCCGAGAAGCCACTTTATGTGG	101	1	3	47
Scn9a	chr2:66634962-66635212;-	F8VPQ7	ENSMUSG00000075316	2	66635095	66635116	+	GAGTCGGAGAAAAACTGCA	AGG	GAGTCGGAGAAAAACTGCAAGG	133	2	3	47
Scn9a	chr2:66634962-66635212;-	F8VPQ7	ENSMUSG00000075316	2	66635205	66635226	+	CTCCTTTGGGGTTTGCCCT	TGG	CTCCTTTGGGGTTTGCCCTTGG	243	3	3	57
Scn7a	chr2:66784914-66785164;-	B1AYL1	ENSMUSG00000034810	2	66785012	66785033	+	TCTAGAAGCTAGATAAGCG	TGG	TCTAGAAGCTAGATAAGCGTGG	98	1	3	42
Scn7a	chr2:66784914-66785164;-	B1AYL1	ENSMUSG00000034810	2	66785113	66785134	+	AAGGATCCAGTCGGTCAAG	GGG	AAGGATCCAGTCGGTCAAGGGG	199	3	3	52
Scn7a	chr2:66784914-66785164;-	B1AYL1	ENSMUSG00000034810	2	66785119	66785140	-	CTAATCCCCCTTGACCGAC	TGG	CCAGTCGGTCAAGGGGGATTAG	205	3	3	57
Scn7a	chr2:66784914-66785164;-	B1AYL1	ENSMUSG00000034810	2	66785136	66785157	+	ATTAGGATTTTGTGAAGAG	AGG	ATTAGGATTTTGTGAAGAGAGG	222	3	3	31
Gm26727	chr2:67433181-67433431;-	M0QWT1	ENSMUSG00000097112	2	67433350	67433371	+	ACCTAACTGAAATGTGCCT	TGG	ACCTAACTGAAATGTGCCTTGG	169	2	2	42
Gm26727	chr2:67433181-67433431;-	M0QWT1	ENSMUSG00000097112	2	67433351	67433372	-	TCCAAGGCACATTTCAGTT	AGG	CCTAACTGAAATGTGCCTTGGA	170	2	2	42
Gm26727	chr2:67433181-67433431;-	M0QWT1	ENSMUSG00000097112	2	67433365	67433386	+	GCCTTGGAGTACTATTGTC	AGG	GCCTTGGAGTACTATTGTCAGG	184	2	3	47
Gm26727	chr2:67433181-67433431;-	M0QWT1	ENSMUSG00000097112	2	67433366	67433387	-	TCCTGACAATAGTACTCCA	AGG	CCTTGGAGTACTATTGTCAGGA	185	2	2	42
Xirp2	chr2:67445752-67446002;+	Q4U4S6	ENSMUSG00000027022	2	67445945	67445966	+	GGTTGCATCCTTTGGACAC	AGG	GGTTGCATCCTTTGGACACAGG	36	0	3	52
Xirp2	chr2:67445752-67446002;+	Q4U4S6	ENSMUSG00000027022	2	67445928	67445949	-	CAACCTAGCACCTATTTTT	AGG	CCTAAAAATAGGTGCTAGGTTG	53	0	3	36
Xirp2	chr2:67445752-67446002;+	Q4U4S6	ENSMUSG00000027022	2	67445925	67445946	+	GTTCCTAAAAATAGGTGCT	AGG	GTTCCTAAAAATAGGTGCTAGG	56	0	3	36
Xirp2	chr2:67445752-67446002;+	Q4U4S6	ENSMUSG00000027022	2	67445907	67445928	-	GAACTGAGCTCTGTCTAGG	TGG	CCACCTAGACAGAGCTCAGTTC	74	1	2	52
B3galt1	chr2:67565621-67565871;+	M0QWQ4	ENSMUSG00000034780	2	67565681	67565702	-	CTCGGCGACTGACAACGCC	CGG	CCGGGCGTTGTCAGTCGCCGAG	169	2	3	68
B3galt1	chr2:67565621-67565871;+	M0QWQ4	ENSMUSG00000034780	2	67565630	67565651	-	GGGGGGAGACCAATCAGAG	CGG	CCGCTCTGATTGGTCTCCCCCC	220	3	2	63
B3galt1	chr2:67565621-67565871;+	M0QWQ4	ENSMUSG00000034780	2	67565619	67565640	-	AATCAGAGCGGAAGGCCCA	AGG	CCTTGGGCCTTCCGCTCTGATT	231	3	2	57
Stk39	chr2:68472268-68472518;-	Q9Z1W9	ENSMUSG00000027030	2	68472286	68472307	-	GGGAGAGTGCGATTGTCTA	GGG	CCCTAGACAATCGCACTCTCCC	18	0	3	52
Stk39	chr2:68472268-68472518;-	Q9Z1W9	ENSMUSG00000027030	2	68472435	68472456	-	TACAAAACCGACGCCGTGT	AGG	CCTACACGGCGTCGGTTTTGTA	167	2	4	52
Stk39	chr2:68472268-68472518;-	Q9Z1W9	ENSMUSG00000027030	2	68472437	68472458	+	TACACGGCGTCGGTTTTGT	AGG	TACACGGCGTCGGTTTTGTAGG	169	2	3	52
Stk39	chr2:68472268-68472518;-	Q9Z1W9	ENSMUSG00000027030	2	68472478	68472499	-	GCGCCGGAAAGTTACAAGT	TGG	CCAACTTGTAACTTTCCGGCGC	210	3	3	52
Stk39	chr2:68472268-68472518;-	Q9Z1W9	ENSMUSG00000027030	2	68472487	68472508	+	AACTTTCCGGCGCTTTACC	TGG	AACTTTCCGGCGCTTTACCTGG	219	3	3	52
4933409G03Rik	chr2:68582163-68582413;+	F6YRC2	ENSMUSG00000053896	2	68582332	68582353	+	ACCACTTCTGCAGCATCAC	TGG	ACCACTTCTGCAGCATCACTGG	60	0	2	52
4933409G03Rik	chr2:68582163-68582413;+	F6YRC2	ENSMUSG00000053896	2	68582300	68582321	-	AGGCTAAGGATGCAGAGTC	TGG	CCAGACTCTGCATCCTTAGCCT	92	1	2	52
4933409G03Rik	chr2:68582163-68582413;+	F6YRC2	ENSMUSG00000053896	2	68582272	68582293	-	CGGCCCTACACTGAAATGA	TGG	CCATCATTTCAGTGTAGGGCCG	120	1	3	52
4933409G03Rik	chr2:68582163-68582413;+	F6YRC2	ENSMUSG00000053896	2	68582228	68582249	+	TTTAGAACATTCGTAGCCA	AGG	TTTAGAACATTCGTAGCCAAGG	164	2	3	36
Cers6	chr2:68861191-68861441;+	H3BL08	ENSMUSG00000027035	2	68861382	68861403	+	CGGGAACACTAGCCAATCA	GGG	CGGGAACACTAGCCAATCAGGG	38	0	3	52
Cers6	chr2:68861191-68861441;+	H3BL08	ENSMUSG00000027035	2	68861369	68861390	-	GTGTTCCCGTCAAGCACCG	AGG	CCTCGGTGCTTGACGGGAACAC	51	0	3	63
Cers6	chr2:68861191-68861441;+	H3BL08	ENSMUSG00000027035	2	68861363	68861384	+	CGTGTGCCTCGGTGCTTGA	CGG	CGTGTGCCTCGGTGCTTGACGG	57	0	3	63
Cers6	chr2:68861191-68861441;+	H3BL08	ENSMUSG00000027035	2	68861254	68861275	-	CCCCAAGTTGGGTCGCACC	TGG	CCAGGTGCGACCCAACTTGGGG	166	2	3	68
Cers6	chr2:68861191-68861441;+	H3BL08	ENSMUSG00000027035	2	68861253	68861274	+	ACCAGGTGCGACCCAACTT	GGG	ACCAGGTGCGACCCAACTTGGG	167	2	3	57
Nostrin	chr2:69135550-69135800;+	Q6WKZ7	ENSMUSG00000034738	2	69135669	69135690	-	CTGGGTCAAAAGAGCCAGT	GGG	CCCACTGGCTCTTTTGACCCAG	110	1	2	52
Nostrin	chr2:69135550-69135800;+	Q6WKZ7	ENSMUSG00000034738	2	69135629	69135650	-	AGTGAACTTTGAGGCCCTG	AGG	CCTCAGGGCCTCAAAGTTCACT	150	2	2	52
Nostrin	chr2:69135550-69135800;+	Q6WKZ7	ENSMUSG00000034738	2	69135614	69135635	+	TCTCTCAAGGCTACACCTC	AGG	TCTCTCAAGGCTACACCTCAGG	165	2	3	52
Nostrin	chr2:69135550-69135800;+	Q6WKZ7	ENSMUSG00000034738	2	69135578	69135599	-	GGTAGAGTTCCCCATGATC	TGG	CCAGATCATGGGGAACTCTACC	201	3	2	52
Spc25	chr2:69206194-69206444;-	A2AUT3	ENSMUSG00000005233	2	69206265	69206286	+	ATTGGTTGATATCGGCCTG	CGG	ATTGGTTGATATCGGCCTGCGG	71	1	3	47
Spc25	chr2:69206194-69206444;-	A2AUT3	ENSMUSG00000005233	2	69206280	69206301	-	TTGTCCGCGAGAATTCCGC	AGG	CCTGCGGAATTCTCGCGGACAA	86	1	4	57
Spc25	chr2:69206194-69206444;-	A2AUT3	ENSMUSG00000005233	2	69206286	69206307	+	GAATTCTCGCGGACAACTA	TGG	GAATTCTCGCGGACAACTATGG	92	1	3	47
Spc25	chr2:69206194-69206444;-	A2AUT3	ENSMUSG00000005233	2	69206455	69206476	+	CCTTGCACTCGTTTTATTT	TGG	CCTTGCACTCGTTTTATTTTGG	261	4	3	36
G6pc2	chr2:69210823-69211073;+	Q9Z186	ENSMUSG00000005232	2	69211013	69211034	+	TGGGTTTCTTCAGGTGATG	AGG	TGGGTTTCTTCAGGTGATGAGG	39	0	2	47
G6pc2	chr2:69210823-69211073;+	Q9Z186	ENSMUSG00000005232	2	69211006	69211027	-	ACCTGAAGAAACCCAGCCT	GGG	CCCAGGCTGGGTTTCTTCAGGT	46	0	2	52
G6pc2	chr2:69210823-69211073;+	Q9Z186	ENSMUSG00000005232	2	69210966	69210987	+	GACTGAACACTGCCTTCTC	TGG	GACTGAACACTGCCTTCTCTGG	86	1	2	52
G6pc2	chr2:69210823-69211073;+	Q9Z186	ENSMUSG00000005232	2	69210930	69210951	-	TAGTCACAATAAATCCTGT	TGG	CCAACAGGATTTATTGTGACTA	122	1	3	31
Abcb11	chr2:69342616-69342866;-	J3QNY6	ENSMUSG00000027048	2	69342696	69342717	+	CACAGTTCAGTGACATGAG	AGG	CACAGTTCAGTGACATGAGAGG	80	1	2	47
Abcb11	chr2:69342616-69342866;-	J3QNY6	ENSMUSG00000027048	2	69342721	69342742	+	GGTCGAACATACTCAAAGC	AGG	GGTCGAACATACTCAAAGCAGG	105	1	3	47
Abcb11	chr2:69342616-69342866;-	J3QNY6	ENSMUSG00000027048	2	69342743	69342764	+	AACCCAAACCCAGAGTGCG	TGG	AACCCAAACCCAGAGTGCGTGG	127	2	3	57
Abcb11	chr2:69342616-69342866;-	J3QNY6	ENSMUSG00000027048	2	69342798	69342819	+	ATGCCCAGTTGCCCGAGAG	TGG	ATGCCCAGTTGCCCGAGAGTGG	182	2	3	63
Dhrs9	chr2:69380195-69380445;+	Q58NB6	ENSMUSG00000027068	2	69380394	69380415	-	GTCTCTCCTCCGTGGATGG	AGG	CCTCCATCCACGGAGGAGAGAC	30	0	3	63
Dhrs9	chr2:69380195-69380445;+	Q58NB6	ENSMUSG00000027068	2	69380371	69380392	-	CGGGGAGATTGTAGGTCAC	AGG	CCTGTGACCTACAATCTCCCCG	53	0	3	57
Dhrs9	chr2:69380195-69380445;+	Q58NB6	ENSMUSG00000027068	2	69380346	69380367	+	AAAGCACTGACGATTCCTT	TGG	AAAGCACTGACGATTCCTTTGG	78	1	3	42
Dhrs9	chr2:69380195-69380445;+	Q58NB6	ENSMUSG00000027068	2	69380200	69380221	+	ATGATCAGTTCCTTGCACC	AGG	ATGATCAGTTCCTTGCACCAGG	224	3	2	47
Lrp2	chr2:69586065-69586315;-	A2ARV5	ENSMUSG00000027070	2	69586118	69586139	-	GATTCCCGCATGCTAGTTC	CGG	CCGGAACTAGCATGCGGGAATC	53	0	3	52
Lrp2	chr2:69586065-69586315;-	A2ARV5	ENSMUSG00000027070	2	69586125	69586146	+	TAGCATGCGGGAATCCAGT	GGG	TAGCATGCGGGAATCCAGTGGG	60	0	3	52
Lrp2	chr2:69586065-69586315;-	A2ARV5	ENSMUSG00000027070	2	69586171	69586192	-	CAGAGTCGCAAAGTGCAGG	GGG	CCCCCTGCACTTTGCGACTCTG	106	1	3	57
Lrp2	chr2:69586065-69586315;-	A2ARV5	ENSMUSG00000027070	2	69586172	69586193	+	CCCCTGCACTTTGCGACTC	TGG	CCCCTGCACTTTGCGACTCTGG	107	1	3	63
Lrp2	chr2:69586065-69586315;-	A2ARV5	ENSMUSG00000027070	2	69586204	69586225	-	CTAGCGCGCAAGTGTCCGA	GGG	CCCTCGGACACTTGCGCGCTAG	139	2	3	63
Bbs5	chr2:69646921-69647171;+	A2AUC6	ENSMUSG00000063145	2	69647141	69647162	+	GAAAAGAGCGCACACTACC	TGG	GAAAAGAGCGCACACTACCTGG	9	0	3	52
Bbs5	chr2:69646921-69647171;+	A2AUC6	ENSMUSG00000063145	2	69647119	69647140	+	CCAAATGACGCAAACGGGC	TGG	CCAAATGACGCAAACGGGCTGG	31	0	3	57
Bbs5	chr2:69646921-69647171;+	A2AUC6	ENSMUSG00000063145	2	69647108	69647129	-	GCGTCATTTGGTCTTGTTG	AGG	CCTCAACAAGACCAAATGACGC	42	0	2	47
Bbs5	chr2:69646921-69647171;+	A2AUC6	ENSMUSG00000063145	2	69646977	69646998	-	CTTCATCAAATTACATTAC	TGG	CCAGTAATGTAATTTGATGAAG	173	2	3	26
Klhl41	chr2:69669870-69670120;+	A2AUC9	ENSMUSG00000075307	2	69670050	69670071	+	GCCGGTGTCTATATTTAGC	CGG	GCCGGTGTCTATATTTAGCCGG	49	0	3	47
Klhl41	chr2:69669870-69670120;+	A2AUC9	ENSMUSG00000075307	2	69670038	69670059	-	AGACACCGGCTCTAACAAC	GGG	CCCGTTGTTAGAGCCGGTGTCT	61	0	3	52
Klhl41	chr2:69669870-69670120;+	A2AUC9	ENSMUSG00000075307	2	69670033	69670054	+	AAATTCCCGTTGTTAGAGC	CGG	AAATTCCCGTTGTTAGAGCCGG	66	1	3	42
Klhl41	chr2:69669870-69670120;+	A2AUC9	ENSMUSG00000075307	2	69669917	69669938	-	ACAGGGCATTCAGGTGAAG	TGG	CCACTTCACCTGAATGCCCTGT	182	2	2	52
Fastkd1	chr2:69713516-69713766;-	Q6DI86	ENSMUSG00000027086	2	69713549	69713570	+	ATACGCACGCAGGGAGTTC	TGG	ATACGCACGCAGGGAGTTCTGG	33	0	3	57
Fastkd1	chr2:69713516-69713766;-	Q6DI86	ENSMUSG00000027086	2	69713595	69713616	+	GTCCAGCGTTCTTCGTGAT	TGG	GTCCAGCGTTCTTCGTGATTGG	79	1	3	52
Fastkd1	chr2:69713516-69713766;-	Q6DI86	ENSMUSG00000027086	2	69713597	69713618	-	CGCCAATCACGAAGAACGC	TGG	CCAGCGTTCTTCGTGATTGGCG	81	1	4	57
Fastkd1	chr2:69713516-69713766;-	Q6DI86	ENSMUSG00000027086	2	69713607	69713628	+	TCGTGATTGGCGGAGACTC	AGG	TCGTGATTGGCGGAGACTCAGG	91	1	3	57
Ppig	chr2:69722295-69722545;+	A2AR01	ENSMUSG00000042133	2	69722507	69722528	-	ATGAGCTACTTTCGGGACG	TGG	CCACGTCCCGAAAGTAGCTCAT	17	0	3	52
Ppig	chr2:69722295-69722545;+	A2AR01	ENSMUSG00000042133	2	69722467	69722488	+	AATGTTAATCCCCGACTAC	TGG	AATGTTAATCCCCGACTACTGG	57	0	3	42
Ppig	chr2:69722295-69722545;+	A2AR01	ENSMUSG00000042133	2	69722436	69722457	+	CAAGGTATATAGTAAGACC	CGG	CAAGGTATATAGTAAGACCCGG	88	1	3	36
Ppig	chr2:69722295-69722545;+	A2AR01	ENSMUSG00000042133	2	69722338	69722359	+	TAAAATAGGACCAGGCATT	TGG	TAAAATAGGACCAGGCATTTGG	186	2	3	36
Ccdc173	chr2:69789575-69789825;-	A0JLY1	ENSMUSG00000070883	2	69789611	69789632	-	CTCGGTTCAGCCGCGGACA	GGG	CCCTGTCCGCGGCTGAACCGAG	36	0	3	68
Ccdc173	chr2:69789575-69789825;-	A0JLY1	ENSMUSG00000070883	2	69789697	69789718	-	TTCTCGTGCCTTACGCAGC	CGG	CCGGCTGCGTAAGGCACGAGAA	122	1	3	57
Ccdc173	chr2:69789575-69789825;-	A0JLY1	ENSMUSG00000070883	2	69789705	69789726	+	GTAAGGCACGAGAACCAAC	CGG	GTAAGGCACGAGAACCAACCGG	130	2	3	52
Ccdc173	chr2:69789575-69789825;-	A0JLY1	ENSMUSG00000070883	2	69789808	69789829	-	GCGCAGCGAGTGAGAAAAG	CGG	CCGCTTTTCTCACTCGCTGCGC	233	3	3	57
Ccdc173	chr2:69789575-69789825;-	A0JLY1	ENSMUSG00000070883	2	69789816	69789837	+	CTCACTCGCTGCGCTAGTT	TGG	CTCACTCGCTGCGCTAGTTTGG	241	3	3	57
Phospho2	chr2:69789373-69789623;+	B0R0D2	ENSMUSG00000027088	2	69789564	69789585	-	ACTGACGTCACTTCCGGCG	TGG	CCACGCCGGAAGTGACGTCAGT	38	0	3	63
Phospho2	chr2:69789373-69789623;+	B0R0D2	ENSMUSG00000027088	2	69789551	69789572	+	GGTTGTTTAGCAACCACGC	CGG	GGTTGTTTAGCAACCACGCCGG	51	0	3	52
Phospho2	chr2:69789373-69789623;+	B0R0D2	ENSMUSG00000027088	2	69789482	69789503	-	ATCACCTGCTCTGGACTCG	CGG	CCGCGAGTCCAGAGCAGGTGAT	120	1	3	57
Phospho2	chr2:69789373-69789623;+	B0R0D2	ENSMUSG00000027088	2	69789436	69789457	-	TGCGCTTTGGACGGCGCTC	CGG	CCGGAGCGCCGTCCAAAGCGCA	166	2	3	68
Phospho2	chr2:69789373-69789623;+	B0R0D2	ENSMUSG00000027088	2	69789380	69789401	+	ACAACCCCAGCTCCGGCAC	GGG	ACAACCCCAGCTCCGGCACGGG	222	3	3	68
Klhl23	chr2:69821694-69821944;+	Q6GQU2	ENSMUSG00000042155	2	69821863	69821884	+	TATTGGCTGGGAAAGCCGG	GGG	TATTGGCTGGGAAAGCCGGGGG	60	0	3	57
Klhl23	chr2:69821694-69821944;+	Q6GQU2	ENSMUSG00000042155	2	69821851	69821872	+	CTGATTGGAGGCTATTGGC	TGG	CTGATTGGAGGCTATTGGCTGG	72	1	2	52
Klhl23	chr2:69821694-69821944;+	Q6GQU2	ENSMUSG00000042155	2	69821837	69821858	+	GCTACCCCAGATATCTGAT	TGG	GCTACCCCAGATATCTGATTGG	86	1	3	47
Klhl23	chr2:69821694-69821944;+	Q6GQU2	ENSMUSG00000042155	2	69821829	69821850	-	ATATCTGGGGTAGCAGAGG	TGG	CCACCTCTGCTACCCCAGATAT	94	1	2	52
Ssb	chr2:69861312-69861562;+	F6SXM5	ENSMUSG00000068882	2	69861536	69861557	+	CGTGCGTGGAAAGCAGAGC	CGG	CGTGCGTGGAAAGCAGAGCCGG	5	0	3	63
Ssb	chr2:69861312-69861562;+	F6SXM5	ENSMUSG00000068882	2	69861500	69861521	+	CTCCTCCGAGGATTGTGGG	AGG	CTCCTCCGAGGATTGTGGGAGG	41	0	3	63
Ssb	chr2:69861312-69861562;+	F6SXM5	ENSMUSG00000068882	2	69861469	69861490	+	TAACAATTTCTCGGGCGGG	AGG	TAACAATTTCTCGGGCGGGAGG	72	1	3	52
Ssb	chr2:69861312-69861562;+	F6SXM5	ENSMUSG00000068882	2	69861437	69861458	-	CAGAATGTTAGGGGCTGAC	AGG	CCTGTCAGCCCCTAACATTCTG	104	1	3	52
Mettl5	chr2:69885615-69885865;-	D6RCI3	ENSMUSG00000051730	2	69885670	69885691	-	CTGGTCCTCGTCGGAACCA	GGG	CCCTGGTTCCGACGAGGACCAG	55	0	3	63
Mettl5	chr2:69885615-69885865;-	D6RCI3	ENSMUSG00000051730	2	69885693	69885714	+	GTGGTTTTTTTGGTCCGCG	TGG	GTGGTTTTTTTGGTCCGCGTGG	78	1	3	52
Mettl5	chr2:69885615-69885865;-	D6RCI3	ENSMUSG00000051730	2	69885718	69885739	-	TGAAGACCGCTTCTTCCGA	TGG	CCATCGGAAGAAGCGGTCTTCA	103	1	3	52
Mettl5	chr2:69885615-69885865;-	D6RCI3	ENSMUSG00000051730	2	69885793	69885814	+	AGTATCTATAGACCTGCAA	GGG	AGTATCTATAGACCTGCAAGGG	178	2	3	36
Mettl5	chr2:69885615-69885865;-	D6RCI3	ENSMUSG00000051730	2	69885867	69885888	-	TGTAGACCGCTACTTTCTG	AGG	CCTCAGAAAGTAGCGGTCTACA	252	4	3	47
Ubr3	chr2:69896996-69897246;+	A2AV05	ENSMUSG00000044308	2	69897215	69897236	-	ATTGACTGCTGCGATGGCT	CGG	CCGAGCCATCGCAGCAGTCAAT	10	0	3	52
Ubr3	chr2:69896996-69897246;+	A2AV05	ENSMUSG00000044308	2	69897190	69897211	-	GCCCAACTCTCGCGATACC	CGG	CCGGGTATCGCGAGAGTTGGGC	35	0	3	63
Ubr3	chr2:69896996-69897246;+	A2AV05	ENSMUSG00000044308	2	69897189	69897210	+	GCCGGGTATCGCGAGAGTT	GGG	GCCGGGTATCGCGAGAGTTGGG	36	0	3	63
Ubr3	chr2:69896996-69897246;+	A2AV05	ENSMUSG00000044308	2	69897046	69897067	+	TTGAAAGTTGGGAGTCAAC	AGG	TTGAAAGTTGGGAGTCAACAGG	179	2	2	42
Myo3b	chr2:70038876-70039126;+	F8VQ79	ENSMUSG00000042064	2	70039041	70039062	-	AATAAGTCGCCAGAACTTG	AGG	CCTCAAGTTCTGGCGACTTATT	64	1	3	42
Myo3b	chr2:70038876-70039126;+	F8VQ79	ENSMUSG00000042064	2	70038980	70039001	-	GTTAGCGGGTCCTTCCTAA	GGG	CCCTTAGGAAGGACCCGCTAAC	125	1	2	52
Myo3b	chr2:70038876-70039126;+	F8VQ79	ENSMUSG00000042064	2	70038909	70038930	-	ACAAGCACCAACTCTGGAT	GGG	CCCATCCAGAGTTGGTGCTTGT	196	3	3	47
Myo3b	chr2:70038876-70039126;+	F8VQ79	ENSMUSG00000042064	2	70038885	70038906	+	TCTTTGGGACTCTAACGCC	TGG	TCTTTGGGACTCTAACGCCTGG	220	3	2	52
Sp5	chr2:70474673-70474923;+	Q9JHX2	ENSMUSG00000075304	2	70474809	70474830	+	GGCAAGGCCCCCTTTGATC	AGG	GGCAAGGCCCCCTTTGATCAGG	93	1	3	63
Sp5	chr2:70474673-70474923;+	Q9JHX2	ENSMUSG00000075304	2	70474786	70474807	+	AACCCAAGCGCGAGTCTCC	AGG	AACCCAAGCGCGAGTCTCCAGG	116	1	3	63
Sp5	chr2:70474673-70474923;+	Q9JHX2	ENSMUSG00000075304	2	70474779	70474800	-	ACTCGCGCTTGGGTTGCTC	GGG	CCCGAGCAACCCAAGCGCGAGT	123	1	3	63
Sp5	chr2:70474673-70474923;+	Q9JHX2	ENSMUSG00000075304	2	70474742	70474763	+	AATCTTTAATTGCAAGTGG	GGG	AATCTTTAATTGCAAGTGGGGG	160	2	3	31
Erich2	chr2:70508569-70508819;+	D3Z5X9	ENSMUSG00000075302	2	70508797	70508818	-	AAGCACCTCAGCCCTTTAG	AGG	CCTCTAAAGGGCTGAGGTGCTT	1	0	3	52
Erich2	chr2:70508569-70508819;+	D3Z5X9	ENSMUSG00000075302	2	70508776	70508797	-	GTCTTATGCTTCACTGCTT	CGG	CCGAAGCAGTGAAGCATAAGAC	22	0	3	42
Erich2	chr2:70508569-70508819;+	D3Z5X9	ENSMUSG00000075302	2	70508644	70508665	-	GCTAGGCAACGAGTTTTGA	AGG	CCTTCAAAACTCGTTGCCTAGC	154	2	3	47
Erich2	chr2:70508569-70508819;+	D3Z5X9	ENSMUSG00000075302	2	70508597	70508618	-	GCATTCGAATTTCACCTAG	TGG	CCACTAGGTGAAATTCGAATGC	201	3	3	42
Erich2	chr2:70508569-70508819;+	D3Z5X9	ENSMUSG00000075302	2	70508575	70508596	+	GATTATATCTCTTATATTC	TGG	GATTATATCTCTTATATTCTGG	223	3	3	21
Gad1	chr2:70552822-70553072;+	D3Z466	ENSMUSG00000070880	2	70553025	70553046	-	GTTACGCTACATGGTGCAA	AGG	CCTTTGCACCATGTAGCGTAAC	26	0	3	47
Gad1	chr2:70552822-70553072;+	D3Z466	ENSMUSG00000070880	2	70552944	70552965	-	ATGTCTGGCCCTTCCTGAG	AGG	CCTCTCAGGAAGGGCCAGACAT	107	1	2	57
Gad1	chr2:70552822-70553072;+	D3Z466	ENSMUSG00000070880	2	70552920	70552941	-	ATGTAAACAGGCACTCGGT	GGG	CCCACCGAGTGCCTGTTTACAT	131	2	2	47
Gad1	chr2:70552822-70553072;+	D3Z466	ENSMUSG00000070880	2	70552875	70552896	+	CGAGTTCAGCAAGCATCTA	AGG	CGAGTTCAGCAAGCATCTAAGG	176	2	3	47
Gorasp2	chr2:70661326-70661576;+	A2ATI8	ENSMUSG00000014959	2	70661476	70661497	-	AACGATCGGAAGAGCGCAG	CGG	CCGCTGCGCTCTTCCGATCGTT	79	1	3	57
Gorasp2	chr2:70661326-70661576;+	A2ATI8	ENSMUSG00000014959	2	70661419	70661440	+	TAGCGAGCCGTCGCGTTCC	GGG	TAGCGAGCCGTCGCGTTCCGGG	136	2	4	68
Gorasp2	chr2:70661326-70661576;+	A2ATI8	ENSMUSG00000014959	2	70661414	70661435	-	AACGCGACGGCTCGCTACG	GGG	CCCCGTAGCGAGCCGTCGCGTT	141	2	4	68
Gorasp2	chr2:70661326-70661576;+	A2ATI8	ENSMUSG00000014959	2	70661364	70661385	-	GCGTTTCTACCTTCGCAGA	AGG	CCTTCTGCGAAGGTAGAAACGC	191	3	3	52
Gorasp2	chr2:70661326-70661576;+	A2ATI8	ENSMUSG00000014959	2	70661355	70661376	+	ACCAAATACCCTTCTGCGA	AGG	ACCAAATACCCTTCTGCGAAGG	200	3	3	47
Gm26558	chr2:70662108-70662358;-	Q8BLW8	ENSMUSG00000097025	2	70662220	70662241	+	GTCGGGGAGATTGAGGTTT	AGG	GTCGGGGAGATTGAGGTTTAGG	112	1	3	52
Gm26558	chr2:70662108-70662358;-	Q8BLW8	ENSMUSG00000097025	2	70662230	70662251	+	TTGAGGTTTAGGTCCGCGG	AGG	TTGAGGTTTAGGTCCGCGGAGG	122	1	3	57
Gm26558	chr2:70662108-70662358;-	Q8BLW8	ENSMUSG00000097025	2	70662268	70662289	-	TGCGTTTCCTCATCAAGCC	TGG	CCAGGCTTGATGAGGAAACGCA	160	2	3	52
Gm26558	chr2:70662108-70662358;-	Q8BLW8	ENSMUSG00000097025	2	70662283	70662304	+	AAACGCAGCGCCAGACACC	AGG	AAACGCAGCGCCAGACACCAGG	175	2	3	63
Tlk1	chr2:70825728-70825978;-	Q8C0V0	ENSMUSG00000041997	2	70825729	70825750	-	CTCGCGATAGTGTTTGCAT	TGG	CCAATGCAAACACTATCGCGAG	1	0	3	47
Tlk1	chr2:70825728-70825978;-	Q8C0V0	ENSMUSG00000041997	2	70825730	70825751	+	CAATGCAAACACTATCGCG	AGG	CAATGCAAACACTATCGCGAGG	2	0	3	47
Tlk1	chr2:70825728-70825978;-	Q8C0V0	ENSMUSG00000041997	2	70825988	70826009	-	TCTCGGGCAGGCTGGGTGT	GGG	CCCACACCCAGCCTGCCCGAGA	260	4	2	68
Dcaf17	chr2:71055078-71055328;+	F8WIJ2	ENSMUSG00000041966	2	71055200	71055221	+	CACACAAGGACGAGCCTTT	GGG	CACACAAGGACGAGCCTTTGGG	107	1	2	52
Dcaf17	chr2:71055078-71055328;+	F8WIJ2	ENSMUSG00000041966	2	71055190	71055211	-	CGTCCTTGTGTGGCCAGCG	GGG	CCCCGCTGGCCACACAAGGACG	117	1	3	68
Dcaf17	chr2:71055078-71055328;+	F8WIJ2	ENSMUSG00000041966	2	71055171	71055192	-	GGGACCCTGACTGGTTTTG	TGG	CCACAAAACCAGTCAGGGTCCC	136	2	2	57
Dcaf17	chr2:71055078-71055328;+	F8WIJ2	ENSMUSG00000041966	2	71055124	71055145	+	TCCCTATAAGGGGGAAAAA	TGG	TCCCTATAAGGGGGAAAAATGG	183	2	2	42
Mettl8	chr2:71055583-71055833;-	F6W103	ENSMUSG00000041975	2	71055592	71055613	-	CCTAATAGGCTGCGCCGTA	GGG	CCCTACGGCGCAGCCTATTAGG	9	0	3	57
Mettl8	chr2:71055583-71055833;-	F6W103	ENSMUSG00000041975	2	71055593	71055614	+	CCTACGGCGCAGCCTATTA	GGG	CCTACGGCGCAGCCTATTAGGG	10	0	3	57
Mettl8	chr2:71055583-71055833;-	F6W103	ENSMUSG00000041975	2	71055707	71055728	-	TTGGCCTTTTCCGCCCCTA	TGG	CCATAGGGGCGGAAAAGGCCAA	124	1	3	57
Mettl8	chr2:71055583-71055833;-	F6W103	ENSMUSG00000041975	2	71055731	71055752	+	GGACTACATTTCCGGGAGA	GGG	GGACTACATTTCCGGGAGAGGG	148	2	3	52
Mettl8	chr2:71055583-71055833;-	F6W103	ENSMUSG00000041975	2	71055833	71055854	-	ACACACGGATTTGACGCAA	AGG	CCTTTGCGTCAAATCCGTGTGT	250	3	3	47
Cybrd1	chr2:71117673-71117923;+	Q925G2	ENSMUSG00000027015	2	71117892	71117913	-	TCCTCCACCCCCGATCACG	CGG	CCGCGTGATCGGGGGTGGAGGA	10	0	3	68
Cybrd1	chr2:71117673-71117923;+	Q925G2	ENSMUSG00000027015	2	71117882	71117903	+	CACGGTGCAGCCGCGTGAT	CGG	CACGGTGCAGCCGCGTGATCGG	20	0	3	68
Cybrd1	chr2:71117673-71117923;+	Q925G2	ENSMUSG00000027015	2	71117837	71117858	+	GGTTGGATGCTTCTTCAGG	TGG	GGTTGGATGCTTCTTCAGGTGG	65	1	2	52
Cybrd1	chr2:71117673-71117923;+	Q925G2	ENSMUSG00000027015	2	71117730	71117751	+	ACCGCCCTCCACAAGAATA	AGG	ACCGCCCTCCACAAGAATAAGG	172	2	3	52
Dync1i2	chr2:71211456-71211706;+	A2BFF8	ENSMUSG00000027012	2	71211668	71211689	+	CACAGAGCTTCGCTCGCCC	AGG	CACAGAGCTTCGCTCGCCCAGG	17	0	3	68
Dync1i2	chr2:71211456-71211706;+	A2BFF8	ENSMUSG00000027012	2	71211666	71211687	-	TGGGCGAGCGAAGCTCTGT	GGG	CCCACAGAGCTTCGCTCGCCCA	19	0	3	63
Dync1i2	chr2:71211456-71211706;+	A2BFF8	ENSMUSG00000027012	2	71211634	71211655	+	CAGCATTCCTTGCCTCTAG	TGG	CAGCATTCCTTGCCTCTAGTGG	51	0	2	52
Dync1i2	chr2:71211456-71211706;+	A2BFF8	ENSMUSG00000027012	2	71211479	71211500	-	ATGTGCTGCTTAAGGTCTG	TGG	CCACAGACCTTAAGCAGCACAT	206	3	3	47
Slc25a12	chr2:71367749-71367999;-	V9GXX9	ENSMUSG00000027010	2	71367760	71367781	-	CACACTGCGCGTTGGAATC	CGG	CCGGATTCCAACGCGCAGTGTG	11	0	3	57
Slc25a12	chr2:71367749-71367999;-	V9GXX9	ENSMUSG00000027010	2	71367768	71367789	+	CAACGCGCAGTGTGAGCAG	AGG	CAACGCGCAGTGTGAGCAGAGG	19	0	3	63
Slc25a12	chr2:71367749-71367999;-	V9GXX9	ENSMUSG00000027010	2	71367845	71367866	-	AACCGACTTTGGCTGAAGC	CGG	CCGGCTTCAGCCAAAGTCGGTT	96	1	3	52
Slc25a12	chr2:71367749-71367999;-	V9GXX9	ENSMUSG00000027010	2	71367856	71367877	+	CAAAGTCGGTTCCCTCTTG	GGG	CAAAGTCGGTTCCCTCTTGGGG	107	1	3	52
Slc25a12	chr2:71367749-71367999;-	V9GXX9	ENSMUSG00000027010	2	71367987	71368008	+	GATTAGTTAGGTTTTTTAA	AGG	GATTAGTTAGGTTTTTTAAAGG	238	3	3	21
Hat1	chr2:71388708-71388958;+	A2ATU9	ENSMUSG00000027018	2	71388934	71388955	+	CACAGAAAAACTTGCGTTC	GGG	CACAGAAAAACTTGCGTTCGGG	3	0	2	42
Hat1	chr2:71388708-71388958;+	A2ATU9	ENSMUSG00000027018	2	71388933	71388954	-	CCGAACGCAAGTTTTTCTG	TGG	CCACAGAAAAACTTGCGTTCGG	4	0	3	47
Hat1	chr2:71388708-71388958;+	A2ATU9	ENSMUSG00000027018	2	71388800	71388821	-	CATACTTATGGTAGACATA	AGG	CCTTATGTCTACCATAAGTATG	137	2	3	31
Hat1	chr2:71388708-71388958;+	A2ATU9	ENSMUSG00000027018	2	71388714	71388735	-	AGAACTCAGGGACCCAAAA	TGG	CCATTTTGGGTCCCTGAGTTCT	223	3	2	47
Metap1d	chr2:71453026-71453276;+	Q9CPW9	ENSMUSG00000041921	2	71453207	71453228	+	CCAGAGGCACTCGCTAGCC	CGG	CCAGAGGCACTCGCTAGCCCGG	48	0	3	68
Metap1d	chr2:71453026-71453276;+	Q9CPW9	ENSMUSG00000041921	2	71453199	71453220	-	GCGAGTGCCTCTGGTGTCG	AGG	CCTCGACACCAGAGGCACTCGC	56	0	3	68
Metap1d	chr2:71453026-71453276;+	Q9CPW9	ENSMUSG00000041921	2	71453038	71453059	+	ACGTATCCATGCACCAAAA	TGG	ACGTATCCATGCACCAAAATGG	217	3	3	42
Metap1d	chr2:71453026-71453276;+	Q9CPW9	ENSMUSG00000041921	2	71453030	71453051	-	GTGCATGGATACGTGAAGT	TGG	CCAACTTCACGTATCCATGCAC	225	3	3	47
Dlx1	chr2:71527863-71528113;+	G3XA72	ENSMUSG00000041911	2	71528042	71528063	-	TCGTTACAGATATGAGTAC	AGG	CCTGTACTCATATCTGTAACGA	50	0	3	36
Dlx1	chr2:71527863-71528113;+	G3XA72	ENSMUSG00000041911	2	71527926	71527947	+	GAAGAGGAAATCTTTAGGC	AGG	GAAGAGGAAATCTTTAGGCAGG	166	2	2	42
Dlx1	chr2:71527863-71528113;+	G3XA72	ENSMUSG00000041911	2	71527911	71527932	+	TCATGCCTTTAATCAGAAG	AGG	TCATGCCTTTAATCAGAAGAGG	181	2	2	36
Dlx1	chr2:71527863-71528113;+	G3XA72	ENSMUSG00000041911	2	71527872	71527893	-	TTTCATGCAGCATGTTGGT	TGG	CCAACCAACATGCTGCATGAAA	220	3	2	42
Dlx2	chr2:71546754-71547004;-	P40764	ENSMUSG00000023391	2	71546765	71546786	-	TGTTAAATGCCCACCCTGC	AGG	CCTGCAGGGTGGGCATTTAACA	11	0	3	52
Dlx2	chr2:71546754-71547004;-	P40764	ENSMUSG00000023391	2	71546784	71546805	+	ACACTTATCACGTGACCGC	GGG	ACACTTATCACGTGACCGCGGG	30	0	3	52
Dlx2	chr2:71546754-71547004;-	P40764	ENSMUSG00000023391	2	71546825	71546846	-	GCGGCTCATTCCTTCTGAT	TGG	CCAATCAGAAGGAATGAGCCGC	71	1	3	52
Dlx2	chr2:71546754-71547004;-	P40764	ENSMUSG00000023391	2	71546951	71546972	+	CCCGATCTGGAGCTGGATA	GGG	CCCGATCTGGAGCTGGATAGGG	197	3	3	57
Dlx2	chr2:71546754-71547004;-	P40764	ENSMUSG00000023391	2	71546983	71547004	-	GAGCCTTATGTCCTGTTGC	GGG	CCCGCAACAGGACATAAGGCTC	229	3	3	52
Itga6	chr2:71745366-71745616;+	F6VSK8	ENSMUSG00000027111	2	71745506	71745527	+	TTGAGCAGCAGTGGGGATA	GGG	TTGAGCAGCAGTGGGGATAGGG	89	1	2	52
Itga6	chr2:71745366-71745616;+	F6VSK8	ENSMUSG00000027111	2	71745451	71745472	+	GGGGCCACAAGCATAGAGA	TGG	GGGGCCACAAGCATAGAGATGG	144	2	3	57
Itga6	chr2:71745366-71745616;+	F6VSK8	ENSMUSG00000027111	2	71745390	71745411	+	ATTGAATCCTAATAAGACT	GGG	ATTGAATCCTAATAAGACTGGG	205	3	3	26
Itga6	chr2:71745366-71745616;+	F6VSK8	ENSMUSG00000027111	2	71745384	71745405	-	CTTATTAGGATTCAATGTG	GGG	CCCCACATTGAATCCTAATAAG	211	3	3	31
Pdk1	chr2:71872974-71873224;+	Q8BFP9	ENSMUSG00000006494	2	71873199	71873220	+	GCTGTCCGTGCTCCGCCTA	CGG	GCTGTCCGTGCTCCGCCTACGG	4	0	3	68
Pdk1	chr2:71872974-71873224;+	Q8BFP9	ENSMUSG00000006494	2	71873142	71873163	+	CATGGGCGTGTCTTTAACC	AGG	CATGGGCGTGTCTTTAACCAGG	61	0	3	52
Pdk1	chr2:71872974-71873224;+	Q8BFP9	ENSMUSG00000006494	2	71873016	71873037	+	TTAAGCCGGGCTCCCACGG	CGG	TTAAGCCGGGCTCCCACGGCGG	187	2	3	68
Pdk1	chr2:71872974-71873224;+	Q8BFP9	ENSMUSG00000006494	2	71873003	71873024	+	CAAGCTGGATCGTTTAAGC	CGG	CAAGCTGGATCGTTTAAGCCGG	200	3	3	47
Rapgef4	chr2:71980990-71981240;+	A2ASW8	ENSMUSG00000049044	2	71981092	71981113	+	ACCTGCCGCAGGTGTCGTG	GGG	ACCTGCCGCAGGTGTCGTGGGG	127	2	3	68
Rapgef4	chr2:71980990-71981240;+	A2ASW8	ENSMUSG00000049044	2	71981048	71981069	-	TCTACCCTCACCTCGGGGG	AGG	CCTCCCCCGAGGTGAGGGTAGA	171	2	3	68
Rapgef4	chr2:71980990-71981240;+	A2ASW8	ENSMUSG00000049044	2	71981043	71981064	+	TCTTCCCTCCCCCGAGGTG	AGG	TCTTCCCTCCCCCGAGGTGAGG	176	2	3	68
Rapgef4	chr2:71980990-71981240;+	A2ASW8	ENSMUSG00000049044	2	71981003	71981024	-	ATGCCACCCGGTTGCGCGT	GGG	CCCACGCGCAACCGGGTGGCAT	216	3	3	68
Zak	chr2:72285387-72285637;+	A2ASW6	ENSMUSG00000004085	2	72285578	72285599	+	TTCAGTCTCACGGGGGGTA	AGG	TTCAGTCTCACGGGGGGTAAGG	38	0	3	57
Zak	chr2:72285387-72285637;+	A2ASW6	ENSMUSG00000004085	2	72285503	72285524	+	CCTGTTGATGGTCCCACTG	AGG	CCTGTTGATGGTCCCACTGAGG	113	1	3	57
Zak	chr2:72285387-72285637;+	A2ASW6	ENSMUSG00000004085	2	72285503	72285524	-	CCTCAGTGGGACCATCAAC	AGG	CCTGTTGATGGTCCCACTGAGG	113	1	3	57
Zak	chr2:72285387-72285637;+	A2ASW6	ENSMUSG00000004085	2	72285417	72285438	-	TGCCCGCGATTTCCCATCG	AGG	CCTCGATGGGAAATCGCGGGCA	199	3	3	63
Zak	chr2:72285387-72285637;+	A2ASW6	ENSMUSG00000004085	2	72285405	72285426	+	TGGACTCTGTCTCCTCGAT	GGG	TGGACTCTGTCTCCTCGATGGG	211	3	3	52
Cdca7	chr2:72475909-72476159;+	A2AR39	ENSMUSG00000055612	2	72476096	72476117	+	GCTTCGGGTACCGCTAAAG	AGG	GCTTCGGGTACCGCTAAAGAGG	42	0	3	57
Cdca7	chr2:72475909-72476159;+	A2AR39	ENSMUSG00000055612	2	72476058	72476079	-	AAAATAGAAGCGGTTCTCG	TGG	CCACGAGAACCGCTTCTATTTT	80	1	3	42
Cdca7	chr2:72475909-72476159;+	A2AR39	ENSMUSG00000055612	2	72475996	72476017	-	CTATGAAACAGTGGCGTTG	TGG	CCACAACGCCACTGTTTCATAG	142	2	3	47
Cdca7	chr2:72475909-72476159;+	A2AR39	ENSMUSG00000055612	2	72475952	72475973	-	TATGAAGCTGCGCGGTCCT	GGG	CCCAGGACCGCGCAGCTTCATA	186	2	3	57
Cdca7	chr2:72475909-72476159;+	A2AR39	ENSMUSG00000055612	2	72475910	72475931	+	ACGGCCAGTCTCAGGACCT	CGG	ACGGCCAGTCTCAGGACCTCGG	228	3	3	63
Sp3	chr2:72980446-72980696;-	O70494	ENSMUSG00000027109	2	72980489	72980510	-	CTAGCGGCAAATGAGAGCC	GGG	CCCGGCTCTCATTTGCCGCTAG	43	0	3	57
Sp3	chr2:72980446-72980696;-	O70494	ENSMUSG00000027109	2	72980490	72980511	+	CCGGCTCTCATTTGCCGCT	AGG	CCGGCTCTCATTTGCCGCTAGG	44	0	3	63
Sp3	chr2:72980446-72980696;-	O70494	ENSMUSG00000027109	2	72980576	72980597	+	CTGTTTGCCCCCGGGTTGA	AGG	CTGTTTGCCCCCGGGTTGAAGG	130	2	3	63
Sp3	chr2:72980446-72980696;-	O70494	ENSMUSG00000027109	2	72980621	72980642	+	CGCCGTAGGTTCTCCAGAA	CGG	CGCCGTAGGTTCTCCAGAACGG	175	2	3	57
Sp3	chr2:72980446-72980696;-	O70494	ENSMUSG00000027109	2	72980623	72980644	-	GGCCGTTCTGGAGAACCTA	CGG	CCGTAGGTTCTCCAGAACGGCC	177	2	3	57
Gm11084	chr2:72986716-72986966;-	F6R5N3	ENSMUSG00000079286	2	72986746	72986767	-	GAAATGAGTCGAGTAGCCC	AGG	CCTGGGCTACTCGACTCATTTC	30	0	3	52
Gm11084	chr2:72986716-72986966;-	F6R5N3	ENSMUSG00000079286	2	72986867	72986888	-	AGCTCTAGCGATCAATATT	AGG	CCTAATATTGATCGCTAGAGCT	151	2	3	36
Gm11084	chr2:72986716-72986966;-	F6R5N3	ENSMUSG00000079286	2	72986873	72986894	+	ATTGATCGCTAGAGCTTCA	TGG	ATTGATCGCTAGAGCTTCATGG	157	2	3	42
Gm11084	chr2:72986716-72986966;-	F6R5N3	ENSMUSG00000079286	2	72986962	72986983	-	GTCAGCTGAGTATGGCACA	GGG	CCCTGTGCCATACTCAGCTGAC	246	3	2	52
Ola1	chr2:73218924-73219174;-	B1AYJ9	ENSMUSG00000027108	2	73218936	73218957	+	GTCCAAGTCTATAACATTG	TGG	GTCCAAGTCTATAACATTGTGG	12	0	3	36
Ola1	chr2:73218924-73219174;-	B1AYJ9	ENSMUSG00000027108	2	73218938	73218959	-	TTCCACAATGTTATAGACT	TGG	CCAAGTCTATAACATTGTGGAA	14	0	3	31
Ola1	chr2:73218924-73219174;-	B1AYJ9	ENSMUSG00000027108	2	73218972	73218993	+	GAAAGAACGGAGGGACCCG	TGG	GAAAGAACGGAGGGACCCGTGG	48	0	3	63
Ola1	chr2:73218924-73219174;-	B1AYJ9	ENSMUSG00000027108	2	73219061	73219082	-	TATTTTATAGCGTTATGCA	AGG	CCTTGCATAACGCTATAAAATA	137	2	3	26
Ola1	chr2:73218924-73219174;-	B1AYJ9	ENSMUSG00000027108	2	73219180	73219201	+	ATAAGTATACTGTGCCAAC	AGG	ATAAGTATACTGTGCCAACAGG	256	4	3	36
Sp9	chr2:73271675-73271925;+	Q64HY3	ENSMUSG00000068859	2	73271893	73271914	+	GCCAGCGGCACTTCAAAGC	GGG	GCCAGCGGCACTTCAAAGCGGG	11	0	3	63
Sp9	chr2:73271675-73271925;+	Q64HY3	ENSMUSG00000068859	2	73271860	73271881	+	CTCTGCCTGCGCCCTCATT	GGG	CTCTGCCTGCGCCCTCATTGGG	44	0	3	63
Sp9	chr2:73271675-73271925;+	Q64HY3	ENSMUSG00000068859	2	73271824	73271845	+	GGAGCGTCTGATTGGCTGC	GGG	GGAGCGTCTGATTGGCTGCGGG	80	1	3	63
Sp9	chr2:73271675-73271925;+	Q64HY3	ENSMUSG00000068859	2	73271818	73271839	-	GCCAATCAGACGCTCCGAG	GGG	CCCCTCGGAGCGTCTGATTGGC	86	1	3	63
Sp9	chr2:73271675-73271925;+	Q64HY3	ENSMUSG00000068859	2	73271770	73271791	-	CAGTCAAGTCTGCGGGCGT	GGG	CCCACGCCCGCAGACTTGACTG	134	2	3	63
Scrn3	chr2:73312351-73312601;+	A2AWQ9	ENSMUSG00000008226	2	73312576	73312597	+	GTTTGGGCGAGAACTTCCG	AGG	GTTTGGGCGAGAACTTCCGAGG	4	0	3	57
Scrn3	chr2:73312351-73312601;+	A2AWQ9	ENSMUSG00000008226	2	73312394	73312415	-	GAGTAAAGGCATCCGGAGA	GGG	CCCTCTCCGGATGCCTTTACTC	186	2	2	52
Scrn3	chr2:73312351-73312601;+	A2AWQ9	ENSMUSG00000008226	2	73312355	73312376	+	AGGAGGATACGACCCTCCC	AGG	AGGAGGATACGACCCTCCCAGG	225	3	3	63
Scrn3	chr2:73312351-73312601;+	A2AWQ9	ENSMUSG00000008226	2	73312350	73312371	-	GAGGGTCGTATCCTCCTCA	CGG	CCGTGAGGAGGATACGACCCTC	230	3	3	57
Cir1	chr2:73312701-73312951;-	Q9DA19	ENSMUSG00000041777	2	73312787	73312808	+	GTCAGCTTCGATCCGAGCG	CGG	GTCAGCTTCGATCCGAGCGCGG	86	1	3	63
Cir1	chr2:73312701-73312951;-	Q9DA19	ENSMUSG00000041777	2	73312813	73312834	-	CTCGAGACCTCGCTTGTTC	GGG	CCCGAACAAGCGAGGTCTCGAG	112	1	3	57
Cir1	chr2:73312701-73312951;-	Q9DA19	ENSMUSG00000041777	2	73312924	73312945	-	CAAACGTCCTACAGTTGCC	GGG	CCCGGCAACTGTAGGACGTTTG	223	3	3	52
Cir1	chr2:73312701-73312951;-	Q9DA19	ENSMUSG00000041777	2	73312934	73312955	+	GTAGGACGTTTGTGAGCCT	CGG	GTAGGACGTTTGTGAGCCTCGG	233	3	3	52
Cir1	chr2:73312701-73312951;-	Q9DA19	ENSMUSG00000041777	2	73312969	73312990	-	CAGTCTATTCCCGTGCTTT	TGG	CCAAAAGCACGGGAATAGACTG	268	4	3	47
Gpr155	chr2:73386572-73386822;-	F6Z6G4	ENSMUSG00000041762	2	73386601	73386622	-	GAAACGCGGACCTCCATGC	TGG	CCAGCATGGAGGTCCGCGTTTC	29	0	3	63
Gpr155	chr2:73386572-73386822;-	F6Z6G4	ENSMUSG00000041762	2	73386666	73386687	+	CTACACTGCACTCCGCCCT	GGG	CTACACTGCACTCCGCCCTGGG	94	1	3	63
Gpr155	chr2:73386572-73386822;-	F6Z6G4	ENSMUSG00000041762	2	73386707	73386728	-	ATTCGGGCCTTCTGGCTAG	GGG	CCCCTAGCCAGAAGGCCCGAAT	135	2	3	57
Gpr155	chr2:73386572-73386822;-	F6Z6G4	ENSMUSG00000041762	2	73386760	73386781	-	AGCGGTGTCGCTTGTCCTT	GGG	CCCAAGGACAAGCGACACCGCT	188	2	3	57
Gpr155	chr2:73386572-73386822;-	F6Z6G4	ENSMUSG00000041762	2	73386820	73386841	-	TGGCGGAGGCGAAGCATAA	GGG	CCCTTATGCTTCGCCTCCGCCA	248	3	3	57
Wipf1	chr2:73529734-73529984;-	F6QWW7	ENSMUSG00000075284	2	73529778	73529799	-	CTCTGATTCGGGAGCGGAG	TGG	CCACTCCGCTCCCGAATCAGAG	44	0	3	63
Wipf1	chr2:73529734-73529984;-	F6QWW7	ENSMUSG00000075284	2	73529780	73529801	+	ACTCCGCTCCCGAATCAGA	GGG	ACTCCGCTCCCGAATCAGAGGG	46	0	3	57
Wipf1	chr2:73529734-73529984;-	F6QWW7	ENSMUSG00000075284	2	73529938	73529959	+	GGTAAGGTGCCTATCGGTT	GGG	GGTAAGGTGCCTATCGGTTGGG	204	3	3	52
Wipf1	chr2:73529734-73529984;-	F6QWW7	ENSMUSG00000075284	2	73529947	73529968	-	TCCAAGAATCCCAACCGAT	AGG	CCTATCGGTTGGGATTCTTGGA	213	3	3	47
Chrna1	chr2:73580338-73580588;-	P04756	ENSMUSG00000027107	2	73580377	73580398	-	CAATAGCTGTGGAGTCAGC	TGG	CCAGCTGACTCCACAGCTATTG	39	0	2	52
Chrna1	chr2:73580338-73580588;-	P04756	ENSMUSG00000027107	2	73580469	73580490	-	GTTAAGCAAGGCACGTCTG	TGG	CCACAGACGTGCCTTGCTTAAC	131	2	2	52
Chrna1	chr2:73580338-73580588;-	P04756	ENSMUSG00000027107	2	73580480	73580501	-	ATAGCGATCATGTTAAGCA	AGG	CCTTGCTTAACATGATCGCTAT	142	2	3	36
Chrna1	chr2:73580338-73580588;-	P04756	ENSMUSG00000027107	2	73580599	73580620	+	CGTGCTAGCTAAATATAAA	TGG	CGTGCTAGCTAAATATAAATGG	261	4	3	31
Chn1	chr2:73775346-73775596;-	B2FDI1	ENSMUSG00000056486	2	73775440	73775461	-	ACTCTAGGCGCGGCGGATG	GGG	CCCCATCCGCCGCGCCTAGAGT	94	1	3	68
Chn1	chr2:73775346-73775596;-	B2FDI1	ENSMUSG00000056486	2	73775444	73775465	+	ATCCGCCGCGCCTAGAGTG	AGG	ATCCGCCGCGCCTAGAGTGAGG	98	1	3	68
Chn1	chr2:73775346-73775596;-	B2FDI1	ENSMUSG00000056486	2	73775478	73775499	-	GGTGCGCCTGTTGGGCTTG	GGG	CCCCAAGCCCAACAGGCGCACC	132	2	3	68
Chn1	chr2:73775346-73775596;-	B2FDI1	ENSMUSG00000056486	2	73775523	73775544	-	AGCTGCACCCGCTTAGCCC	GGG	CCCGGGCTAAGCGGGTGCAGCT	177	2	3	68
Atf2	chr2:73892639-73892889;-	G3UXC3	ENSMUSG00000027104	2	73892746	73892767	+	TCCGTCGTGCCTCGGAAAA	AGG	TCCGTCGTGCCTCGGAAAAAGG	107	1	3	57
Atf2	chr2:73892639-73892889;-	G3UXC3	ENSMUSG00000027104	2	73892747	73892768	-	CCCTTTTTCCGAGGCACGA	CGG	CCGTCGTGCCTCGGAAAAAGGG	108	1	3	57
Atf2	chr2:73892639-73892889;-	G3UXC3	ENSMUSG00000027104	2	73892829	73892850	+	ATTGGGCGAAAAGCACGAA	AGG	ATTGGGCGAAAAGCACGAAAGG	190	3	3	47
Atf2	chr2:73892639-73892889;-	G3UXC3	ENSMUSG00000027104	2	73892885	73892906	-	TACCGAAACAACGGTCCTT	GGG	CCCAAGGACCGTTGTTTCGGTA	246	3	3	47
Atf2	chr2:73892639-73892889;-	G3UXC3	ENSMUSG00000027104	2	73892891	73892912	+	GACCGTTGTTTCGGTAACC	AGG	GACCGTTGTTTCGGTAACCAGG	252	4	3	52
Atp5g3	chr2:73911326-73911576;-	P56384	ENSMUSG00000018770	2	73911335	73911356	-	CTTCTCCATCCGGGTGCTG	CGG	CCGCAGCACCCGGATGGAGAAG	9	0	3	63
Atp5g3	chr2:73911326-73911576;-	P56384	ENSMUSG00000018770	2	73911336	73911357	+	CGCAGCACCCGGATGGAGA	AGG	CGCAGCACCCGGATGGAGAAGG	10	0	3	68
Atp5g3	chr2:73911326-73911576;-	P56384	ENSMUSG00000018770	2	73911391	73911412	+	CTTTATTGGTAACTCTCAG	AGG	CTTTATTGGTAACTCTCAGAGG	65	1	3	36
Atp5g3	chr2:73911326-73911576;-	P56384	ENSMUSG00000018770	2	73911581	73911602	-	GGTCGGCTTGTAGCTCCCT	GGG	CCCAGGGAGCTACAAGCCGACC	255	4	3	63
Atp5g3	chr2:73911326-73911576;-	P56384	ENSMUSG00000018770	2	73911590	73911611	+	CTACAAGCCGACCCTGATT	TGG	CTACAAGCCGACCCTGATTTGG	264	4	3	52
Lnp	chr2:74579435-74579685;-	A2ASM1	ENSMUSG00000009207	2	74579439	74579460	-	CTAAAGCCCTCATGGGGTA	TGG	CCATACCCCATGAGGGCTTTAG	4	0	3	52
Lnp	chr2:74579435-74579685;-	A2ASM1	ENSMUSG00000009207	2	74579472	74579493	+	TTGCTCTTGGACGTCAAAA	AGG	TTGCTCTTGGACGTCAAAAAGG	37	0	3	42
Lnp	chr2:74579435-74579685;-	A2ASM1	ENSMUSG00000009207	2	74579496	74579517	-	ATAAGCGCGTAGTCATGAA	AGG	CCTTTCATGACTACGCGCTTAT	61	0	3	42
Lnp	chr2:74579435-74579685;-	A2ASM1	ENSMUSG00000009207	2	74579564	74579585	+	AGCTAAGGGGTAGCAACAA	AGG	AGCTAAGGGGTAGCAACAAAGG	129	2	3	47
Lnp	chr2:74579435-74579685;-	A2ASM1	ENSMUSG00000009207	2	74579620	74579641	+	CAAAACCTCTGAATAACTG	GGG	CAAAACCTCTGAATAACTGGGG	185	2	3	36
Evx2	chr2:74659557-74659807;-	G5E813	ENSMUSG00000001815	2	74659596	74659617	-	CCGACTCGGAAGGATGTAT	GGG	CCCATACATCCTTCCGAGTCGG	39	0	3	52
Evx2	chr2:74659557-74659807;-	G5E813	ENSMUSG00000001815	2	74659609	74659630	-	ATGAATGACATCTCCGACT	CGG	CCGAGTCGGAGATGTCATTCAT	52	0	3	42
Evx2	chr2:74659557-74659807;-	G5E813	ENSMUSG00000001815	2	74659638	74659659	+	TAGCGCCCGCTCGTCATTA	AGG	TAGCGCCCGCTCGTCATTAAGG	81	1	3	57
Evx2	chr2:74659557-74659807;-	G5E813	ENSMUSG00000001815	2	74659643	74659664	-	TCGTACCTTAATGACGAGC	GGG	CCCGCTCGTCATTAAGGTACGA	86	1	3	47
Hoxd13	chr2:74668060-74668310;+	P70217	ENSMUSG00000001819	2	74668219	74668240	+	CCGCGGAACACAGCGAGGA	GGG	CCGCGGAACACAGCGAGGAGGG	70	1	3	68
Hoxd13	chr2:74668060-74668310;+	P70217	ENSMUSG00000001819	2	74668112	74668133	+	CCGCGATGAGCTAACCTGT	TGG	CCGCGATGAGCTAACCTGTTGG	177	2	3	57
Hoxd13	chr2:74668060-74668310;+	P70217	ENSMUSG00000001819	2	74668111	74668132	-	CAACAGGTTAGCTCATCGC	GGG	CCCGCGATGAGCTAACCTGTTG	178	2	3	52
Hoxd13	chr2:74668060-74668310;+	P70217	ENSMUSG00000001819	2	74668078	74668099	-	AACGAAGTTCAGGTTGGGA	GGG	CCCTCCCAACCTGAACTTCGTT	211	3	3	47
Hoxd12	chr2:74674763-74675013;+	P23812	ENSMUSG00000001823	2	74674976	74674997	+	CCGGCTTTGAAGAACCTGC	AGG	CCGGCTTTGAAGAACCTGCAGG	16	0	3	57
Hoxd12	chr2:74674763-74675013;+	P23812	ENSMUSG00000001823	2	74674879	74674900	-	TGTTCGACGGCGAAGGACG	AGG	CCTCGTCCTTCGCCGTCGAACA	113	1	4	63
Hoxd12	chr2:74674763-74675013;+	P23812	ENSMUSG00000001823	2	74674796	74674817	-	TTCAGGAGCCGGTGACATT	GGG	CCCAATGTCACCGGCTCCTGAA	196	3	3	52
Hoxd12	chr2:74674763-74675013;+	P23812	ENSMUSG00000001823	2	74674788	74674809	+	ACCCTCATCCCAATGTCAC	CGG	ACCCTCATCCCAATGTCACCGG	204	3	3	52
Hoxd11	chr2:74679307-74679557;+	A2ASM7	ENSMUSG00000042499	2	74679383	74679404	+	TCTTTTCGGTAGGCTCTGC	AGG	TCTTTTCGGTAGGCTCTGCAGG	153	2	2	52
Hoxd11	chr2:74679307-74679557;+	A2ASM7	ENSMUSG00000042499	2	74679374	74679395	-	CCTACCGAAAAGACTTAAG	TGG	CCACTTAAGTCTTTTCGGTAGG	162	2	3	42
Hoxd11	chr2:74679307-74679557;+	A2ASM7	ENSMUSG00000042499	2	74679322	74679343	-	GGCAGATCACCTTTGTCCA	AGG	CCTTGGACAAAGGTGATCTGCC	214	3	2	52
Hoxd11	chr2:74679307-74679557;+	A2ASM7	ENSMUSG00000042499	2	74679309	74679330	-	TGTCCAAGGACTGTTGGAC	AGG	CCTGTCCAACAGTCCTTGGACA	227	3	2	52
Hoxd10	chr2:74691674-74691924;+	P28359	ENSMUSG00000050368	2	74691900	74691921	-	AACATTCCCGGTGTAATTG	TGG	CCACAATTACACCGGGAATGTT	3	0	3	42
Hoxd10	chr2:74691674-74691924;+	P28359	ENSMUSG00000050368	2	74691776	74691797	+	GCTGTTGTCCGTGCTTACG	CGG	GCTGTTGTCCGTGCTTACGCGG	127	2	3	57
Hoxd10	chr2:74691674-74691924;+	P28359	ENSMUSG00000050368	2	74691741	74691762	-	CGCCTGTGATAGTGCGCGT	TGG	CCAACGCGCACTATCACAGGCG	162	2	4	63
Hoxd10	chr2:74691674-74691924;+	P28359	ENSMUSG00000050368	2	74691739	74691760	+	CTCCAACGCGCACTATCAC	AGG	CTCCAACGCGCACTATCACAGG	164	2	3	57
Hoxd10	chr2:74691674-74691924;+	P28359	ENSMUSG00000050368	2	74691685	74691706	-	CTGTCTCCCGGGGCTTGTT	TGG	CCAAACAAGCCCCGGGAGACAG	218	3	3	63
Hoxd9	chr2:74697477-74697727;+	P28357	ENSMUSG00000043342	2	74697668	74697689	-	GCGATCTCCACCCGGACTC	TGG	CCAGAGTCCGGGTGGAGATCGC	38	0	3	68
Hoxd9	chr2:74697477-74697727;+	P28357	ENSMUSG00000043342	2	74697622	74697643	+	TGACTTAGAAGCCCGGCCC	AGG	TGACTTAGAAGCCCGGCCCAGG	84	1	3	63
Hoxd9	chr2:74697477-74697727;+	P28357	ENSMUSG00000043342	2	74697614	74697635	-	GGGCTTCTAAGTCACACCT	AGG	CCTAGGTGTGACTTAGAAGCCC	92	1	3	52
Hoxd9	chr2:74697477-74697727;+	P28357	ENSMUSG00000043342	2	74697519	74697540	-	CGGACCCCTGTCGCCCAAA	GGG	CCCTTTGGGCGACAGGGGTCCG	187	2	3	68
Hoxd9	chr2:74697477-74697727;+	P28357	ENSMUSG00000043342	2	74697506	74697527	+	GGGGAGAACGACTCCCTTT	GGG	GGGGAGAACGACTCCCTTTGGG	200	3	3	57
Hoxd8	chr2:74704365-74704615;+	F6W963	ENSMUSG00000027102	2	74704554	74704575	-	GCGAGGTTGACGGATTGAT	TGG	CCAATCAATCCGTCAACCTCGC	40	0	3	52
Hoxd8	chr2:74704365-74704615;+	F6W963	ENSMUSG00000027102	2	74704467	74704488	+	GATTCGCTTTGATAAGGTC	AGG	GATTCGCTTTGATAAGGTCAGG	127	2	3	42
Hoxd8	chr2:74704365-74704615;+	F6W963	ENSMUSG00000027102	2	74704426	74704447	+	CATTTCCACAGGGCCTGCT	TGG	CATTTCCACAGGGCCTGCTTGG	168	2	3	57
Hoxd8	chr2:74704365-74704615;+	F6W963	ENSMUSG00000027102	2	74704391	74704412	+	CAGGCATGCAGTGCGTCAA	GGG	CAGGCATGCAGTGCGTCAAGGG	203	3	3	57
Hoxd8	chr2:74704365-74704615;+	F6W963	ENSMUSG00000027102	2	74704384	74704405	-	CGCACTGCATGCCTGGTTG	AGG	CCTCAACCAGGCATGCAGTGCG	210	3	3	63
Hoxd3	chr2:74711677-74711927;+	G3UZU1	ENSMUSG00000079277	2	74711903	74711924	-	CAAATTCGCCTGGGAAATC	AGG	CCTGATTTCCCAGGCGAATTTG	3	0	3	47
Hoxd3	chr2:74711677-74711927;+	G3UZU1	ENSMUSG00000079277	2	74711880	74711901	-	AAAAGGCCGTGAAGGCGAG	CGG	CCGCTCGCCTTCACGGCCTTTT	26	0	3	57
Hoxd3	chr2:74711677-74711927;+	G3UZU1	ENSMUSG00000079277	2	74711836	74711857	-	GCCAATGACGACCGCAAAT	AGG	CCTATTTGCGGTCGTCATTGGC	70	1	3	52
Hoxd3	chr2:74711677-74711927;+	G3UZU1	ENSMUSG00000079277	2	74711835	74711856	+	ACCTATTTGCGGTCGTCAT	TGG	ACCTATTTGCGGTCGTCATTGG	71	1	3	47
Hoxd3	chr2:74711677-74711927;+	G3UZU1	ENSMUSG00000079277	2	74711751	74711772	+	TGTATGTGCAAAATCCGCA	AGG	TGTATGTGCAAAATCCGCAAGG	155	2	3	42
Hoxd4	chr2:74711679-74711929;+	P10628	ENSMUSG00000101174	2	74711903	74711924	-	CAAATTCGCCTGGGAAATC	AGG	CCTGATTTCCCAGGCGAATTTG	5	0	3	47
Hoxd4	chr2:74711679-74711929;+	P10628	ENSMUSG00000101174	2	74711880	74711901	-	AAAAGGCCGTGAAGGCGAG	CGG	CCGCTCGCCTTCACGGCCTTTT	28	0	3	57
Hoxd4	chr2:74711679-74711929;+	P10628	ENSMUSG00000101174	2	74711836	74711857	-	GCCAATGACGACCGCAAAT	AGG	CCTATTTGCGGTCGTCATTGGC	72	1	3	52
Hoxd4	chr2:74711679-74711929;+	P10628	ENSMUSG00000101174	2	74711835	74711856	+	ACCTATTTGCGGTCGTCAT	TGG	ACCTATTTGCGGTCGTCATTGG	73	1	3	47
Hoxd4	chr2:74711679-74711929;+	P10628	ENSMUSG00000101174	2	74711751	74711772	+	TGTATGTGCAAAATCCGCA	AGG	TGTATGTGCAAAATCCGCAAGG	157	2	3	42
Gm28230	chr2:74726478-74726728;+	A0A0A0MQ91	ENSMUSG00000100642	2	74726701	74726722	+	GCCAGATTCTGGTAACTTT	TGG	GCCAGATTCTGGTAACTTTTGG	6	0	3	42
Gm28230	chr2:74726478-74726728;+	A0A0A0MQ91	ENSMUSG00000100642	2	74726644	74726665	-	TGCTTTTCTGCCAATGCGC	AGG	CCTGCGCATTGGCAGAAAAGCA	63	1	3	52
Gm28230	chr2:74726478-74726728;+	A0A0A0MQ91	ENSMUSG00000100642	2	74726557	74726578	-	CTGAGGGGTTGGGTCATAT	TGG	CCAATATGACCCAACCCCTCAG	150	2	3	52
Gm28230	chr2:74726478-74726728;+	A0A0A0MQ91	ENSMUSG00000100642	2	74726507	74726528	+	AGACCGTTGGGGTACATTT	AGG	AGACCGTTGGGGTACATTTAGG	200	3	3	47
Gm28230	chr2:74726478-74726728;+	A0A0A0MQ91	ENSMUSG00000100642	2	74726500	74726521	-	GTACCCCAACGGTCTCCGA	TGG	CCATCGGAGACCGTTGGGGTAC	207	3	3	63
Hoxd1	chr2:74762730-74762980;+	Q01822	ENSMUSG00000042448	2	74762896	74762917	+	CGTGGAACCGCACTCCAGT	CGG	CGTGGAACCGCACTCCAGTCGG	63	1	3	63
Hoxd1	chr2:74762730-74762980;+	Q01822	ENSMUSG00000042448	2	74762868	74762889	+	TTTGGCTAAGTTGGCAGCA	AGG	TTTGGCTAAGTTGGCAGCAAGG	91	1	2	47
Hoxd1	chr2:74762730-74762980;+	Q01822	ENSMUSG00000042448	2	74762857	74762878	-	ACTTAGCCAAAGTGGCTGA	GGG	CCCTCAGCCACTTTGGCTAAGT	102	1	3	47
Hoxd1	chr2:74762730-74762980;+	Q01822	ENSMUSG00000042448	2	74762759	74762780	-	GGTATTGCGGGAGAAAGGC	AGG	CCTGCCTTTCTCCCGCAATACC	200	3	3	57
Mtx2	chr2:74825553-74825803;+	O88441	ENSMUSG00000027099	2	74825742	74825763	+	GCTCTCTTAGGGCTCTCGC	AGG	GCTCTCTTAGGGCTCTCGCAGG	40	0	3	63
Mtx2	chr2:74825553-74825803;+	O88441	ENSMUSG00000027099	2	74825732	74825753	+	CAGAGAGCCTGCTCTCTTA	GGG	CAGAGAGCCTGCTCTCTTAGGG	50	0	2	52
Mtx2	chr2:74825553-74825803;+	O88441	ENSMUSG00000027099	2	74825622	74825643	-	TACTGGAGCCCAGAAACTC	AGG	CCTGAGTTTCTGGGCTCCAGTA	160	2	2	52
Mtx2	chr2:74825553-74825803;+	O88441	ENSMUSG00000027099	2	74825587	74825608	+	CCCCGAATCCTACAGTTAG	TGG	CCCCGAATCCTACAGTTAGTGG	195	3	3	52
Hnrnpa3	chr2:75659011-75659261;+	A2AL12	ENSMUSG00000059005	2	75659197	75659218	+	TCATGACTCCGCCCCCAGT	GGG	TCATGACTCCGCCCCCAGTGGG	43	0	3	63
Hnrnpa3	chr2:75659011-75659261;+	A2AL12	ENSMUSG00000059005	2	75659178	75659199	-	TGAGAAAGCGGAGCGCGAC	TGG	CCAGTCGCGCTCCGCTTTCTCA	62	0	3	63
Hnrnpa3	chr2:75659011-75659261;+	A2AL12	ENSMUSG00000059005	2	75659048	75659069	+	CTGACGTAAGCGTCGCTGC	CGG	CTGACGTAAGCGTCGCTGCCGG	192	3	3	63
Hnrnpa3	chr2:75659011-75659261;+	A2AL12	ENSMUSG00000059005	2	75659045	75659066	-	GCAGCGACGCTTACGTCAG	CGG	CCGCTGACGTAAGCGTCGCTGC	195	3	3	63
Hnrnpa3	chr2:75659011-75659261;+	A2AL12	ENSMUSG00000059005	2	75659014	75659035	-	CAATGGCGAGAGCCCACGT	CGG	CCGACGTGGGCTCTCGCCATTG	226	3	3	63
Nfe2l2	chr2:75704641-75704891;-	Q60795	ENSMUSG00000015839	2	75704685	75704706	+	AGAGCTTGGAATCGCGTAC	AGG	AGAGCTTGGAATCGCGTACAGG	44	0	3	52
Nfe2l2	chr2:75704641-75704891;-	Q60795	ENSMUSG00000015839	2	75704815	75704836	+	GGACCTGAGTGCTTCCGGC	CGG	GGACCTGAGTGCTTCCGGCCGG	174	2	3	68
Nfe2l2	chr2:75704641-75704891;-	Q60795	ENSMUSG00000015839	2	75704861	75704882	-	GCGAGAGGAGGATCAACAG	TGG	CCACTGTTGATCCTCCTCTCGC	220	3	3	57
Nfe2l2	chr2:75704641-75704891;-	Q60795	ENSMUSG00000015839	2	75704870	75704891	+	ATCCTCCTCTCGCTGTCCG	GGG	ATCCTCCTCTCGCTGTCCGGGG	229	3	3	63
Nfe2l2	chr2:75704641-75704891;-	Q60795	ENSMUSG00000015839	2	75704903	75704924	+	CAGGTGGGCTGAAGTCGCA	CGG	CAGGTGGGCTGAAGTCGCACGG	262	4	3	63
Agps	chr2:75831927-75832177;+	H3BIY5	ENSMUSG00000042410	2	75832145	75832166	+	CGTTGAAGCTCCAGGCGCA	AGG	CGTTGAAGCTCCAGGCGCAAGG	11	0	3	63
Agps	chr2:75831927-75832177;+	H3BIY5	ENSMUSG00000042410	2	75832006	75832027	-	AGCCCGGATTGGCCCAAAG	GGG	CCCCTTTGGGCCAATCCGGGCT	150	2	3	63
Agps	chr2:75831927-75832177;+	H3BIY5	ENSMUSG00000042410	2	75832003	75832024	+	CTGCCCCTTTGGGCCAATC	CGG	CTGCCCCTTTGGGCCAATCCGG	153	2	3	63
Agps	chr2:75831927-75832177;+	H3BIY5	ENSMUSG00000042410	2	75831955	75831976	+	CCCATAGGTTTGGCAACTG	CGG	CCCATAGGTTTGGCAACTGCGG	201	3	3	52
Agps	chr2:75831927-75832177;+	H3BIY5	ENSMUSG00000042410	2	75831955	75831976	-	CCGCAGTTGCCAAACCTAT	GGG	CCCATAGGTTTGGCAACTGCGG	201	3	3	52
Ttc30b	chr2:75938585-75938835;-	Q9CY00	ENSMUSG00000075273	2	75938618	75938639	+	AGAGGGATATTCCACGTCC	CGG	AGAGGGATATTCCACGTCCCGG	33	0	3	52
Ttc30b	chr2:75938585-75938835;-	Q9CY00	ENSMUSG00000075273	2	75938636	75938657	-	TAACGGAAGCGATGTAGGC	CGG	CCGGCCTACATCGCTTCCGTTA	51	0	3	52
Ttc30b	chr2:75938585-75938835;-	Q9CY00	ENSMUSG00000075273	2	75938653	75938674	+	CGTTATCGCCCTGCATCCT	GGG	CGTTATCGCCCTGCATCCTGGG	68	1	3	57
Ttc30b	chr2:75938585-75938835;-	Q9CY00	ENSMUSG00000075273	2	75938805	75938826	-	CGAATTTTCTGCATCCCGG	GGG	CCCCCGGGATGCAGAAAATTCG	220	3	3	52
Ttc30b	chr2:75938585-75938835;-	Q9CY00	ENSMUSG00000075273	2	75938839	75938860	+	GGTTCGAGTTGCTTGGCAA	TGG	GGTTCGAGTTGCTTGGCAATGG	254	4	3	52
Ttc30a2	chr2:75978170-75978420;-	A2AKQ8	ENSMUSG00000075272	2	75978194	75978215	-	TCCGTTGGCTTGTTGCCAT	GGG	CCCATGGCAACAAGCCAACGGA	24	0	3	52
Ttc30a2	chr2:75978170-75978420;-	A2AKQ8	ENSMUSG00000075272	2	75978207	75978228	+	GCCAACGGAAACGGAAGTC	TGG	GCCAACGGAAACGGAAGTCTGG	37	0	3	57
Ttc30a2	chr2:75978170-75978420;-	A2AKQ8	ENSMUSG00000075272	2	75978243	75978264	+	TTTAACGTATCCAGGAAGT	TGG	TTTAACGTATCCAGGAAGTTGG	73	1	3	36
Ttc30a2	chr2:75978170-75978420;-	A2AKQ8	ENSMUSG00000075272	2	75978394	75978415	-	GCTGTTCACTCAAAATATG	AGG	CCTCATATTTTGAGTGAACAGC	224	3	3	36
Ttc30a1	chr2:75981967-75982217;-	Q99J38	ENSMUSG00000075271	2	75982007	75982028	-	AAGTGGATACGTCCCATTG	GGG	CCCCAATGGGACGTATCCACTT	40	0	3	47
Ttc30a1	chr2:75981967-75982217;-	Q99J38	ENSMUSG00000075271	2	75982017	75982038	+	ACGTATCCACTTTGCATTC	TGG	ACGTATCCACTTTGCATTCTGG	50	0	3	42
Ttc30a1	chr2:75981967-75982217;-	Q99J38	ENSMUSG00000075271	2	75982124	75982145	+	AGACTTTTAGGCCGTTAGT	AGG	AGACTTTTAGGCCGTTAGTAGG	157	2	3	42
Ttc30a1	chr2:75981967-75982217;-	Q99J38	ENSMUSG00000075271	2	75982158	75982179	-	CACTCGTTCTAACGAGTAA	AGG	CCTTTACTCGTTAGAACGAGTG	191	3	3	42
Ttc30a1	chr2:75981967-75982217;-	Q99J38	ENSMUSG00000075271	2	75982230	75982251	+	GTAACCTGATTAGGGCCTG	GGG	GTAACCTGATTAGGGCCTGGGG	263	4	3	52
Pde11a	chr2:76338774-76339024;-	F7AAG1	ENSMUSG00000075270	2	76338787	76338808	+	CTCCTTCCGCGGCTCAGAG	CGG	CTCCTTCCGCGGCTCAGAGCGG	13	0	3	68
Pde11a	chr2:76338774-76339024;-	F7AAG1	ENSMUSG00000075270	2	76338944	76338965	-	TCACAGTGGTCCACTCAGC	CGG	CCGGCTGAGTGGACCACTGTGA	170	2	2	57
Pde11a	chr2:76338774-76339024;-	F7AAG1	ENSMUSG00000075270	2	76338989	76339010	-	CAGGCTCAGAGCTTCACTC	CGG	CCGGAGTGAAGCTCTGAGCCTG	215	3	2	57
Pde11a	chr2:76338774-76339024;-	F7AAG1	ENSMUSG00000075270	2	76338995	76339016	+	TGAAGCTCTGAGCCTGCTG	GGG	TGAAGCTCTGAGCCTGCTGGGG	221	3	2	57
Cyct	chr2:76360450-76360700;-	P00015	ENSMUSG00000056436	2	76360459	76360480	+	ATTGGCTGTGAGATCCCGC	AGG	ATTGGCTGTGAGATCCCGCAGG	9	0	3	57
Cyct	chr2:76360450-76360700;-	P00015	ENSMUSG00000056436	2	76360484	76360505	-	CGCAGCCTCTGCGAGAGTT	GGG	CCCAACTCTCGCAGAGGCTGCG	34	0	3	63
Cyct	chr2:76360450-76360700;-	P00015	ENSMUSG00000056436	2	76360512	76360533	-	CCAGGGAGAGTTAAAGAGT	CGG	CCGACTCTTTAACTCTCCCTGG	62	0	3	47
Cyct	chr2:76360450-76360700;-	P00015	ENSMUSG00000056436	2	76360512	76360533	+	CCGACTCTTTAACTCTCCC	TGG	CCGACTCTTTAACTCTCCCTGG	62	0	2	52
Rbm45	chr2:76369734-76369984;+	Q8BHN5	ENSMUSG00000042369	2	76369951	76369972	-	CGTCCCGCAGTGAGGTCTG	CGG	CCGCAGACCTCACTGCGGGACG	12	0	3	68
Rbm45	chr2:76369734-76369984;+	Q8BHN5	ENSMUSG00000042369	2	76369896	76369917	+	GAGATTGCTGAGTCCACCG	TGG	GAGATTGCTGAGTCCACCGTGG	67	1	3	57
Rbm45	chr2:76369734-76369984;+	Q8BHN5	ENSMUSG00000042369	2	76369879	76369900	-	ATCTCAAATCTTCAGTCCC	AGG	CCTGGGACTGAAGATTTGAGAT	84	1	3	42
Rbm45	chr2:76369734-76369984;+	Q8BHN5	ENSMUSG00000042369	2	76369780	76369801	+	GCTTAGTAGAAGCCAGCTT	TGG	GCTTAGTAGAAGCCAGCTTTGG	183	2	3	47
Osbpl6	chr2:76406258-76406508;+	V9GXX3	ENSMUSG00000042359	2	76406412	76406433	-	ATCGTTCCCGCGGGCTCCA	TGG	CCATGGAGCCCGCGGGAACGAT	75	1	3	68
Osbpl6	chr2:76406258-76406508;+	V9GXX3	ENSMUSG00000042359	2	76406365	76406386	+	GCGCTGGATCCCGCACGAA	GGG	GCGCTGGATCCCGCACGAAGGG	122	1	3	68
Osbpl6	chr2:76406258-76406508;+	V9GXX3	ENSMUSG00000042359	2	76406326	76406347	-	GGCGTCCACGGGAATCCGT	GGG	CCCACGGATTCCCGTGGACGCC	161	2	3	68
Osbpl6	chr2:76406258-76406508;+	V9GXX3	ENSMUSG00000042359	2	76406321	76406342	+	GGTACCCCACGGATTCCCG	TGG	GGTACCCCACGGATTCCCGTGG	166	2	3	68
Osbpl6	chr2:76406258-76406508;+	V9GXX3	ENSMUSG00000042359	2	76406291	76406312	-	TCATCCGAAAGACCCTGCC	CGG	CCGGGCAGGGTCTTTCGGATGA	196	3	3	57
Prkra	chr2:76648015-76648265;-	Q9WTX2	ENSMUSG00000002731	2	76648107	76648128	-	GTGGAGCAAGAACATCGAG	GGG	CCCCTCGATGTTCTTGCTCCAC	92	1	3	52
Prkra	chr2:76648015-76648265;-	Q9WTX2	ENSMUSG00000002731	2	76648201	76648222	+	TACCGCCCGCTCTCTAGTT	GGG	TACCGCCCGCTCTCTAGTTGGG	186	2	3	57
Prkra	chr2:76648015-76648265;-	Q9WTX2	ENSMUSG00000002731	2	76648207	76648228	-	TGGGAACCCAACTAGAGAG	CGG	CCGCTCTCTAGTTGGGTTCCCA	192	3	3	52
Prkra	chr2:76648015-76648265;-	Q9WTX2	ENSMUSG00000002731	2	76648270	76648291	+	TCCGCCCTCTCTGCCAGTC	CGG	TCCGCCCTCTCTGCCAGTCCGG	255	4	3	68
Prkra	chr2:76648015-76648265;-	Q9WTX2	ENSMUSG00000002731	2	76648274	76648295	-	GAGCCCGGACTGGCAGAGA	GGG	CCCTCTCTGCCAGTCCGGGCTC	259	4	3	68
Dfnb59	chr2:76648226-76648476;+	B0R0L8	ENSMUSG00000075267	2	76648431	76648452	-	GAAACTCGGGGAACCGAAG	CGG	CCGCTTCGGTTCCCCGAGTTTC	24	0	3	57
Dfnb59	chr2:76648226-76648476;+	B0R0L8	ENSMUSG00000075267	2	76648388	76648409	-	GAGCCGGGACATGCAATGG	AGG	CCTCCATTGCATGTCCCGGCTC	67	1	3	63
Dfnb59	chr2:76648226-76648476;+	B0R0L8	ENSMUSG00000075267	2	76648385	76648406	+	CCGCCTCCATTGCATGTCC	CGG	CCGCCTCCATTGCATGTCCCGG	70	1	3	63
Dfnb59	chr2:76648226-76648476;+	B0R0L8	ENSMUSG00000075267	2	76648327	76648348	-	AAGCTTTGGAAGCGGAACG	GGG	CCCCGTTCCGCTTCCAAAGCTT	128	2	3	52
Dfnb59	chr2:76648226-76648476;+	B0R0L8	ENSMUSG00000075267	2	76648270	76648291	+	TCCGCCCTCTCTGCCAGTC	CGG	TCCGCCCTCTCTGCCAGTCCGG	185	2	3	68
Fkbp7	chr2:76673116-76673366;-	H3BJI5	ENSMUSG00000002732	2	76673151	76673172	-	CGATTTGCTGGTGCGAGAG	GGG	CCCCTCTCGCACCAGCAAATCG	35	0	3	57
Fkbp7	chr2:76673116-76673366;-	H3BJI5	ENSMUSG00000002732	2	76673182	76673203	+	GGAGTGTGTCTTGGCCGTT	GGG	GGAGTGTGTCTTGGCCGTTGGG	66	1	3	57
Fkbp7	chr2:76673116-76673366;-	H3BJI5	ENSMUSG00000002732	2	76673196	76673217	-	AGCCAACCGGAGCACCCAA	CGG	CCGTTGGGTGCTCCGGTTGGCT	80	1	3	63
Fkbp7	chr2:76673116-76673366;-	H3BJI5	ENSMUSG00000002732	2	76673245	76673266	-	CGAAAGAAACCTGCGGACA	GGG	CCCTGTCCGCAGGTTTCTTTCG	129	2	3	52
Fkbp7	chr2:76673116-76673366;-	H3BJI5	ENSMUSG00000002732	2	76673315	76673336	+	TGGTCGTTTCTAGGCACTT	AGG	TGGTCGTTTCTAGGCACTTAGG	199	3	3	47
Plekha3	chr2:76675031-76675281;+	Q9ERS4	ENSMUSG00000002733	2	76675256	76675277	+	GAGCCGGCCCCTTTCATCC	AGG	GAGCCGGCCCCTTTCATCCAGG	4	0	3	68
Plekha3	chr2:76675031-76675281;+	Q9ERS4	ENSMUSG00000002733	2	76675086	76675107	-	CGGGGCATCCTGCACAAGG	CGG	CCGCCTTGTGCAGGATGCCCCG	174	2	3	68
Plekha3	chr2:76675031-76675281;+	Q9ERS4	ENSMUSG00000002733	2	76675078	76675099	+	TTCGGCAGCCGCCTTGTGC	AGG	TTCGGCAGCCGCCTTGTGCAGG	182	2	3	68
Plekha3	chr2:76675031-76675281;+	Q9ERS4	ENSMUSG00000002733	2	76675061	76675082	-	CCGAAGGCCTCGCCTCCTT	CGG	CCGAAGGAGGCGAGGCCTTCGG	199	3	3	68
Plekha3	chr2:76675031-76675281;+	Q9ERS4	ENSMUSG00000002733	2	76675054	76675075	+	AAAAGATCCGAAGGAGGCG	AGG	AAAAGATCCGAAGGAGGCGAGG	206	3	3	52
Ttn	chr2:76982547-76982797;-	A2AT70	ENSMUSG00000051747	2	76982565	76982586	-	ATCTGGGGAATATAAGGGC	CGG	CCGGCCCTTATATTCCCCAGAT	18	0	3	47
Ttn	chr2:76982547-76982797;-	A2AT70	ENSMUSG00000051747	2	76982596	76982617	+	GCCCAACATCCTTACAGCC	CGG	GCCCAACATCCTTACAGCCCGG	49	0	3	57
Ttn	chr2:76982547-76982797;-	A2AT70	ENSMUSG00000051747	2	76982597	76982618	-	GCCGGGCTGTAAGGATGTT	GGG	CCCAACATCCTTACAGCCCGGC	50	0	3	57
Ttn	chr2:76982547-76982797;-	A2AT70	ENSMUSG00000051747	2	76982646	76982667	+	TGATGGGAGAGGACCTATT	TGG	TGATGGGAGAGGACCTATTTGG	99	1	3	47
Ttn	chr2:76982547-76982797;-	A2AT70	ENSMUSG00000051747	2	76982659	76982680	-	GTCTGTGATACTCCCAAAT	AGG	CCTATTTGGGAGTATCACAGAC	112	1	3	42
Ccdc141	chr2:77170636-77170886;-	J3QN68	ENSMUSG00000044033	2	77170656	77170677	+	CCCCATTGAGCTTATCGAG	AGG	CCCCATTGAGCTTATCGAGAGG	20	0	3	52
Ccdc141	chr2:77170636-77170886;-	J3QN68	ENSMUSG00000044033	2	77170657	77170678	-	CCCTCTCGATAAGCTCAAT	GGG	CCCATTGAGCTTATCGAGAGGG	21	0	3	47
Ccdc141	chr2:77170636-77170886;-	J3QN68	ENSMUSG00000044033	2	77170690	77170711	+	GGAGAGAGAGTTACACTCG	CGG	GGAGAGAGAGTTACACTCGCGG	54	0	3	52
Ccdc141	chr2:77170636-77170886;-	J3QN68	ENSMUSG00000044033	2	77170847	77170868	-	CTATCAGACATCAGCTGAT	AGG	CCTATCAGCTGATGTCTGATAG	211	3	3	42
Sestd1	chr2:77280592-77280842;-	Q80UK0	ENSMUSG00000042272	2	77280843	77280864	+	ACTTGGGATTGACGTCCTG	TGG	ACTTGGGATTGACGTCCTGTGG	251	3	2	52
Sestd1	chr2:77280592-77280842;-	Q80UK0	ENSMUSG00000042272	2	77280858	77280879	-	TCTACGGGGTGGGGACCAC	AGG	CCTGTGGTCCCCACCCCGTAGA	266	4	2	68
Zfp385b	chr2:77819639-77819889;-	Q8BM98	ENSMUSG00000027016	2	77819683	77819704	+	GAGCATGACACAGTATGTG	TGG	GAGCATGACACAGTATGTGTGG	44	0	2	47
Zfp385b	chr2:77819639-77819889;-	Q8BM98	ENSMUSG00000027016	2	77819759	77819780	+	TTCAGGTCACCAGGTCACC	AGG	TTCAGGTCACCAGGTCACCAGG	120	1	2	57
Zfp385b	chr2:77819639-77819889;-	Q8BM98	ENSMUSG00000027016	2	77819773	77819794	+	TCACCAGGCTTCATAGCAC	AGG	TCACCAGGCTTCATAGCACAGG	134	2	2	52
Zfp385b	chr2:77819639-77819889;-	Q8BM98	ENSMUSG00000027016	2	77819810	77819831	-	AGAAAGTAGGCCAGAGAGG	TGG	CCACCTCTCTGGCCTACTTTCT	171	2	2	52
Cwc22	chr2:77946375-77946625;-	B1AYU9	ENSMUSG00000027014	2	77946386	77946407	+	CATGCTCTGGCAGCGCGGA	CGG	CATGCTCTGGCAGCGCGGACGG	11	0	3	68
Cwc22	chr2:77946375-77946625;-	B1AYU9	ENSMUSG00000027014	2	77946421	77946442	+	TTGGACCGCAGTGCATGAC	GGG	TTGGACCGCAGTGCATGACGGG	46	0	3	57
Cwc22	chr2:77946375-77946625;-	B1AYU9	ENSMUSG00000027014	2	77946446	77946467	+	TGTAGTTCGTTCGGATAGG	AGG	TGTAGTTCGTTCGGATAGGAGG	71	1	3	47
Cwc22	chr2:77946375-77946625;-	B1AYU9	ENSMUSG00000027014	2	77946626	77946647	+	TACTATGAAACTACCGCAG	AGG	TACTATGAAACTACCGCAGAGG	251	3	3	42
Ube2e3	chr2:78867874-78868124;+	B2FDH7	ENSMUSG00000027011	2	78868066	78868087	-	AAAGTTTTAGATAGGAATC	AGG	CCTGATTCCTATCTAAAACTTT	37	0	3	26
Ube2e3	chr2:78867874-78868124;+	B2FDH7	ENSMUSG00000027011	2	78868016	78868037	-	TTTTGCGGAATCTTCCAAG	TGG	CCACTTGGAAGATTCCGCAAAA	87	1	3	42
Ube2e3	chr2:78867874-78868124;+	B2FDH7	ENSMUSG00000027011	2	78867947	78867968	+	GGTCTCAGGAGCGGCAAAC	AGG	GGTCTCAGGAGCGGCAAACAGG	156	2	3	63
Ube2e3	chr2:78867874-78868124;+	B2FDH7	ENSMUSG00000027011	2	78867921	78867942	-	TCCAGTGATGGAACCTCGA	AGG	CCTTCGAGGTTCCATCACTGGA	182	2	3	52
Itga4	chr2:79255176-79255426;+	Q792F9	ENSMUSG00000027009	2	79255386	79255407	-	GCCGGGTGCTCCTAGGATC	TGG	CCAGATCCTAGGAGCACCCGGC	19	0	3	68
Itga4	chr2:79255176-79255426;+	Q792F9	ENSMUSG00000027009	2	79255263	79255284	+	GTGTGAGTCCATGCAACCT	AGG	GTGTGAGTCCATGCAACCTAGG	142	2	3	52
Itga4	chr2:79255176-79255426;+	Q792F9	ENSMUSG00000027009	2	79255203	79255224	-	GCCCAGCAAAAATAACCCT	TGG	CCAAGGGTTATTTTTGCTGGGC	202	3	3	47
Itga4	chr2:79255176-79255426;+	Q792F9	ENSMUSG00000027009	2	79255201	79255222	+	CCCCAAGGGTTATTTTTGC	TGG	CCCCAAGGGTTATTTTTGCTGG	204	3	3	47
Neurod1	chr2:79456751-79457001;-	Q60867	ENSMUSG00000034701	2	79456862	79456883	-	AGACCATATGGCGCATGCC	GGG	CCCGGCATGCGCCATATGGTCT	111	1	3	57
Neurod1	chr2:79456751-79457001;-	Q60867	ENSMUSG00000034701	2	79456909	79456930	-	TACAAATAGGCAGGTCACG	TGG	CCACGTGACCTGCCTATTTGTA	158	2	3	47
Neurod1	chr2:79456751-79457001;-	Q60867	ENSMUSG00000034701	2	79456917	79456938	+	CCTGCCTATTTGTATGCCG	CGG	CCTGCCTATTTGTATGCCGCGG	166	2	3	52
Neurod1	chr2:79456751-79457001;-	Q60867	ENSMUSG00000034701	2	79457003	79457024	-	GCGGGTAAAAACAGGTCCG	CGG	CCGCGGACCTGTTTTTACCCGC	252	4	3	57
Neurod1	chr2:79456751-79457001;-	Q60867	ENSMUSG00000034701	2	79457006	79457027	+	CGGACCTGTTTTTACCCGC	AGG	CGGACCTGTTTTTACCCGCAGG	255	4	3	57
Cerkl	chr2:79456785-79457035;-	A2AQH0	ENSMUSG00000075256	2	79456862	79456883	-	AGACCATATGGCGCATGCC	GGG	CCCGGCATGCGCCATATGGTCT	77	1	3	57
Cerkl	chr2:79456785-79457035;-	A2AQH0	ENSMUSG00000075256	2	79456909	79456930	-	TACAAATAGGCAGGTCACG	TGG	CCACGTGACCTGCCTATTTGTA	124	1	3	47
Cerkl	chr2:79456785-79457035;-	A2AQH0	ENSMUSG00000075256	2	79456917	79456938	+	CCTGCCTATTTGTATGCCG	CGG	CCTGCCTATTTGTATGCCGCGG	132	2	3	52
Cerkl	chr2:79456785-79457035;-	A2AQH0	ENSMUSG00000075256	2	79457003	79457024	-	GCGGGTAAAAACAGGTCCG	CGG	CCGCGGACCTGTTTTTACCCGC	218	3	3	57
Cerkl	chr2:79456785-79457035;-	A2AQH0	ENSMUSG00000075256	2	79457006	79457027	+	CGGACCTGTTTTTACCCGC	AGG	CGGACCTGTTTTTACCCGCAGG	221	3	3	57
Ssfa2	chr2:79635102-79635352;+	A2AQD6	ENSMUSG00000027007	2	79635328	79635349	-	TCACGTGAACCCGGCCTGG	CGG	CCGCCAGGCCGGGTTCACGTGA	3	0	3	68
Ssfa2	chr2:79635102-79635352;+	A2AQD6	ENSMUSG00000027007	2	79635243	79635264	+	GGCGGGGTCTTAGAGTAGG	CGG	GGCGGGGTCTTAGAGTAGGCGG	88	1	3	63
Ssfa2	chr2:79635102-79635352;+	A2AQD6	ENSMUSG00000027007	2	79635216	79635237	+	GCGGGGGCGTGGCTAGAAA	GGG	GCGGGGGCGTGGCTAGAAAGGG	115	1	3	68
Ssfa2	chr2:79635102-79635352;+	A2AQD6	ENSMUSG00000027007	2	79635139	79635160	+	CAAGACCGCCACCGGAAGA	GGG	CAAGACCGCCACCGGAAGAGGG	192	3	3	63
Ssfa2	chr2:79635102-79635352;+	A2AQD6	ENSMUSG00000027007	2	79635135	79635156	-	CTTCCGGTGGCGGTCTTGC	CGG	CCGGCAAGACCGCCACCGGAAG	196	3	3	68
Ppp1r1c	chr2:79707530-79707780;+	Q8BKK4	ENSMUSG00000034683	2	79707740	79707761	-	GCTCTCTCTGAGCATTACA	GGG	CCCTGTAATGCTCAGAGAGAGC	19	0	3	47
Ppp1r1c	chr2:79707530-79707780;+	Q8BKK4	ENSMUSG00000034683	2	79707686	79707707	-	GGAAGTTTTTAGAGGTGGG	GGG	CCCCCCACCTCTAAAAACTTCC	73	1	2	47
Ppp1r1c	chr2:79707530-79707780;+	Q8BKK4	ENSMUSG00000034683	2	79707607	79707628	+	GTTGAGCGTGTAACAGCAA	AGG	GTTGAGCGTGTAACAGCAAAGG	152	2	3	47
Ppp1r1c	chr2:79707530-79707780;+	Q8BKK4	ENSMUSG00000034683	2	79707583	79707604	+	ATAGCATTCATCGATGAGG	TGG	ATAGCATTCATCGATGAGGTGG	176	2	3	42
Pde1a	chr2:80129458-80129708;-	A2ASF9	ENSMUSG00000059173	2	80129468	80129489	+	GTCACACATAGAGCCGTAC	AGG	GTCACACATAGAGCCGTACAGG	10	0	2	52
Pde1a	chr2:80129458-80129708;-	A2ASF9	ENSMUSG00000059173	2	80129534	80129555	-	CGATTCCAGCATCACTTGA	TGG	CCATCAAGTGATGCTGGAATCG	76	1	3	47
Pde1a	chr2:80129458-80129708;-	A2ASF9	ENSMUSG00000059173	2	80129572	80129593	-	CCCACTGTGTAGAGTTGCT	AGG	CCTAGCAACTCTACACAGTGGG	114	1	2	52
Pde1a	chr2:80129458-80129708;-	A2ASF9	ENSMUSG00000059173	2	80129638	80129659	+	CCGCTCTGTGAATCCTTTG	AGG	CCGCTCTGTGAATCCTTTGAGG	180	2	2	52
Prdx6b	chr2:80292222-80292472;+	Q8BG37	ENSMUSG00000050114	2	80292448	80292469	+	TTACAGACCGTTGGGGGGG	AGG	TTACAGACCGTTGGGGGGGAGG	3	0	3	63
Prdx6b	chr2:80292222-80292472;+	Q8BG37	ENSMUSG00000050114	2	80292265	80292286	-	TCCACGAACCTTGATGTCT	TGG	CCAAGACATCAAGGTTCGTGGA	186	2	2	47
Prdx6b	chr2:80292222-80292472;+	Q8BG37	ENSMUSG00000050114	2	80292264	80292285	+	TCCAAGACATCAAGGTTCG	TGG	TCCAAGACATCAAGGTTCGTGG	187	2	2	47
Prdx6b	chr2:80292222-80292472;+	Q8BG37	ENSMUSG00000050114	2	80292238	80292259	-	TAGATGGGGTGGATAAGGA	TGG	CCATCCTTATCCACCCCATCTA	213	3	2	47
Dnajc10	chr2:80315216-80315466;+	Q9DC23	ENSMUSG00000027006	2	80315428	80315449	+	TTTCCCGTCGCCCTGGCAA	CGG	TTTCCCGTCGCCCTGGCAACGG	17	0	3	63
Dnajc10	chr2:80315216-80315466;+	Q9DC23	ENSMUSG00000027006	2	80315392	80315413	-	ATCCGGCTCTCTGGAGGTT	TGG	CCAAACCTCCAGAGAGCCGGAT	53	0	3	57
Dnajc10	chr2:80315216-80315466;+	Q9DC23	ENSMUSG00000027006	2	80315315	80315336	-	TGAATTGACCCCGTTGCCA	GGG	CCCTGGCAACGGGGTCAATTCA	130	2	3	52
Dnajc10	chr2:80315216-80315466;+	Q9DC23	ENSMUSG00000027006	2	80315299	80315320	+	AATTATTCTGTCCGGTCCC	TGG	AATTATTCTGTCCGGTCCCTGG	146	2	3	47
Dnajc10	chr2:80315216-80315466;+	Q9DC23	ENSMUSG00000027006	2	80315233	80315254	-	CAAATATGAAGCGTTCTAC	AGG	CCTGTAGAACGCTTCATATTTG	212	3	3	36
Frzb	chr2:80447625-80447875;-	P97401	ENSMUSG00000027004	2	80447648	80447669	-	ACAGGGGTGCGCATCTCTG	TGG	CCACAGAGATGCGCACCCCTGT	23	0	3	63
Frzb	chr2:80447625-80447875;-	P97401	ENSMUSG00000027004	2	80447685	80447706	-	GGGCAACGAGGGACGGTGT	GGG	CCCACACCGTCCCTCGTTGCCC	60	0	3	68
Frzb	chr2:80447625-80447875;-	P97401	ENSMUSG00000027004	2	80447827	80447848	+	GGCAGGACTAATGACTTCG	GGG	GGCAGGACTAATGACTTCGGGG	202	3	3	52
Frzb	chr2:80447625-80447875;-	P97401	ENSMUSG00000027004	2	80447867	80447888	-	GTGAGGGTCAATTTCTCCA	CGG	CCGTGGAGAAATTGACCCTCAC	242	3	3	47
Nckap1	chr2:80581380-80581630;-	A2AS98	ENSMUSG00000027002	2	80581399	80581420	-	ACAACTTCGGGGGAAGTCC	AGG	CCTGGACTTCCCCCGAAGTTGT	19	0	3	57
Nckap1	chr2:80581380-80581630;-	A2AS98	ENSMUSG00000027002	2	80581459	80581480	+	GACGGGGACGGTGTGTTTC	GGG	GACGGGGACGGTGTGTTTCGGG	79	1	3	63
Nckap1	chr2:80581380-80581630;-	A2AS98	ENSMUSG00000027002	2	80581502	80581523	-	AAACAAGCTCGGAGCCGCC	AGG	CCTGGCGGCTCCGAGCTTGTTT	122	1	3	63
Nckap1	chr2:80581380-80581630;-	A2AS98	ENSMUSG00000027002	2	80581531	80581552	+	ACGCCTTGACAGACGCTCC	AGG	ACGCCTTGACAGACGCTCCAGG	151	2	3	63
Nckap1	chr2:80581380-80581630;-	A2AS98	ENSMUSG00000027002	2	80581625	80581646	+	AGCTGGCTTCGGAGGAAGG	AGG	AGCTGGCTTCGGAGGAAGGAGG	245	3	3	63
Dusp19	chr2:80616795-80617045;+	Q99N12	ENSMUSG00000027001	2	80616951	80616972	-	GGAAGTGTTAGACTGGTTA	CGG	CCGTAACCAGTCTAACACTTCC	73	1	3	42
Dusp19	chr2:80616795-80617045;+	Q99N12	ENSMUSG00000027001	2	80616880	80616901	+	GCTTTTGTGAGTGAGCCAC	AGG	GCTTTTGTGAGTGAGCCACAGG	144	2	2	52
Dusp19	chr2:80616795-80617045;+	Q99N12	ENSMUSG00000027001	2	80616874	80616895	-	GCTCACTCACAAAAGCCTA	AGG	CCTTAGGCTTTTGTGAGTGAGC	150	2	3	47
Dusp19	chr2:80616795-80617045;+	Q99N12	ENSMUSG00000027001	2	80616852	80616873	+	AAACGAGGGGCAGCCCCTG	GGG	AAACGAGGGGCAGCCCCTGGGG	172	2	3	68
Nup35	chr2:80616986-80617236;+	A2ATJ2	ENSMUSG00000026999	2	80617203	80617224	-	CTTCCCGAGCACCGTTGTA	AGG	CCTTACAACGGTGCTCGGGAAG	12	0	3	57
Nup35	chr2:80616986-80617236;+	A2ATJ2	ENSMUSG00000026999	2	80617199	80617220	+	CTCACCTTACAACGGTGCT	CGG	CTCACCTTACAACGGTGCTCGG	16	0	3	52
Nup35	chr2:80616986-80617236;+	A2ATJ2	ENSMUSG00000026999	2	80617164	80617185	-	CTAAGAAACGGGCGCCGAT	TGG	CCAATCGGCGCCCGTTTCTTAG	51	0	3	57
Nup35	chr2:80616986-80617236;+	A2ATJ2	ENSMUSG00000026999	2	80617133	80617154	-	CTCATCTGACGGAAGTTGG	GGG	CCCCCAACTTCCGTCAGATGAG	82	1	3	52
Nup35	chr2:80616986-80617236;+	A2ATJ2	ENSMUSG00000026999	2	80617039	80617060	-	TAGTTTTGGACCCGGGGAG	CGG	CCGCTCCCCGGGTCCAAAACTA	176	2	3	57
Zfp804a	chr2:82052972-82053222;+	A2AKY4	ENSMUSG00000070866	2	82053142	82053163	+	GGAGTCTCGCACTTGTAAC	CGG	GGAGTCTCGCACTTGTAACCGG	59	0	3	52
Zfp804a	chr2:82052972-82053222;+	A2AKY4	ENSMUSG00000070866	2	82053135	82053156	-	CAAGTGCGAGACTCCTGCG	AGG	CCTCGCAGGAGTCTCGCACTTG	66	1	3	63
Zfp804a	chr2:82052972-82053222;+	A2AKY4	ENSMUSG00000070866	2	82053066	82053087	-	GCTCTGCGGGTTGGAGTGC	GGG	CCCGCACTCCAACCCGCAGAGC	135	2	3	68
Zfp804a	chr2:82052972-82053222;+	A2AKY4	ENSMUSG00000070866	2	82052995	82053016	+	GATTCGCTGCAATTGGAAG	CGG	GATTCGCTGCAATTGGAAGCGG	206	3	3	47
Zfp804a	chr2:82052972-82053222;+	A2AKY4	ENSMUSG00000070866	2	82052991	82053012	-	TTCCAATTGCAGCGAATCG	GGG	CCCCGATTCGCTGCAATTGGAA	210	3	3	47
Fsip2	chr2:82943384-82943634;+	F6ZQI5	ENSMUSG00000075249	2	82943589	82943610	+	ACGTGGAATGTAAAGCTCG	TGG	ACGTGGAATGTAAAGCTCGTGG	24	0	3	47
Fsip2	chr2:82943384-82943634;+	F6ZQI5	ENSMUSG00000075249	2	82943567	82943588	-	AGAACAGTGGAGGCCGCGT	AGG	CCTACGCGGCCTCCACTGTTCT	46	0	3	63
Fsip2	chr2:82943384-82943634;+	F6ZQI5	ENSMUSG00000075249	2	82943554	82943575	+	AGGCACTCTATCTCCTACG	CGG	AGGCACTCTATCTCCTACGCGG	59	0	3	52
Fsip2	chr2:82943384-82943634;+	F6ZQI5	ENSMUSG00000075249	2	82943524	82943545	-	GAAATTCGGCCAAGAGACT	CGG	CCGAGTCTCTTGGCCGAATTTC	89	1	3	47
Fsip2	chr2:82943384-82943634;+	F6ZQI5	ENSMUSG00000075249	2	82943515	82943536	+	CGTCATAGTCCGAGTCTCT	TGG	CGTCATAGTCCGAGTCTCTTGG	98	1	3	52
Zc3h15	chr2:83644185-83644435;+	Q3TIV5	ENSMUSG00000027091	2	83644390	83644411	-	GTGGATGAGACGTGGGAAC	TGG	CCAGTTCCCACGTCTCATCCAC	24	0	3	57
Zc3h15	chr2:83644185-83644435;+	Q3TIV5	ENSMUSG00000027091	2	83644308	83644329	+	TCACTCGCGGTGCTAATGA	AGG	TCACTCGCGGTGCTAATGAAGG	106	1	3	52
Zc3h15	chr2:83644185-83644435;+	Q3TIV5	ENSMUSG00000027091	2	83644276	83644297	+	CCAGGGGTCTATACAAGTG	AGG	CCAGGGGTCTATACAAGTGAGG	138	2	3	52
Zc3h15	chr2:83644185-83644435;+	Q3TIV5	ENSMUSG00000027091	2	83644276	83644297	-	CCTCACTTGTATAGACCCC	TGG	CCAGGGGTCTATACAAGTGAGG	138	2	3	52
Zc3h15	chr2:83644185-83644435;+	Q3TIV5	ENSMUSG00000027091	2	83644217	83644238	+	GCTCCGTGATTACTCAAGA	TGG	GCTCCGTGATTACTCAAGATGG	197	3	3	47
Itgav	chr2:83724147-83724397;+	F6RWM8	ENSMUSG00000027087	2	83724285	83724306	-	GACTGCGGCCCAGATCCAA	AGG	CCTTTGGATCTGGGCCGCAGTC	91	1	3	63
Itgav	chr2:83724147-83724397;+	F6RWM8	ENSMUSG00000027087	2	83724240	83724261	+	CTTGCAGGGCTTCGGCTGG	AGG	CTTGCAGGGCTTCGGCTGGAGG	136	2	3	68
Itgav	chr2:83724147-83724397;+	F6RWM8	ENSMUSG00000027087	2	83724235	83724256	-	AGCCGAAGCCCTGCAAGCC	GGG	CCCGGCTTGCAGGGCTTCGGCT	141	2	3	68
Itgav	chr2:83724147-83724397;+	F6RWM8	ENSMUSG00000027087	2	83724218	83724239	+	TTTGATTGCAGCCAGTCCC	CGG	TTTGATTGCAGCCAGTCCCCGG	158	2	2	52
Fam171b	chr2:83812386-83812636;+	Q14CH0	ENSMUSG00000048388	2	83812561	83812582	+	GTGCGCGAGGATGCGAAAG	CGG	GTGCGCGAGGATGCGAAAGCGG	54	0	3	63
Fam171b	chr2:83812386-83812636;+	Q14CH0	ENSMUSG00000048388	2	83812463	83812484	+	TCCGCCTAGCTAAACGCCT	GGG	TCCGCCTAGCTAAACGCCTGGG	152	2	3	57
Fam171b	chr2:83812386-83812636;+	Q14CH0	ENSMUSG00000048388	2	83812453	83812474	-	TAGCTAGGCGGAGATTAAC	AGG	CCTGTTAATCTCCGCCTAGCTA	162	2	3	47
Fam171b	chr2:83812386-83812636;+	Q14CH0	ENSMUSG00000048388	2	83812417	83812438	+	GCTGCCTCGGTAAAGATTA	AGG	GCTGCCTCGGTAAAGATTAAGG	198	3	3	47
Fam171b	chr2:83812386-83812636;+	Q14CH0	ENSMUSG00000048388	2	83812414	83812435	-	TAATCTTTACCGAGGCAGC	AGG	CCTGCTGCCTCGGTAAAGATTA	201	3	3	47
Zswim2	chr2:83941228-83941478;-	B2FDH1	ENSMUSG00000034552	2	83941243	83941264	+	AGCGCGGTTGCTGCGGTAA	CGG	AGCGCGGTTGCTGCGGTAACGG	15	0	3	63
Zswim2	chr2:83941228-83941478;-	B2FDH1	ENSMUSG00000034552	2	83941274	83941295	-	CTACTGCAGGGTAGCTCTC	TGG	CCAGAGAGCTACCCTGCAGTAG	46	0	3	57
Zswim2	chr2:83941228-83941478;-	B2FDH1	ENSMUSG00000034552	2	83941280	83941301	+	AGCTACCCTGCAGTAGTTG	GGG	AGCTACCCTGCAGTAGTTGGGG	52	0	2	52
Zswim2	chr2:83941228-83941478;-	B2FDH1	ENSMUSG00000034552	2	83941332	83941353	+	CTTTGAAACCTGAGGTCAC	AGG	CTTTGAAACCTGAGGTCACAGG	104	1	2	47
Calcrl	chr2:84425411-84425661;-	Q9R1W5	ENSMUSG00000059588	2	84425490	84425511	-	AAAGGCAGCCAGCTTTTGC	TGG	CCAGCAAAAGCTGGCTGCCTTT	79	1	2	52
Calcrl	chr2:84425411-84425661;-	Q9R1W5	ENSMUSG00000059588	2	84425526	84425547	+	TCTGTTAGAACTTGCTGCC	TGG	TCTGTTAGAACTTGCTGCCTGG	115	1	3	47
Calcrl	chr2:84425411-84425661;-	Q9R1W5	ENSMUSG00000059588	2	84425536	84425557	+	CTTGCTGCCTGGGATTTGA	AGG	CTTGCTGCCTGGGATTTGAAGG	125	1	2	52
Calcrl	chr2:84425411-84425661;-	Q9R1W5	ENSMUSG00000059588	2	84425543	84425564	-	AAGATCGCCTTCAAATCCC	AGG	CCTGGGATTTGAAGGCGATCTT	132	2	3	47
Tfpi	chr2:84476775-84477025;-	A2ARA3	ENSMUSG00000027082	2	84476777	84476798	+	AGGATGAGGCCCCTTATAG	GGG	AGGATGAGGCCCCTTATAGGGG	2	0	2	52
Tfpi	chr2:84476775-84477025;-	A2ARA3	ENSMUSG00000027082	2	84476948	84476969	+	GGTTCAAGGTCCATTGAAG	AGG	GGTTCAAGGTCCATTGAAGAGG	173	2	2	47
Tfpi	chr2:84476775-84477025;-	A2ARA3	ENSMUSG00000027082	2	84476958	84476979	-	AGAGGCAGTCCCTCTTCAA	TGG	CCATTGAAGAGGGACTGCCTCT	183	2	3	52
Tfpi	chr2:84476775-84477025;-	A2ARA3	ENSMUSG00000027082	2	84477038	84477059	-	CAGGTCTCTTCAGGAATGT	AGG	CCTACATTCCTGAAGAGACCTG	263	4	2	47
Ctnnd1	chr2:84650765-84651015;-	E9Q903	ENSMUSG00000034101	2	84650776	84650797	+	GCCCCTGCGAGCTTCCAAT	AGG	GCCCCTGCGAGCTTCCAATAGG	11	0	3	63
Ctnnd1	chr2:84650765-84651015;-	E9Q903	ENSMUSG00000034101	2	84650777	84650798	-	TCCTATTGGAAGCTCGCAG	GGG	CCCCTGCGAGCTTCCAATAGGA	12	0	3	52
Ctnnd1	chr2:84650765-84651015;-	E9Q903	ENSMUSG00000034101	2	84650829	84650850	-	CTATAATAAAGTTTCCTAT	TGG	CCAATAGGAAACTTTATTATAG	64	1	3	21
Ctnnd1	chr2:84650765-84651015;-	E9Q903	ENSMUSG00000034101	2	84650945	84650966	+	GGAATTACTGCAGATCTGG	GGG	GGAATTACTGCAGATCTGGGGG	180	2	3	47
Btbd18	chr2:84658829-84659079;+	A0A0A6YY25	ENSMUSG00000086598	2	84659043	84659064	+	CGTATTCCGGACGCGCGGA	GGG	CGTATTCCGGACGCGCGGAGGG	15	0	4	68
Btbd18	chr2:84658829-84659079;+	A0A0A6YY25	ENSMUSG00000086598	2	84659030	84659051	-	CGGAATACGTCATCCTCAT	TGG	CCAATGAGGATGACGTATTCCG	28	0	3	47
Btbd18	chr2:84658829-84659079;+	A0A0A6YY25	ENSMUSG00000086598	2	84658997	84659018	-	TGGGCGAGCCAATCAGACG	AGG	CCTCGTCTGATTGGCTCGCCCA	61	0	3	63
Btbd18	chr2:84658829-84659079;+	A0A0A6YY25	ENSMUSG00000086598	2	84658948	84658969	-	TCCAGGGAGTTGACGCCGA	GGG	CCCTCGGCGTCAACTCCCTGGA	110	1	3	63
Btbd18	chr2:84658829-84659079;+	A0A0A6YY25	ENSMUSG00000086598	2	84658911	84658932	-	TGGCGAGAGGTAGGGCACA	TGG	CCATGTGCCCTACCTCTCGCCA	147	2	3	63
2700094K13Rik	chr2:84670770-84671020;-	A0A087WNU1	ENSMUSG00000076437	2	84670800	84670821	-	CCTCAGTGCTGTACAATGT	TGG	CCAACATTGTACAGCACTGAGG	30	0	3	47
2700094K13Rik	chr2:84670770-84671020;-	A0A087WNU1	ENSMUSG00000076437	2	84670909	84670930	-	GACTTCCCTGAGATTGGTC	TGG	CCAGACCAATCTCAGGGAAGTC	139	2	3	52
2700094K13Rik	chr2:84670770-84671020;-	A0A087WNU1	ENSMUSG00000076437	2	84670943	84670964	-	AGTCTATGTACAAACGCCC	TGG	CCAGGGCGTTTGTACATAGACT	173	2	3	47
2700094K13Rik	chr2:84670770-84671020;-	A0A087WNU1	ENSMUSG00000076437	2	84670997	84671018	-	GTTTCACCGCATGGAGATG	TGG	CCACATCTCCATGCGGTGAAAC	227	3	3	52
2700094K13Rik	chr2:84670770-84671020;-	A0A087WNU1	ENSMUSG00000076437	2	84671010	84671031	+	CGGTGAAACAAAAACGGAC	CGG	CGGTGAAACAAAAACGGACCGG	240	3	3	47
Med19	chr2:84678152-84678402;+	Q8C1S0	ENSMUSG00000027080	2	84678341	84678362	-	TCTAAGAGTGTCCCATCAT	TGG	CCAATGATGGGACACTCTTAGA	40	0	3	42
Med19	chr2:84678152-84678402;+	Q8C1S0	ENSMUSG00000027080	2	84678329	84678350	+	GGCTTAATGTATCCAATGA	TGG	GGCTTAATGTATCCAATGATGG	52	0	3	36
[truncated: 85,864 more rows]
