# Supplementary material for: Genome-Scale CRISPRa Screen Identifies Novel Factors for Cellular Reprogramming
Source: Stem Cell Reports. 2019 Mar 21;12(4):757–71. doi: 10.1016/j.stemcr.2019.02.010 (PMC6450436; doi:10.1016/j.stemcr.2019.02.010)
Supplement: Table S6. Results from the Gain-of-Function CRISPRa Screen [file mmc3.xlsx]

## Sheet: Total Results
guide	geneID	Column2	libID	Sample 1	Sample 2	Sample 3	Sample 4	Sample 5	Total reads from all samples
GACCAAGGATGTGGAAATC	ENSMUSG00000055148	Klf2	mmCTAlib_47542	174926	397002	415154	265429	917432	2169943
TGCCGGACTTCTGGACTTT	ENSMUSG00000021996	Esd	mmCTAlib_41479	295707	246879	1097168	140525	98342	1878621
ACCGGGTGTCAAAGAGCTG	ENSMUSG00000055148	Klf2	mmCTAlib_47543	352239	53315	272	388091	70	793987
AACGTTGATCACTGCTTGA	ENSMUSG00000020079	Supv3l1	mmCTAlib_59092	358393	49504	203	327200	59	735359
CAGACAGTCTCCACCAATC	ENSMUSG00000070448	Vmn2r89	mmCTAlib_40228	98044	178632	156	305928	75	582835
AGTTCCGGTAGACTCGGGA	ENSMUSG00000049796	Crh	mmCTAlib_34944	168	14797	121271	134118	286107	556461
AGGACCTGCTGGATCCGGG	ENSMUSG00000003665	Has1	mmCTAlib_7140	141571	37370	126332	170374	58300	533947
TGCCCCTGGTCATCAGATA	ENSMUSG00000023027	Atf1	mmCTAlib_19060	289689	214832	174	3372	172	508239
CCTTCGCTCTCTTTCTTCG	ENSMUSG00000096485	Olfr1466	mmCTAlib_66200	39881	114482	108	261575	41	416087
ACCAGCTAGTTCCGCCCCA	ENSMUSG00000031312	Itgb1bp2	mmCTAlib_25988	184229	49403	55	117865	66	351618
TGATTTGTTGTCGTGCCCT	ENSMUSG00000094745	Olfr954	mmCTAlib_12567	132000	102354	362	53173	105	287994
TCTGCACGCAAATGTTCCA	ENSMUSG00000026398	Nr5a2	mmCTAlib_53124	120830	95768	339	49958	79	266974
CCATCAGAAGCGAAAACCG	ENSMUSG00000045934	Mtmr11	mmCTAlib_37129	110	21	164824	414	77175	242544
GTTTTCTCGCCCGATACCC	ENSMUSG00000005952	Trpv1	mmCTAlib_83967	38	173595	85	21845	135	195698
TTGTCCAGACAGGTTCCCA	ENSMUSG00000018486	Wnt9b	mmCTAlib_86596	88050	90876	15	6698	10	185649
GGACGTTGGTTCCCTGCAC	ENSMUSG00000071604	Fam189a2	mmCTAlib_66447	74354	14828	11342	84077	51	184652
CATTCCATCGAGTCTTCTC	ENSMUSG00000026074	Map4k4	mmCTAlib_50595	78180	17381	26	87143	14	182744
CTTCGAGAGTGCCTTCGGC	ENSMUSG00000031665	Sall1	mmCTAlib_48210	91	91932	16940	55965	17722	182650
GAGTGCGTGACCTACTCCA	ENSMUSG00000049489	Fam58b	mmCTAlib_84537	28274	74869	108	70858	570	174679
CCATGGTTCATTGCCCACT	ENSMUSG00000020205	Phlda1	mmCTAlib_60988	31	48425	97	79858	37608	166019
CTATCTAGCCCAACCTGTC	ENSMUSG00000054134	Umodl1	mmCTAlib_8367	44	12965	101194	50	34197	148450
CTTTACAGAGTCCCAGAGC	ENSMUSG00000022456	Sept3	mmCTAlib_18113	81996	306	18	36691	13	119024
GCGGTTGCCAAGAGACTGG	ENSMUSG00000094443	Gm4975	mmCTAlib_46907	17	100412	238	599	87	101353
CCTGGCGTACCCCAAGAGA	ENSMUSG00000026860	Sh3glb2	mmCTAlib_1118	101054	7	10	15	4	101090
CAGCTTCACAACTACAGAC	ENSMUSG00000029154	Cwh43	mmCTAlib_31206	66456	27273	91	2715	8	96543
TCTCAACCTGTTCAATTGC	ENSMUSG00000037111	Setd7	mmCTAlib_35420	9	16	24	93686	19	93754
CACCGCGTCATGGGGACAT	ENSMUSG00000068536	Doxl2	mmCTAlib_20795	65	37	30	87995	18	88145
AGGGCTTACGATCGCCCTC	ENSMUSG00000103171	DNAJC19	mmCTAlib_35197_MULTI2	87537	10	14	11	4	87576
TGGTTGGAACTCGGCTGCA	ENSMUSG00000103988	Dnajc19	mmCTAlib_35202_MULTI2	87537	10	14	11	4	87576
GCGGGACCTCTTGCCAGAG	ENSMUSG00000095765	Olfr741	mmCTAlib_40095	86120	14	18	15	2	86169
TTGAGAGCGCGGGGAGAGG	ENSMUSG00000052917	Senp7	mmCTAlib_56782	82302	9	8	12	2	82333
CTTCGCTGGGCGCTTCAGA	ENSMUSG00000037280	Galnt6	mmCTAlib_19137	77468	6	6	8	3	77491
TCCGTTTCCTGCGCAGCCT	ENSMUSG00000042363	Lgalsl	mmCTAlib_81420	73157	14	17	17	3	73208
CGGAATCCGTCAGTCCGGT	ENSMUSG00000012396	Nanog	mmCTAlib_23035	19	66272	8	15	5	66319
AAAAGCACCTGCCGCAGAT	ENSMUSG00000040181	Fmo1	mmCTAlib_53636	7	63831	6	15	5	63864
AGTAGGTGGCGTCAGCAAG	ENSMUSG00000053861	Gm9925	mmCTAlib_29217	68	34	42	63570	6	63720
ACTCTCACACACTAGGTTC	ENSMUSG00000063049	Ing2	mmCTAlib_46723	60985	9	14	12	5	61025
CTGGTCTGTCATCTCGGTT	ENSMUSG00000049482	Ctu2	mmCTAlib_49588	9	60792	9	12	7	60829
CGTTCCCGTCGCACCTGTG	ENSMUSG00000026575	Nme7	mmCTAlib_53707	9	58723	1	11	7	58751
GCCCGGTAGCTTGCACACT	ENSMUSG00000067653	Ankrd23	mmCTAlib_50436	57725	7	5	2	2	57741
AACGTCGGCTGTTGATTGG	ENSMUSG00000039615	Stub1	mmCTAlib_7905	18	10283	46979	12	48	57340
CAAAAAAGCCTGCAGTTGC	ENSMUSG00000075110	Olfr1214	mmCTAlib_2678	6	8	11	54710	6	54741
TTAAGCCCCCTCCCTACGG	ENSMUSG00000040543	Pitpnm3	mmCTAlib_83832	2725	18335	2786	9164	21544	54554
TACTTACGGAGTTGCGGGA	ENSMUSG00000024406	Pou5f1	mmCTAlib_9065	12	3	40670	20	12009	52714
TTGTGTTCTGGCGCTTCTG	ENSMUSG00000025949	Pikfyve	mmCTAlib_51231_MULTI2	19	5	15	51850	4	51893
GCCGTTTAGTGTCTTTCCC	ENSMUSG00000025950	Idh1	mmCTAlib_51239_MULTI2	19	5	15	51850	4	51893
CCTATTTCCGCCCCTTTGG	ENSMUSG00000032489	Kif9	mmCTAlib_15692_MULTI2	7	50921	3	9	5	50945
CACGGACTGTCCAGCCAGA	ENSMUSG00000054792	Klhl18	mmCTAlib_15683_MULTI2	7	50921	3	9	5	50945
ATTGTTGTCTGCCCCCTAC	ENSMUSG00000010362	Rdm1	mmCTAlib_86326	13	47981	7	9	6	48016
TCACGGTCGTGACGTCACC	ENSMUSG00000041632	Mrps27	mmCTAlib_44976	47920	30	6	10	0	47966
AGTATCTATAGACCTGCAA	ENSMUSG00000029769	Ccdc136	mmCTAlib_19993	13	17127	2256	19	28162	47577
AAGACCCGCTTCGGATTGG	ENSMUSG00000014592	Camta1	mmCTAlib_80462	6	3	12280	28	32565	44882
TGCTCAGCGCACCCTCACT	ENSMUSG00000021983	Atp8a2	mmCTAlib_40912	7	44004	2	11	150	44174
GAACCCACCGTGCTTCACC	ENSMUSG00000031079	Zfp300	mmCTAlib_24683	6	43864	3	10	162	44045
GGAAGTGGGATCCTTTCCA	ENSMUSG00000071192	Wfikkn1	mmCTAlib_7934	14	43852	1	9	3	43879
CTTAGCCAATCATAAGTTC	ENSMUSG00000038500	Prr3	mmCTAlib_9183	8	43377	2	11	6	43404
CCCGCTTCCAACCCTTGTA	ENSMUSG00000022407	Adsl	mmCTAlib_17960	17	2	34071	14	9100	43204
TGCTCAGAGTCACGCCCCT	ENSMUSG00000021290	2010107E04Rik	mmCTAlib_64567	10	42425	7	5	5	42452
GAAGACATACACCTCGGGA	ENSMUSG00000048874	Phf3	mmCTAlib_50284	10	1	16	89	41522	41638
TATCTCCGAAGCAACCCAA	ENSMUSG00000028093	Acp6	mmCTAlib_37264	12	4	30184	16	10909	41125
TGGTTCCGCCTGCATCTGT	ENSMUSG00000040632	Nrl	mmCTAlib_40535	8	39622	3	5	6	39644
TCAGAAGGCGGTTGCCACG	ENSMUSG00000049233	Apoo-ps	mmCTAlib_45170	86	113	6	21	37178	37404
ATCTCCGTGCGCCCCGTCA	ENSMUSG00000016327	Atp1b4	mmCTAlib_24866	31804	7	9	4829	4	36653
TTCCTAAGTATGTGTTACC	ENSMUSG00000000617	Grm6	mmCTAlib_82193	10	5	7	36021	2	36045
CTGTAAGCTCCAGGAAAGC	ENSMUSG00000055041	Commd5	mmCTAlib_17578	12	5	26780	10	9110	35917
TCGAGGCCGACTGGAACCA	ENSMUSG00000031608	Galnt7	mmCTAlib_46839	12	1	13	34895	2	34923
AGGCCGATACGTCATGGGA	ENSMUSG00000039296	Spdyb	mmCTAlib_34322	7	26250	6485	1	2	32745
AAACCCTCTGCCCCCGCGA	ENSMUSG00000039795	Zfand1	mmCTAlib_34847	20	3	10	32109	1	32143
GCACTCCCCGATCAAAAGT	ENSMUSG00000018405	Mrm1	mmCTAlib_84888	3	1	4	31994	4	32006
CTTCGCGGCTTCCTCGCCT	ENSMUSG00000050002	Idnk	mmCTAlib_43906	10	4	31262	5	2	31283
TACTTTTCCTGGCCTTGGG	ENSMUSG00000028673	Fuca1	mmCTAlib_79576	31209	0	3	5	2	31219
GGGTTTGTCCGTTACAGAC	ENSMUSG00000070564	Ntn5	mmCTAlib_70964	7	2	4	29144	5	29162
CCTAACGTACCAGCGAGAA	ENSMUSG00000032564	Cpne4	mmCTAlib_15059	6	27586	27	1436	48	29103
TGCTAATCAGGCTTCCCCA	ENSMUSG00000022972	1110004E09Rik	mmCTAlib_57372	3	7	10	28740	5	28765
ACCAGTTTCATCCCTAGGA	ENSMUSG00000031532	Saraf	mmCTAlib_46434	23725	5	3	4873	6	28612
TTTGATCTCTCGGTGCTAG	ENSMUSG00000070817	Vmn1r85	mmCTAlib_68426	5	3	5	28323	5	28341
TGAGTGCGCGGCTCACACT	ENSMUSG00000024406	Pou5f1	mmCTAlib_9066	26728	3	23	7	1	26762
TGCTCCTCTGTTAGTGTGT	ENSMUSG00000024944	Arl2	mmCTAlib_65382	5	1	2	26233	3	26244
CCGGAGTGCACAGAATGTG	ENSMUSG00000023017	Asic1	mmCTAlib_19015	19647	11	5	4748	2	24413
CCACGGCTTGCTCGGCCTT	ENSMUSG00000029545	Acads	mmCTAlib_32646	24013	2	0	3	0	24018
CGACCTCGGAACAGACACC	ENSMUSG00000045514	Olfr460	mmCTAlib_20389	23602	1	0	3	1	23607
GTTGGAACCATCTGCGACA	ENSMUSG00000053693	Mast1	mmCTAlib_48000	20645	2	2	4	0	20653
CACTCAGGCTCTGCGTAGC	ENSMUSG00000028864	Hgf	mmCTAlib_29724	18533	1	5	5	1	18545
CCGCTAGCAGTTCTCGCTT	ENSMUSG00000020154	Ptprb	mmCTAlib_61083	3	16927	0	3	3	16936
TCGGTATTCTTTAACAGCG	ENSMUSG00000031527	Eri1	mmCTAlib_46460	1278	12347	139	2	0	13766
CCTGGGGTTTATTCGCTGA	ENSMUSG00000025959	Klf7	mmCTAlib_51175	4	0	0	12419	1	12424
ACCTAGAGTAGCTCCACCT	ENSMUSG00000005148	Klf5	mmCTAlib_41742	12063	1	1	2	0	12067
CTCACACTTGGCCTTGGAG	ENSMUSG00000059623	Olfr39	mmCTAlib_11611	20	1	11726	3	0	11750
TCCCCTTCCTGTATCACCA	ENSMUSG00000040774	Cept1	mmCTAlib_37679	2712	16	6	8315	3	11052
GGTGCAGACCTAAATGTGA	ENSMUSG00000022469	Rapgef3	mmCTAlib_18732	5	26	2	3	10282	10318
CTAAACTACGAGAATACAT	ENSMUSG00000040822	1700123O20Rik	mmCTAlib_40437	1	0	9927	4	55	9987
ACGTGAGCAAAGTTGTCGG	ENSMUSG00000072258	Taf1a	mmCTAlib_54620	2	10	3	51	8762	8828
ACGTGAGCAAAGTTGTCGG	ENSMUSG00000014177	Tvp23b	mmCTAlib_83105	45	17	2	58	8072	8194
GGGCGGCTAAAGAAAGGGC	ENSMUSG00000046548	4731417B20Rik	mmCTAlib_33812	5	42	24	5	7844	7920
ACAGTCGGGCTACTGTGCC	ENSMUSG00000074807	Gm10762	mmCTAlib_4408	2	1	7613	4	2	7622
AACTTCACGTCCGTCCTCA	ENSMUSG00000051251	Nhlh1	mmCTAlib_54096	0	1	2	7425	3	7431
ACCCTGATAGAAAATGACC	ENSMUSG00000035529	Prdm4	mmCTAlib_60460	2	22	3	8	6786	6821
GAACTGACCGTTGGGCTGG	ENSMUSG00000036026	Tmem63b	mmCTAlib_9705	1	0	0	6548	4	6553
GAGACGCGCAGAGTCGCGA	ENSMUSG00000019982	Myb	mmCTAlib_58081	2	6257	1	1	1	6262
AATACTTTTGGGTAGAACT	ENSMUSG00000025781	Atp5c1	mmCTAlib_132	1	1	1	5859	1	5863
CCCACTTTCTCACAACTGA	ENSMUSG00000030530	Furin	mmCTAlib_71760	5314	411	1	0	1	5727
GCCTTATCAACCACTGGGC	ENSMUSG00000074221	Zfp568	mmCTAlib_69858	4022	1533	0	2	1	5558
TTCCGTCTGCAGTCCCACG	ENSMUSG00000009292	Trpm2	mmCTAlib_59615	5119	6	1	0	0	5126
AGATTCTGACTTCTCTGTC	ENSMUSG00000018585	Atox1	mmCTAlib_82527	4605	68	5	0	1	4679
TTCCTCTAATTCATAGTTA	ENSMUSG00000033460	Armcx1	mmCTAlib_26443	4307	25	1	1	0	4334
ACTCTGCCACCGGTTGTTA	ENSMUSG00000024851	Pitpnm1	mmCTAlib_64899	0	2	0	3	4315	4320
ATCTATATTGCATTATGCA	ENSMUSG00000003436	Dll3	mmCTAlib_69604	4180	0	0	0	0	4180
CTCACCAACACGGGGTATA	ENSMUSG00000063011	Msln	mmCTAlib_7864	4115	0	3	0	1	4119
AGCCCAAGTTTCCCATTTC	ENSMUSG00000032763	Ilvbl	mmCTAlib_59678	3332	490	11	27	7	3867
CCCTCCAATCCAAGCTTGG	ENSMUSG00000022753	Tmem30c	mmCTAlib_56828	3629	8	1	1	0	3639
AGAAGATAGAATTCAGTCT	ENSMUSG00000043953	Ccrl2	mmCTAlib_15784	409	2705	323	0	0	3437
GAAGCCGGGATGCCACTGG	ENSMUSG00000020713	Gh	mmCTAlib_86748	417	2995	0	1	0	3413
TCAGGGCGGCTTCTTGTTT	ENSMUSG00000049864	Olfr250	mmCTAlib_12402	0	1	3293	0	0	3294
CGCGGAGAGGCCGAGAGAA	ENSMUSG00000020564	Atxn7l1	mmCTAlib_62511	2898	211	1	0	0	3110
TGTTGCCCGAGAACAGAGT	ENSMUSG00000039131	Gipc2	mmCTAlib_38796	0	0	2718	1	0	2719
ATGAGTCTGTCCTGTCTGT	ENSMUSG00000024406	Pou5f1	mmCTAlib_9068	2449	186	1	1	0	2637
GCTTTAGGTCGATGGGTGC	ENSMUSG00000020696	Rffl	mmCTAlib_84721	1	2631	0	0	0	2632
GCTGAGATCCAAACCTCCT	ENSMUSG00000030629	Zfand6	mmCTAlib_71957	2507	0	0	0	0	2507
GTAAGACAAAGGTCTCTTA	ENSMUSG00000045581	Olfr710	mmCTAlib_73301	2418	4	0	0	0	2422
GGCCGGGCTTCCTGCTCTT	ENSMUSG00000070527	Mkrn3	mmCTAlib_71360	2372	0	0	1	0	2373
TGCGATTGCCCAGCGCTCC	ENSMUSG00000054162	Spock3	mmCTAlib_46903	2362	0	1	1	1	2365
AAAAGTGGAGAATCCACGC	ENSMUSG00000003505	Psg18	mmCTAlib_68707	1	1	1	0	2179	2182
ATTGTGTGGGTTCTCAGTC	ENSMUSG00000037860	Aim2	mmCTAlib_54230	0	2177	0	0	0	2177
AGTCAGGTGGCCCGATGTT	ENSMUSG00000052271	Bhlha15	mmCTAlib_34419	0	1	17	4	1893	1915
CTCAAGGTAATATGTCCCC	ENSMUSG00000028617	Lrrc42	mmCTAlib_77720	0	0	1854	1	0	1855
CGGACTAGTGCATCCATGA	ENSMUSG00000072825	Cep170b	mmCTAlib_64627	1761	0	0	0	0	1761
CGGTTTCGCTTCCGGGTGA	ENSMUSG00000068962	Zfp114	mmCTAlib_69087	1758	0	1	0	0	1759
GTCCTCACGGCGAGTGATT	ENSMUSG00000073610	Gm10549	mmCTAlib_27828	0	0	1	1	1729	1731
GTTCATAAAGCAGCCGCCA	ENSMUSG00000042726	Trafd1	mmCTAlib_32974	98	1622	0	1	0	1721
CGAGGCCCCGCTACTTCTC	ENSMUSG00000041278	Ttc1	mmCTAlib_81890	1678	0	19	0	0	1697
TGCTTCTCTTCCGGAAGTC	ENSMUSG00000036770	4933433C11Rik	mmCTAlib_508	1087	0	0	549	0	1636
TCTAAGTCAGCACTAGTCG	ENSMUSG00000029505	Ep400	mmCTAlib_32364	0	1634	0	1	0	1635
GTCGCACCATAGTCTAGTT	ENSMUSG00000034432	Cops8	mmCTAlib_52038	1515	0	0	0	0	1515
GCTTTGCACACGGCCTCAA	ENSMUSG00000048216	Gpr85	mmCTAlib_19719	0	0	1489	2	0	1491
CTTTTACGGCAAGAGTGGA	ENSMUSG00000003546	Klc4	mmCTAlib_9812	0	1422	0	0	0	1422
TCTAATAAATGCGCCCGTC	ENSMUSG00000044707	Ccnjl	mmCTAlib_81872	337	1048	0	0	0	1385
CAAAGTTCCCGTGAACCCA	ENSMUSG00000045757	Zfp764	mmCTAlib_74437	1307	0	0	0	0	1307
AGGAACGCATCGCCCCCTG	ENSMUSG00000047658	Gal3st3	mmCTAlib_65136	0	1209	0	1	0	1210
CATCGTTCTCAAGAATTCC	ENSMUSG00000030161	Gabarapl1	mmCTAlib_23566	0	1150	4	0	0	1154
CACAGTCGATCTAGCTGGG	ENSMUSG00000032083	Apoa1	mmCTAlib_13063	0	1103	25	0	2	1130
GTTTCATGAGTCAGAGCCC	ENSMUSG00000003882	Il7r	mmCTAlib_16490	1	1118	2	0	0	1121
AGTCTATCGCTAGCTAACC	ENSMUSG00000091239	Vmn2r76	mmCTAlib_71999	19	0	1085	5	5	1114
CATTGCTTTTTCCAGGCTT	ENSMUSG00000030724	Cd19	mmCTAlib_74174	0	1056	5	3	2	1066
GGCCTCTATGCTGACTGCT	ENSMUSG00000021027	Ralgapa1	mmCTAlib_62802	0	1051	1	1	0	1053
AGTGACGCACCCCTGCATC	ENSMUSG00000015711	Prune	mmCTAlib_37006	0	1035	7	1	1	1044
TTCTTAGGACTCGGGATTC	ENSMUSG00000044206	Vsig4	mmCTAlib_25842	575	21	427	0	0	1023
TAGGGATTCATGGACCAGC	ENSMUSG00000029474	Rnf34	mmCTAlib_33127	0	992	0	0	0	992
AGAGACGGGCCTCTCCGAA	ENSMUSG00000022324	Matn2	mmCTAlib_16761	0	570	0	0	399	969
AAGGTCTGTGCTCAGACTT	ENSMUSG00000051730	Mettl5	mmCTAlib_1595	0	965	0	0	0	965
CGCTGCATCCTCTCACTTT	ENSMUSG00000018554	Ybx2	mmCTAlib_83572	0	598	1	2	355	956
GACTGTCCGCGTCCCTCTA	ENSMUSG00000024136	Dnase1l2	mmCTAlib_7565	29	919	0	0	0	948
ACAGCCCCACTTCCTCCTT	ENSMUSG00000051483	Cbr1	mmCTAlib_57508	0	884	0	0	0	884
CATTTTTGGGCGATCTCCA	ENSMUSG00000066867	Oas1e	mmCTAlib_32929	852	30	0	0	0	882
CTCGGTAGGTAGTGCTCTG	ENSMUSG00000052557	Gan	mmCTAlib_49342	156	0	3	716	0	875
GGGCACGACGGGATGGAAA	ENSMUSG00000075703	Ept1	mmCTAlib_30122	857	2	0	1	1	861
AAGCGCCTGACTCCGACAA	ENSMUSG00000036198	Arhgap36	mmCTAlib_25004	1	848	0	0	0	849
GCTCTACCAAAGGAGGAAG	ENSMUSG00000061048	Cdh3	mmCTAlib_48925	0	744	0	0	0	744
GGTCCCTACCGCAGGCTGA	ENSMUSG00000020640	Itsn2	mmCTAlib_62023	0	0	1	713	0	714
TCCTTAGATCAATGTAAGA	ENSMUSG00000049281	Scn3b	mmCTAlib_12701	9	169	519	1	2	700
AGTTTGGCTTGAGCCCTCC	ENSMUSG00000008668	Rps18	mmCTAlib_8684	679	1	0	8	0	688
AGAACATGCATGCTGTACA	ENSMUSG00000078280	Tas2r122	mmCTAlib_23691	8	670	1	0	1	680
TGCGCGTTAAAAGGCGCGC	ENSMUSG00000095427	Rps2-ps6	mmCTAlib_41557	609	0	0	0	0	609
GCTGTGAGGAGGAGCCAAA	ENSMUSG00000038418	Egr1	mmCTAlib_27910	0	594	0	0	0	594
CCACAAGACACAAATGCCT	ENSMUSG00000042641	Rgsl1	mmCTAlib_53365	0	593	0	0	0	593
GCAACCGAGAACGCCAGGT	ENSMUSG00000015937	H2afy	mmCTAlib_43839	0	584	0	0	0	584
AGAAGTCCTCTGGCTCTCA	ENSMUSG00000037353	Letmd1	mmCTAlib_19096	0	0	0	576	0	576
TGAGCCCACCAGCGTTTTC	ENSMUSG00000039032	Tsga13	mmCTAlib_20097	109	458	0	0	0	567
CATTGCGCAACAAACACTT	ENSMUSG00000070426	Rnf121	mmCTAlib_72573	565	0	0	1	0	566
GCGCGTTTGTGTGCTGGAG	ENSMUSG00000040734	Ppp1r13l	mmCTAlib_68869_MULTI2	0	561	0	0	0	561
GGGTACAATGCTGAGCCAT	ENSMUSG00000047649	Cd3eap	mmCTAlib_68866_MULTI2	0	561	0	0	0	561
CAACCTCTCTCAGACTCCA	ENSMUSG00000025575	Cant1	mmCTAlib_87442	53	96	99	79	225	552
AGCTCACAAGCATGATGGT	ENSMUSG00000047053	Teddm1a	mmCTAlib_53368	2	0	0	1	468	471
TAGCCTAGGTGGATTGGAA	ENSMUSG00000033577	Myo6	mmCTAlib_14531	0	455	0	0	0	455
TCTAATAAATGCGCCCGTC	ENSMUSG00000006675	P4htm	mmCTAlib_15504	319	127	0	0	0	446
AACGGGCCTCTTGGCATTT	ENSMUSG00000009214	Tmem8c	mmCTAlib_873	0	443	0	0	0	443
AGCGAGTTAGGCTGGAGAA	ENSMUSG00000031349	Nsdhl	mmCTAlib_25369	0	413	0	0	0	413
CCATGGTTGTCCATAAAAT	ENSMUSG00000033365	Ipo13	mmCTAlib_78277	0	0	412	0	0	412
ATCAGATAAGCCTCCCGAC	ENSMUSG00000060461	Dppa5a	mmCTAlib_14467	0	407	0	0	0	407
CCTTTTGATTGGACTTTGC	ENSMUSG00000021239	Vsx2	mmCTAlib_63641	396	0	0	0	0	396
CAAGGTCACGTGGCCCCTT	ENSMUSG00000023972	Ptk7	mmCTAlib_9811	388	0	0	0	0	388
ATCCTAAGTCTCCCGATCC	ENSMUSG00000017747	Ghdc	mmCTAlib_86151	253	134	0	0	0	387
GGTAGGAGCCTCGTTCTAA	ENSMUSG00000027270	Lamp5	mmCTAlib_4739	0	380	0	0	0	380
ACCACTATCTGCTCCCTCT	ENSMUSG00000031696	Vps35	mmCTAlib_48093	0	0	371	0	0	371
AGAGAGTCGCCGACCAATC	ENSMUSG00000074731	Zfp345	mmCTAlib_5070	370	0	0	0	0	370
CCCACAAGTCCTCCTGAAA	ENSMUSG00000032507	Fbxl2	mmCTAlib_15835	0	0	367	0	0	367
CAGGTGAGCGCGCGCTAAG	ENSMUSG00000052236	Gm9871	mmCTAlib_22394	1	199	165	0	0	365
GCTGCAGACAGGACGTAAA	ENSMUSG00000049530	Clrn2	mmCTAlib_30792	0	0	356	1	0	357
GAGTAATGACCCACCCACC	ENSMUSG00000000605	Clcn4-2	mmCTAlib_68246	0	344	0	1	0	345
TGTCAACAGTTCATTTTGA	ENSMUSG00000049001	Ndnf	mmCTAlib_21272	0	0	341	0	0	341
TTGTCTCTCGTGCGCCACT	ENSMUSG00000032409	Atr	mmCTAlib_14782	0	329	0	2	0	331
ATATATGGTTGGACTGCAA	ENSMUSG00000067279	Ppp1r3c	mmCTAlib_66791	0	0	0	328	0	328
TATTAAAGACCCCTCTTTG	ENSMUSG00000060032	H2afj	mmCTAlib_23871	1	0	0	325	0	326
TACTCCGACTGCGGTCGCA	ENSMUSG00000011486	Slc25a41	mmCTAlib_10372	0	323	0	0	1	324
CCCTCTCGATAAGCTCAAT	ENSMUSG00000031314	Taf1	mmCTAlib_25992	0	0	316	0	0	316
GTACCATCCGAGTCACTCC	ENSMUSG00000039463	Slc9a8	mmCTAlib_6265	311	0	4	0	0	315
GTATCAGTCCTTTTAAGTG	ENSMUSG00000059463	Spag11b	mmCTAlib_45935	308	0	1	0	0	309
TGCCTGAAAGCACTCTGAT	ENSMUSG00000042215	Bag2	mmCTAlib_50322	7	302	0	0	0	309
CGTTGTCCTAGGAGGGTAT	ENSMUSG00000035916	Ptprq	mmCTAlib_60932	305	0	0	1	0	306
TGATGCACCTAAGGTCTCC	ENSMUSG00000005483	Dnajb1	mmCTAlib_47802	0	306	0	0	0	306
CCCCATGTCAAGTGCACGA	ENSMUSG00000022711	Pmm2	mmCTAlib_55117	301	0	0	0	0	301
AGCGGTGCAGCGTCTTGTT	ENSMUSG00000024891	Slc29a2	mmCTAlib_65078	72	225	0	0	0	297
ATTCGAACGACCGTGGAAT	ENSMUSG00000037370	Enpp1	mmCTAlib_58218	0	295	0	0	0	295
CCCCCTTAGGTTCGTGCTA	ENSMUSG00000037143	Cfap61	mmCTAlib_4916	0	290	0	0	4	294
ATAGAAAGCTCAGCCTGGG	ENSMUSG00000026573	Xcl1	mmCTAlib_53725	0	1	289	0	0	290
CTGGGAAGTCTTCTAAGGC	ENSMUSG00000072878	1700123L14Rik	mmCTAlib_22311	0	288	0	0	0	288
GCAGTAGGGTGTCGCCCTC	ENSMUSG00000096144	B020004C17Rik	mmCTAlib_40776	283	0	0	0	0	283
CTTAGCAGCAATCTTGCCG	ENSMUSG00000025470	Zfp511	mmCTAlib_74959	281	0	0	0	0	281
GTCTGTAGTTGGTGGCATG	ENSMUSG00000044719	E230025N22Rik	mmCTAlib_28045	0	276	0	0	0	276
AGTCATGGGCTGTCAATCT	ENSMUSG00000036676	Tmtc3	mmCTAlib_60849	272	0	0	0	0	272
CACGATCCCATGACTGACT	ENSMUSG00000031398	Plxna3	mmCTAlib_25565	0	0	268	0	0	268
CGCCTACCTTGGCCACTTT	ENSMUSG00000001630	Stk38l	mmCTAlib_24133	0	0	0	0	267	267
CCTATTTTGCGTTTTGTGG	ENSMUSG00000037336	Mfsd2b	mmCTAlib_62059	259	0	0	0	0	259
CTATTATGCAGCACATAAT	ENSMUSG00000057788	Ddx49	mmCTAlib_47177	0	0	259	0	0	259
GCAGGTCATCAAAACCTGC	ENSMUSG00000024042	Sik1	mmCTAlib_8444	0	226	25	6	0	257
CAGGTATCTGGCTCCCGGT	ENSMUSG00000028133	Rwdd3	mmCTAlib_38079	0	253	0	2	0	255
TGCCACCAACTACAGACAG	ENSMUSG00000024173	Tpsab1	mmCTAlib_7809	0	255	0	0	0	255
AGAATTGAAAGCGGGTTTA	ENSMUSG00000038766	Gabpb2	mmCTAlib_36982	0	0	252	0	0	252
AGGCCTCTAGTTGTCCCAC	ENSMUSG00000013663	Pten	mmCTAlib_66691	0	252	0	0	0	252
AGTCCCGTGGGACAACTAG	ENSMUSG00000028411	Aptx	mmCTAlib_76137	0	249	0	0	0	249
TCGGACCTAACTCTTGGGC	ENSMUSG00000019773	Fbxo5	mmCTAlib_57753	246	0	0	1	0	247
ATTCCATACGGGGACTGTT	ENSMUSG00000003873	Bax	mmCTAlib_70905	0	0	247	0	0	247
GGATGGCGTTTTCTCTGAG	ENSMUSG00000060780	Lrrtm1	mmCTAlib_21534	0	244	0	1	0	245
GCTTGGCCTGGTTGCTCGC	ENSMUSG00000059288	Cdyl	mmCTAlib_43166	0	245	0	0	0	245
AAGTTATCTATCTAAAGTA	ENSMUSG00000061911	Myt1l	mmCTAlib_62396	7	237	0	0	0	244
GTTAGCCTTCCTGCTTAAG	ENSMUSG00000058631	Vmn1r63	mmCTAlib_68121	226	0	0	17	0	243
AAAAACGGAGAGCACTCCA	ENSMUSG00000101460	Olfr1386	mmCTAlib_82079	9	0	0	233	0	242
TCTTGGTATCGCCCTCCTT	ENSMUSG00000038485	Socs7	mmCTAlib_85592	0	0	240	0	0	240
AATGCGAGGCTTCGCCGCA	ENSMUSG00000059897	Zfp930	mmCTAlib_47029	230	2	7	0	0	239
GGCCTGACGCGGGCCTTAA	ENSMUSG00000020673	Tpo	mmCTAlib_62405	0	238	0	0	0	238
GCAAGCTGCGACCACTGCC	ENSMUSG00000032246	Calml4	mmCTAlib_13852	237	0	0	0	0	237
CGGCGCAGCTCATCGTTCG	ENSMUSG00000032050	Rdx	mmCTAlib_13306	213	18	0	4	0	235
TGTGGGCAGCCGAGGTTAA	ENSMUSG00000020524	Gria1	mmCTAlib_82547	0	0	235	0	0	235
CGATGATATCTACAGTTGC	ENSMUSG00000039086	Ss18l1	mmCTAlib_6568	0	0	0	0	231	231
CACAGCTACGTGCTGGGCT	ENSMUSG00000025507	Pidd1	mmCTAlib_75273	0	231	0	0	0	231
GAGCGGAATCGGGAGGGAC	ENSMUSG00000057147	Dph6	mmCTAlib_3631	229	0	0	0	0	229
GAGGAAGCACGAGTGGTTC	ENSMUSG00000047751	Utf1	mmCTAlib_74943	0	225	0	0	0	225
TACTTTTTTGGGAGCCCGT	ENSMUSG00000022898	Dscr3	mmCTAlib_57560	224	0	0	0	0	224
TTGGTAGACCCAAGGTGCT	ENSMUSG00000063615	Olfr64	mmCTAlib_72910	0	223	0	0	1	224
ATTTGCCCTGACACGAGAT	ENSMUSG00000046248	Krtap5-3	mmCTAlib_75361	223	0	0	0	0	223
CGCAGGCGCGTCTTTTGGA	ENSMUSG00000022883	Robo1	mmCTAlib_57057	222	0	0	0	0	222
TTGACCAATAAGCGGCTGG	ENSMUSG00000031955	Bcar1	mmCTAlib_49215	0	0	216	0	0	216
CCACAGCTCTGCGGCCTGA	ENSMUSG00000006519	Cyba	mmCTAlib_49575	215	0	0	0	0	215
GGTAGTATCCAAGGGCATA	ENSMUSG00000029304	Spp1	mmCTAlib_32031	0	215	0	0	0	215
GCCCCCCCAGTCACCTGAA	ENSMUSG00000070287	Slc35g2	mmCTAlib_14937	212	0	0	0	0	212
TTTGGCCCTCCCAGTCGGC	ENSMUSG00000004056	Akt2	mmCTAlib_69516	0	0	200	0	0	200
TTGCTAAGGCAGTTTAATC	ENSMUSG00000028431	Ikbkap	mmCTAlib_76811	0	199	0	0	0	199
CGAGTGTCATTTCCCCTTT	ENSMUSG00000040599	Mis12	mmCTAlib_83800	198	0	0	0	0	198
ATTGGGGAGGTTAGTGGTG	ENSMUSG00000026857	Ntmt1	mmCTAlib_1155	0	195	0	0	0	195
GGACGCGTCATCTTCCTCC	ENSMUSG00000047044	D030056L22Rik	mmCTAlib_66351	0	0	0	193	0	193
CAGATCAGTGTAAACCGGG	ENSMUSG00000061626	Olfr68	mmCTAlib_72877	0	0	193	0	0	193
AGCCAGGAAACTGCGTCTG	ENSMUSG00000056602	Fry	mmCTAlib_34705	0	25	162	0	4	191
CCAGTACTGTCTTACAAGA	ENSMUSG00000095309	Vmn1r125	mmCTAlib_69018	13	0	177	0	0	190
TGCGGGAGTAAAGGGACTC	ENSMUSG00000024937	Ehbp1l1	mmCTAlib_65259	188	0	0	0	0	188
CTTTTCGGTTCAATGCACC	ENSMUSG00000079049	Serpinb1c	mmCTAlib_43057	188	0	0	0	0	188
CCACCAGCCCTCTGATATT	ENSMUSG00000055820	Olfr967	mmCTAlib_12624	0	178	10	0	0	188
ATCTTCTCAAGCCCCGCCC	ENSMUSG00000041716	Gm20604	mmCTAlib_64088	177	5	1	0	0	183
CTTATGTCGTCGAAGGAGC	ENSMUSG00000075520	Malrd1	mmCTAlib_265	0	180	0	0	0	180
TCTCCAGATGGTGAGCCCG	ENSMUSG00000091096	Gm17304	mmCTAlib_32084	0	179	0	0	0	179
GGATATATTCTTTTGTTGA	ENSMUSG00000028228	Cpne3	mmCTAlib_75863	0	0	162	0	16	178
CAATCGGGCTGTTCTGGTT	ENSMUSG00000046323	Dppa3	mmCTAlib_23031	30	146	0	0	0	176
TCCACATCTATTGGCTGCC	ENSMUSG00000037475	Thoc2	mmCTAlib_24896	0	0	174	0	2	176
TTTTAATTTGGTGTATGCC	ENSMUSG00000055320	Tead1	mmCTAlib_73674	0	0	176	0	0	176
GACCCTTAGTTCTTTGTAC	ENSMUSG00000026112	Coa5	mmCTAlib_50491	60	114	0	0	0	174
GGGAGGCGTAAGATTGGCC	ENSMUSG00000025044	Msr1	mmCTAlib_46498	0	0	173	0	0	173
CACATTCTCCCCAGCACTT	ENSMUSG00000024083	Pja2	mmCTAlib_10475	172	0	0	0	0	172
GAGACTCTCATTTTTAAGA	ENSMUSG00000029767	Calu	mmCTAlib_19984	170	0	0	0	0	170
CAAAAGGGCGAACCACTCA	ENSMUSG00000033361	Prrg3	mmCTAlib_25334	0	0	169	0	0	169
CTCCAGGTAATTGCAAGTC	ENSMUSG00000047246	Hist1h2be	mmCTAlib_42711	0	119	40	0	7	166
AATCACACCTTCCCTGGGA	ENSMUSG00000045205	Dpy19l4	mmCTAlib_75742	0	0	166	0	0	166
TCTCGGGGTGGTCGTATCG	ENSMUSG00000019892	Lrriq1	mmCTAlib_60886	0	166	0	0	0	166
GAGTTCTCTGGAAGTTGGA	ENSMUSG00000087651	1500009L16Rik	mmCTAlib_60402	0	138	27	0	0	165
TTCTAATATCCTCATCCTC	ENSMUSG00000026336	Slco6d1	mmCTAlib_52344	0	163	0	0	0	163
ACCTCTTGCCGATCCACGC	ENSMUSG00000026697	Myoc	mmCTAlib_53619	0	0	156	1	2	159
GAGACCACCCTTGGCAATT	ENSMUSG00000057967	Fgf18	mmCTAlib_81725	157	0	0	0	0	157
CGTTTGGATCAGCTACAGT	ENSMUSG00000022370	Mrpl13	mmCTAlib_16903	0	156	0	0	0	156
TTAAGGGCCTCAGCCGACT	ENSMUSG00000041423	Paqr6	mmCTAlib_36244	0	138	16	0	0	154
GAAACCATTTTTCAAACGG	ENSMUSG00000015377	Dennd6b	mmCTAlib_18485	0	154	0	0	0	154
GCCTAGGAGTTGTGAGGGC	ENSMUSG00000019214	Chtf18	mmCTAlib_7847	0	153	0	0	0	153
GTTAATGAGCTTCCCCCTC	ENSMUSG00000030897	Cnga4	mmCTAlib_73163	1	121	30	0	0	152
CCGGACTACAGTTCCCATA	ENSMUSG00000036962	Cfap221	mmCTAlib_52505	0	0	149	0	0	149
AGCGAGCACAGGTGTCAAT	ENSMUSG00000030235	Slco1c1	mmCTAlib_23973	0	0	148	0	0	148
AATGACCTCAGCCAGAGCG	ENSMUSG00000035279	Ssc5d	mmCTAlib_68030	2	0	145	0	0	147
GGGGCGATCAAGTCCCCTT	ENSMUSG00000004896	Rrnad1	mmCTAlib_36172	8	135	0	0	0	143
ATGTGCACTTGTACCCGCG	ENSMUSG00000043333	Rhbdl2	mmCTAlib_78647	53	89	0	0	0	142
TGCCTATAGCAGGTGAGCC	ENSMUSG00000030315	Vgll4	mmCTAlib_22639	0	142	0	0	0	142
ACATCATAGAACACCCCAA	ENSMUSG00000050064	Zfp697	mmCTAlib_37324	141	0	0	0	0	141
GACCCAGAAGTCAGCGCGC	ENSMUSG00000020358	Hnrnpab	mmCTAlib_82249	0	128	11	2	0	141
TTTCTAGAAGTGTCCTCCC	ENSMUSG00000054021	Sirt5	mmCTAlib_43332	92	46	0	0	0	138
AGAGAGTCGCCGACCAATC	ENSMUSG00000017418	Arl5b	mmCTAlib_255	137	0	0	0	0	137
AGAGATTGCGGCTTGCTGT	ENSMUSG00000034120	Srsf2	mmCTAlib_87343	0	137	0	0	0	137
TGGAGGCCTTTCATTCTAA	ENSMUSG00000050395	Tnfsf15	mmCTAlib_77071	136	0	0	0	0	136
CCAATCGGTGCGGGTTGCG	ENSMUSG00000063583	Olfr1410	mmCTAlib_52158	0	136	0	0	0	136
GGCCCTTTAAGCGTCCAGA	ENSMUSG00000049577	Zfpm1	mmCTAlib_49557	0	0	134	0	0	134
CCCTCCCGGCCATCTTCAG	ENSMUSG00000040865	Ino80d	mmCTAlib_51129	0	134	0	0	0	134
TTACGCCCGCGCACATTTC	ENSMUSG00000038663	Fsd2	mmCTAlib_71828	132	0	0	0	0	132
AGCTTCAAGTATAAATTGT	ENSMUSG00000025203	Scd2	mmCTAlib_67200	0	128	2	0	0	130
GGCGCGTCTCTCTACCAAT	ENSMUSG00000067586	S1pr3	mmCTAlib_43559	0	130	0	0	0	130
AGGCAGTGGATGATGGTTG	ENSMUSG00000030965	Fam175b	mmCTAlib_74776	0	111	13	0	0	124
GCAGTCTGCTATTGTCTGT	ENSMUSG00000041653	Pnpla3	mmCTAlib_18269	0	0	121	1	0	122
CATCAGAATCCCCTAGCTC	ENSMUSG00000021096	Ppm1a	mmCTAlib_63152	0	116	5	0	0	121
TCTGCTAGGGGGCCGACCT	ENSMUSG00000023927	Satb1	mmCTAlib_10079	0	120	0	0	0	120
CTATTGGCCAGTTCTCCCA	ENSMUSG00000035051	Dhx57	mmCTAlib_10862	0	0	118	0	0	118
AATTCACTGCGCAGGTACG	ENSMUSG00000004035	Gstm7	mmCTAlib_37782	1	115	0	0	0	116
TTCCCGGCATGGGTCTCAC	ENSMUSG00000018347	Zkscan6	mmCTAlib_83164	99	0	16	0	0	115
CCAATAAAGTGCCCGCCCA	ENSMUSG00000024172	St6gal2	mmCTAlib_10125	0	0	115	0	0	115
ATGGTCACAGGTACCCCAT	ENSMUSG00000063394	Olfr293	mmCTAlib_72053	0	115	0	0	0	115
CTACATGGGGGTGGGATTA	ENSMUSG00000074483	Bglap	mmCTAlib_36253	0	114	0	0	0	114
CTAGGAAGTTGTGTGCCAA	ENSMUSG00000048062	Fpr-rs4	mmCTAlib_7160	0	113	0	0	0	113
GCAGCTAGAGTTAGCCTTG	ENSMUSG00000091744	Gm17732	mmCTAlib_28955	0	113	0	0	0	113
TCTGAGTTTATTCAACTTG	ENSMUSG00000067604	Nms	mmCTAlib_50555	112	0	0	0	0	112
TTGGACTGCTCCCGGGTGA	ENSMUSG00000025371	Chmp6	mmCTAlib_87530	0	0	111	0	0	111
GTGAGCAGAGGTAAGAATT	ENSMUSG00000024474	Ik	mmCTAlib_28060	0	0	101	0	7	108
AGTATCACAAGGGTACTTG	ENSMUSG00000049404	Rarres1	mmCTAlib_35782	0	107	0	1	0	108
GGGAAATCAAACCGGCTGG	ENSMUSG00000034035	Ccdc17	mmCTAlib_78134	0	0	107	0	0	107
TAACCCATCTTCCACCTTT	ENSMUSG00000034190	Chmp7	mmCTAlib_41311	99	7	0	0	0	106
CTCCGAGCACCTCCAACAC	ENSMUSG00000036892	Prodh2	mmCTAlib_69975	1	0	0	0	105	106
CGTGGCTTATGGAAGGGGC	ENSMUSG00000101031	Ms4a12	mmCTAlib_65926	0	0	106	0	0	106
CCACAGCAACAGTGGACTA	ENSMUSG00000048337	Npy4r	mmCTAlib_39732	0	104	0	0	1	105
CGTTCGCATTACAACAGTC	ENSMUSG00000027677	Ttc14	mmCTAlib_35173	0	0	104	0	0	104
ATTTTAGTCCTCTTCCGGG	ENSMUSG00000016998	Svs4	mmCTAlib_5984	103	0	0	0	0	103
ACTAACCACTGCTTCTGGG	ENSMUSG00000015468	Notch4	mmCTAlib_8797	5	97	0	0	1	103
TAAAGTTGTAACTAATATA	ENSMUSG00000042219	Olfr631	mmCTAlib_72917	0	38	0	0	65	103
ACTGTGTACCCAAACTAGC	ENSMUSG00000011486	Slc25a41	mmCTAlib_10374	0	103	0	0	0	103
GGGTAAACCCTGGATGAAG	ENSMUSG00000073422	H2-Ke6	mmCTAlib_8700	4	15	83	0	0	102
AAGTCTGGGGCATCTTGAC	ENSMUSG00000013858	Tmem259	mmCTAlib_59872	0	101	0	0	1	102
CCCAGTTCCCTGCTAGTTT	ENSMUSG00000022437	Samm50	mmCTAlib_18277	0	101	0	0	0	101
TGAGACTCACCCAGAAATC	ENSMUSG00000060735	Rxfp3	mmCTAlib_16543	16	84	0	0	0	100
TCCCACCAGAAGCTTGAGT	ENSMUSG00000070564	Ntn5	mmCTAlib_70967	3	0	1	2	94	100
TCAGTTCCCTGGTCTGCAA	ENSMUSG00000046152	Fut10	mmCTAlib_46363	0	87	13	0	0	100
TGTACCTGTTGGGGGGAAA	ENSMUSG00000034252	Senp6	mmCTAlib_14526	0	100	0	0	0	100
TTAGTACAGTATCGAAATT	ENSMUSG00000075105	Olfr1218	mmCTAlib_2689	0	100	0	0	0	100
AGCGGCGCGCAAACCTTCC	ENSMUSG00000039215	Svs1	mmCTAlib_20801	99	0	0	0	0	99
GAAGGAACGAGCCTCCCAC	ENSMUSG00000039217	Il18	mmCTAlib_13205	0	99	0	0	0	99
GACGAGAAGCATGCCGGGA	ENSMUSG00000062328	Rpl17	mmCTAlib_29258	98	0	0	0	0	98
ACTCCGTGGCAATGCACCT	ENSMUSG00000069565	Dazap1	mmCTAlib_59952	98	0	0	0	0	98
AGCGATTGGTGGTGACTAA	ENSMUSG00000030795	Fus	mmCTAlib_74562	0	70	28	0	0	98
GACGACAGCTTAAAAATCC	ENSMUSG00000075524	4930407I10Rik	mmCTAlib_18084	0	98	0	0	0	98
TCTCTCCTATTGGCCGCTC	ENSMUSG00000067786	Nnat	mmCTAlib_5731	0	96	0	0	0	96
TTCTTTTACACCTCTCAAG	ENSMUSG00000057363	Uxs1	mmCTAlib_50679	0	95	0	0	0	95
TCTAGGTCCCTGCATGATA	ENSMUSG00000025666	Tmem47	mmCTAlib_25685	94	0	0	0	0	94
CACGGCTTTTGCAAGAGGC	ENSMUSG00000031442	Mcf2l	mmCTAlib_45733	94	0	0	0	0	94
CACCTGGCTTCACGAGTGC	ENSMUSG00000060429	Sntb1	mmCTAlib_16910	94	0	0	0	0	94
CGCCGCTTCAGGGTAATCA	ENSMUSG00000028582	Cc2d1b	mmCTAlib_77824	0	90	0	0	4	94
AGGGCGGGGCAATTAGTGA	ENSMUSG00000006724	Cyp27b1	mmCTAlib_61343	0	94	0	0	0	94
GCAGATGGGCTTCAGTAGA	ENSMUSG00000038195	Rilp	mmCTAlib_84200	93	0	0	0	0	93
AAGGTTCTAGCTTCTAGCA	ENSMUSG00000063232	Serpina11	mmCTAlib_64195	0	0	0	0	93	93
CGTTCGTCCACTCTGCGTC	ENSMUSG00000035429	Ptprh	mmCTAlib_67948	0	93	0	0	0	93
AACCTACTGGTCCTGACAC	ENSMUSG00000001819	Hoxd13	mmCTAlib_1758	0	78	14	0	0	92
AGTCGGGCGTGGCTCGAAA	ENSMUSG00000055541	Lair1	mmCTAlib_67886	0	0	91	0	0	91
GGCATCTCCTGACGCAGAG	ENSMUSG00000044022	Pcdhb21	mmCTAlib_28220	0	91	0	0	0	91
GGCTCTCCGCTGCTCACTA	ENSMUSG00000021929	Kpna3	mmCTAlib_40969	0	0	86	0	3	89
TTAGTGAGGGCAAAGCGCG	ENSMUSG00000032754	Slc8b1	mmCTAlib_32882	0	88	0	0	0	88
TAACCAGCCCACTTCCGAT	ENSMUSG00000039956	Mrap	mmCTAlib_57360	87	0	0	0	0	87
AGGGCCGGAACTGCGGCTT	ENSMUSG00000011257	Pabpc4	mmCTAlib_78619	0	62	0	0	25	87
TCCCGTTTCCGGTGGGTTA	ENSMUSG00000002257	Def6	mmCTAlib_8177	0	76	11	0	0	87
CCATTGGGGGTAGCCGAAA	ENSMUSG00000040016	Ptger3	mmCTAlib_38910	0	87	0	0	0	87
GCACCTGCGCTGCAAACTT	ENSMUSG00000034708	Grn	mmCTAlib_86444	86	0	0	0	0	86
ACGCAAAGTTTCTAAGCTG	ENSMUSG00000039990	Edrf1	mmCTAlib_74793	0	62	24	0	0	86
AACACCCAAACGCCTGCGC	ENSMUSG00000043333	Rhbdl2	mmCTAlib_78646	0	84	2	0	0	86
AAAGGGCGTCCGTCCGCCT	ENSMUSG00000024856	Cdk2ap2	mmCTAlib_64896	85	0	0	0	0	85
GTCACGCGTGTTGCCCTTC	ENSMUSG00000032840	2410131K14Rik	mmCTAlib_32843	0	79	6	0	0	85
GACTAAGCTGTTACTGAAA	ENSMUSG00000021342	Prl	mmCTAlib_42879	0	85	0	0	0	85
GTTGCTGGAAGAATAGAGT	ENSMUSG00000028944	Prkag2	mmCTAlib_29974	0	85	0	0	0	85
TTCTGAAGTCCCGCCCTTT	ENSMUSG00000031028	Tub	mmCTAlib_73518	0	85	0	0	0	85
AAGGCGGAGGTCTACAGGG	ENSMUSG00000063452	Olfr800	mmCTAlib_61847	0	85	0	0	0	85
TCCGTGGTTGACATCTCCT	ENSMUSG00000027442	Cst8	mmCTAlib_5004	84	0	0	0	0	84
AGTGGGACTACAACTTCCA	ENSMUSG00000037106	Fer1l6	mmCTAlib_16976	82	2	0	0	0	84
GGGAGTTTATTCTTGGGTC	ENSMUSG00000054236	Olfr481	mmCTAlib_73405	0	84	0	0	0	84
TCAGTCCTCCCCGTGAGGT	ENSMUSG00000083695	Rnf138rt1	mmCTAlib_27132	0	83	0	0	0	83
TGCATTCAGCATGCGAAGC	ENSMUSG00000018707	Dync1h1	mmCTAlib_64431	82	0	0	0	0	82
GTTTGATCTCTAGCCGCTG	ENSMUSG00000031543	Ank1	mmCTAlib_46121	9	73	0	0	0	82
GGGCGGCTAGACGATGGGA	ENSMUSG00000075470	Alg10b	mmCTAlib_18585	0	0	0	0	82	82
CCGGAATGTAGAGCGAGCA	ENSMUSG00000028690	Mmachc	mmCTAlib_78155	0	0	81	0	1	82
TGATGTGCCCCGTAAGTGG	ENSMUSG00000024515	Smad4	mmCTAlib_29197	0	82	0	0	0	82
TTGACAGGGCGGGGCTGCA	ENSMUSG00000030711	Sult1a1	mmCTAlib_74236	0	82	0	0	0	82
ATTAAGTCCCACCTCCGAC	ENSMUSG00000033871	Ppargc1b	mmCTAlib_28882	81	0	0	0	0	81
GTTCCTCTGAATGACTTGG	ENSMUSG00000027977	Ndst3	mmCTAlib_38192	0	0	0	81	0	81
CCATAGGTAGCCAATCAGG	ENSMUSG00000061701	Fbxw20	mmCTAlib_15602	0	81	0	0	0	81
TCAGGACTAGCCGCCCAAT	ENSMUSG00000075053	Vdac3-ps1	mmCTAlib_42279	80	0	0	0	0	80
TGCGGACTGTTGCCATCCC	ENSMUSG00000059112	Olfr1263	mmCTAlib_2851	0	0	80	0	0	80
CGCGTCAAGAACCAATCAC	ENSMUSG00000019796	Lrp11	mmCTAlib_57789	0	80	0	0	0	80
GGTTGCTCTGGCTGCATTG	ENSMUSG00000047797	Gjb1	mmCTAlib_25978	0	80	0	0	0	80
TGATTGGTTCTTGACGCGA	ENSMUSG00000059112	Olfr1263	mmCTAlib_2848	0	80	0	0	0	80
ACATCAGGTGTCCTCCAGC	ENSMUSG00000001249	Hpn	mmCTAlib_70144	0	70	9	0	0	79
GCGTGGCCTAAGGTCCCAA	ENSMUSG00000067365	Tmem128	mmCTAlib_30677	78	0	0	0	0	78
GCCAATAAAAGCCTCCATT	ENSMUSG00000014444	Piezo1	mmCTAlib_49598	76	0	0	0	0	76
CGCCACCATAGAGAGGAAT	ENSMUSG00000018008	Cyth4	mmCTAlib_17712	0	1	75	0	0	76
ACGAAAAAGGCCGCGTGCC	ENSMUSG00000027358	Bmp2	mmCTAlib_4716	0	75	0	0	0	75
TCGCCATCTTCCGCTCCGG	ENSMUSG00000042279	H1foo	mmCTAlib_22714	74	0	0	0	0	74
CGCGCCGGCTTTTGAAAGT	ENSMUSG00000034902	Pip5k1c	mmCTAlib_60218	59	14	1	0	0	74
CCGCCGCAGATTCTCCAAA	ENSMUSG00000045314	Sowahb	mmCTAlib_31770	3	71	0	0	0	74
ACTCTTTACCTCGGCCGCC	ENSMUSG00000014704	Hoxa2	mmCTAlib_20897	0	0	74	0	0	74
CTAATGCCCCCGTGTTCCC	ENSMUSG00000027404	Snrpb	mmCTAlib_4474	0	2	72	0	0	74
ATGGGGGCCTTCCGAGGAA	ENSMUSG00000073924	Olfr656	mmCTAlib_73038	18	14	0	25	16	73
TGTCGCTCATGAGAACCCT	ENSMUSG00000024730	Ms4a8a	mmCTAlib_65915	0	0	73	0	0	73
CCGCTATTGACAGCTACAG	ENSMUSG00000052848	C130026L21Rik	mmCTAlib_32400	0	73	0	0	0	73
GTAGCACTCCTCCCCCATC	ENSMUSG00000074213	Gm10642	mmCTAlib_14206	0	0	72	0	0	72
CGGAAGGCCACAGGTTTAT	ENSMUSG00000019087	Atp6ap1	mmCTAlib_25551	1	0	70	0	0	71
CATAGGCGACCACGCATGC	ENSMUSG00000000489	Pdgfb	mmCTAlib_17905	0	1	70	0	0	71
CCGCTGTAGCTGTCAATAG	ENSMUSG00000047712	Ust	mmCTAlib_57832	0	71	0	0	0	71
CGCGGCCTTTTTCGTAGGA	ENSMUSG00000051452	Gm11437	mmCTAlib_84873	0	71	0	0	0	71
AGCAATTTGGGGGTTGAGC	ENSMUSG00000026939	Tmem141	mmCTAlib_670	0	0	70	0	0	70
CTCGCCATGACTCAGCACG	ENSMUSG00000049897	Stkld1	mmCTAlib_844	0	54	16	0	0	70
TCCGGGGCGCGCGACTTAA	ENSMUSG00000042796	Olfr1032	mmCTAlib_2200	0	70	0	0	0	70
ATTGTATTCCTGAGCTTTA	ENSMUSG00000041268	Dmxl2	mmCTAlib_13390	40	3	23	0	3	69
CCGCCTAGAGGCACTCGCT	ENSMUSG00000007670	Khsrp	mmCTAlib_10366	0	69	0	0	0	69
GTGCCTCTAGGCGGAAGTG	ENSMUSG00000056124	B4galt6	mmCTAlib_27588	0	69	0	0	0	69
TAGGTCCGGAAGTGCGGGT	ENSMUSG00000074874	Ctla2b	mmCTAlib_44010	0	69	0	0	0	69
CCATTGTGGCCCTTGTTCC	ENSMUSG00000086022	Rad51ap2	mmCTAlib_62168	0	69	0	0	0	69
GCTTTAGTCACGTACACCT	ENSMUSG00000048874	Phf3	mmCTAlib_50281	68	0	0	0	0	68
GCCGTCCGAAGTGATTTCT	ENSMUSG00000055271	9330161L09Rik	mmCTAlib_64142	68	0	0	0	0	68
CCCAAAGTCTTCCTCCTGT	ENSMUSG00000031919	Tmed6	mmCTAlib_48977	0	68	0	0	0	68
GCCGAAGACCATCAAGACA	ENSMUSG00000023020	Cox14	mmCTAlib_19033	67	0	0	0	0	67
ATCCCTTACAAAATGGTGG	ENSMUSG00000059101	Olfr157	mmCTAlib_76424	67	0	0	0	0	67
CTTTGGTTCCGCACGTATG	ENSMUSG00000001558	Klhl10	mmCTAlib_86081	66	0	0	0	1	67
GTGTGTGAGCAGATGGAGT	ENSMUSG00000055691	Gja6	mmCTAlib_27083	7	60	0	0	0	67
TTTTGCGCTCCCTCACTCC	ENSMUSG00000022484	Hoxc10	mmCTAlib_19437	0	0	67	0	0	67
CCCACAGGAGGAAGACTTT	ENSMUSG00000027883	Gpsm2	mmCTAlib_37899	0	67	0	0	0	67
TAGCTGCTCCCGGGTTTAA	ENSMUSG00000028488	Sh3gl2	mmCTAlib_77206	66	0	0	0	0	66
GCGAAGACTCGTCGCAATT	ENSMUSG00000063415	Cyp26b1	mmCTAlib_21769	11	44	0	0	11	66
TGATGGCTGTCTGAGTGTC	ENSMUSG00000026698	Pigc	mmCTAlib_53595	0	66	0	0	0	66
AAAGATGGCGACTGCGGAA	ENSMUSG00000049038	Mterf2	mmCTAlib_60438	0	66	0	0	0	66
AGGGTGAATTCTACACGGC	ENSMUSG00000055184	Fam72a	mmCTAlib_52739	0	66	0	0	0	66
GTCTACGTTTCCCACGACC	ENSMUSG00000067567	Hdac8	mmCTAlib_26041	0	66	0	0	0	66
TGAGGCTACCCGGAGGGAT	ENSMUSG00000022995	Enah	mmCTAlib_54560	65	0	0	0	0	65
GCGCCTCTGTAGTCCCTTT	ENSMUSG00000004462	Tbccd1	mmCTAlib_55873	0	0	37	0	28	65
CGGAGACATTTTCTCGGCT	ENSMUSG00000022755	Gpr128	mmCTAlib_56802	62	0	0	1	1	64
TTCGCTTTGGGACCTCTGT	ENSMUSG00000062826	Ces2f	mmCTAlib_48643	0	0	63	0	1	64
ACGTGACCCGGAGAAGGCC	ENSMUSG00000052934	Fbxo31	mmCTAlib_49520	0	0	59	5	0	64
GATTCTCGACACCTCAGCC	ENSMUSG00000060121	Gemin2	mmCTAlib_62867	0	0	64	0	0	64
TGTAGTGAGATCCTGGTCG	ENSMUSG00000022938	Fam3b	mmCTAlib_57651	0	64	0	0	0	64
TTTGTTGCGCTCAGGCTTC	ENSMUSG00000030217	Art4	mmCTAlib_23887	0	64	0	0	0	64
ACCAGGTTAGCGCTCCCTT	ENSMUSG00000031936	Hephl1	mmCTAlib_11401	0	64	0	0	0	64
GGAGGAGGAGTTTCCCCGA	ENSMUSG00000073433	Arhgdig	mmCTAlib_8006	0	64	0	0	0	64
TCCAAAGACCCGTCGCAGC	ENSMUSG00000091768	Gm17617	mmCTAlib_43717	0	64	0	0	0	64
GTTTTTATGAGAAATATTG	ENSMUSG00000072663	Spef2	mmCTAlib_16494	0	49	0	14	0	63
TAGGGAGAAGTGAGATCTG	ENSMUSG00000029918	Mrps33	mmCTAlib_20344	0	0	63	0	0	63
GTCTGGATCCTTGGTTGGC	ENSMUSG00000040372	Gpr63	mmCTAlib_75952	0	0	63	0	0	63
TCCTGCTGCGACGGGTCTT	ENSMUSG00000018770	Atp5g3	mmCTAlib_1745	0	63	0	0	0	63
CACGGTTTCAATTCTCCTC	ENSMUSG00000029047	Pex10	mmCTAlib_80673	0	63	0	0	0	63
CTTGGCTTGGTACTGAGGT	ENSMUSG00000032115	Hyou1	mmCTAlib_12873	0	63	0	0	0	63
TACCAAGCCAAGGCCCCTC	ENSMUSG00000075117	Olfr1198	mmCTAlib_2630	0	63	0	0	0	63
GCCTACTGCCGCACATTCT	ENSMUSG00000021553	Slc28a3	mmCTAlib_43935	62	0	0	0	0	62
TGGGTGCAACGTGATTGCC	ENSMUSG00000079583	Gm7073	mmCTAlib_25219	0	58	0	0	4	62
TCATATGTGGTGGGGGTGT	ENSMUSG00000019178	Styxl1	mmCTAlib_33733	0	62	0	0	0	62
CCACTCATAGTTCACTTAA	ENSMUSG00000033739	Fkbpl	mmCTAlib_8838	0	62	0	0	0	62
ACCCTGCTGGTGTTTCTCA	ENSMUSG00000019359	Gdpd2	mmCTAlib_25936	4	52	0	0	5	61
CGCCAGAAACGTGTCCAAT	ENSMUSG00000039759	Thap3	mmCTAlib_80482	0	40	21	0	0	61
CCTTTAAGTGAACTATGAG	ENSMUSG00000022475	Hdac7	mmCTAlib_18743	0	61	0	0	0	61
GGCATTTGGCTTGTGACAT	ENSMUSG00000030851	Ldhc	mmCTAlib_71129	60	0	0	0	0	60
TCCCATCACGTCACAATCC	ENSMUSG00000055547	Apobec4	mmCTAlib_53302	60	0	0	0	0	60
AGAGTCGCGCGCCACCGTT	ENSMUSG00000002679	Med6	mmCTAlib_63493	12	48	0	0	0	60
GAGGCGCCTTCGGATTCAA	ENSMUSG00000035351	Nup37	mmCTAlib_60540	0	0	55	0	5	60
CGCTCTCATCCTCACGGGG	ENSMUSG00000031792	Usb1	mmCTAlib_48474_MULTI2	0	57	0	0	3	60
TTAGCTATTAGGTGCATCT	ENSMUSG00000046556	Zfp319	mmCTAlib_48472_MULTI2	0	57	0	0	3	60
TAGTCGGGTTATTCTAGCC	ENSMUSG00000021716	Srek1ip1	mmCTAlib_45131	0	58	2	0	0	60
GTGACTCGAGTGATTTTTG	ENSMUSG00000027423	Snx5	mmCTAlib_4853	0	60	0	0	0	60
TGCTTAAGTTGTCATACAG	ENSMUSG00000061195	Olfr1289	mmCTAlib_3459	0	60	0	0	0	60
CCTGACTGAGACCGAAGGG	ENSMUSG00000061244	Exoc5	mmCTAlib_40006	0	60	0	0	0	60
TACCGGGTTGAGACCGCAG	ENSMUSG00000091396	Spanxn4	mmCTAlib_62904	0	60	0	0	0	60
AATCAGAGCGGAAGGCCCA	ENSMUSG00000022487	Gtsf1	mmCTAlib_19503	59	0	0	0	0	59
CAACAGAGACAAGGACAGC	ENSMUSG00000019461	Plscr3	mmCTAlib_83531	0	0	0	59	0	59
CATTATAAAATTACAGGGG	ENSMUSG00000026740	Dnajc1	mmCTAlib_289	0	0	59	0	0	59
TGGGCCCCCTATGCCTTGC	ENSMUSG00000028901	Gmeb1	mmCTAlib_79187	0	0	59	0	0	59
TCTGCAAGGCTAAACAGCC	ENSMUSG00000062519	Zfp398	mmCTAlib_20675	0	59	0	0	0	59
AAAATAGGCGGTGCCTTGG	ENSMUSG00000048747	E130114P18Rik	mmCTAlib_77459	58	0	0	0	0	58
TGTCAGCTGCATTATGCGT	ENSMUSG00000024769	Cdc42bpg	mmCTAlib_65406	57	0	1	0	0	58
AATTGCGCCTTCTGCTGTT	ENSMUSG00000026683	Nuf2	mmCTAlib_53860	1	57	0	0	0	58
TGTCAGCGTAATATCTGCA	ENSMUSG00000019088	Dnase1l1	mmCTAlib_25547	0	58	0	0	0	58
ACAGTCCCGGTTTTGGAAT	ENSMUSG00000020634	Ubxn2a	mmCTAlib_62067	0	58	0	0	0	58
ATTCCCCGGAAATATCAGG	ENSMUSG00000020698	Cct6b	mmCTAlib_84707	0	58	0	0	0	58
GACTCAAGGGCATGCAAAA	ENSMUSG00000095002	Olfr798	mmCTAlib_61838	0	58	0	0	0	58
TGTCGGGATTGTGCAAGAA	ENSMUSG00000029861	Fam131b	mmCTAlib_20514	57	0	0	0	0	57
GACAAGAGTGGTCTTTGTG	ENSMUSG00000054931	Zkscan4	mmCTAlib_42385	57	0	0	0	0	57
GATGGTTGATAAGAGAGCC	ENSMUSG00000051172	Olfr672	mmCTAlib_73088	0	57	0	0	0	57
GCGTTGTTGCCGTAGTTGG	ENSMUSG00000053334	Ficd	mmCTAlib_32498	0	57	0	0	0	57
CGTGGCGTATTGTTACCCA	ENSMUSG00000038973	Cldnd2	mmCTAlib_70434	56	0	0	0	0	56
CCAACCAAAGCCAAATGGC	ENSMUSG00000048264	Dip2c	mmCTAlib_42150	0	0	56	0	0	56
GGACGACGTGGCGGTTCCT	ENSMUSG00000028634	Hivep3	mmCTAlib_78481	0	22	34	0	0	56
GCAACTGAGCACATCTGGC	ENSMUSG00000069292	Vmn1r199	mmCTAlib_42551	0	56	0	0	0	56
GTCTGGAACGCCCCTTCTC	ENSMUSG00000026304	Rab17	mmCTAlib_52057	55	0	0	0	0	55
AGCGGAGTAAGGTTCTGGC	ENSMUSG00000034919	Ttc22	mmCTAlib_77661	55	0	0	0	0	55
GGGCACCACCTCGTAACAA	ENSMUSG00000031730	Dhodh	mmCTAlib_49044	0	26	0	0	29	55
CGCGTTAAAGGCAAGGACC	ENSMUSG00000029417	Cxcl9	mmCTAlib_31724	0	19	31	0	5	55
AGCTCCAGAAATAGGTCTC	ENSMUSG00000047720	4922502D21Rik	mmCTAlib_23530	0	40	15	0	0	55
TTTTCCCGTGCTGTCCAAT	ENSMUSG00000059562	Ccdc154	mmCTAlib_7763	21	22	0	11	0	54
AAGCAGGACAGGAGCACAA	ENSMUSG00000041084	Ostc	mmCTAlib_38336	0	51	0	3	0	54
GCCTGAAACGAATGGCAAT	ENSMUSG00000041984	Rptn	mmCTAlib_36828	0	54	0	0	0	54
TACGGGTGAGAGAAGAGCG	ENSMUSG00000050103	Agmo	mmCTAlib_62604	0	54	0	0	0	54
TCTGTTGGGTGAAGCGCTC	ENSMUSG00000068008	Bpifb3	mmCTAlib_5396	0	54	0	0	0	54
GCTCAAATCCCTCAACCTC	ENSMUSG00000006056	Calcoco2	mmCTAlib_85446	53	0	0	0	0	53
AAGTGAGACAGCTTAATAA	ENSMUSG00000058295	Prp2	mmCTAlib_23678	53	0	0	0	0	53
TAGGTTCGTATCTTTGATC	ENSMUSG00000038236	Hoxa7	mmCTAlib_20926	52	0	0	1	0	53
TTGCCATTCGTTTCAGGCT	ENSMUSG00000040340	1700019B03Rik	mmCTAlib_45456	0	53	0	0	0	53
AGGCTGTGTGTGATGGCAT	ENSMUSG00000074849	Spata31d1c	mmCTAlib_44143	0	53	0	0	0	53
CTTCTACTCATACTGAGGG	ENSMUSG00000090549	Rpl28-ps4	mmCTAlib_22787	0	53	0	0	0	53
ACCTCCAGATTCCTCCTCT	ENSMUSG00000030876	Mettl9	mmCTAlib_73978	52	0	0	0	0	52
CAGTGCTTAATGCACCCCA	ENSMUSG00000024072	Yipf4	mmCTAlib_10729	51	0	1	0	0	52
TACCTCTGTTGATGCACAG	ENSMUSG00000038172	Ttc39b	mmCTAlib_77177	50	0	0	2	0	52
TTGGCCGGTCCAAAAAACG	ENSMUSG00000062939	Stat4	mmCTAlib_50772	13	31	0	0	8	52
GGAATTAGAATTGCATTTC	ENSMUSG00000038508	Gdf15	mmCTAlib_47255	0	0	0	0	52	52
ATACTGAAATCCAGACCTC	ENSMUSG00000028369	Svep1	mmCTAlib_76866	0	36	0	0	16	52
TCACGCAACCGCACACCTC	ENSMUSG00000025732	Fam195a	mmCTAlib_7921	0	0	52	0	0	52
TAAAGCTGCGGCGCCCTCT	ENSMUSG00000052681	Rap1b	mmCTAlib_61166	0	0	52	0	0	52
GAGATGTATGGGACCCAAG	ENSMUSG00000017721	Pigt	mmCTAlib_6026	0	52	0	0	0	52
GATTGGACTTGAGGGGTCT	ENSMUSG00000031250	Tnmd	mmCTAlib_26359	0	52	0	0	0	52
ACTAAATGCCGGAACGCTC	ENSMUSG00000045731	Pnoc	mmCTAlib_41143	0	52	0	0	0	52
AGGTCAGCACGCAGAGATC	ENSMUSG00000075510	Fam187a	mmCTAlib_86502	0	52	0	0	0	52
CAGAGCACGCTCGTCCTTC	ENSMUSG00000040919	4930505A04Rik	mmCTAlib_81607	51	0	0	0	0	51
ACCTCGTCTCGCGATACTA	ENSMUSG00000095706	Olfr209	mmCTAlib_56962	51	0	0	0	0	51
GCGGCGTTTCCTGAAGTCA	ENSMUSG00000037363	Letm2	mmCTAlib_46216	1	0	50	0	0	51
ATCCGATTTTAAGCGGTCT	ENSMUSG00000038828	Tmem214	mmCTAlib_30167	0	5	28	18	0	51
CTAAGGGCAACACAATGTG	ENSMUSG00000028392	Bspry	mmCTAlib_76992	0	49	0	2	0	51
CTGGGTGAATGACGTAAGA	ENSMUSG00000045160	Bola3	mmCTAlib_21703	0	0	51	0	0	51
CGGGCAGTTGCTTCCAGCC	ENSMUSG00000029597	Sds	mmCTAlib_32875	0	51	0	0	0	51
GCGTTCCGGCATTTAGTGA	ENSMUSG00000044485	Klk1b11	mmCTAlib_70553	0	51	0	0	0	51
TCGGAGGTCTCCGGCTTCC	ENSMUSG00000026574	Dpt	mmCTAlib_53721	50	0	0	0	0	50
GCCCTGCAGGCTTATGCAA	ENSMUSG00000035439	Haus8	mmCTAlib_47359	50	0	0	0	0	50
GAGTTAGTTGCACGTTCCC	ENSMUSG00000035007	Rundc1	mmCTAlib_86283	0	0	0	0	50	50
ACTGAGGCGAACTATCGCG	ENSMUSG00000004936	Map2k1	mmCTAlib_13912	0	0	50	0	0	50
CTCAGCCCGCTTTACAGAT	ENSMUSG00000034354	Mtmr3	mmCTAlib_81035	0	0	50	0	0	50
GGCGCTGTACGTAGACCAA	ENSMUSG00000079554	Aox2	mmCTAlib_50967	0	0	50	0	0	50
GTCCTCCCCTTCGACGCTG	ENSMUSG00000048764	Tmprss11f	mmCTAlib_31416	0	50	0	0	0	50
GCTGCATCATTCACTAGAT	ENSMUSG00000004707	Ly9	mmCTAlib_54067	49	0	0	0	0	49
GTTACACCTGCTGTCCAGT	ENSMUSG00000022159	Rab2b	mmCTAlib_40304	49	0	0	0	0	49
AGGCACTTTTTGCAGGCGA	ENSMUSG00000025132	Arhgdia	mmCTAlib_87653	49	0	0	0	0	49
TCCAAGTTTAGATAATCTT	ENSMUSG00000044770	Scml4	mmCTAlib_58640	49	0	0	0	0	49
ATGGATGGGAAACCCGAGT	ENSMUSG00000038523	1700003F12Rik	mmCTAlib_5462	26	23	0	0	0	49
GGCGCTGTACGTAGACCAA	ENSMUSG00000037206	Islr	mmCTAlib_13670	0	0	49	0	0	49
AGCGACTGGGCTAGCGGGT	ENSMUSG00000071816	Ssxb5	mmCTAlib_24450	0	49	0	0	0	49
GACACAATAGCAAGTTCCT	ENSMUSG00000053113	Socs3	mmCTAlib_87407	48	0	0	0	0	48
TCCTTAGAGGAGCGGGAAA	ENSMUSG00000066072	Cyp4a10	mmCTAlib_78020	33	15	0	0	0	48
TAAGTCCATTCCGTGGTTG	ENSMUSG00000039200	Atf7ip2	mmCTAlib_55145	2	0	0	28	18	48
TAGTCAAACACCATTTTAC	ENSMUSG00000027508	Pag1	mmCTAlib_34809	0	0	0	48	0	48
AGCGCGCACTCCCCACCAA	ENSMUSG00000048439	Nupl2	mmCTAlib_29869	0	40	0	8	0	48
AGTGGGGCACAAGCCGATC	ENSMUSG00000057719	Sh3rf2	mmCTAlib_28421	0	48	0	0	0	48
GAAGGCACTTCCGCAACAC	ENSMUSG00000022721	Trmt2a	mmCTAlib_55589	47	0	0	0	0	47
ATGTGCACTTGTACCCGCG	ENSMUSG00000029282	Amtn	mmCTAlib_31537	47	0	0	0	0	47
GGAAATGAGAGAAATGCTG	ENSMUSG00000026980	Ly75	mmCTAlib_1397	26	10	0	0	11	47
ACGGAAGTGGCGTGGATAA	ENSMUSG00000027459	Fam110a	mmCTAlib_5153	0	40	0	7	0	47
AAAAGGGGGACGACGACAA	ENSMUSG00000055780	Usp26	mmCTAlib_25055	0	0	47	0	0	47
TTTAGTCACATGGGATTGG	ENSMUSG00000061068	Mcpt4	mmCTAlib_40699	0	0	47	0	0	47
GCACAGGGTTAAGCGGCAG	ENSMUSG00000015656	Hspa8	mmCTAlib_12718	0	47	0	0	0	47
TGTCGAGGGGACCAAACAC	ENSMUSG00000095667	Olfr854	mmCTAlib_11553	0	47	0	0	0	47
GAGCACCTGGTCCTATCTA	ENSMUSG00000005533	Igf1r	mmCTAlib_71510	46	0	0	0	0	46
GCAAAGGTTTGGTGACCAC	ENSMUSG00000017376	Nlk	mmCTAlib_84533	46	0	0	0	0	46
CGAAGCTGGCCGTCCTGCT	ENSMUSG00000050105	Grrp1	mmCTAlib_79434	46	0	0	0	0	46
GCCCAGAGAGACGCGGATC	ENSMUSG00000002908	Kcnn1	mmCTAlib_47318	0	0	46	0	0	46
ATCACAATGCTTTGCGTTG	ENSMUSG00000073768	Olfr1330	mmCTAlib_78384	0	0	46	0	0	46
TTATGCATCTCCTTGACTA	ENSMUSG00000021557	Agtpbp1	mmCTAlib_43949	45	0	0	0	0	45
ATAAGTGTATAAAGAGAAT	ENSMUSG00000037071	Scd1	mmCTAlib_67208	45	0	0	0	0	45
CCTCAAAAGGGGCCAATCC	ENSMUSG00000075112	Olfr1211	mmCTAlib_2665	45	0	0	0	0	45
GAATGTGTATTCTAGATCT	ENSMUSG00000039720	Got1l1	mmCTAlib_46315	21	24	0	0	0	45
GCCAAAGGAGATTGCCGGT	ENSMUSG00000028792	Ak2	mmCTAlib_78938	18	7	20	0	0	45
AGCCAGAACCTGCACCAAT	ENSMUSG00000024734	Zp1	mmCTAlib_65887	0	0	0	0	45	45
TGATTAGGCTCTGAGCTCA	ENSMUSG00000022148	Fyb	mmCTAlib_16405	0	0	45	0	0	45
CTGCCAGAACCAGAATCTC	ENSMUSG00000062232	Rapgef2	mmCTAlib_35906	0	0	45	0	0	45
CCCGCCGCGCCTTGTACTT	ENSMUSG00000043827	Olfr94	mmCTAlib_9328	0	39	6	0	0	45
TTTTGCATCCCCCGGTGTT	ENSMUSG00000008333	Snrpb2	mmCTAlib_4825	0	45	0	0	0	45
ACTTCACCAGGGAAAGGAG	ENSMUSG00000056426	Nat3	mmCTAlib_46988	0	45	0	0	0	45
AAGAAGTGGGAGGAGTCCT	ENSMUSG00000005204	Senp3	mmCTAlib_83469	44	0	0	0	0	44
GCTGACCGGCCAAGGAGAA	ENSMUSG00000034303	Ccdc15	mmCTAlib_12259	44	0	0	0	0	44
ATACTTGAAACATTGAAAG	ENSMUSG00000091794	Vmn2r18	mmCTAlib_34739	44	0	0	0	0	44
TAATCCTCCTATCCCCCCA	ENSMUSG00000006931	Leprel4	mmCTAlib_86070	43	1	0	0	0	44
GTCGTACCCAGCTTGGCGA	ENSMUSG00000018858	Ict1	mmCTAlib_87086	0	0	44	0	0	44
ATGCACGACCGAGGGTGGG	ENSMUSG00000030761	Myo7a	mmCTAlib_72275	0	44	0	0	0	44
AGGAACAATACAATCCACT	ENSMUSG00000003062	Stard3nl	mmCTAlib_42296	43	0	0	0	0	43
AGCCTGGCACCTCATTGGC	ENSMUSG00000041343	Ankrd42	mmCTAlib_72177	43	0	0	0	0	43
GAAGCGAACCGGTCTCCAG	ENSMUSG00000058886	Deaf1	mmCTAlib_75245	0	0	43	0	0	43
CCGCTGAACCTTATGGTGG	ENSMUSG00000059149	Mfsd4	mmCTAlib_52784	0	0	43	0	0	43
CGGCCTCTTCCGGCTGTGT	ENSMUSG00000006720	Zfp184	mmCTAlib_42479	0	43	0	0	0	43
GAGACACTTTGCAGTTTAC	ENSMUSG00000030733	Sh2b1	mmCTAlib_74190	0	43	0	0	0	43
GCTAATAACGCCCAGCTAC	ENSMUSG00000075193	Olfr1051	mmCTAlib_2254	0	43	0	0	0	43
GGGATCACTTAAAGGGGTT	ENSMUSG00000096151	Olfr477	mmCTAlib_73389	0	43	0	0	0	43
GTTTCGGGCTGGAGAATCC	ENSMUSG00000020869	Lrrc59	mmCTAlib_85284	42	0	0	0	0	42
CTCGTAGTTTGCATGGGGG	ENSMUSG00000042275	Pelo	mmCTAlib_45350	42	0	0	0	0	42
CCATGGATCCTGTCTTCTA	ENSMUSG00000031639	Tlr3	mmCTAlib_46619	18	24	0	0	0	42
CAGATGACCATATGCACAG	ENSMUSG00000005698	Ctcf	mmCTAlib_48775	0	0	33	0	9	42
CAACGCTATACCGCCCAAT	ENSMUSG00000031493	Ggn	mmCTAlib_69762	0	0	42	0	0	42
GGCTCAGCTATAATCCCCA	ENSMUSG00000034145	Tmem63c	mmCTAlib_63815	0	6	36	0	0	42
CTGACTGGGCGGGAAGGTC	ENSMUSG00000021095	Gsc	mmCTAlib_64252	0	12	30	0	0	42
AAGGTCTAATACTTTGCCT	ENSMUSG00000073803	4930544L04Rik	mmCTAlib_74839	0	30	12	0	0	42
GTAAAATCATTAGCGTCAA	ENSMUSG00000005089	Slc1a2	mmCTAlib_3198	0	42	0	0	0	42
GGGGTATCTTTCTTCAGTT	ENSMUSG00000024169	Ift140	mmCTAlib_7739	41	0	0	0	0	41
ATGTTTATGCCTCTGTACC	ENSMUSG00000030074	Gxylt2	mmCTAlib_22381	41	0	0	0	0	41
CCGGCCAGGGGGTTTCCTT	ENSMUSG00000038028	9630033F20Rik	mmCTAlib_23399	41	0	0	0	0	41
AGCAACATCCGCGGTTTTG	ENSMUSG00000045838	A430105I19Rik	mmCTAlib_3705	41	0	0	0	0	41
GCGATTTTGGGGACTGTAG	ENSMUSG00000049354	Dcaf7	mmCTAlib_86689	41	0	0	0	0	41
GCTCGCGTGGCCAATTGTA	ENSMUSG00000094701	Olfr916	mmCTAlib_12459	41	0	0	0	0	41
CAAACTGGATGTACTCCCC	ENSMUSG00000034362	Csta1	mmCTAlib_56326	31	10	0	0	0	41
CCTCCTACAGCACCACTAC	ENSMUSG00000013275	Slc41a1	mmCTAlib_52761	0	0	0	9	32	41
AAATCCCGGGTCGGCCTGG	ENSMUSG00000085111	Ascl4	mmCTAlib_60466	0	40	0	0	1	41
TCTATAATTAAATATTCTT	ENSMUSG00000040152	Thbs1	mmCTAlib_3664	0	36	5	0	0	41
TGCAGCCTAACCTGCTCGG	ENSMUSG00000001383	Zmat2	mmCTAlib_28087	0	41	0	0	0	41
ATCACAATGGGTTCCGCCA	ENSMUSG00000030766	Arhgap17	mmCTAlib_74084	0	41	0	0	0	41
AGCGAGCAACCAGGCCAAG	ENSMUSG00000001729	Akt1	mmCTAlib_64617	40	0	0	0	0	40
GGCACGGACCGGTTATTGT	ENSMUSG00000025130	P4hb	mmCTAlib_87648	40	0	0	0	0	40
CCAGAGGGCGGGTCTAGAT	ENSMUSG00000074766	Ism1	mmCTAlib_4780	30	0	10	0	0	40
ACGCAGATCCAACCTACTC	ENSMUSG00000074735	Gm21994	mmCTAlib_5051	0	11	22	0	7	40
CAAACATTTTGCACCCTCA	ENSMUSG00000004609	Cd33	mmCTAlib_70459	0	0	0	40	0	40
AGCCGGGCGTAAGCGGATC	ENSMUSG00000015484	Fam163a	mmCTAlib_53436	0	0	40	0	0	40
GCAACCTGTGGGCTCAGAC	ENSMUSG00000078350	Smim1	mmCTAlib_80592	0	24	16	0	0	40
CGTTCGTGCGCTACTTCTA	ENSMUSG00000000385	Tmprss2	mmCTAlib_57655	0	40	0	0	0	40
GTTGGGATCCGGACTACTA	ENSMUSG00000008690	Ncaph2	mmCTAlib_18511	0	40	0	0	0	40
TAGAAGTAGCGCACGAACG	ENSMUSG00000011034	Slc5a1	mmCTAlib_30367	0	40	0	0	0	40
TCCGGATCCCAACTTTCTG	ENSMUSG00000033809	Alg3	mmCTAlib_55772	0	40	0	0	0	40
CCTCAGGTCAGAGTCGCCC	ENSMUSG00000047221	Fam185a	mmCTAlib_29785	0	40	0	0	0	40
CGACTCTGACCTGAGGCGG	ENSMUSG00000055373	Fut9	mmCTAlib_75965	0	40	0	0	0	40
GTTCTAAGGCCCAGTGCCA	ENSMUSG00000029306	Ibsp	mmCTAlib_32023	39	0	0	0	0	39
TATCTCTGACCCGGCTTAG	ENSMUSG00000043931	Gimap7	mmCTAlib_20758	39	0	0	0	0	39
GGGGGAGAGCACTCTTTTC	ENSMUSG00000038538	Ubn2	mmCTAlib_20261	35	0	4	0	0	39
ATCCGCGCTGTCTGGACTC	ENSMUSG00000042109	Csdc2	mmCTAlib_18055	10	0	0	0	29	39
AATCTCCGACAGATGCTCC	ENSMUSG00000021910	Nisch	mmCTAlib_39531	0	18	8	5	8	39
CACCTGTTCGCTCACTCCT	ENSMUSG00000095916	Vmn1r191	mmCTAlib_42517	0	5	30	0	4	39
ATTCCAATTCCGGAGGGGC	ENSMUSG00000057903	Olfr739	mmCTAlib_40087	0	6	33	0	0	39
GGCGCTGCGCTGGGGTATT	ENSMUSG00000005102	Eif2ak4	mmCTAlib_3680	0	39	0	0	0	39
TTCTTCCGCGTCCCTCCGG	ENSMUSG00000010175	Prox1	mmCTAlib_54733	0	39	0	0	0	39
ACGGATGTCAACTTCGGAG	ENSMUSG00000031955	Bcar1	mmCTAlib_49211	0	39	0	0	0	39
ATCGCTCGAGCCTGGAATG	ENSMUSG00000061132	Blnk	mmCTAlib_66975	0	39	0	0	0	39
CACGGAGTCAACCCCGAAA	ENSMUSG00000061535	C1qtnf7	mmCTAlib_30739	0	39	0	0	0	39
ACAGATACGGAGAAGTGAT	ENSMUSG00000010044	Zmynd10	mmCTAlib_15285	38	0	0	0	0	38
TGACCGCTAAGCCGACTGT	ENSMUSG00000021983	Atp8a2	mmCTAlib_40911	38	0	0	0	0	38
CGGGACTTAGTCAATTCCA	ENSMUSG00000026205	Slc23a3	mmCTAlib_51509	38	0	0	0	0	38
CAGGGAGAACGGCCAATCA	ENSMUSG00000031134	Rbmx	mmCTAlib_25193	38	0	0	0	0	38
CGGCGGCCATATTGATAAA	ENSMUSG00000059610	Olfr222	mmCTAlib_82817	38	0	0	0	0	38
ACTTTGTTCATGGTGGCCC	ENSMUSG00000059981	Taok2	mmCTAlib_74305	38	0	0	0	0	38
TCGGATACTGGGGAGAGGA	ENSMUSG00000025983	Ccdc150	mmCTAlib_50854	32	6	0	0	0	38
CCTTTGGGCATCTAGTAGA	ENSMUSG00000034533	Scn10a	mmCTAlib_16021	4	0	0	34	0	38
ATTCCTTGGCACCGGCGGA	ENSMUSG00000047454	Gphn	mmCTAlib_63339	0	0	0	0	38	38
ACCAGATCTGGCCGCTCAT	ENSMUSG00000000942	Hoxa4	mmCTAlib_20908	0	0	38	0	0	38
CATTTCGGGGTTGACTCCG	ENSMUSG00000003657	Calb2	mmCTAlib_49108	0	38	0	0	0	38
TCTCCGAAGTTGACATCCG	ENSMUSG00000020390	Ube2b	mmCTAlib_82298	0	38	0	0	0	38
AAGCTGTATATAAGGTGGC	ENSMUSG00000022807	Osbpl11	mmCTAlib_56213	0	38	0	0	0	38
CGGGGCTTATCAATTCAGA	ENSMUSG00000031937	Vstm5	mmCTAlib_11404	0	38	0	0	0	38
GCGCAAAGAATAAAATCTT	ENSMUSG00000062103	Olfr924	mmCTAlib_12494	0	38	0	0	0	38
TCTTTGCGCACACAAGTAG	ENSMUSG00000078506	Gm13124	mmCTAlib_80155	0	38	0	0	0	38
CCGAACCTCCATTCGTTCC	ENSMUSG00000039057	Myo16	mmCTAlib_45650	37	0	0	0	0	37
TGGGGACAGACAGTCAAAA	ENSMUSG00000021939	Ctsb	mmCTAlib_41036	11	26	0	0	0	37
GTGGGTATAAATGCGCGCT	ENSMUSG00000075031	Hist1h2bb	mmCTAlib_42748	0	0	1	0	36	37
GTGGGACCTGGCGGGGATT	ENSMUSG00000019734	Tmc4	mmCTAlib_67863	0	0	37	0	0	37
TCTGATAGGGTAGCGCTTC	ENSMUSG00000021981	Cab39l	mmCTAlib_40887_MULTI2	0	0	37	0	0	37
AGGCGAGATTTGGGGAAGA	ENSMUSG00000028886	Eya3	mmCTAlib_79238	0	0	37	0	0	37
TGGGCACGGCCACTTTAAA	ENSMUSG00000071350	Setdb2	mmCTAlib_40894_MULTI2	0	0	37	0	0	37
TGGCGGGAAGAGATGCATC	ENSMUSG00000003585	Sec14l2	mmCTAlib_80996	0	37	0	0	0	37
AAGGGAGAGTGCAAGAGGT	ENSMUSG00000046431	Olfr518	mmCTAlib_73503	0	37	0	0	0	37
CACGCGCAAAAGGGAAAGG	ENSMUSG00000051050	Spink14	mmCTAlib_28490	0	37	0	0	0	37
TGGACTAACTCCAACCGAA	ENSMUSG00000002416	Ndufb2	mmCTAlib_20337	36	0	0	0	0	36
GCCTTAATGTCCATGCACC	ENSMUSG00000021903	Galnt15	mmCTAlib_39596	36	0	0	0	0	36
CCGTCTCATTTTACTTCGC	ENSMUSG00000040650	Cyp2b23	mmCTAlib_69405	36	0	0	0	0	36
CAAAGCACGTCCCGTATTT	ENSMUSG00000043998	Mgat2	mmCTAlib_62967	7	29	0	0	0	36
ATATCCCTAGGGTGTCGAC	ENSMUSG00000015291	Gdi1	mmCTAlib_25556	0	18	15	0	3	36
CAGCCGTTCTCCCCTTTCT	ENSMUSG00000020310	Madcam1	mmCTAlib_59764	0	0	0	36	0	36
TTCTCTTTCGAGTTGGAAT	ENSMUSG00000094535	Olfr850	mmCTAlib_11541	0	25	11	0	0	36
TGTGCGCAAAATATCTCTC	ENSMUSG00000016239	Lonrf3	mmCTAlib_24728	0	36	0	0	0	36
ACTCAGAACGGACCTATCT	ENSMUSG00000035126	Wdr78	mmCTAlib_77584	0	36	0	0	0	36
GCCATCAACGCTCAGCCTC	ENSMUSG00000039128	Cdc123	mmCTAlib_90	0	36	0	0	0	36
GGTCCGTTCTGAGTCAGTC	ENSMUSG00000068819	Olfr1131	mmCTAlib_2451	0	36	0	0	0	36
GTGGCCTTTCCCTCTATTC	ENSMUSG00000091013	Vmn1r1	mmCTAlib_54568	0	36	0	0	0	36
ACGCCTTTGCCGCTGTGAT	ENSMUSG00000095687	Rnaset2a	mmCTAlib_6911	35	0	0	0	0	35
CACGCCCTTGAGCTTTGAT	ENSMUSG00000026525	Opn3	mmCTAlib_54352	0	0	28	0	7	35
AACAGACCTACTACGGGTG	ENSMUSG00000063240	Olfr133	mmCTAlib_9457	0	0	35	0	0	35
TTAGTTGTTCCTCTCCCTC	ENSMUSG00000001525	Tubb5	mmCTAlib_9130	0	35	0	0	0	35
CAGGGGTTTATATGCTACC	ENSMUSG00000020057	Dram1	mmCTAlib_60555	0	35	0	0	0	35
CGGGAGGGACAGGACATTT	ENSMUSG00000022383	Ppara	mmCTAlib_18358	0	35	0	0	0	35
TATAGACTCCCGAGAGGCG	ENSMUSG00000030160	Tmem52b	mmCTAlib_23563	0	35	0	0	0	35
CAGGCTAACAGGTATGGGT	ENSMUSG00000018239	Zcchc10	mmCTAlib_82342	34	0	0	0	0	34
CGGAAACTCAGAGTAACCA	ENSMUSG00000022672	Prkdc	mmCTAlib_55357	34	0	0	0	0	34
CTTGGTACAGTAATCCGAT	ENSMUSG00000024952	Rps6ka4	mmCTAlib_65442	34	0	0	0	0	34
TGGGGTTGAGTTTGTTTGC	ENSMUSG00000063230	Olfr535	mmCTAlib_75051	34	0	0	0	0	34
AGCGCGATCCGCGACCGAT	ENSMUSG00000068068	Gm7735	mmCTAlib_57303	11	23	0	0	0	34
AGCAGGTTCCTTCAGTGTG	ENSMUSG00000090223	Pcp4	mmCTAlib_57627	0	0	0	0	34	34
GTTCATTACATAGGCCCCA	ENSMUSG00000051149	Adnp	mmCTAlib_6312	0	0	34	0	0	34
ACTTCAAGTGACCTGGAGA	ENSMUSG00000058349	Tas2r117	mmCTAlib_23712	0	25	9	0	0	34
TCTAGCTGCCCACGGCAGC	ENSMUSG00000002249	Tead3	mmCTAlib_8198	0	34	0	0	0	34
AGCCTCCGCCCCTTTAACA	ENSMUSG00000017291	Taok1	mmCTAlib_84364	0	34	0	0	0	34
CTTTCGGCTCAGCTCCGCA	ENSMUSG00000020114	Cand1	mmCTAlib_61192	0	34	0	0	0	34
GCGGAGCTGAGCCGAAAGC	ENSMUSG00000026492	Tfb2m	mmCTAlib_54434	0	34	0	0	0	34
AGCTTGCTTCGTGCCCAAT	ENSMUSG00000032353	Tmed3	mmCTAlib_14686	0	34	0	0	0	34
CCAATAGAGATGCACCCAG	ENSMUSG00000033396	Spg11	mmCTAlib_4073	0	34	0	0	0	34
CCTCTGGGTGCATCTCTAT	ENSMUSG00000074811	Hps6	mmCTAlib_67325	0	34	0	0	0	34
ATCTTACACTAACCCTACC	ENSMUSG00000023938	Aars2	mmCTAlib_9662	33	0	0	0	0	33
GCGTCCAAACCAGGTAGCA	ENSMUSG00000029576	Radil	mmCTAlib_34279	33	0	0	0	0	33
TCCTTCAGTACTTGATCCC	ENSMUSG00000054162	Spock3	mmCTAlib_46905	33	0	0	0	0	33
GTCTGAAAGTGGGTTGTGC	ENSMUSG00000056174	Col8a2	mmCTAlib_78807	33	0	0	0	0	33
GCCCCCGCACGTCCTTTTC	ENSMUSG00000062232	Rapgef2	mmCTAlib_35905	33	0	0	0	0	33
ATGTAAGACCTTCCGGTGC	ENSMUSG00000033781	Asb13	mmCTAlib_42041	32	0	0	1	0	33
AGGGTCAGTTTATCGGAGA	ENSMUSG00000031246	Sh3bgrl	mmCTAlib_26227	14	19	0	0	0	33
GCAGGAGTAAGTTCCTAAA	ENSMUSG00000012076	Brms1l	mmCTAlib_62807	11	22	0	0	0	33
TGCCCAGCGTTTTGCGGTG	ENSMUSG00000026972	Arrdc1	mmCTAlib_458	0	0	33	0	0	33
GCTCTCAGTATAGCCCCTA	ENSMUSG00000031922	Cep57	mmCTAlib_11333	0	0	33	0	0	33
GTGTCGTCCAATCGGAAGT	ENSMUSG00000011658	Fuz	mmCTAlib_70733	0	33	0	0	0	33
CAGAATTGGTACCCGGCTT	ENSMUSG00000025759	Mfsd8	mmCTAlib_35349	0	33	0	0	0	33
GACAGAAATGTGGTCTCGG	ENSMUSG00000033386	Frrs1	mmCTAlib_38044	0	33	0	0	0	33
GCTGAGGCACATTAAGACC	ENSMUSG00000036820	Amdhd2	mmCTAlib_7518	0	33	0	0	0	33
GGGTACCAATTCTGAACAC	ENSMUSG00000040661	Rad54l2	mmCTAlib_15221	0	33	0	0	0	33
ACGCCTTCTGGCGGGTCTC	ENSMUSG00000022321	Cdh10	mmCTAlib_16608	32	0	0	0	0	32
CTATGCTCCGCCTTTTCCG	ENSMUSG00000061615	Hist1h2ab	mmCTAlib_42752	32	0	0	0	0	32
GCTCCAACCTCAATCTCCT	ENSMUSG00000061959	Ces1e	mmCTAlib_48296	32	0	0	0	0	32
TAAAGTGTGAAAGAAGCGG	ENSMUSG00000062609	Kcnj15	mmCTAlib_57576	32	0	0	0	0	32
TCCTTGGCAGCAGAGTGAT	ENSMUSG00000067642	Gpr113	mmCTAlib_30118	32	0	0	0	0	32
GTAAGCTGAAGTGCTGTCT	ENSMUSG00000102367	Kiss1	mmCTAlib_52865_MULTI2	32	0	0	0	0	32
GGCGGGGCGTTAGGAAACC	ENSMUSG00000103421	Golt1a	mmCTAlib_52860_MULTI2	32	0	0	0	0	32
GGAGCCAAAACACGGAGGC	ENSMUSG00000040770	Il25	mmCTAlib_40480	28	4	0	0	0	32
GCGTTTACTGTATTAAAAG	ENSMUSG00000024754	Tmem2	mmCTAlib_66400	26	0	6	0	0	32
CTACTAGTCAGCCAATCGG	ENSMUSG00000078652	Psme3	mmCTAlib_86261	0	0	28	0	4	32
GGTCTTGGACTCTCTGTCT	ENSMUSG00000032899	Styk1	mmCTAlib_23633	0	0	32	0	0	32
GCCACCCCGTTTTTACTAA	ENSMUSG00000070690	5830473C10Rik	mmCTAlib_31619	0	0	32	0	0	32
CAGCTGGTTCAAGCTTTCT	ENSMUSG00000094302	Olfr644	mmCTAlib_72961	0	0	32	0	0	32
ACAGCAGGTGAAGACCGGA	ENSMUSG00000029669	Tspan12	mmCTAlib_19808	0	32	0	0	0	32
AGTTACCGCCCCCAATCTC	ENSMUSG00000036480	Prss56	mmCTAlib_51882	0	32	0	0	0	32
ATTGGGGGCGGTAACTGAA	ENSMUSG00000040550	Otud6b	mmCTAlib_75815	0	32	0	0	0	32
CGTGAGCGCCTGCGTCTCT	ENSMUSG00000012519	Mlkl	mmCTAlib_49179	31	0	0	0	0	31
AAGGAACCATCCGCGCCCA	ENSMUSG00000013562	4833413E03Rik	mmCTAlib_8423	31	0	0	0	0	31
TGGCAAAATGTCCTTTGCA	ENSMUSG00000034161	Scx	mmCTAlib_17469	31	0	0	0	0	31
AGGTTGGGGACACTTGTCT	ENSMUSG00000035835	Lppr3	mmCTAlib_59824	31	0	0	0	0	31
AATGCCACTGATTCCCTAC	ENSMUSG00000037253	Mex3c	mmCTAlib_29195	31	0	0	0	0	31
CGGTGGGACGCTGAAGAAT	ENSMUSG00000070695	Cntnap5a	mmCTAlib_52449	31	0	0	0	0	31
TCATCACCTCGGCTCCGGG	ENSMUSG00000073977	Olfr549	mmCTAlib_72635	31	0	0	0	0	31
CCATACCCATTCATCAATA	ENSMUSG00000102312	Pcdha3	mmCTAlib_28097	27	0	0	4	0	31
CCGAGAAACCCCACCCATC	ENSMUSG00000102752	Gm7694	mmCTAlib_53903	5	0	26	0	0	31
GTCAGCTCTGTTTCTCTCC	ENSMUSG00000000028	Cdc45	mmCTAlib_55645	4	22	0	4	1	31
TGAGGTTATTGAGGAGGCT	ENSMUSG00000023169	Slc38a1	mmCTAlib_18696	0	31	0	0	0	31
TGTCGCTTTAGCTGGGGCT	ENSMUSG00000032300	1700017B05Rik	mmCTAlib_13573	0	31	0	0	0	31
AGCGTTTACGTTGTACATC	ENSMUSG00000054716	Zfp771	mmCTAlib_74396	0	31	0	0	0	31
CGGAAAAGTAGTCGGAAAA	ENSMUSG00000071267	Zfp942	mmCTAlib_7347	0	31	0	0	0	31
GGGAATCCGCTTGGTTGCA	ENSMUSG00000029642	Polr1d	mmCTAlib_34594	30	0	0	0	0	30
AGTCGGCACCTATGAATCC	ENSMUSG00000050954	Zfp169	mmCTAlib_43448	30	0	0	0	0	30
CGGGGTCACAGTGGCTAAT	ENSMUSG00000053442	4930597O21Rik	mmCTAlib_21309	30	0	0	0	0	30
GAGATGCACTCTGCCGGGA	ENSMUSG00000053536	Cstf2t	mmCTAlib_66652	30	0	0	0	0	30
GACAAATCTCATGTTACCA	ENSMUSG00000029433	Diablo	mmCTAlib_33191	21	0	9	0	0	30
TCCCTAGTGCCCCCCTCTG	ENSMUSG00000040875	Osbpl10	mmCTAlib_15908	20	10	0	0	0	30
ATCGTATCGTCTACATACA	ENSMUSG00000039770	Ypel5	mmCTAlib_10673	13	2	0	15	0	30
ACTCGTGGTGCCCGCCTTT	ENSMUSG00000026904	Slc4a10	mmCTAlib_1427	12	0	0	0	18	30
TAGAGCTTCAGTACTTCCT	ENSMUSG00000003477	Inmt	mmCTAlib_21039	9	21	0	0	0	30
GCTCACAATCCTTCATTCA	ENSMUSG00000030216	Wbp11	mmCTAlib_23873	9	21	0	0	0	30
CCAAGAAGTTGAGTCCCCA	ENSMUSG00000022103	Gfra2	mmCTAlib_41433	0	18	5	0	7	30
GTGGTGGATGGGTGTCTCT	ENSMUSG00000026313	Hdac4	mmCTAlib_52128	0	21	0	9	0	30
GCATTGAAATTCATCAACA	ENSMUSG00000031657	Heatr3	mmCTAlib_48168	0	0	30	0	0	30
GCTGGTCTACGGTGGGTAG	ENSMUSG00000038708	Golga4	mmCTAlib_15946	0	0	30	0	0	30
CCAGGCTCCCACCAATCCT	ENSMUSG00000039321	Uts2r	mmCTAlib_87779	0	0	30	0	0	30
CTCTGGCGTCCGGCCAACA	ENSMUSG00000001143	Lman2l	mmCTAlib_50422	0	30	0	0	0	30
GATGTACAACGTAAACGCT	ENSMUSG00000022155	Mroh2b	mmCTAlib_16367	0	30	0	0	0	30
AGAAGGTTCCAGGGAATAG	ENSMUSG00000035456	Prdm8	mmCTAlib_31842	0	30	0	0	0	30
AGGAGGGAGTAGCGATCGC	ENSMUSG00000051232	Tmem199	mmCTAlib_84509	0	30	0	0	0	30
GGTGGCTTGGCCAGGATTG	ENSMUSG00000056174	Col8a2	mmCTAlib_78808	0	30	0	0	0	30
TAAGGGGTCCCCTATTCCC	ENSMUSG00000062564	Tex28	mmCTAlib_25519	0	30	0	0	0	30
AGATCAGCTCGCTTTTTCT	ENSMUSG00000100208	Olfr601	mmCTAlib_72790	0	30	0	0	0	30
CCAAGTTAAGCCCTGCAAA	ENSMUSG00000029787	Avl9	mmCTAlib_21081	29	0	0	0	0	29
CGCTGAAGATCTGCCAAAA	ENSMUSG00000032436	Cmtm7	mmCTAlib_15891	29	0	0	0	0	29
TTCACACGGTCAGTTCCCA	ENSMUSG00000034867	Ankrd27	mmCTAlib_70301	29	0	0	0	0	29
TCGATATAATCTTAGACCT	ENSMUSG00000038563	Eftud1	mmCTAlib_71884_MULTI2	29	0	0	0	0	29
TATTGTTCTGCAGTCAGAG	ENSMUSG00000038570	Fam154b	mmCTAlib_71880_MULTI2	29	0	0	0	0	29
GCCCCCGTCTCTATCCCAT	ENSMUSG00000062590	Armc9	mmCTAlib_51816	29	0	0	0	0	29
AAATTAGCCGACAGCTCCA	ENSMUSG00000064215	Ifi27	mmCTAlib_64150	29	0	0	0	0	29
AGAGGGCTCACTCCCCCTA	ENSMUSG00000028194	Ddah1	mmCTAlib_38680	28	1	0	0	0	29
TTACAACAATGATTAACCT	ENSMUSG00000021303	Gng4	mmCTAlib_42204	26	3	0	0	0	29
GCGTCCTATCAAAAATACT	ENSMUSG00000086277	4930558K02Rik	mmCTAlib_53601	25	4	0	0	0	29
GCTCCCAGAGAATCCTCTC	ENSMUSG00000023971	Rrp36	mmCTAlib_9827	19	9	1	0	0	29
GCACGATCGCTATCAAACA	ENSMUSG00000028538	St3gal3	mmCTAlib_78286	0	3	0	0	26	29
AACTGGAAAGGGTGATCCA	ENSMUSG00000024935	Slc1a1	mmCTAlib_66549	0	0	29	0	0	29
GAACTTCTGTTTCTAGGGG	ENSMUSG00000073490	AI607873	mmCTAlib_54249	0	0	29	0	0	29
TAGGGATTTTTGCGCCCCA	ENSMUSG00000022586	Ly6i	mmCTAlib_17284	0	7	22	0	0	29
GGTGAGAGACGTAGAGCCT	ENSMUSG00000002728	Naa20	mmCTAlib_4908	0	29	0	0	0	29
TCCCCACTATCGCGAGAAG	ENSMUSG00000015619	Gata3	mmCTAlib_117	0	29	0	0	0	29
TCCTCTTCTCGCGATAGTG	ENSMUSG00000022340	Sybu	mmCTAlib_16800	0	29	0	0	0	29
TTCGCAGACAATGCTGTCC	ENSMUSG00000038489	Polr2l	mmCTAlib_75300	0	29	0	0	0	29
AACTCTTCAATTCCAGGGG	ENSMUSG00000041298	Katnal1	mmCTAlib_34657	0	29	0	0	0	29
CCCCTGGAATTGAAGAGTT	ENSMUSG00000041735	Gm13178	mmCTAlib_80167	0	29	0	0	0	29
GTTGGGTACAGGGTAGGAT	ENSMUSG00000047911	Npm2	mmCTAlib_41422	0	29	0	0	0	29
TGGGACAGCCAAGCCAATA	ENSMUSG00000095484	Olfr1480	mmCTAlib_66228	0	29	0	0	0	29
CATCACAAACATAAGACAC	ENSMUSG00000040957	Cables1	mmCTAlib_27444	28	0	0	0	0	28
TCCTCTAGAGCCTCAAAGA	ENSMUSG00000045211	Nudt18	mmCTAlib_41401	28	0	0	0	0	28
TCCACCAGTTAACGCATCA	ENSMUSG00000048039	Isg20l2	mmCTAlib_36166	28	0	0	0	0	28
GCAGCTCCCATTATAAGTG	ENSMUSG00000041429	Nthl1	mmCTAlib_7610	23	0	5	0	0	28
CGGTCCAGCTGGAGAGACC	ENSMUSG00000059013	Sh2d3c	mmCTAlib_1361	20	1	7	0	0	28
ATCGTCTGCTGCCACACCC	ENSMUSG00000073770	Olfr1333	mmCTAlib_78378	18	7	0	3	0	28
TTCTTCGAGGACAACCATC	ENSMUSG00000028906	Epb4.1	mmCTAlib_79173	0	18	0	10	0	28
TGTACGGTCATCCACAAGA	ENSMUSG00000020804	Aanat	mmCTAlib_87302	0	0	28	0	0	28
GTTGAGAGTGTCCTGGACG	ENSMUSG00000038690	Atp5j2	mmCTAlib_34496	0	0	28	0	0	28
CTCCGCTTATATGTTGCGC	ENSMUSG00000040759	Cmtm5	mmCTAlib_40482	0	0	28	0	0	28
CGCGAGAATTCAACGCAGT	ENSMUSG00000043572	Pars2	mmCTAlib_77666	0	0	28	0	0	28
TAGCTCCAGGGTGTCAGAT	ENSMUSG00000022856	Tmem41a	mmCTAlib_55840	0	4	24	0	0	28
CGCGATATTCCGCGCTCCG	ENSMUSG00000050961	AY358078	mmCTAlib_40236	0	18	10	0	0	28
AGATACCTCGGGCCAATCA	ENSMUSG00000001247	Lsr	mmCTAlib_70110	0	28	0	0	0	28
CCCGAGGTATCTAACGTGA	ENSMUSG00000020925	Ccdc43	mmCTAlib_86474	0	28	0	0	0	28
CCGGGTTGGGTGACGAGAC	ENSMUSG00000024759	Atl3	mmCTAlib_65573	0	28	0	0	0	28
GTGTTGGCAAGTCGCTGAT	ENSMUSG00000027596	a	mmCTAlib_5499	0	28	0	0	0	28
TGGACCGGATTTTGGAAGG	ENSMUSG00000031130	Brs3	mmCTAlib_25170	0	28	0	0	0	28
ACGGAAGAACGGCGCGTCC	ENSMUSG00000037681	Esyt3	mmCTAlib_14891	0	28	0	0	0	28
CGTGAGAGCCAGTCGGAAA	ENSMUSG00000047298	Kcnv2	mmCTAlib_66533	0	28	0	0	0	28
GCGGGCCTTTAAAGAGGAC	ENSMUSG00000063179	Pstk	mmCTAlib_74713	0	28	0	0	0	28
CCGCTGGGAATCGTAGTCC	ENSMUSG00000018507	Trpv2	mmCTAlib_83074	27	0	0	0	0	27
CCCTTTTTCCGGTTGCGTA	ENSMUSG00000031731	Ap1g1	mmCTAlib_49072	27	0	0	0	0	27
TGCCGCTGAATAGAACTTT	ENSMUSG00000032398	Snapc5	mmCTAlib_13905	27	0	0	0	0	27
TTCTGTAAACTCGTGCTGA	ENSMUSG00000048399	Tprg	mmCTAlib_55950	27	0	0	0	0	27
ACTCGGGGATCCCCGAGCT	ENSMUSG00000061111	Fam195b	mmCTAlib_87638	27	0	0	0	0	27
TGTCCGTGATTAGTGTCCT	ENSMUSG00000097810	G730046D07Rik	mmCTAlib_74205	27	0	0	0	0	27
CAATGGCTATGCCCCAGAA	ENSMUSG00000062760	1810041L15Rik	mmCTAlib_18292	20	0	7	0	0	27
TCTGTAATATCTCATATCC	ENSMUSG00000024037	Wdr4	mmCTAlib_8413	9	18	0	0	0	27
GCATGGTGTACCTATACCA	ENSMUSG00000032056	Btg4	mmCTAlib_13282	8	19	0	0	0	27
CCCGCAAGCCAGCTTGTGT	ENSMUSG00000020309	Chac2	mmCTAlib_81631	0	0	0	0	27	27
TCCGGCCTGCTTCCGTTTC	ENSMUSG00000093866	Olfr802	mmCTAlib_61855	0	25	0	0	2	27
CTTTTCCGGGAGCTTTCCT	ENSMUSG00000026938	Fcna	mmCTAlib_676	0	0	26	0	1	27
TCCTCGCCAACAAAATTCA	ENSMUSG00000022619	Mapk8ip2	mmCTAlib_18558	0	0	27	0	0	27
CAGGCCCCTGACCAAGTAT	ENSMUSG00000024561	Mbd1	mmCTAlib_29237	0	0	27	0	0	27
AGGGTTAAACGCTGCTGTG	ENSMUSG00000056366	Fabp3-ps1	mmCTAlib_60504	0	0	27	0	0	27
GTGCTTCGGCCAGAGCTCG	ENSMUSG00000044791	Setd2	mmCTAlib_15693	0	16	11	0	0	27
TGAACAGATCCTGACAGCA	ENSMUSG00000025527	Satl1	mmCTAlib_26262	0	22	5	0	0	27
GCGGGTACCATCGAGAACA	ENSMUSG00000005640	Insrr	mmCTAlib_36146	0	27	0	0	0	27
GGACGCGCCGTTCTTCCGT	ENSMUSG00000022552	Sharpin	mmCTAlib_17448_MULTI2	0	27	0	0	0	27
AAGTGCGCACGCGCACGAC	ENSMUSG00000022553	Maf1	mmCTAlib_17446_MULTI2	0	27	0	0	0	27
ACTGCACTTAGCTCCTGGA	ENSMUSG00000026650	Meig1	mmCTAlib_20	0	27	0	0	0	27
CGTGCGCACTTCAGTCCCG	ENSMUSG00000032067	Pts	mmCTAlib_13192	0	27	0	0	0	27
TCCTGGATGGACAGAGGCG	ENSMUSG00000048834	Vstm2a	mmCTAlib_81340	0	27	0	0	0	27
AAGAGGCGGGGTCGATTGA	ENSMUSG00000056592	Zfp658	mmCTAlib_70461	0	27	0	0	0	27
CCTCAACGGCCTACTGCAG	ENSMUSG00000060427	Zfp868	mmCTAlib_47040	0	27	0	0	0	27
GAGATTGCAGGCCCTAGGC	ENSMUSG00000094531	Olfr671	mmCTAlib_73085	0	27	0	0	0	27
TTTCCACCCTGCTGACTCA	ENSMUSG00000028298	Cga	mmCTAlib_76090	26	0	0	0	0	26
GAAATCCCAAATTATGAAG	ENSMUSG00000066456	Hmgn3	mmCTAlib_14560	26	0	0	0	0	26
GTAGTCAACTCTGATTTGA	ENSMUSG00000059586	Nsmce2	mmCTAlib_17017	18	8	0	0	0	26
GATCACGTTCCAGGGGCAG	ENSMUSG00000020422	Tns3	mmCTAlib_81277	17	9	0	0	0	26
TAATGGAGATTGCGTGACC	ENSMUSG00000071158	Gm156	mmCTAlib_23596	12	14	0	0	0	26
CTGCAGCCCAGCCATATGG	ENSMUSG00000066964	Tmem211	mmCTAlib_32472	8	18	0	0	0	26
CGAGGCCCCGCTACTTCTC	ENSMUSG00000020048	Hsp90b1	mmCTAlib_60495_MULTI2	7	0	19	0	0	26
TTGGCTCGGTGTTCTTCTC	ENSMUSG00000044937	BC030307	mmCTAlib_60498_MULTI2	7	0	19	0	0	26
GTAACGCGATACCGGCTGG	ENSMUSG00000032026	Rexo2	mmCTAlib_13109	0	0	11	0	15	26
TGATGCCGCACAGCATTCT	ENSMUSG00000036961	Wnt8b	mmCTAlib_67214	0	0	0	26	0	26
GCTAACTTGCACACCCAAC	ENSMUSG00000050766	Ear14	mmCTAlib_40215	0	0	21	5	0	26
AGTTCACCACTTCAAAGTC	ENSMUSG00000059901	Adamts14	mmCTAlib_59000	0	0	26	0	0	26
CCGCTGACCCTCTGAGGTG	ENSMUSG00000062621	Olfr911-ps1	mmCTAlib_12438	0	0	26	0	0	26
TCTGATTTGCTGCGGGCGT	ENSMUSG00000028636	Ppcs	mmCTAlib_78450	0	20	6	0	0	26
ACACTCCCAGAGCCGGAAA	ENSMUSG00000094651	Gal3st2	mmCTAlib_52296	0	25	1	0	0	26
GCAGTAGGCCGTTGAGGGT	ENSMUSG00000002477	Snrpd1	mmCTAlib_27420	0	26	0	0	0	26
GCCGGAGAAGTCCCGCCTA	ENSMUSG00000028137	Celf3	mmCTAlib_36891	0	26	0	0	0	26
CCTTGCTATAGCTAGCGTC	ENSMUSG00000028549	Itgb3bp	mmCTAlib_77515	0	26	0	0	0	26
GCTAGCTATAGCAAGGACG	ENSMUSG00000032121	Tmem218	mmCTAlib_12251	0	26	0	0	0	26
GTGAGCTCGCGGGGTTTGG	ENSMUSG00000036459	Wtip	mmCTAlib_70212	0	26	0	0	0	26
TTCAGCCGCAAACCTGAAG	ENSMUSG00000049734	Trex1	mmCTAlib_15573	0	26	0	0	0	26
TTGCGGCTGAAAAAGCTTC	ENSMUSG00000053291	Rab4b	mmCTAlib_69436	0	26	0	0	0	26
CGGGACACGTGAATCCACA	ENSMUSG00000067973	Gm6994	mmCTAlib_41581	0	26	0	0	0	26
TGGAGGACTTCCGGATCGG	ENSMUSG00000075269	Bex6	mmCTAlib_56117	0	26	0	0	0	26
AGTCTCTGAAGACCGACCA	ENSMUSG00000095831	Olfr453	mmCTAlib_20572	0	26	0	0	0	26
ACGAGTTGTCAGCGGAGAA	ENSMUSG00000005824	Tnfsf14	mmCTAlib_10406	25	0	0	0	0	25
GACTTACGTCATCCGACAC	ENSMUSG00000020220	Vps13d	mmCTAlib_80180	25	0	0	0	0	25
CAAACTCTGCTCCTTCCTT	ENSMUSG00000025328	Padi3	mmCTAlib_79911	25	0	0	0	0	25
TTTGAGCTGAAATATCAAA	ENSMUSG00000042379	Esm1	mmCTAlib_45307	25	0	0	0	0	25
CGTTATCGCCCTGCATCCT	ENSMUSG00000053702	Nebl	mmCTAlib_273	25	0	0	0	0	25
GGCGGATAGCTCAGTATTC	ENSMUSG00000068740	Celsr2	mmCTAlib_37861	25	0	0	0	0	25
GTGGCACCTGCCGACTCCA	ENSMUSG00000075151	Olfr1136	mmCTAlib_2467	25	0	0	0	0	25
ATATGTTATATCATTTTAT	ENSMUSG00000014402	Tsg101	mmCTAlib_71135	24	1	0	0	0	25
AAGCTGCTTCGCGGATCTC	ENSMUSG00000015980	Lrrc27	mmCTAlib_74907	21	0	4	0	0	25
GCTTTGGGCCAGCATTCTT	ENSMUSG00000086598	Btbd18	mmCTAlib_1992	19	0	6	0	0	25
GCCTTTCCGTTGAGTTGCT	ENSMUSG00000020775	Mrpl38	mmCTAlib_87233	15	0	10	0	0	25
TACACGCCCCTTCGCTCCT	ENSMUSG00000009471	Myod1	mmCTAlib_71079	14	11	0	0	0	25
TGACGCAGAGTGTGTGCGT	ENSMUSG00000022803	Popdc2	mmCTAlib_56451	14	11	0	0	0	25
AGTTTTCACAAATTCTTTG	ENSMUSG00000020589	Fam49a	mmCTAlib_62175	3	0	22	0	0	25
CCAGTCATTGCCATGAAGA	ENSMUSG00000016552	Foxred2	mmCTAlib_17638	1	0	24	0	0	25
GCAGGTATTTAGCTGGAAA	ENSMUSG00000060863	Tcl1b2	mmCTAlib_64284	0	20	0	0	5	25
TCCCTGATTGGACACATCT	ENSMUSG00000023923	Tbc1d5	mmCTAlib_10074	0	14	8	0	3	25
TCCGTCCCTCACCACTCTA	ENSMUSG00000053161	Daw1	mmCTAlib_51746	0	0	0	25	0	25
CACATACGGGTGAGCAAGA	ENSMUSG00000029036	Atad3a	mmCTAlib_80762	0	0	25	0	0	25
GTGGGAGGGACGTGTTCGC	ENSMUSG00000031821	Gins2	mmCTAlib_49475	0	0	25	0	0	25
CCTCATGTTTAGTCTCATC	ENSMUSG00000050930	Map10	mmCTAlib_49849	0	0	25	0	0	25
GCTAATATCATTACTGCCT	ENSMUSG00000074212	Dnajb14	mmCTAlib_38483	0	0	25	0	0	25
CAAGCTTATTGGTGTTGCT	ENSMUSG00000004264	Phb2	mmCTAlib_23155	0	25	0	0	0	25
CCAGCAACACCAATAAGCT	ENSMUSG00000007603	Dus3l	mmCTAlib_10314	0	25	0	0	0	25
CTAGGACAGGTGTAGGTGT	ENSMUSG00000020716	Nf1	mmCTAlib_84567	0	25	0	0	0	25
GAAGAAACCGGTCCTCCAT	ENSMUSG00000020905	Usp43	mmCTAlib_83242	0	25	0	0	0	25
TAGCACAGATATGGATATT	ENSMUSG00000022533	Atp13a3	mmCTAlib_56043	0	25	0	0	0	25
TCCTAGCTCCGCCTACACC	ENSMUSG00000028140	Mrpl9	mmCTAlib_36884	0	25	0	0	0	25
AATCAGCGCCTAGAGCCCG	ENSMUSG00000039224	D1Pas1	mmCTAlib_54687	0	25	0	0	0	25
AGAGGGTGTGTGCGCTCTT	ENSMUSG00000046716	Vmn1r67	mmCTAlib_68261	0	25	0	0	0	25
AGTTGGGACGTGTGTTCCG	ENSMUSG00000056004	9330182L06Rik	mmCTAlib_29684	0	25	0	0	0	25
TCTAGGCGCTGATTGGCTG	ENSMUSG00000072955	Tmsb15l	mmCTAlib_26582_MULTI2	0	25	0	0	0	25
CATGCCCCGCAGTCTCCAG	ENSMUSG00000089768	Tmsb15b1	mmCTAlib_26586_MULTI2	0	25	0	0	0	25
CTGTCCGCGATGGACTCCA	ENSMUSG00000090165	Ugt1a10	mmCTAlib_51944	0	25	0	0	0	25
AAGGGACTGGGAATTTCTC	ENSMUSG00000006435	Neurl1a	mmCTAlib_67473	24	0	0	0	0	24
TCTACTTGGGTGACAAGAG	ENSMUSG00000020630	Rnaseh1	mmCTAlib_62377	24	0	0	0	0	24
AATTGGCACTCAGCCCATG	ENSMUSG00000029433	Diablo	mmCTAlib_33190	24	0	0	0	0	24
GCACAATCTCACCAGCACT	ENSMUSG00000031781	Ciapin1	mmCTAlib_48419	24	0	0	0	0	24
CAGGCGTGGCAACTGTTCG	ENSMUSG00000032942	Ucp3	mmCTAlib_72439	24	0	0	0	0	24
ACGTTTCTTCCCTAGACCA	ENSMUSG00000035051	Dhx57	mmCTAlib_10863	24	0	0	0	0	24
GCCCAAACATAACCGAGTC	ENSMUSG00000035187	Nkx6-1	mmCTAlib_31950	24	0	0	0	0	24
ATGTAGGTGGGACAGTCCG	ENSMUSG00000040681	Hmgn1	mmCTAlib_57600	24	0	0	0	0	24
GGAGCTCAGTAGGCGCCTT	ENSMUSG00000042041	2010003K11Rik	mmCTAlib_64984	24	0	0	0	0	24
GCTCTCTATTTCCCCTGAA	ENSMUSG00000043308	Vmn1r75	mmCTAlib_68302	24	0	0	0	0	24
GCAACCTGCCAGAACAGAT	ENSMUSG00000050345	4930486L24Rik	mmCTAlib_44006	24	0	0	0	0	24
CTGCAGGACGCCGGCTTTC	ENSMUSG00000056606	Gm10000	mmCTAlib_64256	24	0	0	0	0	24
CAAGGATCCAAATTTGCGT	ENSMUSG00000021952	Xpo4	mmCTAlib_40820	22	0	2	0	0	24
TGACACCCTAAGGGTTGAC	ENSMUSG00000027185	Nat10	mmCTAlib_3234	21	0	0	3	0	24
GGACTCTGATTTCCGAAAC	ENSMUSG00000028410	Dnaja1	mmCTAlib_76141	19	5	0	0	0	24
CTCCTTGCCTTTACTGCTA	ENSMUSG00000028329	Xpa	mmCTAlib_76555	15	0	9	0	0	24
GTCAGGTGGTAAAGCACAC	ENSMUSG00000027134	Lpcat4	mmCTAlib_3546	1	0	23	0	0	24
GACCCTATCGTATGCTGTG	ENSMUSG00000016942	Tmprss6	mmCTAlib_17692	0	15	4	0	5	24
CCAAAGCACTGGGGCCTGG	ENSMUSG00000052406	Rexo4	mmCTAlib_852	0	13	0	9	2	24
TCACCATTGGTCGCCGCCT	ENSMUSG00000079299	Klrb1	mmCTAlib_23491	0	0	0	24	0	24
CTGGAGTCGTCATAATTGT	ENSMUSG00000002413	Braf	mmCTAlib_20341	0	0	24	0	0	24
ACGCGCACGCGTTCCAAAA	ENSMUSG00000032818	Loxhd1	mmCTAlib_29327	0	0	24	0	0	24
AGATTGTATCCACGTGCCA	ENSMUSG00000042216	Sgsm1	mmCTAlib_32476	0	0	24	0	0	24
CCATCCAACTCACCTACAA	ENSMUSG00000049694	BC048671	mmCTAlib_22149	0	0	24	0	0	24
AAAATTTACAATGGCAAGG	ENSMUSG00000066154	Mup3	mmCTAlib_76946	0	0	24	0	0	24
GATGGGAGACTCCACCCGC	ENSMUSG00000025403	Shmt2	mmCTAlib_61446	0	4	20	0	0	24
TAGCGCGGACAAAATCTCC	ENSMUSG00000031355	Arhgap6	mmCTAlib_27266	0	24	0	0	0	24
TCCATCGCGGACAGTGTTT	ENSMUSG00000055116	Arntl	mmCTAlib_73680	0	24	0	0	0	24
TTTTGTCCGCGCTAGCCGC	ENSMUSG00000069378	Prdm6	mmCTAlib_28688	0	24	0	0	0	24
AAGGACTGCCCTGCTAATG	ENSMUSG00000095527	Olfr888	mmCTAlib_12363	0	24	0	0	0	24
AGTAACGTGTGCAGCTCAC	ENSMUSG00000017764	Zswim1	mmCTAlib_6106	23	0	0	0	0	23
GTTTTGCGGGAATGGTTAG	ENSMUSG00000031548	Sfrp1	mmCTAlib_46144	23	0	0	0	0	23
AAGCCTCAGTCCCTCCACG	ENSMUSG00000031762	Mt2	mmCTAlib_48346	23	0	0	0	0	23
AACATAAGCTCTGCCTCTG	ENSMUSG00000046785	Epm2aip1	mmCTAlib_15800	23	0	0	0	0	23
CATGGAGTACTCGGCCCCA	ENSMUSG00000074433	Lce3e	mmCTAlib_36796	23	0	0	0	0	23
CCCCACAAAGTCATCATCG	ENSMUSG00000094379	Vmn1r202	mmCTAlib_42561	23	0	0	0	0	23
TGTCCTATACCCTGGCCTT	ENSMUSG00000045725	Prr15	mmCTAlib_20988	7	0	0	16	0	23
ACGAGGTCGGAAACCTACA	ENSMUSG00000028327	Stra6l	mmCTAlib_76528	2	21	0	0	0	23
GAAATTACAGGTGGCTCCT	ENSMUSG00000038205	Prkab2	mmCTAlib_37288	2	21	0	0	0	23
TTAAAGGGCGTGTCTTGGG	ENSMUSG00000041236	Vps41	mmCTAlib_42289	0	8	0	0	15	23
CCATTCTCATGTTTTGTGC	ENSMUSG00000022941	Ripply3	mmCTAlib_57546	0	0	0	23	0	23
GCCTGCCCATAGGACATCA	ENSMUSG00000051727	Kctd14	mmCTAlib_72235	0	0	23	0	0	23
TGGAAAGGTCTTTTCATCC	ENSMUSG00000066257	Olfr206	mmCTAlib_56958	0	0	23	0	0	23
CCTCCTGGCTATTGGAACG	ENSMUSG00000071573	Rnls	mmCTAlib_66694	0	0	23	0	0	23
CCGGGTTTGTAGCTTACCA	ENSMUSG00000001021	S100a3	mmCTAlib_36610	0	23	0	0	0	23
GACAGCTACAAGGGTGATC	ENSMUSG00000022357	Klhl38	mmCTAlib_16960	0	23	0	0	0	23
TAAGCTACAAACCCGGGAG	ENSMUSG00000028268	Gbp3	mmCTAlib_38601	0	23	0	0	0	23
AATTAACTAGGTGGCCAAC	ENSMUSG00000032599	Ip6k2	mmCTAlib_15523	0	23	0	0	0	23
CAGCGTCCTGCATCTTACA	ENSMUSG00000035181	Heatr5a	mmCTAlib_62719	0	23	0	0	0	23
CATGTAAGATGCAGGACGC	ENSMUSG00000037643	Prkci	mmCTAlib_35100	0	23	0	0	0	23
TAGAGCTGCCCCCTCAGAG	ENSMUSG00000042650	Alkbh5	mmCTAlib_82905	0	23	0	0	0	23
AGATTCCTTCCCAGGACAC	ENSMUSG00000055200	Sertad3	mmCTAlib_69491	0	23	0	0	0	23
CACCCCCAGGTTTGAAAGA	ENSMUSG00000056427	Slit3	mmCTAlib_81787	0	23	0	0	0	23
CCGCTCCCATATATGGCGC	ENSMUSG00000006342	Susd2	mmCTAlib_59384	22	0	0	0	0	22
TCCAGGTGTACTGCCTCAC	ENSMUSG00000015149	Sirt2	mmCTAlib_69696	22	0	0	0	0	22
TGTCTTACGGCCAATCCAA	ENSMUSG00000018861	Fdxr	mmCTAlib_87053	22	0	0	0	0	22
GCCGCTGCTTCTGGGATAT	ENSMUSG00000021022	Ppp2r3c	mmCTAlib_62782	22	0	0	0	0	22
GATTGCATCAGGTCCTGGC	ENSMUSG00000028410	Dnaja1	mmCTAlib_76145	22	0	0	0	0	22
CGTTGATATTATCTGATGC	ENSMUSG00000040612	Ildr2	mmCTAlib_53795	22	0	0	0	0	22
TGGGGGTGAAGCTGGTAAA	ENSMUSG00000074003	Gucy2d	mmCTAlib_72300	22	0	0	0	0	22
CGGAGAGTTCCCGTCTTCT	ENSMUSG00000074647	Fam83c	mmCTAlib_5585	22	0	0	0	0	22
CACCCCTCGGACCTCAACC	ENSMUSG00000100950	Taar7f	mmCTAlib_58191	22	0	0	0	0	22
CATGTCCCCCGAGATCTCT	ENSMUSG00000049287	Iba57	mmCTAlib_82751	21	0	0	1	0	22
CATTCACGGCCAGAAACCA	ENSMUSG00000051176	Zfp42	mmCTAlib_46575	21	0	1	0	0	22
GGAAGTGCGCCCTCTGAGG	ENSMUSG00000025383	Il23a	mmCTAlib_61582	17	5	0	0	0	22
GAAAAACCGTCCAGAGCTG	ENSMUSG00000004842	Pou1f1	mmCTAlib_57030	14	0	5	0	3	22
CACTAGTCTTTCTCCTCCT	ENSMUSG00000052537	Olfr198	mmCTAlib_56929	9	0	13	0	0	22
AACTGACATAACCACTCCA	ENSMUSG00000050468	Astl	mmCTAlib_4316	8	14	0	0	0	22
TATATTTGTTCTCTAAAAC	ENSMUSG00000026637	Traf5	mmCTAlib_54824	0	0	0	0	22	22
CGCAGAGGCGGAAGTGACT	ENSMUSG00000090515	Krtap27-1	mmCTAlib_57209	0	21	0	0	1	22
AAAGCCATGGGGGTAGACT	ENSMUSG00000032198	Dock6	mmCTAlib_11845	0	0	0	22	0	22
AAGGCGTCGGAGCGCGTTT	ENSMUSG00000024773	Atg2a	mmCTAlib_65397	0	0	11	11	0	22
TCGTTCCCGTCCGCCCCAT	ENSMUSG00000020598	Nrcam	mmCTAlib_62659	0	0	22	0	0	22
GACCGACCTTTTTATGTCT	ENSMUSG00000022603	Mroh4	mmCTAlib_17205	0	0	22	0	0	22
AGAAATCCCACGCCCGGGA	ENSMUSG00000031979	Cog2	mmCTAlib_49777	0	0	22	0	0	22
GAGCCCTGGTTGACTTTCT	ENSMUSG00000041957	Pkp2	mmCTAlib_55375	0	0	22	0	0	22
AAGCACTGATGAATAATAC	ENSMUSG00000048200	Cracr2b	mmCTAlib_75283	0	0	22	0	0	22
AACGTGGGTGCGATGGAAA	ENSMUSG00000055610	Olfr307	mmCTAlib_72014	0	0	22	0	0	22
TCATTCAGTCACAGCTATC	ENSMUSG00000037369	Kdm6a	mmCTAlib_24589	0	4	18	0	0	22
AACATAGACAGCCCGTTCC	ENSMUSG00000073931	Olfr646	mmCTAlib_72972	0	5	17	0	0	22
ACTCTAGGTTCACGGTGTG	ENSMUSG00000019997	Ctgf	mmCTAlib_58212	0	8	14	0	0	22
CTCGACTAGATTAAGTGAA	ENSMUSG00000027394	Ttl	mmCTAlib_4411	0	8	14	0	0	22
CAGAGCAACATGGAGACAC	ENSMUSG00000015980	Lrrc27	mmCTAlib_74909	0	22	0	0	0	22
CAGTTCTCAAAAGAAGCAC	ENSMUSG00000019989	Enpp3	mmCTAlib_58223	0	22	0	0	0	22
AAGAGTCCTCCCAAGCAGG	ENSMUSG00000020070	Rufy2	mmCTAlib_59150	0	22	0	0	0	22
CTCCTGACCACGACCAATC	ENSMUSG00000020402	Vdac1	mmCTAlib_82324	0	22	0	0	0	22
TGTCGCAATCGCTGTACAA	ENSMUSG00000022090	Pdlim2	mmCTAlib_41348	0	22	0	0	0	22
TTGCGACAAGCTGGAGCAG	ENSMUSG00000024513	Mbd2	mmCTAlib_29183	0	22	0	0	0	22
TTGTTCCGCTCTCTCTGGT	ENSMUSG00000027357	Crls1	mmCTAlib_4705	0	22	0	0	0	22
CGACGGAGAAAAGGGTTGC	ENSMUSG00000029571	Tmem106b	mmCTAlib_19696	0	22	0	0	0	22
GATCGCCCGGCCACATGAC	ENSMUSG00000030650	Tmc5	mmCTAlib_73809	0	22	0	0	0	22
GTTCATGTTCACGATCGCC	ENSMUSG00000034402	Kcnh5	mmCTAlib_63229	0	22	0	0	0	22
GTTGAATCCAGCGATTGGC	ENSMUSG00000038462	Uqcrfs1	mmCTAlib_42985	0	22	0	0	0	22
AGGCCCGGCAGCCGTATTC	ENSMUSG00000045210	Vcpip1	mmCTAlib_50002	0	22	0	0	0	22
GGGGCCTCATGAATACGAT	ENSMUSG00000000532	Acvr1b	mmCTAlib_19162	21	0	0	0	0	21
AGCTAGCACTCCGCCCTAG	ENSMUSG00000020898	Ctc1	mmCTAlib_83319	21	0	0	0	0	21
GCTGAAGGGACCGGCCTTG	ENSMUSG00000027935	Rab13	mmCTAlib_36518_MULTI2	21	0	0	0	0	21
CACCTGAAGACGCTCTAGT	ENSMUSG00000029038	Ssu72	mmCTAlib_80749	21	0	0	0	0	21
TGCGGACGGAAGTGCAGCC	ENSMUSG00000031391	L1cam	mmCTAlib_25480	21	0	0	0	0	21
TCGGGAACCAGACGTGGAT	ENSMUSG00000033184	Tmed7	mmCTAlib_28569	21	0	0	0	0	21
CTTTTAATCCAAGTGGGCT	ENSMUSG00000034243	Golgb1	mmCTAlib_56377	21	0	0	0	0	21
TTTCTCCCGGACTGGTGTG	ENSMUSG00000047564	Krtap3-1	mmCTAlib_85903	21	0	0	0	0	21
CACCTAGCGGTCTCCGATT	ENSMUSG00000050890	Pdik1l	mmCTAlib_79438	21	0	0	0	0	21
TTGTGCGCACGCGCTTTTT	ENSMUSG00000063179	Pstk	mmCTAlib_74712	21	0	0	0	0	21
CTCGCCTTACAGTTAAAGA	ENSMUSG00000090733	Rps27	mmCTAlib_36523_MULTI2	21	0	0	0	0	21
CGAAAATGAGCGCGTCGCT	ENSMUSG00000091195	Gm17332	mmCTAlib_81638	21	0	0	0	0	21
AGTGCCAAGTTTCCTTGTC	ENSMUSG00000093910	Zfp853	mmCTAlib_34337	21	0	0	0	0	21
CAAGGTTGCTAAGGGTGGA	ENSMUSG00000003309	Ap1m2	mmCTAlib_11777	4	17	0	0	0	21
TAGGTGATTGCGGCTGCCT	ENSMUSG00000034974	Dapk3	mmCTAlib_60175	0	0	0	0	21	21
AGTAAGGATATTGGAGCCT	ENSMUSG00000039375	Wdr17	mmCTAlib_46792	0	0	0	0	21	21
ATTGGTCACAGCGGCGTTC	ENSMUSG00000038168	Leprel1	mmCTAlib_55959	0	19	0	2	0	21
TGGCCTCTTGGAGTAGAGC	ENSMUSG00000010663	Fads1	mmCTAlib_65777	0	0	21	0	0	21
GTTCGGACTGCAAGCCAAG	ENSMUSG00000017446	C1qtnf1	mmCTAlib_87446	0	0	21	0	0	21
ACAGGACTCCGGCGACCAT	ENSMUSG00000026972	Arrdc1	mmCTAlib_455	0	0	21	0	0	21
CCTAGCTTGCGAGATGGGA	ENSMUSG00000038412	Higd1a	mmCTAlib_16152	0	0	21	0	0	21
TGGGCGGTGCCCTAGAGCT	ENSMUSG00000052631	Sh2d6	mmCTAlib_21488	0	0	21	0	0	21
CAAACGGTTTCGGGACAGC	ENSMUSG00000019791	Hint3	mmCTAlib_58324	0	21	0	0	0	21
CGGAATGTGGGAGGGCTCT	ENSMUSG00000021270	Hsp90aa1	mmCTAlib_64444	0	21	0	0	0	21
GTGGGAGGGACCAACGAAG	ENSMUSG00000032131	Abcg4	mmCTAlib_12841	0	21	0	0	0	21
CTCATAACAGGTAGAGCAG	ENSMUSG00000032198	Dock6	mmCTAlib_11847	0	21	0	0	0	21
GGCGAGCCTAAGACTCTCA	ENSMUSG00000036813	Entpd8	mmCTAlib_484	0	21	0	0	0	21
ATCGTTCTCTTAGGGGAGG	ENSMUSG00000040029	Ipo8	mmCTAlib_24201	0	21	0	0	0	21
CTGTACCGAATATAGGGAA	ENSMUSG00000047117	Ankdd1b	mmCTAlib_44862	0	21	0	0	0	21
GAGCAGCCTTTTAAACATG	ENSMUSG00000050853	Olfr958	mmCTAlib_12584	0	21	0	0	0	21
GCCACAGAGTTAAATTCAC	ENSMUSG00000056917	Sipa1	mmCTAlib_65236	0	21	0	0	0	21
GGCCAAGTGTATTTATTCG	ENSMUSG00000064284	Cdpf1	mmCTAlib_18365	0	21	0	0	0	21
ATTCGGTTCAGAAACTACC	ENSMUSG00000072612	Gm10382	mmCTAlib_33364	0	21	0	0	0	21
AACCGTCTGCAGTTTCCCA	ENSMUSG00000000340	Dbt	mmCTAlib_38009	20	0	0	0	0	20
GCAGTACAAAGGGATTTGT	ENSMUSG00000022003	Slc25a30	mmCTAlib_41532	20	0	0	0	0	20
CGCGCTGTCACAGGAAACG	ENSMUSG00000025511	Tspan4	mmCTAlib_75295_MULTI2	20	0	0	0	0	20
GGGTGTGACGTTAACCTTC	ENSMUSG00000027315	Spint1	mmCTAlib_3781	20	0	0	0	0	20
TGCGCGATAGGCCTGAGTT	ENSMUSG00000027613	Eif6	mmCTAlib_5581	20	0	0	0	0	20
GCGCAGTGGCGGAAATCAT	ENSMUSG00000030965	Fam175b	mmCTAlib_74775	20	0	0	0	0	20
CGTCACTTCCGGCAACAAT	ENSMUSG00000030976	Tex36	mmCTAlib_74787	20	0	0	0	0	20
CAAGCGCTTCCCACGCCCT	ENSMUSG00000032288	Imp3	mmCTAlib_13533	20	0	0	0	0	20
GAGGCTGGCCCAATGTTTA	ENSMUSG00000032607	Amt	mmCTAlib_15430	20	0	0	0	0	20
CTGTTCTAACGAAGTTCCC	ENSMUSG00000035051	Dhx57	mmCTAlib_10864	20	0	0	0	0	20
CCGTCCGGGGTTTACTATT	ENSMUSG00000037185	Krt80	mmCTAlib_19182	20	0	0	0	0	20
CGGGCCACAGTGACGCTTA	ENSMUSG00000038489	Polr2l	mmCTAlib_75297_MULTI2	20	0	0	0	0	20
AGTAAAACTGCACAACACC	ENSMUSG00000047298	Kcnv2	mmCTAlib_66532	20	0	0	0	0	20
TGACGTCACAAAACTGGCG	ENSMUSG00000056223	Spata31	mmCTAlib_44138	20	0	0	0	0	20
GCTTCAAACAGTCGACTGC	ENSMUSG00000056749	Nfil3	mmCTAlib_43600	20	0	0	0	0	20
GACCTGAGAGGCCTTTTCA	ENSMUSG00000059821	Olfr847	mmCTAlib_11533	20	0	0	0	0	20
CTGTATCCTATGCAAGAGC	ENSMUSG00000095346	Gm21905	mmCTAlib_31088	20	0	0	0	0	20
GAACTTTTGTGGCGATATG	ENSMUSG00000026849	Tor1a	mmCTAlib_1175	14	0	4	0	2	20
AACCTTTAAGAGGCGCGGA	ENSMUSG00000021578	Ccdc127	mmCTAlib_44475	10	9	0	1	0	20
GCATTTTTTTTCCAATTAA	ENSMUSG00000021731	Mrps30	mmCTAlib_45388	9	11	0	0	0	20
TTGTCCCCGTGGAGAGCTG	ENSMUSG00000036180	Gatad2a	mmCTAlib_47101	7	8	0	5	0	20
GAGTCCATGGCCAATGATG	ENSMUSG00000054054	Olfr309	mmCTAlib_72007	0	0	0	0	20	20
ACCCCGAGTTTCTTATTGG	ENSMUSG00000010136	Pifo	mmCTAlib_37642	0	12	0	0	8	20
ATGACTCATTCCGTGCTGC	ENSMUSG00000090951	Olfr181	mmCTAlib_56897	0	14	0	0	6	20
TCACCACGCACTGGCATCT	ENSMUSG00000018189	Uchl5	mmCTAlib_53200_MULTI2	0	19	0	0	1	20
GTGGGATTAGGACTGATGT	ENSMUSG00000018199	Trove2	mmCTAlib_53201_MULTI2	0	19	0	0	1	20
ACACCCGCTGTCACTTAAC	ENSMUSG00000020177	9530003J23Rik	mmCTAlib_61129	0	0	20	0	0	20
TATGGCCCGCCCCTTTGGG	ENSMUSG00000036104	Rab3gap1	mmCTAlib_52611	0	0	20	0	0	20
GGTTGCTCGTTGGAGGGAG	ENSMUSG00000038827	Fam206a	mmCTAlib_76805	0	0	20	0	0	20
TCGGGGGTCTTTCCCTGCA	ENSMUSG00000043673	Kcns3	mmCTAlib_62146	0	0	20	0	0	20
TGCTATTCCAAGAACACAA	ENSMUSG00000045780	Olfr624	mmCTAlib_72855	0	0	20	0	0	20
CGCCGGTCGCCATTTTGCG	ENSMUSG00000063275	Ptpla	mmCTAlib_230	0	0	20	0	0	20
CTGCTGATACTCCCATGTT	ENSMUSG00000068373	D430041D05Rik	mmCTAlib_3271	0	0	20	0	0	20
ATTAAACTCAAAAATTGCA	ENSMUSG00000096949	Gm26897	mmCTAlib_32408	0	0	20	0	0	20
CGAATATGACCAGAGAGGG	ENSMUSG00000000739	Sult5a1	mmCTAlib_49656	0	20	0	0	0	20
CTACCAGGAGAAGACGATG	ENSMUSG00000024411	Aqp4	mmCTAlib_27524	0	20	0	0	0	20
AGGCGGGTGATCTTGCGAT	ENSMUSG00000032601	Prkar2a	mmCTAlib_15518	0	20	0	0	0	20
CAAGATCACCCGCCTACCG	ENSMUSG00000044811	AF251705	mmCTAlib_87015	0	20	0	0	0	20
CAATCTTCTGGAGAAAGGC	ENSMUSG00000044950	Pwwp2a	mmCTAlib_81883	0	20	0	0	0	20
CTTATCCCGTCAATCTTCA	ENSMUSG00000048399	Tprg	mmCTAlib_55949	0	20	0	0	0	20
TCGTGTAGGTATTGGCTTG	ENSMUSG00000053044	Cd8b1	mmCTAlib_21384	0	20	0	0	0	20
GGCTGAGCCACTAAAGCTC	ENSMUSG00000095893	Olfr884	mmCTAlib_12351	0	20	0	0	0	20
GTGCAGGGGCCCTACTGTT	ENSMUSG00000096356	Olfr889	mmCTAlib_12365	0	20	0	0	0	20
TATTCAATGAACCCAATTC	ENSMUSG00000006599	Gtf2h1	mmCTAlib_71117	19	0	0	0	0	19
CTTCCTATACACCTGCGCA	ENSMUSG00000024472	Dcp2	mmCTAlib_28522	19	0	0	0	0	19
AACTTAACCTACTCACGGG	ENSMUSG00000025551	Fgf14	mmCTAlib_42023	19	0	0	0	0	19
GTAGTCAACTCTGATTTGA	ENSMUSG00000025969	Nrp2	mmCTAlib_51128	19	0	0	0	0	19
TGCACGGCGTCCAGTTGGT	ENSMUSG00000027012	Dync1i2	mmCTAlib_1645	19	0	0	0	0	19
TGCAAGACAGGGCATATGA	ENSMUSG00000036980	Taf6	mmCTAlib_34043	19	0	0	0	0	19
AAACCCTGAGAGCCACTAT	ENSMUSG00000069729	Arid1b	mmCTAlib_6845	19	0	0	0	0	19
ATTCCACTCCCTCTGTCTT	ENSMUSG00000070733	Fryl	mmCTAlib_31191	19	0	0	0	0	19
GGGCAACACATAAAGAACA	ENSMUSG00000096083	Gm10428	mmCTAlib_83089	19	0	0	0	0	19
AGAACTGCCGGTGACATAA	ENSMUSG00000029005	Draxin	mmCTAlib_80265	17	0	0	2	0	19
ATCACAAGCCAGTCACGAA	ENSMUSG00000073573	Spink11	mmCTAlib_28506	11	8	0	0	0	19
AAGGTGACTCCCTTAAGGC	ENSMUSG00000063063	Ctnna2	mmCTAlib_21538	7	0	12	0	0	19
CCCGCGTAAAAGAACGGTG	ENSMUSG00000026058	Khdrbs2	mmCTAlib_50305	1	18	0	0	0	19
CTATTGGTTAGGTACCATT	ENSMUSG00000066720	Cldn9	mmCTAlib_7426	0	0	1	0	18	19
GTGACAATATGAACCTGAC	ENSMUSG00000040883	Tmem205	mmCTAlib_11858	0	0	0	19	0	19
CCTTTCCTCTGGGACTATG	ENSMUSG00000025921	Rdh10	mmCTAlib_50115	0	11	0	8	0	19
AGACATGGCTCATGAATGA	ENSMUSG00000001128	Cfp	mmCTAlib_24659	0	0	19	0	0	19
TCGCCGGAGCGACAATGTG	ENSMUSG00000031740	Mmp2	mmCTAlib_48261	0	0	19	0	0	19
CGATCTGACCCCACTCTGA	ENSMUSG00000043251	Exoc3l	mmCTAlib_48700	0	0	19	0	0	19
AGTCAGGAACTTCATGCAT	ENSMUSG00000067604	Nms	mmCTAlib_50558	0	0	19	0	0	19
CTCTCCCAACTGCAGCTTA	ENSMUSG00000036825	Ssx2ip	mmCTAlib_38719	0	9	10	0	0	19
CTGGCCTGATGAGATGAAC	ENSMUSG00000074228	Gm10645	mmCTAlib_47759	0	11	8	0	0	19
TCCCAGGTGGAACAGGATA	ENSMUSG00000001988	Npas1	mmCTAlib_68588	0	19	0	0	0	19
TCCCTATCCTGTTCCACCT	ENSMUSG00000002733	Plekha3	mmCTAlib_1869	0	19	0	0	0	19
AACAGGGATAGTTTCCTTG	ENSMUSG00000021852	Slc35f4	mmCTAlib_40018	0	19	0	0	0	19
CAGAGTTCCTAGGCCATCA	ENSMUSG00000024518	Rax	mmCTAlib_29036	0	19	0	0	0	19
CTGGGCTGGCTAGAAGATT	ENSMUSG00000026455	Klhl12	mmCTAlib_52962	0	19	0	0	0	19
GTGGGACCTGCGTTATTCT	ENSMUSG00000034161	Scx	mmCTAlib_17465	0	19	0	0	0	19
ACGTCGCCTTTCCGCCGCT	ENSMUSG00000034785	Dio1	mmCTAlib_77728	0	19	0	0	0	19
AGTAAATATAAACGCTTAC	ENSMUSG00000038914	Dido1	mmCTAlib_6648	0	19	0	0	0	19
TCGAAAGCTGGGCCCTGAT	ENSMUSG00000039952	Dag1	mmCTAlib_15423	0	19	0	0	0	19
CGCTGCGCGCCTGGCTAAT	ENSMUSG00000043036	Ccdc63	mmCTAlib_33049	0	19	0	0	0	19
CTCCCGAAAGTAACCCAAT	ENSMUSG00000052752	Traf7	mmCTAlib_7593	0	19	0	0	0	19
GGCATGAGTTACAGGTGCC	ENSMUSG00000052909	Gm9894	mmCTAlib_44286	0	19	0	0	0	19
GGTTTGTGGATCCCGGCGA	ENSMUSG00000054036	Olfr279	mmCTAlib_18826	0	19	0	0	0	19
TTGGGTTACTTTCGGGAGC	ENSMUSG00000058709	Egln2	mmCTAlib_69432	0	19	0	0	0	19
GCCGATGGTCAATAAGCTG	ENSMUSG00000063529	Stmnd1	mmCTAlib_43386	0	19	0	0	0	19
CCCCCAACCAGACCCATTT	ENSMUSG00000067780	Pi15	mmCTAlib_50150	0	19	0	0	0	19
CCGCTTATTGCTTGCCTAT	ENSMUSG00000068452	Duox2	mmCTAlib_4101	0	19	0	0	0	19
GCAATAAGCGGATAATCTT	ENSMUSG00000072714	Rpl21-ps4	mmCTAlib_39016	0	19	0	0	0	19
AAATTTTCCTGGGTGGACG	ENSMUSG00000075553	Gm5464	mmCTAlib_41222	0	19	0	0	0	19
GCGAGAATAACCAACCCGA	ENSMUSG00000078695	Cisd3	mmCTAlib_85616	0	19	0	0	0	19
GTTTTTTCCCCGTCCACCC	ENSMUSG00000090112	Shprh	mmCTAlib_57874	0	19	0	0	0	19
TCGGGTTGGTTATTCTCGC	ENSMUSG00000095139	Pou3f2	mmCTAlib_75930	0	19	0	0	0	19
TTCGCAGTGTGGGTATCTC	ENSMUSG00000098488	Pla2g4b	mmCTAlib_3867	0	19	0	0	0	19
ACTTGAGCCTGAGGTGGCT	ENSMUSG00000018379	Srsf1	mmCTAlib_85099	18	0	0	0	0	18
AAGCTCTCCCAAATGACCT	ENSMUSG00000020890	Gucy2e	mmCTAlib_83368	18	0	0	0	0	18
TTCAGGAGCTCTCCCGTTC	ENSMUSG00000022708	Zbtb20	mmCTAlib_56513	18	0	0	0	0	18
ACCAGATGCAACTTTCGAT	ENSMUSG00000023118	Sympk	mmCTAlib_68780	18	0	0	0	0	18
GGCTTGTATCGGATAGCTC	ENSMUSG00000033834	Tpbpa	mmCTAlib_44024	18	0	0	0	0	18
CCTCGGGATCAACAGCCCC	ENSMUSG00000036304	Zdhhc23	mmCTAlib_56529	18	0	0	0	0	18
CCACAATCACAGTACAGGG	ENSMUSG00000038630	Zkscan16	mmCTAlib_76886	18	0	0	0	0	18
CGTCTTGTCACCAAGGAGA	ENSMUSG00000042157	Sprr2i	mmCTAlib_36681	18	0	0	0	0	18
CTTTCTCTCTTCTTTGAAC	ENSMUSG00000044820	AY074887	mmCTAlib_13434	18	0	0	0	0	18
TCCTGACAATAGTACTCCA	ENSMUSG00000058731	Vmn1r15	mmCTAlib_21130	18	0	0	0	0	18
GCAAGTCACCTCGAAGAGG	ENSMUSG00000062892	Olfr1450	mmCTAlib_66156	18	0	0	0	0	18
AGCGTCGCCGCGTCCAATC	ENSMUSG00000071176	Arhgef10	mmCTAlib_45873	18	0	0	0	0	18
AAAACCAGCCCTTGCTCGC	ENSMUSG00000090688	Vmn2r12	mmCTAlib_32261	13	0	0	4	1	18
CTGTCCATCTCATACAGGC	ENSMUSG00000052372	Il1rapl1	mmCTAlib_25727	12	0	6	0	0	18
GCGGGTTGGCAGCGTGGAT	ENSMUSG00000027291	Vps39	mmCTAlib_3893	10	8	0	0	0	18
TCGAGGGGCGTACGCCCAT	ENSMUSG00000027342	Pcna	mmCTAlib_4670	5	13	0	0	0	18
CATTTCAAATGGCCCCGTA	ENSMUSG00000062963	Ufc1	mmCTAlib_54008	0	10	0	0	8	18
CAGCCCTGAATGTGGAAAT	ENSMUSG00000092342	Esp31	mmCTAlib_9487	0	14	0	2	2	18
CTCTCGCTCAGCCCTGTGG	ENSMUSG00000000934	Top1mt	mmCTAlib_17310	0	0	0	18	0	18
GCCGCACAACTGTCTCCAA	ENSMUSG00000018844	Fndc8	mmCTAlib_84727	0	0	0	18	0	18
GAACAAAGCGCCAGGGATC	ENSMUSG00000038335	Tsr1	mmCTAlib_84138	0	0	0	18	0	18
CAAATCCCGACGTGTCTCT	ENSMUSG00000022454	Nell2	mmCTAlib_18671	0	0	18	0	0	18
ATGCGCACTGAGTTGCTGG	ENSMUSG00000039840	Epg5	mmCTAlib_29355	0	0	18	0	0	18
AGCTCCCGGAGCCTAGTGT	ENSMUSG00000009640	Dmap1	mmCTAlib_78243	0	18	0	0	0	18
GAGCGGCGGGGTCACCTAT	ENSMUSG00000018623	Mmp7	mmCTAlib_11246	0	18	0	0	0	18
GTGAGTCGGTCGGGTTAAC	ENSMUSG00000021253	Tgfb3	mmCTAlib_63766	0	18	0	0	0	18
TGCTTTTCGACTGGCCCAT	ENSMUSG00000022244	Amacr	mmCTAlib_16534	0	18	0	0	0	18
TGTCGCGAGAAGATAGCTC	ENSMUSG00000022559	Fbxl6	mmCTAlib_17497	0	18	0	0	0	18
ACGCCGATAGCCACCGCAT	ENSMUSG00000024664	Fads3	mmCTAlib_65767	0	18	0	0	0	18
AGAGCACGTGACTCTTCCG	ENSMUSG00000024891	Slc29a2	mmCTAlib_65077	0	18	0	0	0	18
AGTAGCACCGCGCTGACAC	ENSMUSG00000029823	Luc7l2	mmCTAlib_20271	0	18	0	0	0	18
GCAAAGTTCCGACAGCTGG	ENSMUSG00000032440	Tgfbr2	mmCTAlib_15923	0	18	0	0	0	18
TAGCCAATGCGGTGGCTAT	ENSMUSG00000034674	Tdg	mmCTAlib_60343	0	18	0	0	0	18
AGCCATCATGTCCCAATGA	ENSMUSG00000036731	Cysrt1	mmCTAlib_532	0	18	0	0	0	18
CAGCCGGTATGGAGATGCT	ENSMUSG00000042029	Ncapg2	mmCTAlib_64731	0	18	0	0	0	18
CCAGCATCTCCATACCGGC	ENSMUSG00000056306	Sertm1	mmCTAlib_35515	0	18	0	0	0	18
GATCCAAGGGAGATGTGGT	ENSMUSG00000062203	Gspt1	mmCTAlib_55236	0	18	0	0	0	18
ACCTCCTGGTGACGTCAAG	ENSMUSG00000069456	Rdh16	mmCTAlib_61502	0	18	0	0	0	18
AGAGCCCTGCGTAGTAGTC	ENSMUSG00000076431	Sox4	mmCTAlib_42961	0	18	0	0	0	18
CGAGCTGCACCACAGGTGA	ENSMUSG00000006724	Cyp27b1	mmCTAlib_61341	17	0	0	0	0	17
AGTGGGTCAACGCTGTGAC	ENSMUSG00000015542	Nat9	mmCTAlib_87046	17	0	0	0	0	17
GTCTATGGGGAACTGCCTT	ENSMUSG00000017734	Dbndd2	mmCTAlib_6021	17	0	0	0	0	17
ACTGAGAAGAACCCACCTC	ENSMUSG00000022551	Cyc1	mmCTAlib_17441	17	0	0	0	0	17
CCCGGTTCTATGTACGGGA	ENSMUSG00000024481	4833403I15Rik	mmCTAlib_28588	17	0	0	0	0	17
ACGCAGTGATTCTGTGGAG	ENSMUSG00000025645	Ccdc51	mmCTAlib_15580	17	0	0	0	0	17
CGCGTGCGCAAGTTTTTCT	ENSMUSG00000026740	Dnajc1	mmCTAlib_286	17	0	0	0	0	17
ACCTACTCACATTTGCAAC	ENSMUSG00000029361	Nos1	mmCTAlib_32811	17	0	0	0	0	17
CGGCGCCAGGTTTAAAAAC	ENSMUSG00000030590	Fam98c	mmCTAlib_69750	17	0	0	0	0	17
AACCAAGACGGGAATGACG	ENSMUSG00000031241	Tbx22	mmCTAlib_26193	17	0	0	0	0	17
GGGTTAGGACTAATAGCAA	ENSMUSG00000032239	Rp9	mmCTAlib_11957	17	0	0	0	0	17
GGGGACGCCTTCCCAAGGT	ENSMUSG00000037578	Pkd2l1	mmCTAlib_67194	17	0	0	0	0	17
CAGCAAACTTCCTATCAAG	ENSMUSG00000044231	Nhlrc1	mmCTAlib_43412	17	0	0	0	0	17
CGCTTCAGTTGCATCACGT	ENSMUSG00000061458	Nol10	mmCTAlib_62254	17	0	0	0	0	17
TGGGTACTTGATAATTCCA	ENSMUSG00000062629	Olfr114	mmCTAlib_9400	17	0	0	0	0	17
CCGCCGCTTAGTATTCCAT	ENSMUSG00000063478	Tas2r114	mmCTAlib_23671	17	0	0	0	0	17
GACTCTGCCTAGGTTCCCT	ENSMUSG00000073896	Olfr716	mmCTAlib_73330	17	0	0	0	0	17
TAGAATTGCCTGGAGCGTT	ENSMUSG00000078444	Gm10941	mmCTAlib_59542	17	0	0	0	0	17
CGCAAGCGTAAACTACGAT	ENSMUSG00000099913	Gm28551	mmCTAlib_50831	17	0	0	0	0	17
CGGTATTCTATGGACTCCA	ENSMUSG00000103458	PCDHA4	mmCTAlib_28105	17	0	0	0	0	17
AGAACCTTTATCAAGCATA	ENSMUSG00000075524	4930407I10Rik	mmCTAlib_18081	14	0	3	0	0	17
CCTAACCCACCCTGAAGAA	ENSMUSG00000066747	Olfr878	mmCTAlib_12339	8	9	0	0	0	17
GCAAACACCGCGAGATCTG	ENSMUSG00000018841	Rad51d	mmCTAlib_84725	5	12	0	0	0	17
GGGTCTTTCCGAGTGGGGA	ENSMUSG00000078935	1700025C18Rik	mmCTAlib_6158	4	13	0	0	0	17
TCACTCTGTGCAGGCTCCT	ENSMUSG00000036002	Fam214b	mmCTAlib_76304	3	4	0	10	0	17
TCTTGGTGTCCTTATATCC	ENSMUSG00000011158	Brf1	mmCTAlib_64666	3	14	0	0	0	17
CAGCTCCGTTGCCTTTTCA	ENSMUSG00000052613	Pcdh15	mmCTAlib_59323	0	0	0	0	17	17
GCCTACTCCGAAGCCTCTT	ENSMUSG00000079494	Cml5	mmCTAlib_21831	0	0	15	0	2	17
CTCGCAGATAAGACAGGTC	ENSMUSG00000025934	Gsta3	mmCTAlib_50209	0	16	0	0	1	17
AGTTGTCCTCTAGACGGGT	ENSMUSG00000033931	Rbm34	mmCTAlib_49897	0	16	0	0	1	17
CGCCTGGCTTGAAGTGTTT	ENSMUSG00000021621	Zcchc9	mmCTAlib_44682	0	2	12	3	0	17
AGCAGCAGTGGTAGCGACT	ENSMUSG00000004371	Il11	mmCTAlib_67990	0	0	17	0	0	17
AAACCACTCCCCCACAGCA	ENSMUSG00000017737	Mmp9	mmCTAlib_6141	0	0	17	0	0	17
ATTCGGCGCGCGTACGCTG	ENSMUSG00000021490	Slc34a1	mmCTAlib_43753	0	0	17	0	0	17
GTGAGCGCTAGCTCGAAAG	ENSMUSG00000025337	Sbds	mmCTAlib_33534	0	0	17	0	0	17
TCTCTGTCCTGTGCGGATT	ENSMUSG00000031958	Ldhd	mmCTAlib_49198	0	0	17	0	0	17
CTACAGTCTCAGTTGGATT	ENSMUSG00000034853	Acot11	mmCTAlib_77681	0	0	17	0	0	17
TTACTTCTGCGGGCTAGGT	ENSMUSG00000039601	Rcan2	mmCTAlib_9622	0	0	17	0	0	17
TCCTCTGGACGCTGCGGAC	ENSMUSG00000047904	Sstr2	mmCTAlib_86939	0	0	17	0	0	17
AGCTCTAACAGCCCATCTC	ENSMUSG00000048776	Pthlh	mmCTAlib_24170	0	0	17	0	0	17
ATGTCGCAGGATTGCTGTC	ENSMUSG00000054519	Zfp867	mmCTAlib_82800	0	0	17	0	0	17
ATTCTAGGTGTCCCTATCC	ENSMUSG00000075520	Malrd1	mmCTAlib_263	0	0	17	0	0	17
AATGGAGCCCTGAGGAACT	ENSMUSG00000038126	Mphosph9	mmCTAlib_33275	0	4	13	0	0	17
AGGGGAGTCATGCTTGGTA	ENSMUSG00000020661	Dnmt3a	mmCTAlib_61979	0	9	8	0	0	17
CGTACGCGTCCGCAGCTTG	ENSMUSG00000027377	Mall	mmCTAlib_4356	0	17	0	0	0	17
GGCGCCGGACTACTACGCA	ENSMUSG00000027438	Napb	mmCTAlib_4985	0	17	0	0	0	17
TGTGTGGCTCAAGCGCACT	ENSMUSG00000030127	Cops7a	mmCTAlib_23236	0	17	0	0	0	17
CTCTGGCTCTTCATTGCAT	ENSMUSG00000031212	Pgr15l	mmCTAlib_25861	0	17	0	0	0	17
GGAGAACCTGGACAGTCAC	ENSMUSG00000034110	Kctd7	mmCTAlib_33516	0	17	0	0	0	17
TAGGCACCAGTGACTGTCC	ENSMUSG00000036647	Olfr6	mmCTAlib_73305	0	17	0	0	0	17
TGAAGAGCCAGAGATGGAC	ENSMUSG00000037225	Fgf2	mmCTAlib_35285_MULTI2	0	17	0	0	0	17
CACCGTCGGATAAATACTA	ENSMUSG00000038622	Med30	mmCTAlib_16842	0	17	0	0	0	17
CACCTCTACTCCCTGCCAG	ENSMUSG00000039254	Pomt1	mmCTAlib_1268	0	17	0	0	0	17
GACCATAGTATTTATCCGA	ENSMUSG00000042523	Dnal1	mmCTAlib_63587	0	17	0	0	0	17
TCCCGACTCCGGGAAGAAC	ENSMUSG00000044025	Olfr790	mmCTAlib_61821	0	17	0	0	0	17
TGGGTTGAGAGGGCGAAAA	ENSMUSG00000047344	Lancl3	mmCTAlib_24463	0	17	0	0	0	17
AGAATCGCGACAGCGCTGT	ENSMUSG00000051444	Bbs12	mmCTAlib_35296_MULTI2	0	17	0	0	0	17
CACGCTGACTCCGCCTGAG	ENSMUSG00000058626	Capn11	mmCTAlib_9694	0	17	0	0	0	17
CTGTTCCTCGCCTTCGTCT	ENSMUSG00000074435	Smcp	mmCTAlib_36713	0	17	0	0	0	17
GCCTTCCAAGACGAAGGCG	ENSMUSG00000074852	Hpse2	mmCTAlib_67118	0	17	0	0	0	17
AGTAAGATTAGGGGACCGG	ENSMUSG00000074899	Sptbn5	mmCTAlib_3868	0	17	0	0	0	17
CGACGAGGACGCGGGTAAC	ENSMUSG00000079286	Gm11084	mmCTAlib_1699	0	17	0	0	0	17
CGAGCAACGCACCGTAAGC	ENSMUSG00000089783	Gm454	mmCTAlib_34052	0	17	0	0	0	17
CGGCTCATAAAGAAGCCTT	ENSMUSG00000092225	Gm2381	mmCTAlib_70407	0	17	0	0	0	17
ATCCAGGACGCTCTGACCT	ENSMUSG00000018259	Prl8a2	mmCTAlib_42903	16	0	0	0	0	16
ATCCAGGACGCTCTGACCT	ENSMUSG00000023918	Gpr115	mmCTAlib_9568	16	0	0	0	0	16
GCAAAGTCTCATGATGCAT	ENSMUSG00000028776	Tinagl1	mmCTAlib_79096	16	0	0	0	0	16
GGCGCATAGGTCATGCACG	ENSMUSG00000030268	Bcat1	mmCTAlib_24064	16	0	0	0	0	16
GATGAGTCAAGTCTCAATC	ENSMUSG00000031821	Gins2	mmCTAlib_49473	16	0	0	0	0	16
TAGATGCTCCACAGACTGT	ENSMUSG00000032360	Hcrtr2	mmCTAlib_14398	16	0	0	0	0	16
TCTTTCTTGCGGTGCGATG	ENSMUSG00000036800	Fam135b	mmCTAlib_17141	16	0	0	0	0	16
CGCCCTTTGAACCCAAATT	ENSMUSG00000038485	Socs7	mmCTAlib_85591	16	0	0	0	0	16
TCATGCTCTTTCCAGCGGG	ENSMUSG00000047716	Olfr736	mmCTAlib_40078	16	0	0	0	0	16
TTTCTCTTCCAGGGAGCTT	ENSMUSG00000049577	Zfpm1	mmCTAlib_49560	16	0	0	0	0	16
ACCGATCCAGTGACAGCTG	ENSMUSG00000051579	Tceal8	mmCTAlib_26516	16	0	0	0	0	16
CGCCCTTTGAACCCAAATT	ENSMUSG00000058441	Panx2	mmCTAlib_18454	16	0	0	0	0	16
TCATGCTCTTTCCAGCGGG	ENSMUSG00000058935	1700018C11Rik	mmCTAlib_77066	16	0	0	0	0	16
GACCCTCGTTATTGTTGTG	ENSMUSG00000086815	3110082J24Rik	mmCTAlib_30103	16	0	0	0	0	16
TCCCCTTAGCAACATTGCT	ENSMUSG00000094374	Gm5435	mmCTAlib_63513	16	0	0	0	0	16
GCCGACCTGGGAAAACAAT	ENSMUSG00000103104	Riok2	mmCTAlib_7118	16	0	0	0	0	16
GTGACGTGGATGTGCTCAT	ENSMUSG00000030350	Prmt8	mmCTAlib_23418	15	1	0	0	0	16
ACACCTGCTAACCTTAGCC	ENSMUSG00000057967	Fgf18	mmCTAlib_81728	15	1	0	0	0	16
GCCTCAAGTGGCCACGAAA	ENSMUSG00000003948	Mmd	mmCTAlib_85176	13	0	3	0	0	16
AGAGTCGCGCGCCACCGTT	ENSMUSG00000024679	Ms4a6d	mmCTAlib_65972	11	5	0	0	0	16
CTGGAACTCGCACCCGGGT	ENSMUSG00000087166	L1td1	mmCTAlib_77470	7	9	0	0	0	16
AACCCCCTCCTCTCAGTTA	ENSMUSG00000002930	Ppp1r17	mmCTAlib_21068	5	0	0	9	2	16
AGTTCTCTGCGGTGGTTAG	ENSMUSG00000018882	Mrpl45	mmCTAlib_85583	5	11	0	0	0	16
AATCACCATAGGATTAACG	ENSMUSG00000040740	Slc25a34	mmCTAlib_80008	4	0	12	0	0	16
AGCAGGTTGGATACAAACC	ENSMUSG00000003161	Sri	mmCTAlib_29631	0	0	0	0	16	16
GTAAAATGGAGGGAAGTCG	ENSMUSG00000031634	Ufsp2	mmCTAlib_46642_MULTI2	0	0	0	0	16	16
GGTGTCAATCAACCAGGGA	ENSMUSG00000032487	Ptgs2	mmCTAlib_53238	0	0	0	0	16	16
ACAACAGTAGGCAGGGCTA	ENSMUSG00000033545	Znrf1	mmCTAlib_49195	0	0	0	0	16	16
GAAACACCACACCCTGGTA	ENSMUSG00000059762	Olfr767	mmCTAlib_61747	0	0	0	0	16	16
GACCTGCATAGTCACATGG	ENSMUSG00000071103	1700029J07Rik	mmCTAlib_46641_MULTI2	0	0	0	0	16	16
TAAAGGCGCCCGCGCTACT	ENSMUSG00000062031	Athl1	mmCTAlib_75139	0	15	0	0	1	16
ATAATGAATTCCCGCCCCC	ENSMUSG00000002289	Angptl4	mmCTAlib_8623	0	14	0	2	0	16
CTCATCTGACGGAAGTTGG	ENSMUSG00000013155	Enkd1	mmCTAlib_48792	0	0	16	0	0	16
GATTAGTTAGGTTTTTTAA	ENSMUSG00000019489	Cd70	mmCTAlib_10404	0	0	16	0	0	16
CTGCCCACGCTCCTATAAA	ENSMUSG00000025508	Rplp2	mmCTAlib_75274	0	0	16	0	0	16
CAGAGAAGCGCTCTCTGAT	ENSMUSG00000026495	Efcab2	mmCTAlib_54417	0	0	16	0	0	16
TCTGGACGCAAGGGGTTTG	ENSMUSG00000026563	Tada1	mmCTAlib_53798	0	0	16	0	0	16
GCTCCGCGTCCCTTTAGTC	ENSMUSG00000029501	Ankle2	mmCTAlib_32315	0	0	16	0	0	16
CAGTCTGACAAAATCGTCC	ENSMUSG00000031342	Gpm6b	mmCTAlib_27210	0	0	16	0	0	16
ACCCCGCAGCTCACCTAAA	ENSMUSG00000035171	1110059E24Rik	mmCTAlib_66394_MULTI2	0	0	16	0	0	16
TGAACTTCCGGTTCATTGC	ENSMUSG00000036114	Rpp25l	mmCTAlib_76240	0	0	16	0	0	16
GCATGGTTAATTTGTAACC	ENSMUSG00000036977	Anapc10	mmCTAlib_47703_MULTI2	0	0	16	0	0	16
CTGTGACACGTGAGATGGG	ENSMUSG00000038797	Zscan2	mmCTAlib_71780	0	0	16	0	0	16
GACGTCACGCGCCAGGCTA	ENSMUSG00000042138	Msantd2	mmCTAlib_12275	0	0	16	0	0	16
CAGTGAAGGGTCTACTGGA	ENSMUSG00000047368	Abhd17b	mmCTAlib_66395_MULTI2	0	0	16	0	0	16
CAGTGAAGGGTCTACTGGA	ENSMUSG00000058355	Abce1	mmCTAlib_47707_MULTI2	0	0	16	0	0	16
GAGCCTAGGGGTAGCTGTG	ENSMUSG00000071230	Npw	mmCTAlib_7622	0	0	16	0	0	16
ACTGCCAGGCTAATCTTCT	ENSMUSG00000073791	Efcab7	mmCTAlib_77508	0	0	16	0	0	16
CGAGCTCCGCAGTCAGCAT	ENSMUSG00000074457	S100a16	mmCTAlib_36602	0	0	16	0	0	16
CATCTCAGCCATCATATAT	ENSMUSG00000050612	Txndc2	mmCTAlib_10504	0	9	7	0	0	16
TCCTCCGCCGCCGGTGATT	ENSMUSG00000033863	Klf9	mmCTAlib_66411	0	11	5	0	0	16
CTGCTTACGGTGCGTTGCT	ENSMUSG00000003410	Elavl3	mmCTAlib_11893	0	16	0	0	0	16
AACCCTCCAAGAGATTTCT	ENSMUSG00000004821	Tmed11	mmCTAlib_32247	0	16	0	0	0	16
GCACTACAAACCCACCTTG	ENSMUSG00000005505	Kbtbd4	mmCTAlib_2916	0	16	0	0	0	16
GCTTTCACTTTGACTGGCC	ENSMUSG00000009585	Apobec3	mmCTAlib_17897	0	16	0	0	0	16
GTGGGTTTGTAGTGCAGAG	ENSMUSG00000020109	Dnajb12	mmCTAlib_58928	0	16	0	0	0	16
CCGCCGCGCGAAAAGCTTG	ENSMUSG00000021144	Mta1	mmCTAlib_64684	0	16	0	0	0	16
CGGAACAAGCCCTAGATGT	ENSMUSG00000021696	Elovl7	mmCTAlib_45195	0	16	0	0	0	16
GTTAGGAACCAGAGCTACG	ENSMUSG00000021961	4930578I06Rik	mmCTAlib_41084	0	16	0	0	0	16
TTTCGCGCGGCGGATTTAT	ENSMUSG00000024168	Tmem204	mmCTAlib_7744	0	16	0	0	0	16
CCATCCTTCGCTCCTCGCC	ENSMUSG00000024769	Cdc42bpg	mmCTAlib_65407	0	16	0	0	0	16
GAAACCGCTGGCTAATAAG	ENSMUSG00000025008	Tctn3	mmCTAlib_66958_MULTI2	0	16	0	0	0	16
GCCATATAACAGTGTCAGG	ENSMUSG00000029695	Aass	mmCTAlib_19834	0	16	0	0	0	16
TGGCAGCGCAACGAGGGCT	ENSMUSG00000030584	Dpf1	mmCTAlib_69799	0	16	0	0	0	16
CACGCTAAGAGCGCGCAGG	ENSMUSG00000031616	Ednra	mmCTAlib_47649	0	16	0	0	0	16
CCCACGTTCTGGCGTTCGA	ENSMUSG00000031835	Mbtps1	mmCTAlib_49399	0	16	0	0	0	16
CGTCGAACGCCAGAACGTG	ENSMUSG00000037924	Olfr16	mmCTAlib_54196	0	16	0	0	0	16
CTAGGATTGGCAGGAAGAT	ENSMUSG00000038119	Cdon	mmCTAlib_12183	0	16	0	0	0	16
GACCCACCTTGGAAGACTA	ENSMUSG00000038623	Tm6sf1	mmCTAlib_71861	0	16	0	0	0	16
CAAGGTAGCAAGGTAGGCG	ENSMUSG00000044703	Phf11a	mmCTAlib_40875	0	16	0	0	0	16
GTTAACAGGAGTAGGATGG	ENSMUSG00000047129	1700113H08Rik	mmCTAlib_60518	0	16	0	0	0	16
TCCGATCTGAGACTGGACA	ENSMUSG00000047613	A430005L14Rik	mmCTAlib_80572	0	16	0	0	0	16
TGAGGGGTCTTTTCGCCAT	ENSMUSG00000048120	Entpd1	mmCTAlib_66954_MULTI2	0	16	0	0	0	16
GATTCCGCACCTTTGAAAA	ENSMUSG00000048534	Amica1	mmCTAlib_12981	0	16	0	0	0	16
GGGGCGTAGCTTAGCCCTG	ENSMUSG00000053388	Trim50	mmCTAlib_33685	0	16	0	0	0	16
GTGGGGCAAAGTTTTCCCG	ENSMUSG00000054381	Zfp747	mmCTAlib_74421	0	16	0	0	0	16
TACTCTGTCTACCACCCAG	ENSMUSG00000063180	Gm10126	mmCTAlib_44440	0	16	0	0	0	16
ACTTGCTGAGTTGGACCTC	ENSMUSG00000075099	Olfr1224-ps1	mmCTAlib_2714	0	16	0	0	0	16
ATTAGCTCTTCCGCAGCTC	ENSMUSG00000094277	Gm21726	mmCTAlib_44656	0	16	0	0	0	16
CAACTCAGCAAGTCAGCGC	ENSMUSG00000095286	Olfr117	mmCTAlib_9409	0	16	0	0	0	16
CAGCCTATTAAAGAGCCGG	ENSMUSG00000000120	Ngfr	mmCTAlib_85387	15	0	0	0	0	15
AGCGCCTTATTATGGAGAT	ENSMUSG00000006599	Gtf2h1	mmCTAlib_71118	15	0	0	0	0	15
AAGCCTCCACCCACTGGTA	ENSMUSG00000016206	H2-M3	mmCTAlib_9347	15	0	0	0	0	15
CTGTGGAAATAACCCCGGG	ENSMUSG00000020990	Cdkl1	mmCTAlib_63029	15	0	0	0	0	15
AGCTTGGGATGAGTCACCA	ENSMUSG00000028357	Kif12	mmCTAlib_77026	15	0	0	0	0	15
TTTCCCAGAACTCGCCCGC	ENSMUSG00000028459	Cd72	mmCTAlib_76330	15	0	0	0	0	15
TCAAGCCTCCTGACAAGGA	ENSMUSG00000031438	Rnf128	mmCTAlib_26642	15	0	0	0	0	15
CCTAATTATAACGTGGGTG	ENSMUSG00000034889	Cactin	mmCTAlib_60223	15	0	0	0	0	15
AAGGAGCCCACGTCACGGC	ENSMUSG00000036466	Megf11	mmCTAlib_13928	15	0	0	0	0	15
CCTGTCCCTCCTCCAATAA	ENSMUSG00000039384	Dusp10	mmCTAlib_54627	15	0	0	0	0	15
GTCTGCTCTGATGGAAGCA	ENSMUSG00000040866	Rsph6a	mmCTAlib_68787	15	0	0	0	0	15
CTAGGGCCTTCCTCTGCAT	ENSMUSG00000041052	Slc7a13	mmCTAlib_75878	15	0	0	0	0	15
CCTCCCAAAGACTAGCGGG	ENSMUSG00000048720	Tbc1d12	mmCTAlib_66892	15	0	0	0	0	15
CCCGTTTGAAGTCTCCAGT	ENSMUSG00000074109	Mrgprx2	mmCTAlib_71202	15	0	0	0	0	15
CTCGTCCGGCGCAAAGACG	ENSMUSG00000075289	Carns1	mmCTAlib_64930	15	0	0	0	0	15
CCCTTCCACACGCCAACTG	ENSMUSG00000089943	Ugt1a5	mmCTAlib_51968	13	0	2	0	0	15
AGATGATTGCTCAAGCCCT	ENSMUSG00000026548	Slamf9	mmCTAlib_54152	12	0	0	0	3	15
TCCCTCGTCGTCACCGCTT	ENSMUSG00000019988	Nedd1	mmCTAlib_60648	8	0	0	7	0	15
CTTCCGGATCCGCAGCACT	ENSMUSG00000028483	Snapc3	mmCTAlib_77182	7	0	0	0	8	15
GGACCCGCAGCTCATCCAC	ENSMUSG00000063386	Olfr1387	mmCTAlib_82077	7	0	0	8	0	15
TTTTGCATGCCGACTTCCC	ENSMUSG00000043004	Gng2	mmCTAlib_39153	7	8	0	0	0	15
GTTGATATCAGACTTGGGT	ENSMUSG00000099398	Ms4a14	mmCTAlib_65937	6	0	9	0	0	15
CCTTGGATGATGAGCGAGC	ENSMUSG00000034354	Mtmr3	mmCTAlib_81036	6	9	0	0	0	15
CCGCACATCAACAAACTAA	ENSMUSG00000033752	Mnd1	mmCTAlib_36022	0	0	0	6	9	15
AACGAAGTTCAGGTTGGGA	ENSMUSG00000021684	Pde8b	mmCTAlib_44806	0	6	0	0	9	15
TTTTGGTCCCAAAGTACTG	ENSMUSG00000041202	Pla2g2d	mmCTAlib_79798	0	10	0	0	5	15
TCTAGGTCCGCAACACACA	ENSMUSG00000047507	Baiap3	mmCTAlib_7784	0	13	0	0	2	15
AAAGCAGACTGCGCACTTG	ENSMUSG00000021373	Cap2	mmCTAlib_43395	0	14	0	0	1	15
AGGAACCACAATCGTGCCA	ENSMUSG00000057182	Scn3a	mmCTAlib_1473	0	8	0	7	0	15
CTGGCTCCAGCCCCTAATG	ENSMUSG00000008393	Carhsp1	mmCTAlib_55123	0	0	15	0	0	15
AAGACTTCTGTCTCACCGC	ENSMUSG00000016534	Lamp2	mmCTAlib_24872	0	0	15	0	0	15
TCCGGCTTTTGCCTCCGAC	ENSMUSG00000021983	Atp8a2	mmCTAlib_40914	0	0	15	0	0	15
CAACGGCTGTTGGCGTCTT	ENSMUSG00000030854	Ptpn5	mmCTAlib_71155	0	0	15	0	0	15
TCGTCCAATCTGAGTTCTT	ENSMUSG00000031079	Zfp300	mmCTAlib_24684	0	0	15	0	0	15
ACGACCCTCTTTTGGCCAT	ENSMUSG00000031264	Btk	mmCTAlib_26419	0	0	15	0	0	15
CCTCCAAGGTCCCAGCAAG	ENSMUSG00000038168	Leprel1	mmCTAlib_55958	0	0	15	0	0	15
ACTACCTAAGGTCCCCTAA	ENSMUSG00000044229	Nxpe4	mmCTAlib_13102	0	0	15	0	0	15
CTGTTTCTTTATGCGAGCG	ENSMUSG00000059864	Olfr1393	mmCTAlib_82047	0	0	15	0	0	15
TCCACCGCCCATTGCATCC	ENSMUSG00000078800	Bsph2	mmCTAlib_68465	0	0	15	0	0	15
GAGCGAGGGGTTGGGACTC	ENSMUSG00000090698	Apold1	mmCTAlib_23804	0	0	15	0	0	15
ACAGGATAATTGCAATGGT	ENSMUSG00000094626	Cecr6	mmCTAlib_22923	0	0	15	0	0	15
TACGCTCTCTGTTACCGCA	ENSMUSG00000029177	Cenpa	mmCTAlib_30152	0	10	5	0	0	15
CACACACATCAATTGTTTC	ENSMUSG00000031585	Gtf2e2	mmCTAlib_46410	0	12	3	0	0	15
CACCAGAGTGGAGTGAGAA	ENSMUSG00000073001	Cylc1	mmCTAlib_26236	0	14	1	0	0	15
CTTCTCTAGCCGAACTCCT	ENSMUSG00000009378	Slc16a12	mmCTAlib_66758	0	15	0	0	0	15
GTCGTCAGAAATTTCTGGG	ENSMUSG00000020847	Rph3al	mmCTAlib_84243	0	15	0	0	0	15
AACTCTCGCGGTATTCACG	ENSMUSG00000021749	Oit1	mmCTAlib_39004	0	15	0	0	0	15
ATCCGTCAGGCAGGATTTG	ENSMUSG00000022840	Adcy5	mmCTAlib_56271	0	15	0	0	0	15
CTGACGTGCCTCAGTTTAC	ENSMUSG00000024033	Rsph1	mmCTAlib_8400	0	15	0	0	0	15
GCACGCGTGACCGATCGCT	ENSMUSG00000024639	Gnaq	mmCTAlib_66302	0	15	0	0	0	15
TACCGCAAATCCTGCCTGA	ENSMUSG00000025069	Gsto2	mmCTAlib_67504	0	15	0	0	0	15
AGTTGACGATCACCGGGAA	ENSMUSG00000026452	Syt2	mmCTAlib_52979	0	15	0	0	0	15
CTTCCCGGTGATCGTCAAC	ENSMUSG00000026610	Esrrg	mmCTAlib_54702	0	15	0	0	0	15
CTTCCGGCTTAGTAGCTGC	ENSMUSG00000027318	Adam33	mmCTAlib_4578	0	15	0	0	0	15
GTAGAACTCGGTCCCCGAA	ENSMUSG00000027865	Gdap2	mmCTAlib_37372	0	15	0	0	0	15
TTCGGGGACCGAGTTCTAC	ENSMUSG00000030725	Lipt2	mmCTAlib_72412	0	15	0	0	0	15
ACCGAGGGCGGGAAGAAGG	ENSMUSG00000031533	Mrps31	mmCTAlib_46079	0	15	0	0	0	15
ATTGGACACTACTTCACCG	ENSMUSG00000033021	Gmppa	mmCTAlib_51587	0	15	0	0	0	15
TTGAAAGATTTGTCTTAGG	ENSMUSG00000033576	Apol6	mmCTAlib_17596	0	15	0	0	0	15
AAAGGCGGGAAAGCGTAAA	ENSMUSG00000036087	Slain2	mmCTAlib_31181	0	15	0	0	0	15
ACCAAGTGCGCGCGCCAAA	ENSMUSG00000038115	Ano2	mmCTAlib_23345	0	15	0	0	0	15
ACTGCCCGAGAGGAGGCAA	ENSMUSG00000039473	Ubn1	mmCTAlib_55060	0	15	0	0	0	15
CTAGAGGCCTCTTCCGTAC	ENSMUSG00000042647	Acad12	mmCTAlib_33013	0	15	0	0	0	15
TAAAGGGCAGTACTAAGTC	ENSMUSG00000044968	Napepld	mmCTAlib_29807	0	15	0	0	0	15
AAGGGGAAGCTCACACCAA	ENSMUSG00000045482	Trrap	mmCTAlib_34448	0	15	0	0	0	15
ACTGGCCATTGGCTTGTCC	ENSMUSG00000045639	Zfp629	mmCTAlib_74476	0	15	0	0	0	15
AGAGACCAGGACAAGCCAA	ENSMUSG00000046585	Cfap58	mmCTAlib_67512	0	15	0	0	0	15
CACCAATGGACACACATCA	ENSMUSG00000050844	1700020N01Rik	mmCTAlib_58093	0	15	0	0	0	15
AGACTAATCTTATCAGCGT	ENSMUSG00000053070	9230110C19Rik	mmCTAlib_11272	0	15	0	0	0	15
CAATCAGCACCTCTCTTCC	ENSMUSG00000054640	Slc8a1	mmCTAlib_10900	0	15	0	0	0	15
CCAATTGGTCTGATTTCAC	ENSMUSG00000056995	Olfr1178	mmCTAlib_2577	0	15	0	0	0	15
TAGGAAATTACACCATAAT	ENSMUSG00000073616	Myeov2	mmCTAlib_52166	0	15	0	0	0	15
GGTGTATCTGATTCGTCAG	ENSMUSG00000005986	Ankrd13d	mmCTAlib_64963	14	0	0	0	0	14
TTGCAAACTCTGCGCCTCT	ENSMUSG00000017404	Rpl19	mmCTAlib_85671	14	0	0	0	0	14
TTTGCCACCAACGACCCCG	ENSMUSG00000021891	Mettl6	mmCTAlib_39570	14	0	0	0	0	14
TTTCTCTGCAGACCTTCCC	ENSMUSG00000022052	Ppp2r2a	mmCTAlib_41240	14	0	0	0	0	14
ACTTTGAACTTCTCAAGGT	ENSMUSG00000022604	Cep97	mmCTAlib_56757	14	0	0	0	0	14
ACCGAGTCACGGGAATCGC	ENSMUSG00000023990	Tfeb	mmCTAlib_9962	14	0	0	0	0	14
GCAAGCTGGCAGTTCTTGA	ENSMUSG00000026085	Lyg1	mmCTAlib_50527	14	0	0	0	0	14
TTAGGTCCACGCCCTTGTA	ENSMUSG00000027286	Lrrc57	mmCTAlib_3927	14	0	0	0	0	14
GGGCCTTCAGGAAGAAAGA	ENSMUSG00000028086	Fbxw7	mmCTAlib_36056	14	0	0	0	0	14
GGCTGACTCTTTGCAGATA	ENSMUSG00000029060	Mib2	mmCTAlib_80739	14	0	0	0	0	14
ACAGGCGCTTTTCTTCAGA	ENSMUSG00000029275	Gfi1	mmCTAlib_32142	14	0	0	0	0	14
TTCCGAGTACTGCGTAGGA	ENSMUSG00000034412	Tbc1d10a	mmCTAlib_81014	14	0	0	0	0	14
GCATGCATCTAGCGGCAGA	ENSMUSG00000036504	Phpt1	mmCTAlib_650	14	0	0	0	0	14
GCATGCATCTAGCGGCAGA	ENSMUSG00000040472	Rabggta	mmCTAlib_40623	14	0	0	0	0	14
TTTTTCCAGGCTTCCGCCA	ENSMUSG00000041737	Tmem45b	mmCTAlib_12114	14	0	0	0	0	14
GGGGTACTCATCCTAGCCC	ENSMUSG00000050533	Gm9845	mmCTAlib_35327	14	0	0	0	0	14
TCGCCCGCTGTCGTTGTTT	ENSMUSG00000051769	Wfdc15a	mmCTAlib_5972	14	0	0	0	0	14
GAAAGAGGCGGTCGCCTAT	ENSMUSG00000054931	Zkscan4	mmCTAlib_42388	14	0	0	0	0	14
CGGCTTTTCGCCTGTGCAC	ENSMUSG00000057551	Zfp317	mmCTAlib_11557	14	0	0	0	0	14
TGATTCAGGCCCGCCTCCT	ENSMUSG00000058904	Olfr1413	mmCTAlib_52146	14	0	0	0	0	14
CTTATATAGCCGCCTGGCT	ENSMUSG00000072919	Noxred1	mmCTAlib_63844	14	0	0	0	0	14
ACGCGGTGACACTCAAAGA	ENSMUSG00000095388	Gm10681	mmCTAlib_37332	14	0	0	0	0	14
GGCGTGATCTAGGTGTAGT	ENSMUSG00000095212	Olfr473	mmCTAlib_73380	13	1	0	0	0	14
ACTAATGAGCGGGTTGGCT	ENSMUSG00000031715	Smarca5	mmCTAlib_47725	10	4	0	0	0	14
CATCGCTGTTTGCACTGTG	ENSMUSG00000027071	P2rx3	mmCTAlib_2069	9	0	0	0	5	14
TTGTGGTTTCCAGGTGTCC	ENSMUSG00000045876	Pcdhb8	mmCTAlib_28169	7	7	0	0	0	14
TAATTGGCTACGCTCGGGA	ENSMUSG00000028550	Atg4c	mmCTAlib_77495	6	0	0	0	8	14
GGATTAGAAACCCTCCGAT	ENSMUSG00000018339	Gpx3	mmCTAlib_82486	6	8	0	0	0	14
AAAGTTGTTTGTCCTGCTA	ENSMUSG00000004798	Ulk2	mmCTAlib_83028	5	9	0	0	0	14
ATCCAAGCGGACCCTATTC	ENSMUSG00000025393	Atp5b	mmCTAlib_61538	5	9	0	0	0	14
AGGCACTATGATTTGCGCG	ENSMUSG00000079033	Mef2b	mmCTAlib_47141	5	9	0	0	0	14
CCCAAATGGGTCTGGTTGG	ENSMUSG00000022721	Trmt2a	mmCTAlib_55586	4	10	0	0	0	14
AAGGACTGAGGGATAGCTG	ENSMUSG00000026812	Tsc1	mmCTAlib_959	3	0	0	0	11	14
CCAATCGCCATATTCAGTG	ENSMUSG00000008140	Emc10	mmCTAlib_70643	3	11	0	0	0	14
GCCTGCCTCTAGTCCGAGA	ENSMUSG00000094500	Smim18	mmCTAlib_46411	0	0	5	0	9	14
GCGGCGCCATCTTTGATTG	ENSMUSG00000032114	Slc37a4	mmCTAlib_12878	0	9	0	0	5	14
GCGAGGGGCCTTTTTTTTG	ENSMUSG00000031896	Ctrl	mmCTAlib_48847	0	0	0	14	0	14
CGAGCATCCCTCTTGGATT	ENSMUSG00000044308	Ubr3	mmCTAlib_1598	0	7	0	7	0	14
GCGAGGCAGTACGAGCAGA	ENSMUSG00000020826	Nos2	mmCTAlib_84543	0	9	0	5	0	14
GGGCTGTGGAATAGCTTAG	ENSMUSG00000020261	Slc36a1	mmCTAlib_82516	0	0	14	0	0	14
AACAGGAGGTGACATTGGC	ENSMUSG00000022771	Ppil2	mmCTAlib_55422	0	0	14	0	0	14
CACGGATTGGGTTTCTGCG	ENSMUSG00000023057	Fabp2	mmCTAlib_38148	0	0	14	0	0	14
TTAACTCTGAGCAGCGAGT	ENSMUSG00000030505	Prmt3	mmCTAlib_71241	0	0	14	0	0	14
TGAGTACCCGATGGCTGCC	ENSMUSG00000031633	Slc25a4	mmCTAlib_46665	0	0	14	0	0	14
CTCGCCATGACTCAGCACG	ENSMUSG00000032735	Ablim3	mmCTAlib_28917	0	0	14	0	0	14
TGCCATCAGGGATGCAAAC	ENSMUSG00000035944	Ttc38	mmCTAlib_18372	0	0	14	0	0	14
TGGTCCCTTCCTCGCAGAC	ENSMUSG00000037820	Tgm2	mmCTAlib_5757	0	0	14	0	0	14
CCAGATCTAGTTGGTCCCA	ENSMUSG00000052549	Arl13a	mmCTAlib_26385	0	0	14	0	0	14
AGCTTTTCCCACCGCGACT	ENSMUSG00000058298	Mcm9	mmCTAlib_58798	0	0	14	0	0	14
GGTGGACGAGTCAGATCTG	ENSMUSG00000060036	Rpl3	mmCTAlib_17912	0	0	14	0	0	14
ACCCAGTTTAGGAGGCGCC	ENSMUSG00000060206	Zfp462	mmCTAlib_76779	0	0	14	0	0	14
TAGTCTGAAAGGCCGATTA	ENSMUSG00000000263	Glra1	mmCTAlib_82535	0	14	0	0	0	14
AGCCTATGGACACAACGGC	ENSMUSG00000009907	Vps4b	mmCTAlib_52398	0	14	0	0	0	14
CGTGAGACCTTCTGAGTCA	ENSMUSG00000020366	Mapk9	mmCTAlib_82121	0	14	0	0	0	14
GACTCAGAAGGTCTCACGC	ENSMUSG00000024401	Tnf	mmCTAlib_9025	0	14	0	0	0	14
GCCCTGCCGTTGTGTCCAT	ENSMUSG00000024529	Lox	mmCTAlib_28655	0	14	0	0	0	14
ATCTCAGCCACCTAGACTA	ENSMUSG00000024835	Coro1b	mmCTAlib_64918	0	14	0	0	0	14
GAGATGTGTCTGAGTCCGG	ENSMUSG00000026077	Npas2	mmCTAlib_50566	0	14	0	0	0	14
GCCAGTAACTCCACAGAAT	ENSMUSG00000028069	Gpatch4	mmCTAlib_36196	0	14	0	0	0	14
TTACTGGCAACCCTAGTCT	ENSMUSG00000028480	Glipr2	mmCTAlib_76438	0	14	0	0	0	14
AGAGCCGGCTTGGGTCTAA	ENSMUSG00000031609	Sap30	mmCTAlib_46832	0	14	0	0	0	14
CGGGCCTCTCCACTTAGTA	ENSMUSG00000036986	Pml	mmCTAlib_13680	0	14	0	0	0	14
CGTACTAAGTGGAGAGGCC	ENSMUSG00000037820	Tgm2	mmCTAlib_5758	0	14	0	0	0	14
TCTCATGCGTTGTGAGTCC	ENSMUSG00000040432	Ltb4r2	mmCTAlib_40644	0	14	0	0	0	14
TTAGCCTTTAGACCCAAGC	ENSMUSG00000040533	Matn1	mmCTAlib_79142	0	14	0	0	0	14
GCTCCAACTGAGGTCTAAG	ENSMUSG00000040722	Scamp5	mmCTAlib_13583	0	14	0	0	0	14
TAGACACTCTCTCCAAGGC	ENSMUSG00000042138	Msantd2	mmCTAlib_12276	0	14	0	0	0	14
TGGTATCTGGCTGCCTATG	ENSMUSG00000044447	Dock5	mmCTAlib_41266	0	14	0	0	0	14
CCGGCTCTCACTAGTTCTA	ENSMUSG00000045435	Tmem60	mmCTAlib_29756	0	14	0	0	0	14
CCTTAGAACTAGTGAGAGC	ENSMUSG00000050896	Rtn4rl2	mmCTAlib_2048	0	14	0	0	0	14
CGGTTGAGTTTAGAACAAA	ENSMUSG00000054611	Kdm2a	mmCTAlib_64970	0	14	0	0	0	14
CTCAACCGGCCTGCAGCAG	ENSMUSG00000055980	Irs1	mmCTAlib_51700	0	14	0	0	0	14
GCTAGGGCTGTTTAGATTG	ENSMUSG00000066938	Gm10190	mmCTAlib_10874	0	14	0	0	0	14
AGGGCCTCAGTGGCTATTT	ENSMUSG00000068130	Zfp442	mmCTAlib_5065	0	14	0	0	0	14
GCGACCGAAATAGCCACTG	ENSMUSG00000069208	Zfp825	mmCTAlib_44495	0	14	0	0	0	14
GGTCCCTTTAAGGGCTTGC	ENSMUSG00000071456	1110002L01Rik	mmCTAlib_61971	0	14	0	0	0	14
GTTCCCGCAAGCCCTTAAA	ENSMUSG00000074248	4930432M17Rik	mmCTAlib_38105	0	14	0	0	0	14
TTTTCCTCCTTACCCGCCC	ENSMUSG00000074622	Mafb	mmCTAlib_5821	0	14	0	0	0	14
AGGTGAAACGGATTACATA	ENSMUSG00000096344	Gm6408	mmCTAlib_34559	0	14	0	0	0	14
CCTTTGTGTGGCAGTCTTG	ENSMUSG00000100208	Olfr601	mmCTAlib_72787	0	14	0	0	0	14
GACTAAACACACAGTTGCT	ENSMUSG00000103627	IFFO1	mmCTAlib_23278	0	14	0	0	0	14
ACATAAAGCAATGATACAA	ENSMUSG00000000805	Car4	mmCTAlib_84915	13	0	0	0	0	13
TCTGGTTAGCCTGAGTATG	ENSMUSG00000002968	Med25	mmCTAlib_70727	13	0	0	0	0	13
ACTGGCGATCAACCAATCA	ENSMUSG00000006782	Cnp	mmCTAlib_86105	13	0	0	0	0	13
AATTGCCCCATCTACTGCA	ENSMUSG00000008813	Tppp2	mmCTAlib_40255	13	0	0	0	0	13
CGAAGATGGCGAAGCAACA	ENSMUSG00000019494	Cops6	mmCTAlib_34024	13	0	0	0	0	13
TGCGGTCATGCCGCCGTTC	ENSMUSG00000019878	Hsf2	mmCTAlib_58831	13	0	0	0	0	13
CCATAGCGCAGAAGCCCCA	ENSMUSG00000022579	Gpihbp1	mmCTAlib_17300	13	0	0	0	0	13
GCGCAGACGACACCGACTC	ENSMUSG00000024210	Ip6k3	mmCTAlib_8097	13	0	0	0	0	13
GACGCTACATCCTCGCGTC	ENSMUSG00000024768	Lipf	mmCTAlib_66704	13	0	0	0	0	13
CAGTCTGTCTCCGCGTAGA	ENSMUSG00000025433	Crisp3	mmCTAlib_9509	13	0	0	0	0	13
GCCTTGAAGCTGCTACTCT	ENSMUSG00000028004	Npy2r	mmCTAlib_35978	13	0	0	0	0	13
TGCGCGTGACGTCACCTGA	ENSMUSG00000028794	A3galt2	mmCTAlib_78922	13	0	0	0	0	13
ACCGCGCCTGGAGTCTGAT	ENSMUSG00000029001	Fbxo44	mmCTAlib_80282	13	0	0	0	0	13
CCCATGCAATGTGGTCTTG	ENSMUSG00000037313	Tacc3	mmCTAlib_30404	13	0	0	0	0	13
AAAAGCGGCCTTGAAGCTT	ENSMUSG00000045148	Olfr1255	mmCTAlib_2815	13	0	0	0	0	13
GGTTATCTTTGCCCGCAGT	ENSMUSG00000045795	Whamm	mmCTAlib_71832	13	0	0	0	0	13
CCTTTCAGTACTAGGGTTG	ENSMUSG00000047104	Pbp2	mmCTAlib_23834	13	0	0	0	0	13
ATATCACTGTTCAGCAGCC	ENSMUSG00000047511	Olfr1396	mmCTAlib_82020	13	0	0	0	0	13
GTCCCCTTGCGGTGTTCAG	ENSMUSG00000047674	Pdha2	mmCTAlib_38575	13	0	0	0	0	13
GTCGCAGGACATCCCTCTA	ENSMUSG00000049086	Bmyc	mmCTAlib_698	13	0	0	0	0	13
AGCTGTGTTCAATGGGGGT	ENSMUSG00000052160	Pld4	mmCTAlib_64631	13	0	0	0	0	13
CAACTCTTCATGACCATGA	ENSMUSG00000054604	Cggbp1	mmCTAlib_57021	13	0	0	0	0	13
GTGGCTCCCGATTTCTGTC	ENSMUSG00000064202	4430402I18Rik	mmCTAlib_66559	13	0	0	0	0	13
TTCATATTCGTCTACCCCA	ENSMUSG00000070857	Olfr1113	mmCTAlib_2397	13	0	0	0	0	13
GATCCTGTTAACAGGTCAT	ENSMUSG00000078117	Gm16485	mmCTAlib_11295	13	0	0	0	0	13
AAGGTCCTCAGTCTCAGCA	ENSMUSG00000079316	Rab9	mmCTAlib_27225	13	0	0	0	0	13
TGGAGAGCACTCTTCTACA	ENSMUSG00000101322	Olfr1295	mmCTAlib_3471	13	0	0	0	0	13
TGCGTACACCAGCGCTTCC	ENSMUSG00000033276	Stk36	mmCTAlib_51456	11	2	0	0	0	13
GTGCTACATCTCAAGATTA	ENSMUSG00000040415	Dtx3	mmCTAlib_61383	10	3	0	0	0	13
TGCCCTCTAGGAATTAGCA	ENSMUSG00000029624	Ptcd1	mmCTAlib_34483	8	5	0	0	0	13
AACCAGAGGCGCGCATTCC	ENSMUSG00000075203	Olfr1040	mmCTAlib_2219	8	5	0	0	0	13
CAACAACAAGAAACTCTCA	ENSMUSG00000033207	Mamdc2	mmCTAlib_66419	7	6	0	0	0	13
TGTCAAATCGGAACGTCTG	ENSMUSG00000023336	Wfdc1	mmCTAlib_49426	6	0	7	0	0	13
ATAGTCCCCCCGCACTGTA	ENSMUSG00000045381	Olfr433	mmCTAlib_54266	5	0	8	0	0	13
ACCAGTAGCCAACCTAAAC	ENSMUSG00000020953	Coch	mmCTAlib_62704	0	10	0	0	3	13
GGTTTTGCTCCTCCCCACC	ENSMUSG00000038777	Sema6c	mmCTAlib_36974	0	0	0	13	0	13
AGGCGGGCTCTTACCACAT	ENSMUSG00000000934	Top1mt	mmCTAlib_17313	0	0	13	0	0	13
AGACTTTTGCTCCTGGGCT	ENSMUSG00000002871	Tpra1	mmCTAlib_22082	0	0	13	0	0	13
AACCGAGCCTTCAGCTCTC	ENSMUSG00000009733	Tfcp2	mmCTAlib_19109	0	0	13	0	0	13
AAGTAACAGCGGCTCTGAT	ENSMUSG00000021884	Hacl1	mmCTAlib_39587	0	0	13	0	0	13
ACCGACCATGAGCTTTCCC	ENSMUSG00000024552	Slc14a2	mmCTAlib_29366	0	0	13	0	0	13
AAACCGTTACATGCACGTC	ENSMUSG00000026311	Asb1	mmCTAlib_52119	0	0	13	0	0	13
CCATTGATCTCATCTCTTG	ENSMUSG00000029826	Zc3hav1	mmCTAlib_20253	0	0	13	0	0	13
AACCACAAGTTGTCTACAC	ENSMUSG00000030654	Arl6ip1	mmCTAlib_73784	0	0	13	0	0	13
AACCGGAGCGGCACCCTCT	ENSMUSG00000030697	Ppp4c	mmCTAlib_74274	0	0	13	0	0	13
TTGACTCCTCCCCCACTGT	ENSMUSG00000031641	Cbr4	mmCTAlib_46890	0	0	13	0	0	13
ACCGTAGCCTGGCAGACAA	ENSMUSG00000034684	Sema3f	mmCTAlib_15336	0	0	13	0	0	13
TCCTCCCACATTCCTAGAG	ENSMUSG00000039725	2810408M09Rik	mmCTAlib_6193	0	0	13	0	0	13
CCCGTCATTTGGAGACTTC	ENSMUSG00000054676	1600014C10Rik	mmCTAlib_70339	0	0	13	0	0	13
CAAGCAGTCCTGTACCTGG	ENSMUSG00000067995	Gtf2f2	mmCTAlib_41539	0	0	13	0	0	13
TTGGCATACTGGTGCCCAT	ENSMUSG00000071491	Vmn1r209	mmCTAlib_42580	0	0	13	0	0	13
GCGGGGCCCCGCTGTTAAA	ENSMUSG00000079110	Capn3	mmCTAlib_3906	0	0	13	0	0	13
TCAGGTTGCCATTTTAAAT	ENSMUSG00000091695	Gm17669	mmCTAlib_29098	0	0	13	0	0	13
CTGATGTGGGTGGTGCGTC	ENSMUSG00000093668	Pou5f2	mmCTAlib_44566	0	0	13	0	0	13
ATTGACTTACCCAGCGCCA	ENSMUSG00000027157	4930430A15Rik	mmCTAlib_3421	0	1	12	0	0	13
TGGTCGCCCTTAGCTTTCC	ENSMUSG00000090853	Gm17364	mmCTAlib_43294	0	3	10	0	0	13
GCAATGCCACTCCATTCAA	ENSMUSG00000030866	Ern2	mmCTAlib_74055	0	5	8	0	0	13
GGACTCGGTGGAGTCCGTA	ENSMUSG00000025782	Taf3	mmCTAlib_121	0	9	4	0	0	13
GGTCGGGGTGGCCTTTGTG	ENSMUSG00000003660	Snrnp200	mmCTAlib_4290_MULTI2	0	13	0	0	0	13
GACAGAGGGTTGCATGGCA	ENSMUSG00000015289	Lage3	mmCTAlib_25569	0	13	0	0	0	13
GACCAGAAGGGGTGCCGGA	ENSMUSG00000020383	Il13	mmCTAlib_82402	0	13	0	0	0	13
GGCATCCTAGGGTTGATCA	ENSMUSG00000023033	Scn8a	mmCTAlib_19146	0	13	0	0	0	13
TGCACCCTTCCAGTCCCCG	ENSMUSG00000023909	Paqr4	mmCTAlib_7437	0	13	0	0	0	13
AAAACTCGGGCTGGCTTTA	ENSMUSG00000024511	Rab27b	mmCTAlib_29161	0	13	0	0	0	13
CCGGATTTCCGGAGTCAAA	ENSMUSG00000024854	Pold4	mmCTAlib_64955	0	13	0	0	0	13
GCAGCGAACCCTTTGACTC	ENSMUSG00000024958	Gpr137	mmCTAlib_65477	0	13	0	0	0	13
GCTAGGTCTAAGTAGTTAC	ENSMUSG00000028180	Zranb2	mmCTAlib_38906	0	13	0	0	0	13
TTAGGCTCTAAATCCGAGC	ENSMUSG00000028969	Cdk5	mmCTAlib_29894	0	13	0	0	0	13
GGGACTCCTGGACGTGTGG	ENSMUSG00000029682	Spam1	mmCTAlib_19895	0	13	0	0	0	13
GGTAGAAGCGCTGGGAGAG	ENSMUSG00000029703	Lrwd1	mmCTAlib_33787	0	13	0	0	0	13
TGCGTCCTCCTGGAGGTGT	ENSMUSG00000030083	Abtb1	mmCTAlib_22066	0	13	0	0	0	13
ACCAAAGACATTCATCTAG	ENSMUSG00000030189	Ybx3	mmCTAlib_23638	0	13	0	0	0	13
CTGGCAACTTGAGAGACTT	ENSMUSG00000030934	Oat	mmCTAlib_74751	0	13	0	0	0	13
TTGTCTAGCTGGCGCGACA	ENSMUSG00000033960	9430020K01Rik	mmCTAlib_27312	0	13	0	0	0	13
ACCCGGATCAGGAAACGCG	ENSMUSG00000039007	Cpq	mmCTAlib_16745	0	13	0	0	0	13
AGGGGCAGTCGTTTGACAG	ENSMUSG00000041319	Thoc6	mmCTAlib_7410	0	13	0	0	0	13
ATGGGAAGCGCGGCGAGAG	ENSMUSG00000042312	S100a13	mmCTAlib_36586	0	13	0	0	0	13
GCGCGGATTTCCCATTGGC	ENSMUSG00000042797	Aqp11	mmCTAlib_72262	0	13	0	0	0	13
CACCGAAAAAGGAGGGCAT	ENSMUSG00000044145	1810024B03Rik	mmCTAlib_4284_MULTI2	0	13	0	0	0	13
CAGGCTCCTAGTTAGTTGC	ENSMUSG00000044897	Olfr821	mmCTAlib_61912	0	13	0	0	0	13
CGGCAACTAACTAGGAGCC	ENSMUSG00000047141	Zfp654	mmCTAlib_57017	0	13	0	0	0	13
GCTCGAATCCAATTACAGC	ENSMUSG00000050043	Tmx2	mmCTAlib_2003	0	13	0	0	0	13
TCTTCCGCATCCCGTCCCC	ENSMUSG00000051355	Commd1	mmCTAlib_81466	0	13	0	0	0	13
CCATTAACAAATGGTCAGC	ENSMUSG00000052920	Prkg1	mmCTAlib_66657	0	13	0	0	0	13
GTGGCTGTGCATCCGTAGC	ENSMUSG00000059857	Ntng1	mmCTAlib_37948	0	13	0	0	0	13
TAATGGCTATTCCCGAGCA	ENSMUSG00000063900	Adam26b	mmCTAlib_46578	0	13	0	0	0	13
TGGGACAGGTATCTGGGAA	ENSMUSG00000067367	Lyar	mmCTAlib_30667	0	13	0	0	0	13
CGTCACAGATCAGGTAGTG	ENSMUSG00000070577	Gm572	mmCTAlib_80321	0	13	0	0	0	13
CTACCTGATCTGTGACGTC	ENSMUSG00000073568	Arl14epl	mmCTAlib_28590	0	13	0	0	0	13
GGGGAGGCCATTTTGGAAA	ENSMUSG00000074657	Kif5a	mmCTAlib_61393	0	13	0	0	0	13
TCAGAACTTTGACGCTGCG	ENSMUSG00000085272	Sbk3	mmCTAlib_68039	0	13	0	0	0	13
ACTTCCGGGGCACCGCTTG	ENSMUSG00000090083	Rnf8	mmCTAlib_8330	0	13	0	0	0	13
GTCGTTCTGTGATTAGGAT	ENSMUSG00000098456	Gm12117	mmCTAlib_81747	0	13	0	0	0	13
GGGGTCATCTACCTTGAGG	ENSMUSG00000003346	Abhd17a	mmCTAlib_60025	12	0	0	0	0	12
TGACGATGAAGGATCGAGA	ENSMUSG00000009588	St6galnac1	mmCTAlib_87322	12	0	0	0	0	12
CTTCCTCATTTCAAACTGG	ENSMUSG00000022615	Tymp	mmCTAlib_18526	12	0	0	0	0	12
CACCGCCTAATCTATCCAC	ENSMUSG00000024897	Apba1	mmCTAlib_66442	12	0	0	0	0	12
TCGGAACCCCTCTGATCAG	ENSMUSG00000026031	Cflar	mmCTAlib_51006	12	0	0	0	0	12
AGCACAACTGCAGGTGACT	ENSMUSG00000037636	Slc25a43	mmCTAlib_24742	12	0	0	0	0	12
GAGACAAGGCGGTGAGCTA	ENSMUSG00000038055	Dexi	mmCTAlib_55173	12	0	0	0	0	12
GGATCTAGAGACGCGACCC	ENSMUSG00000038143	Stox2	mmCTAlib_46705	12	0	0	0	0	12
CCTCTTGACTTTATATACA	ENSMUSG00000041763	Tpp2	mmCTAlib_50686	12	0	0	0	0	12
GGTTTGTCCACTACTAGCG	ENSMUSG00000042814	Mcts2	mmCTAlib_5273	12	0	0	0	0	12
CATGGACAATTATGCCCAC	ENSMUSG00000043311	D17H6S53E	mmCTAlib_8993	12	0	0	0	0	12
ATTATTTACTCAGCTCCCT	ENSMUSG00000043962	Thrap3	mmCTAlib_78793	12	0	0	0	0	12
CAAAACGGGGAGGAACTCG	ENSMUSG00000046615	Actrt1	mmCTAlib_24922	12	0	0	0	0	12
CTAAGGGCCTGGGTCCTAC	ENSMUSG00000049336	Tenm2	mmCTAlib_81811	12	0	0	0	0	12
GTGCCAAAGCCTTCGACCT	ENSMUSG00000049815	4921511C20Rik	mmCTAlib_26344	12	0	0	0	0	12
AATGACCCTCCCTCTTTGT	ENSMUSG00000050382	Kif7	mmCTAlib_71654	12	0	0	0	0	12
GCCATTCCCACGCTTTCAA	ENSMUSG00000052707	Tnrc6a	mmCTAlib_74077	12	0	0	0	0	12
CGCAGCGCGCTTGGAACCA	ENSMUSG00000054312	Mrps21	mmCTAlib_37087	12	0	0	0	0	12
GCTCAACCAGAGTCAATCT	ENSMUSG00000066042	Med18	mmCTAlib_79216	12	0	0	0	0	12
CGTTTCCCTCCTGGATTTA	ENSMUSG00000075068	Olfr140	mmCTAlib_2863	12	0	0	0	0	12
CTGACGTAAGCGTCGCTGC	ENSMUSG00000083695	Rnf138rt1	mmCTAlib_27129	12	0	0	0	0	12
GAATCCGAAGCGTGTGGCA	ENSMUSG00000094559	Cyp2d34	mmCTAlib_18161	12	0	0	0	0	12
CCACGGAGGAACTTGTTAC	ENSMUSG00000044120	Olfr683	mmCTAlib_73114	11	1	0	0	0	12
TTAAGGCTGTGGCTGGAGT	ENSMUSG00000075054	Yae1d1	mmCTAlib_42276	11	1	0	0	0	12
AGAAATGGCTGTACTCTCT	ENSMUSG00000036580	Spg20	mmCTAlib_35523	9	3	0	0	0	12
TAATTTCCGCCCACGCTGC	ENSMUSG00000028040	Efna4	mmCTAlib_36407	8	3	1	0	0	12
ACTTTGGAGCGGAGCAGCA	ENSMUSG00000039607	Rbms3	mmCTAlib_15929	8	4	0	0	0	12
GGAACCTGCTTCAGCATTG	ENSMUSG00000025878	Uimc1	mmCTAlib_43708	7	0	0	5	0	12
GGGAATAAGCAGCCGAAAC	ENSMUSG00000074678	Defb25	mmCTAlib_5259	5	7	0	0	0	12
ATGTCGGTTCTGACTGACT	ENSMUSG00000003849	Nqo1	mmCTAlib_48999	3	4	4	0	1	12
AAAGGAGGGCTCCAGCTCT	ENSMUSG00000038517	Tbkbp1	mmCTAlib_85570	0	3	0	0	9	12
CTGTAGCCACTACGGCTTA	ENSMUSG00000006517	Mvd	mmCTAlib_49578	0	10	0	0	2	12
CATTTGCCCAGGGTTGACA	ENSMUSG00000017264	Exosc10	mmCTAlib_80307	0	11	0	0	1	12
TGTGTTAGAGGCAAGTCTG	ENSMUSG00000040048	Ndufb10	mmCTAlib_7662	0	0	0	12	0	12
CCAAAGCCTCCAACAAGCC	ENSMUSG00000053286	Trmt1l	mmCTAlib_53273	0	0	0	12	0	12
CCCTCTGCTGCCCCCTAAC	ENSMUSG00000038257	Glra3	mmCTAlib_46803	0	3	0	9	0	12
CAGTTACGGGTTCCTCAAA	ENSMUSG00000074639	BC089597	mmCTAlib_61507	0	7	0	5	0	12
AAGTGAGGCAATCGCTTCC	ENSMUSG00000020014	Cfap54	mmCTAlib_60650	0	0	11	1	0	12
GCTCTGACTCAATGATTCG	ENSMUSG00000001036	Epn2	mmCTAlib_83005	0	11	0	1	0	12
GCTGAATTCACAGTTCTTG	ENSMUSG00000020628	Trappc12	mmCTAlib_62389	0	11	0	1	0	12
TTATCATTGCAAAGTATAC	ENSMUSG00000001986	Gria3	mmCTAlib_24890	0	0	12	0	0	12
CTAAATATCTGTAGATTCA	ENSMUSG00000002477	Snrpd1	mmCTAlib_27422	0	0	12	0	0	12
TCCTTGTGAAGCGATCCAA	ENSMUSG00000007682	Dio2	mmCTAlib_63903	0	0	12	0	0	12
ACTCCTTGAAGATGCAATC	ENSMUSG00000012076	Brms1l	mmCTAlib_62806	0	0	12	0	0	12
CTCGCCATGACTCAGCACG	ENSMUSG00000017740	Slc12a5	mmCTAlib_6143	0	0	12	0	0	12
CCCCACGCTTAAAGCGCCT	ENSMUSG00000021200	Asb2	mmCTAlib_64135	0	0	12	0	0	12
CCCCTTCGTTCACTCAACT	ENSMUSG00000026142	Rhbdd1	mmCTAlib_51708	0	0	12	0	0	12
GAGTCTGAGGGGCGGAGCT	ENSMUSG00000026531	Mptx1	mmCTAlib_54304	0	0	12	0	0	12
ATTAAGGACGAACTCCTGG	ENSMUSG00000028069	Gpatch4	mmCTAlib_36193	0	0	12	0	0	12
AGTCCTTTGGGTACTTGAG	ENSMUSG00000029607	Ankrd61	mmCTAlib_34389	0	0	12	0	0	12
GACCGGGCATATGATATTT	ENSMUSG00000031665	Sall1	mmCTAlib_48208	0	0	12	0	0	12
GACCGCCATGCTGCAAGCT	ENSMUSG00000032560	Dnajc13	mmCTAlib_15048	0	0	12	0	0	12
TACCGGGACTTGTATAGAT	ENSMUSG00000035069	Oma1	mmCTAlib_77604	0	0	12	0	0	12
GCTCGCCAGTTCTGGTCGG	ENSMUSG00000041974	Spidr	mmCTAlib_55369	0	0	12	0	0	12
ATGCGTCGTACTCCTCCCA	ENSMUSG00000044934	Zfp367	mmCTAlib_44101	0	0	12	0	0	12
GGCCCCTCGTTCTTGGATG	ENSMUSG00000046215	Rprml	mmCTAlib_86587	0	0	12	0	0	12
TGGAGACGTGGACCTTCTC	ENSMUSG00000047995	Cypt4	mmCTAlib_11980	0	0	12	0	0	12
ACAAGGAAGTCGAGCACCA	ENSMUSG00000048007	Timm8a1	mmCTAlib_26413	0	0	12	0	0	12
TCCCGCGTTAACCCTTCCT	ENSMUSG00000075195	Olfr1048	mmCTAlib_2247	0	0	12	0	0	12
GGAGATTCCCCGTTCCTAT	ENSMUSG00000006736	Tspan31	mmCTAlib_61354	0	10	2	0	0	12
CGCACAAAATGAACCGTCA	ENSMUSG00000046282	Adam20	mmCTAlib_46529	0	11	1	0	0	12
TTTCTGAGAGGGTAAGGGG	ENSMUSG00000003575	Crtc1	mmCTAlib_47199	0	12	0	0	0	12
AGTAGTTTCTCTTATGAGC	ENSMUSG00000003581	Rnf215	mmCTAlib_81001	0	12	0	0	0	12
GATGGATATTACACAACCC	ENSMUSG00000004945	Tmem242	mmCTAlib_6854	0	12	0	0	0	12
GGGCTACCTATAAGAGAAG	ENSMUSG00000021594	Srd5a1	mmCTAlib_44335	0	12	0	0	0	12
GGTAGGACAGTGTCAACCC	ENSMUSG00000021913	Ogdhl	mmCTAlib_39627	0	12	0	0	0	12
AGTTCTCAGCATACGCCAC	ENSMUSG00000023968	Crip3	mmCTAlib_9776	0	12	0	0	0	12
GCCAAGCAGTGATGTAAAG	ENSMUSG00000024360	Etf1	mmCTAlib_27912	0	12	0	0	0	12
TACATCACTGCTTGGCTCT	ENSMUSG00000024619	Cdx1	mmCTAlib_28858	0	12	0	0	0	12
TGTGTTCCTGACTTTTTCC	ENSMUSG00000024910	Ctsw	mmCTAlib_65188	0	12	0	0	0	12
CAGGTCCAGAACTGTGCAA	ENSMUSG00000026409	Pfkfb2	mmCTAlib_52666	0	12	0	0	0	12
GATTGTAGGGTCTGATGGG	ENSMUSG00000026833	Olfm1	mmCTAlib_918	0	12	0	0	0	12
TACGTAAAAACTAAAGAGC	ENSMUSG00000028012	Rrh	mmCTAlib_38290	0	12	0	0	0	12
TCTTCATCAGGGCCGGCCG	ENSMUSG00000028328	Tmod1	mmCTAlib_76540	0	12	0	0	0	12
AACCAATAAACGCGCGGGA	ENSMUSG00000028914	Casp9	mmCTAlib_80037	0	12	0	0	0	12
CAACAAACGCCTGCGCGAT	ENSMUSG00000029249	Rest	mmCTAlib_31349	0	12	0	0	0	12
GGGCGTTCAGAAGTTGAGG	ENSMUSG00000029451	Gm13103	mmCTAlib_80102	0	12	0	0	0	12
TATCGCGCAGGCGTTTGTT	ENSMUSG00000030617	Ccdc83	mmCTAlib_72140	0	12	0	0	0	12
TCGCTGGGAAGAACTAGGC	ENSMUSG00000030889	Vwa3a	mmCTAlib_73955	0	12	0	0	0	12
ACGTGTAGTGCTCCGCCTT	ENSMUSG00000035161	Ints6	mmCTAlib_41002	0	12	0	0	0	12
ACTTAGCGATTACGGCCAC	ENSMUSG00000036160	Surf6	mmCTAlib_821	0	12	0	0	0	12
GATTCTTGCGCTAGGCCAA	ENSMUSG00000036931	Nfkbid	mmCTAlib_69960	0	12	0	0	0	12
GCGTGGCAACATGGTCCTT	ENSMUSG00000037938	Chchd5	mmCTAlib_4420	0	12	0	0	0	12
GTACCTCTAGACTACCTTC	ENSMUSG00000037960	1110007C09Rik	mmCTAlib_43476	0	12	0	0	0	12
ATATCTAAGCGCCCTCTCG	ENSMUSG00000038132	Rbm24	mmCTAlib_43392	0	12	0	0	0	12
CTTAGATATACAGCCCAGA	ENSMUSG00000042323	Pbrm1	mmCTAlib_39505	0	12	0	0	0	12
TACAGGCCCATGGAAGAAG	ENSMUSG00000044322	Dsc1	mmCTAlib_27548	0	12	0	0	0	12
TCTTCTTCCATGGGCCTGT	ENSMUSG00000046675	Tmem251	mmCTAlib_64092_MULTI2	0	12	0	0	0	12
ATAAATAGGTCAGATTGTT	ENSMUSG00000046865	Fbl	mmCTAlib_69581	0	12	0	0	0	12
GGCCTGGCAGGGTATAAAT	ENSMUSG00000048832	Vps37c	mmCTAlib_65854	0	12	0	0	0	12
GTAGTGAGTGAGCTCCAGT	ENSMUSG00000049411	Tmem241	mmCTAlib_27447	0	12	0	0	0	12
CCCAAGTAGGTCAACGCTG	ENSMUSG00000049971	Glt1d1	mmCTAlib_33395	0	12	0	0	0	12
GCCTCAGCGTTGACCTACT	ENSMUSG00000050846	Zfp623	mmCTAlib_17364	0	12	0	0	0	12
TGCGTTGCTAGGTGGGCGG	ENSMUSG00000056564	Olfr324	mmCTAlib_82647	0	12	0	0	0	12
AAGTCAAAATTTCCAGCGA	ENSMUSG00000063350	Olfr874	mmCTAlib_12319	0	12	0	0	0	12
GGTTGGAGGGAACCTTCGC	ENSMUSG00000068646	Olfr1279	mmCTAlib_3440	0	12	0	0	0	12
TATTGAAAATACGTGTCAT	ENSMUSG00000071014	Ndufb6	mmCTAlib_76128	0	12	0	0	0	12
TCCCTCGTCCCCAGTACCC	ENSMUSG00000071369	Map3k5	mmCTAlib_58049	0	12	0	0	0	12
AGTTAGCATCAGTGTGAGG	ENSMUSG00000091604	Gm17349	mmCTAlib_19027	0	12	0	0	0	12
CTTTAAGGACACTGCTCTC	ENSMUSG00000092342	Esp31	mmCTAlib_9485	0	12	0	0	0	12
GTGGCAAGGTCCCCAAGTG	ENSMUSG00000093411	Vmn1r17	mmCTAlib_21138	0	12	0	0	0	12
TGATGCTGTTGCCCTCTAG	ENSMUSG00000096458	Moap1	mmCTAlib_64099_MULTI2	0	12	0	0	0	12
AAACAGTTCCGGTTGAGCA	ENSMUSG00000099102	Gm11983	mmCTAlib_81256	0	12	0	0	0	12
TGGTGAGATTGTGACATTC	ENSMUSG00000000001	Gnai3	mmCTAlib_37821	11	0	0	0	0	11
CTCTGCAGGGTGCCCTTGC	ENSMUSG00000009927	Rps25	mmCTAlib_12887_MULTI2	11	0	0	0	0	11
GGTAATCGTCCGGCCAAGT	ENSMUSG00000010057	Nprl2	mmCTAlib_15271	11	0	0	0	0	11
TGCGCATTCTCGCGGTGCT	ENSMUSG00000012187	Mogat1	mmCTAlib_51644	11	0	0	0	0	11
ACGCGCGACGATGACGTAT	ENSMUSG00000020467	Efemp1	mmCTAlib_81543	11	0	0	0	0	11
GAAGTTATCTCTGCGCAGC	ENSMUSG00000022092	Ppp3cc	mmCTAlib_41357	11	0	0	0	0	11
CATTCTTCGCGACACAATG	ENSMUSG00000022559	Fbxl6	mmCTAlib_17496	11	0	0	0	0	11
GACTGGCGAGGTCAGCTGC	ENSMUSG00000023944	Hsp90ab1	mmCTAlib_9681	11	0	0	0	0	11
AACCAACTCAGGGCTGCAA	ENSMUSG00000025318	Jph3	mmCTAlib_49534	11	0	0	0	0	11
TTCAGACTACATTGGGTTT	ENSMUSG00000026940	Ccdc183	mmCTAlib_669	11	0	0	0	0	11
ACTATCATGCTCAGAGCCT	ENSMUSG00000027442	Cst8	mmCTAlib_5005	11	0	0	0	0	11
GGCTCGGAGGCTTGTCCAT	ENSMUSG00000029384	2010109A12Rik	mmCTAlib_31783	11	0	0	0	0	11
TCTCAGATCACCTTTCGCT	ENSMUSG00000030196	Tas2r103	mmCTAlib_23746	11	0	0	0	0	11
AGTTGAGGGGCGACAGAGC	ENSMUSG00000031828	Klhl36	mmCTAlib_49444	11	0	0	0	0	11
CGTCAGACAGCATTGAGCA	ENSMUSG00000032112	Trappc4	mmCTAlib_12880_MULTI2	11	0	0	0	0	11
TTTGAATGTCGAGAGGGGC	ENSMUSG00000032487	Ptgs2	mmCTAlib_53235	11	0	0	0	0	11
TTTATAGTAAGAAATATAG	ENSMUSG00000033161	Atp1a1	mmCTAlib_37424	11	0	0	0	0	11
TCAGGTCTGGGAGAATCCT	ENSMUSG00000035540	Gc	mmCTAlib_31582	11	0	0	0	0	11
TTTGTAGACAACCCAGACC	ENSMUSG00000035775	Krt20	mmCTAlib_85874	11	0	0	0	0	11
AGGACCTGCTACCTCCATA	ENSMUSG00000035804	Ins1	mmCTAlib_67527	11	0	0	0	0	11
ATAGCGGAGCGCAGGTTTT	ENSMUSG00000037509	Arhgef4	mmCTAlib_50380	11	0	0	0	0	11
TGGGCCTCCTATTCAGATT	ENSMUSG00000038173	Enpp6	mmCTAlib_46698	11	0	0	0	0	11
GTGCCTCGGCCTTCGGATC	ENSMUSG00000039841	Zfp800	mmCTAlib_19923	11	0	0	0	0	11
TGCTGCGCGCCTTCTTCTC	ENSMUSG00000040359	Ufl1	mmCTAlib_75960	11	0	0	0	0	11
GGGATGCCGGAAGGCATTG	ENSMUSG00000045246	Kcng4	mmCTAlib_49420	11	0	0	0	0	11
TTGGTCTGACAATATTCCA	ENSMUSG00000046806	3110062M04Rik	mmCTAlib_20172	11	0	0	0	0	11
CGATGGATGCCTACCCTGT	ENSMUSG00000047515	BC049715	mmCTAlib_23879	11	0	0	0	0	11
CACGCATTTCAGTTTCTTC	ENSMUSG00000047591	Mafa	mmCTAlib_17319	11	0	0	0	0	11
CTCCCGATCGTCCGGATCA	ENSMUSG00000050619	Zscan29	mmCTAlib_3984	11	0	0	0	0	11
TTACTCCCTACACGCACTG	ENSMUSG00000051497	Kcnj16	mmCTAlib_86924	11	0	0	0	0	11
ACGTGAGATCTGCACTTCC	ENSMUSG00000051618	Ubqln3	mmCTAlib_72973	11	0	0	0	0	11
ACACGGAAAACTGCCCTCG	ENSMUSG00000058250	Tas2r138	mmCTAlib_20397	11	0	0	0	0	11
GCAGAGGTTTGAATCGCCT	ENSMUSG00000058692	Olfr846	mmCTAlib_11526	11	0	0	0	0	11
TGCCTAAACCGAGAGGTGT	ENSMUSG00000067215	Usp51	mmCTAlib_26918	11	0	0	0	0	11
CCTGCACCGATTACCAGTT	ENSMUSG00000073926	Olfr653	mmCTAlib_73025	11	0	0	0	0	11
TAGTCAGGGTGACAGACCA	ENSMUSG00000091006	Vmn2r69	mmCTAlib_71977	11	0	0	0	0	11
CCTCCCTGCCTTGTACGGA	ENSMUSG00000091468	Vmn2r82	mmCTAlib_59729	11	0	0	0	0	11
GGGCCACGTGAGATCATCC	ENSMUSG00000092558	Med20	mmCTAlib_9932	11	0	0	0	0	11
GAGTGCTCAAGCTACCCCA	ENSMUSG00000029138	4930548H24Rik	mmCTAlib_30296	10	0	0	1	0	11
GTCTACCTCCAAGGGTCCA	ENSMUSG00000049692	Tmem239	mmCTAlib_4505	9	0	0	0	2	11
GGATGAGGCTAGGCCTCGC	ENSMUSG00000020614	Fam20a	mmCTAlib_86895	9	0	2	0	0	11
AGAACACGGAAACCTAGAT	ENSMUSG00000063106	Olfr1510	mmCTAlib_40332	8	3	0	0	0	11
CGGCAGAGATGGCCAATGC	ENSMUSG00000087230	Mroh3	mmCTAlib_53091	7	4	0	0	0	11
GACTGGAATTCGTTATTCC	ENSMUSG00000033610	Pank1	mmCTAlib_66764	6	3	0	2	0	11
ACCCTCCCACACTTCTCTT	ENSMUSG00000005103	Wdr1	mmCTAlib_30699	4	7	0	0	0	11
TCGAGCCAAGCTGACCTTC	ENSMUSG00000033272	Slc35a4	mmCTAlib_28037	4	7	0	0	0	11
CCAGGAGTAGTGATTAACT	ENSMUSG00000022466	Rpap3	mmCTAlib_18723	0	0	0	0	11	11
AGGATAGATGATCTCGGGG	ENSMUSG00000022972	1110004E09Rik	mmCTAlib_57371	0	0	5	0	6	11
TCCCTGATTGGACACATCT	ENSMUSG00000029614	Rpl6	mmCTAlib_32965	0	0	8	0	3	11
AGACATCATGATCTTTCCT	ENSMUSG00000078616	Trim30c	mmCTAlib_73004	0	0	8	0	3	11
ATCCAGCGGCCTTGATTGG	ENSMUSG00000032624	Eml4	mmCTAlib_10912	0	0	9	0	2	11
TCTTCAGCCTAATGTTCCA	ENSMUSG00000030315	Vgll4	mmCTAlib_22642	0	9	0	0	2	11
TCTCCTTGAGCCTGACTTA	ENSMUSG00000050394	Armcx6	mmCTAlib_26447	0	10	0	0	1	11
TAACAGGGCCCCAAGTATT	ENSMUSG00000020190	Mknk2	mmCTAlib_60051	0	0	0	11	0	11
TACTTGAAGACGGGAAGGA	ENSMUSG00000023022	Lima1	mmCTAlib_19045	0	0	0	11	0	11
CGGTGCAGGCGCAGAGAAT	ENSMUSG00000031090	Nadsyn1	mmCTAlib_75501_MULTI2	0	0	0	11	0	11
TTGAGCCCGGACTGCCTGG	ENSMUSG00000058454	Dhcr7	mmCTAlib_75502_MULTI2	0	0	0	11	0	11
ACACTTTCTCCCACATCTA	ENSMUSG00000096009	Olfr134	mmCTAlib_9460	0	0	0	11	0	11
TGCCAGCTTTTTCAGACGG	ENSMUSG00000020180	Snrpd3	mmCTAlib_59361	0	8	0	3	0	11
TTAGCGCCGCGCGGAATCA	ENSMUSG00000061068	Mcpt4	mmCTAlib_40698	0	8	0	3	0	11
AGAAGCTGGATACCTTAAC	ENSMUSG00000009075	Cabp7	mmCTAlib_81058	0	0	11	0	0	11
GCTGAAACTTGTCGTCCTG	ENSMUSG00000019790	Stxbp5	mmCTAlib_57850	0	0	11	0	0	11
CATACAAGCCTCTCCAGCT	ENSMUSG00000020226	Slc5a4b	mmCTAlib_59452	0	0	11	0	0	11
CGTCGCCATGTCTGTTAAG	ENSMUSG00000021007	Spata7	mmCTAlib_63949	0	0	11	0	0	11
CCCACAACAGCCTCCGGTC	ENSMUSG00000025381	Cnpy2	mmCTAlib_61592	0	0	11	0	0	11
GAAAGGTTTGCGCGCAAGC	ENSMUSG00000025403	Shmt2	mmCTAlib_61449	0	0	11	0	0	11
GAACGTAAGGTCAGGGATC	ENSMUSG00000025525	Apool	mmCTAlib_26258	0	0	11	0	0	11
ACTCACCTTCACCGACCCC	ENSMUSG00000025983	Ccdc150	mmCTAlib_50856	0	0	11	0	0	11
CAGAAGGTCACTCCAGGGG	ENSMUSG00000027574	Nkain4	mmCTAlib_6669	0	0	11	0	0	11
TGGGATTTGTCGAAGGGAT	ENSMUSG00000029015	Slc26a5	mmCTAlib_29823	0	0	11	0	0	11
TCCCTCGAACACTCAGCTC	ENSMUSG00000029089	Pacrgl	mmCTAlib_30825	0	0	11	0	0	11
TCACCAACGGCTCGGACCT	ENSMUSG00000032403	2300009A05Rik	mmCTAlib_13871	0	0	11	0	0	11
GTACAACATCCTCGCTGCT	ENSMUSG00000033721	Vav3	mmCTAlib_37947	0	0	11	0	0	11
TTTAGAGTCCCGCTCCACC	ENSMUSG00000039191	Rbpj	mmCTAlib_30891	0	0	11	0	0	11
GCCTTAATGTGCAAACTCA	ENSMUSG00000049482	Ctu2	mmCTAlib_49589	0	0	11	0	0	11
ATTGCCCAATGGCGGCATG	ENSMUSG00000050908	Tvp23a	mmCTAlib_55163	0	0	11	0	0	11
TTGGGACACCAACACAAGA	ENSMUSG00000058831	Opn1sw	mmCTAlib_19989	0	0	11	0	0	11
TTTGGCCTCCGCAGCTAGG	ENSMUSG00000059878	Zfp422	mmCTAlib_22767	0	0	11	0	0	11
GTGTTCCAGGTCCTGTTGA	ENSMUSG00000063142	Kcnma1	mmCTAlib_39308	0	0	11	0	0	11
AGCAGCGAGGAGTTCTCAT	ENSMUSG00000066026	Dhrs3	mmCTAlib_80176	0	0	11	0	0	11
TGCATCTACGCCAGACATG	ENSMUSG00000070056	Mfhas1	mmCTAlib_46464	0	0	11	0	0	11
TCCATTATCAGTAACTTGA	ENSMUSG00000078588	Ccdc24	mmCTAlib_78259	0	0	11	0	0	11
CAGCTTACAGACGCTCATC	ENSMUSG00000090019	Gimap1	mmCTAlib_20761	0	0	11	0	0	11
AATAGGAGTCTGATTGGGC	ENSMUSG00000094012	Gm10024	mmCTAlib_59581	0	0	11	0	0	11
GGCCGCTTAGAGGCTTTAT	ENSMUSG00000095002	Olfr798	mmCTAlib_61839	0	0	11	0	0	11
CGCATTCAGATCTGTACAC	ENSMUSG00000049521	Cdc42ep1	mmCTAlib_17730	0	10	1	0	0	11
ACGATCTCTGAGATGCGCA	ENSMUSG00000003527	Dgcr14	mmCTAlib_55550	0	11	0	0	0	11
CAGAGATCGTGTACAGAAA	ENSMUSG00000008129	4930432K21Rik	mmCTAlib_47894	0	11	0	0	0	11
GTAATCCCATGGAGACCGA	ENSMUSG00000019854	Reps1	mmCTAlib_57977	0	11	0	0	0	11
TGTTAAGGAGCAACTAGAG	ENSMUSG00000020758	Itgb4	mmCTAlib_87195	0	11	0	0	0	11
ACCCTAGCTAGCCCTCAAA	ENSMUSG00000020857	Nme2	mmCTAlib_85216	0	11	0	0	0	11
AGAGAGTTAACAGTTCAAC	ENSMUSG00000021614	Vcan	mmCTAlib_44639	0	11	0	0	0	11
GCCTTTTGAGGGCTAGCTA	ENSMUSG00000022176	Rem2	mmCTAlib_40391	0	11	0	0	0	11
TCACGTGTTTCCTGTGCTG	ENSMUSG00000022375	Lrrc6	mmCTAlib_17091	0	11	0	0	0	11
CATGCGTACTAGCAGCCTC	ENSMUSG00000022471	Xrcc6	mmCTAlib_18070	0	11	0	0	0	11
CATGCGTGAGAGCATGGTG	ENSMUSG00000025754	Agbl1	mmCTAlib_71581	0	11	0	0	0	11
CTCCCTTATCTCCGCCCTT	ENSMUSG00000026389	Steap3	mmCTAlib_52527	0	11	0	0	0	11
GCCCGAAGGGCGGAGATAA	ENSMUSG00000026490	Cdc42bpa	mmCTAlib_54456	0	11	0	0	0	11
GGAGCACGCATCACCCCTT	ENSMUSG00000027762	Sucnr1	mmCTAlib_35652	0	11	0	0	0	11
AGGTAGTTATGTATGCCCT	ENSMUSG00000028676	Srsf10	mmCTAlib_79563	0	11	0	0	0	11
ATGCCCTGGGGAATTGTTG	ENSMUSG00000029184	Olfr109	mmCTAlib_9377	0	11	0	0	0	11
GAGCATGGATTGATGGTTA	ENSMUSG00000030976	Tex36	mmCTAlib_74790	0	11	0	0	0	11
AGAAGCAGCACCGGCACTC	ENSMUSG00000031618	Nr3c2	mmCTAlib_47634	0	11	0	0	0	11
AGGTTCCGCGCGACAGACA	ENSMUSG00000031652	N4bp1	mmCTAlib_48149	0	11	0	0	0	11
CGAGTGAAGTCACACAGTG	ENSMUSG00000031813	Mvb12a	mmCTAlib_47423	0	11	0	0	0	11
CGGTGACGAGTTCGCTCAA	ENSMUSG00000034206	Polq	mmCTAlib_56393	0	11	0	0	0	11
GCAGGCGCAGTAGTCTTTA	ENSMUSG00000034926	Dhcr24	mmCTAlib_77648	0	11	0	0	0	11
AAATAGGATTCCAGCGCTC	ENSMUSG00000036073	Galt	mmCTAlib_76256	0	11	0	0	0	11
ATGAATACAGAGCATAATG	ENSMUSG00000038298	Pdzk1	mmCTAlib_37248	0	11	0	0	0	11
CACGGCAACTATTTAAGGA	ENSMUSG00000038848	Ythdf1	mmCTAlib_6664	0	11	0	0	0	11
CTAGAACTACGAACCTTTG	ENSMUSG00000038916	Soga3	mmCTAlib_58286	0	11	0	0	0	11
GCGCTGGAATCCTATTTAC	ENSMUSG00000039345	Mettl22	mmCTAlib_55106	0	11	0	0	0	11
ACCATGCGCGGCTAGCGGT	ENSMUSG00000040013	Fkbp6	mmCTAlib_33680	0	11	0	0	0	11
AGCGAACGAGCACGCATCG	ENSMUSG00000050106	Tmc8	mmCTAlib_87370	0	11	0	0	0	11
CTAGCCGCGCATGGTGCAG	ENSMUSG00000051455	Gm1564	mmCTAlib_86467	0	11	0	0	0	11
TAGAGCCTCGTCCGGGCTG	ENSMUSG00000054385	Ceacam2	mmCTAlib_69314	0	11	0	0	0	11
ACCTAGTTTACTGTGGTTG	ENSMUSG00000059503	Olfr248	mmCTAlib_54312	0	11	0	0	0	11
GAAACTCGTGACAACCCGT	ENSMUSG00000063020	Olfr194	mmCTAlib_56920	0	11	0	0	0	11
GGTTGTCACGAGTTTCTAC	ENSMUSG00000079349	Magea5	mmCTAlib_26977	0	11	0	0	0	11
GGTTTGCTCCGGATCGCAG	ENSMUSG00000098132	Rassf10	mmCTAlib_73675	0	11	0	0	0	11
GACCTTACCTCTGAACTTG	ENSMUSG00000001349	Cnn1	mmCTAlib_11910	10	0	0	0	0	10
CCCGCTGGATAAAAGTCTC	ENSMUSG00000002500	Rpl3l	mmCTAlib_7668	10	0	0	0	0	10
GCGCCTGATCTCGGGCCTT	ENSMUSG00000002732	Fkbp7	mmCTAlib_1863	10	0	0	0	0	10
CCTGGCGAAACCGGCGAGT	ENSMUSG00000003352	Cacnb3	mmCTAlib_18845	10	0	0	0	0	10
GCGCCACCCTGTGTCTTTT	ENSMUSG00000003814	Calr	mmCTAlib_47972	10	0	0	0	0	10
CTTAGTGCCAGGTCCACCA	ENSMUSG00000005225	Plekha8	mmCTAlib_21002	10	0	0	0	0	10
TCTCTTATGGGGGCATGTG	ENSMUSG00000006930	Hap1	mmCTAlib_86062	10	0	0	0	0	10
ATGCTCCGGCGCTGACAGG	ENSMUSG00000014771	Pdcd2	mmCTAlib_7092	10	0	0	0	0	10
CAAGTGGTTCTATCCCCCT	ENSMUSG00000018287	Spag7	mmCTAlib_83747	10	0	0	0	0	10
CCAGAGCAACTGACCACTA	ENSMUSG00000020218	Wif1	mmCTAlib_61239	10	0	0	0	0	10
ATGTGAACCTGTAATTATT	ENSMUSG00000020428	Gabra6	mmCTAlib_81844	10	0	0	0	0	10
CTGCACGTGCGCCCTCTAA	ENSMUSG00000021066	Atl1	mmCTAlib_63035	10	0	0	0	0	10
GCTTCAGGATCCAATCTCC	ENSMUSG00000021219	Rgs6	mmCTAlib_63519	10	0	0	0	0	10
TTTGCCTTTAGCAGGTTGT	ENSMUSG00000021895	Arhgef3	mmCTAlib_39396	10	0	0	0	0	10
AGGTGTTGCAGAGATCAAT	ENSMUSG00000022241	Tars	mmCTAlib_16552	10	0	0	0	0	10
TTGTTCTTTAAACTTACTA	ENSMUSG00000023027	Atf1	mmCTAlib_19062	10	0	0	0	0	10
TTTGAGGGGCTTTGGTCGT	ENSMUSG00000024143	Rhoq	mmCTAlib_11024	10	0	0	0	0	10
ACATTGCATTGCCTCGGGG	ENSMUSG00000024696	Lpxn	mmCTAlib_66132	10	0	0	0	0	10
TGCTGAAACCCTAGTCTGT	ENSMUSG00000026238	Ptma	mmCTAlib_51840	10	0	0	0	0	10
CGTCACCCGAAGACAGCTT	ENSMUSG00000026377	Nifk	mmCTAlib_52460	10	0	0	0	0	10
TTGCCGGGAGATCGTTGCT	ENSMUSG00000027894	Slc6a17	mmCTAlib_37741	10	0	0	0	0	10
TATATTTACTCCCCAGCGG	ENSMUSG00000028360	Slc44a5	mmCTAlib_38865	10	0	0	0	0	10
ACCCCACCCCTTTAGCATT	ENSMUSG00000028760	Eif4g3	mmCTAlib_79734	10	0	0	0	0	10
GAGCATGCTCCAATGCTGC	ENSMUSG00000030342	Cd9	mmCTAlib_23336	10	0	0	0	0	10
TACTGATACGGGTCTTTAG	ENSMUSG00000030737	Slco2b1	mmCTAlib_72372	10	0	0	0	0	10
CTGGCAACTTGGTATAGAG	ENSMUSG00000032915	Emr4	mmCTAlib_10140	10	0	0	0	0	10
ACGCTCCAAGCCTTTACCA	ENSMUSG00000033182	Kbtbd12	mmCTAlib_22058	10	0	0	0	0	10
ACTCATTTAGAATATTGGT	ENSMUSG00000033981	Gria2	mmCTAlib_35940	10	0	0	0	0	10
TTGCGGTAGAGAGACCCGT	ENSMUSG00000034201	Gas2l1	mmCTAlib_81085	10	0	0	0	0	10
GCGGAACCTAATACCCTAA	ENSMUSG00000035268	Pkig	mmCTAlib_5921	10	0	0	0	0	10
CCCTTTTTCCGAGGCACGA	ENSMUSG00000036181	Hist1h1c	mmCTAlib_42740	10	0	0	0	0	10
AGAAGACTGCTGTCCTGGT	ENSMUSG00000036594	H2-Aa	mmCTAlib_8765	10	0	0	0	0	10
CCATTCAGTCAGTGTATGG	ENSMUSG00000038663	Fsd2	mmCTAlib_71827	10	0	0	0	0	10
ACTCGCAGACTTTGCGCTT	ENSMUSG00000039018	Mtg1	mmCTAlib_74993	10	0	0	0	0	10
AATGCTCCGCTACAAACAC	ENSMUSG00000041378	Cldn5	mmCTAlib_55639	10	0	0	0	0	10
GTCGGTTGCTAAGGGAAAC	ENSMUSG00000045071	E130308A19Rik	mmCTAlib_76920	10	0	0	0	0	10
GTCGGTTGCTAAGGGAAAC	ENSMUSG00000045620	Odf3l1	mmCTAlib_13520	10	0	0	0	0	10
CGTCCGGCAGAATTACTTG	ENSMUSG00000047441	Antxrl	mmCTAlib_39716	10	0	0	0	0	10
CCCATCTCCCCATTCTCAT	ENSMUSG00000050730	Arhgap42	mmCTAlib_11298	10	0	0	0	0	10
GTCACGGGGCGGGGAAAAA	ENSMUSG00000053226	Dand5	mmCTAlib_47960	10	0	0	0	0	10
TATCATCGTCTTCGGCAAA	ENSMUSG00000053963	6330403A02Rik	mmCTAlib_54470	10	0	0	0	0	10
CTACTGGCTCGGCCAGTGT	ENSMUSG00000059371	Olfr427	mmCTAlib_54282	10	0	0	0	0	10
ATCTCCTGATTGGCCCATT	ENSMUSG00000060301	2610008E11Rik	mmCTAlib_59725	10	0	0	0	0	10
GGGTGGGTTTGAATCCCAA	ENSMUSG00000061458	Nol10	mmCTAlib_62253	10	0	0	0	0	10
GCCAATTACAGATTTAGAT	ENSMUSG00000061559	Wdr61	mmCTAlib_13415	10	0	0	0	0	10
TCTCTCCGAAAGTAGTGCT	ENSMUSG00000062480	Acat3	mmCTAlib_7019	10	0	0	0	0	10
CTTATGCCCGCCCACTCGC	ENSMUSG00000063881	Olfr376	mmCTAlib_83988	10	0	0	0	0	10
TAAAGCTGCCCCCAGTGGT	ENSMUSG00000069516	Lyz2	mmCTAlib_61136	10	0	0	0	0	10
CAGGCTGAGTCATACAGCA	ENSMUSG00000074218	Cox7a1	mmCTAlib_69893	10	0	0	0	0	10
CGTGTTCCAACTCCACCAA	ENSMUSG00000075272	Ttc30a2	mmCTAlib_1827	10	0	0	0	0	10
GCTAAACTCTCGGGGTGCC	ENSMUSG00000078599	Skint8	mmCTAlib_77923	10	0	0	0	0	10
GGGCGCTGAACAGTGTCGC	ENSMUSG00000093523	Vmn1r16	mmCTAlib_21134	10	0	0	0	0	10
TTCCACGGTGAGTGGAGCC	ENSMUSG00000095095	Olfr385	mmCTAlib_84014	10	0	0	0	0	10
AATCAGGGGGCCACTCGCC	ENSMUSG00000096803	Gm6803	mmCTAlib_63883	10	0	0	0	0	10
CTGCCATTTTGCGTCTGAT	ENSMUSG00000101026	D730001G18Rik	mmCTAlib_17250	10	0	0	0	0	10
TTTTTCCCGCACACTAATC	ENSMUSG00000029405	G3bp2	mmCTAlib_31697	7	0	0	3	0	10
CACCGTCTATCCATGAGTA	ENSMUSG00000026424	Gpr37l1	mmCTAlib_53002	7	0	3	0	0	10
ATAATGAGACTTCGCTGCA	ENSMUSG00000025787	Tgm4	mmCTAlib_16229	6	0	0	0	4	10
ACCACCACCACACACTTTG	ENSMUSG00000024667	Tmem216	mmCTAlib_65823	6	0	4	0	0	10
GATGAGTTGTGGTGCTGTT	ENSMUSG00000056832	Ttc26	mmCTAlib_20258	6	0	4	0	0	10
CTTCTCGGATCCGGCACCA	ENSMUSG00000018166	Erbb3	mmCTAlib_61654	4	0	3	0	3	10
AGAACATGGCTTCATCGTC	ENSMUSG00000014039	Prdm15	mmCTAlib_57669	4	6	0	0	0	10
AGGGGTCCACTCTCTGCGT	ENSMUSG00000035781	R3hdm4	mmCTAlib_59852	4	6	0	0	0	10
AATGATCACCTTCTTTGCT	ENSMUSG00000049562	Ap5b1	mmCTAlib_65220	3	2	5	0	0	10
GGAGAGGAAATCGAAACCC	ENSMUSG00000035704	Alg8	mmCTAlib_72225	3	7	0	0	0	10
GGCCAGGGTTCAGCATTAC	ENSMUSG00000084989	E030010N08Rik	mmCTAlib_52224	3	7	0	0	0	10
CACCAGTTACATCATTTAC	ENSMUSG00000015133	Lrrk1	mmCTAlib_71456	2	8	0	0	0	10
ACATACCCTGGGTTCCACT	ENSMUSG00000033949	Trim36	mmCTAlib_28540	1	0	9	0	0	10
CTCACCGTTCTTTTACGCG	ENSMUSG00000025436	Xrcc6bp1	mmCTAlib_61313	1	9	0	0	0	10
CCCATAAGTGAATGATGTG	ENSMUSG00000042359	Osbpl6	mmCTAlib_1846	1	9	0	0	0	10
CTCTGGTTCTGGTTCCAGT	ENSMUSG00000002504	Slc9a3r2	mmCTAlib_7618	0	0	0	0	10	10
CTTTGTACTCTTCCCAGAC	ENSMUSG00000005103	Wdr1	mmCTAlib_30697	0	0	0	0	10	10
CAAACTCAGCCAGAGCCGC	ENSMUSG00000035206	Sppl2b	mmCTAlib_60106	0	0	0	0	10	10
TTTCTTCCCTATGCCAGAG	ENSMUSG00000041235	Chd7	mmCTAlib_75702	0	0	0	0	10	10
CAGGTCATGAGGCTTTGAC	ENSMUSG00000046096	BC030336	mmCTAlib_73950	0	0	0	0	10	10
CAAACACCCACGCTGCTTA	ENSMUSG00000062382	Gm10116	mmCTAlib_44494	0	0	0	0	10	10
TACGCCTCTCTTTTCCAGC	ENSMUSG00000044566	Cage1	mmCTAlib_43211	0	0	3	0	7	10
TTCAAGGTTCAGTGCAGGG	ENSMUSG00000028189	Ctbs	mmCTAlib_38721	0	5	0	0	5	10
TGGGTGCCACCAGTTCAAA	ENSMUSG00000032295	Man2c1	mmCTAlib_13553	0	0	7	0	3	10
GACATGGGAGTATTATTCA	ENSMUSG00000039813	Tbc1d2	mmCTAlib_76596	0	4	3	0	3	10
CGGAGCTGGTGTTTTGGGA	ENSMUSG00000047508	Mbd3l2	mmCTAlib_11469	0	7	0	0	3	10
GACTCAGCTACCGCCACTT	ENSMUSG00000032908	Sgpp2	mmCTAlib_51635	0	0	0	10	0	10
CGGCCTCTACAGGTTTCCC	ENSMUSG00000058124	H2-M10.3	mmCTAlib_9225	0	0	0	10	0	10
CTACCTTGATGTACTTATG	ENSMUSG00000061616	Olfr12	mmCTAlib_52162	0	0	0	10	0	10
CGCGGTGACAGAACCTTCC	ENSMUSG00000073771	Btbd19	mmCTAlib_78202	0	1	0	9	0	10
CTGCGGCGAAGCCTCGCAT	ENSMUSG00000048978	Nrsn1	mmCTAlib_42868	0	2	0	8	0	10
CTCACGCCACCTAGGACCT	ENSMUSG00000003555	Cyp17a1	mmCTAlib_67410	0	4	0	6	0	10
CTGGCGACGGCGCGTCTAT	ENSMUSG00000041530	Ago1	mmCTAlib_78824	0	5	0	5	0	10
AGCGTTGGTCCGGAACCCT	ENSMUSG00000005696	Sh2d1a	mmCTAlib_24907	0	0	10	0	0	10
GTGGTCTCCGAGCATATCC	ENSMUSG00000020289	Nprl3	mmCTAlib_81683	0	0	10	0	0	10
GCCATATTGTCTCTCGGAT	ENSMUSG00000029190	D5Ertd579e	mmCTAlib_30593	0	0	10	0	0	10
TTGTCTACGGCTTTAGGGG	ENSMUSG00000034799	Unc13a	mmCTAlib_47451	0	0	10	0	0	10
GTAGTTTTGCAGAGCTCCG	ENSMUSG00000039910	Cited2	mmCTAlib_57961	0	0	10	0	0	10
TAGTGTAGTGGTCCATTGG	ENSMUSG00000044581	4932415D10Rik	mmCTAlib_60330	0	0	10	0	0	10
CATCCATCCGCCGACGGTT	ENSMUSG00000045441	Gprin3	mmCTAlib_21226	0	0	10	0	0	10
TGACAGGCGCTGGCAGCCT	ENSMUSG00000052921	Arhgef15	mmCTAlib_83299	0	0	10	0	0	10
GGAAGGAGGGCGTCTTGTG	ENSMUSG00000059639	Clec4a4	mmCTAlib_23067	0	0	10	0	0	10
GCTCTGTTCTGATTACGTG	ENSMUSG00000060508	Nlrp9b	mmCTAlib_69009	0	0	10	0	0	10
GTCTAAGTGGTTCCCTAAA	ENSMUSG00000067173	Mrgpra4	mmCTAlib_71177	0	0	10	0	0	10
GTTCGATTAGAGAAACCCA	ENSMUSG00000073012	Fnd3c2	mmCTAlib_26159	0	0	10	0	0	10
CAACCGCAGCCTGCCGTTT	ENSMUSG00000060594	Layn	mmCTAlib_13272	0	2	8	0	0	10
TTGCATAAATCCCACGGAG	ENSMUSG00000002111	Spi1	mmCTAlib_2944	0	3	7	0	0	10
TAGGCGCAGTCTGCAGTAT	ENSMUSG00000039047	Pigk	mmCTAlib_38828	0	3	7	0	0	10
CTTTCTTCGTAGACACACA	ENSMUSG00000079547	H2-DMb1	mmCTAlib_8735	0	3	7	0	0	10
TGCGATCCGGAGCAAACCT	ENSMUSG00000000792	Slc5a5	mmCTAlib_47333	0	10	0	0	0	10
GGATTTGGATTTTCACCGC	ENSMUSG00000002413	Braf	mmCTAlib_20339	0	10	0	0	0	10
GGCGGGATTTTGGATATGG	ENSMUSG00000002617	Zfp40	mmCTAlib_7375	0	10	0	0	0	10
TAGTTTCCCAATTGGTCAC	ENSMUSG00000004789	Dlst	mmCTAlib_63700	0	10	0	0	0	10
TTCTAAATTCGGCCTCCCT	ENSMUSG00000005043	Sgsh	mmCTAlib_87505	0	10	0	0	0	10
TTTAGAACCGGGTTTCCAG	ENSMUSG00000009073	Nf2	mmCTAlib_81063	0	10	0	0	0	10
ACGCCTCCAGACCGGAACG	ENSMUSG00000009093	Gstt4	mmCTAlib_59405	0	10	0	0	0	10
AGGCCATCGAGCTAGACAC	ENSMUSG00000018845	Unc45b	mmCTAlib_84737	0	10	0	0	0	10
GCCTTGTTGGCCAGTTTCA	ENSMUSG00000018848	Rars	mmCTAlib_81803	0	10	0	0	0	10
TTGCCGGTGTCTAGCTCGA	ENSMUSG00000019814	Ltv1	mmCTAlib_57913	0	10	0	0	0	10
ACAGTCTGATATTACCCTC	ENSMUSG00000020020	Usp44	mmCTAlib_60701	0	10	0	0	0	10
CCACCCTGACAGGCGGTTT	ENSMUSG00000020990	Cdkl1	mmCTAlib_63031	0	10	0	0	0	10
TCACAGAAGGAATTCGCCG	ENSMUSG00000021186	Fbln5	mmCTAlib_64040	0	10	0	0	0	10
TCATTAGAACTGCACCCGA	ENSMUSG00000021484	Lman2	mmCTAlib_43747	0	10	0	0	0	10
TGTAGGTTCTGAACCCTCA	ENSMUSG00000022193	Psmb5	mmCTAlib_40411	0	10	0	0	0	10
CCCAGTTCCCGCCACAGCA	ENSMUSG00000022622	Acr	mmCTAlib_18571	0	10	0	0	0	10
CCGTGCTGTGGCGGGAACT	ENSMUSG00000023923	Tbc1d5	mmCTAlib_10075	0	10	0	0	0	10
CGCTTGCTTCTAATGCATC	ENSMUSG00000025724	Sec11a	mmCTAlib_71794	0	10	0	0	0	10
CTCTAAACCATGCTGGAGT	ENSMUSG00000025877	Hk3	mmCTAlib_43704	0	10	0	0	0	10
AAAGCGTTTCTTTTGAGCG	ENSMUSG00000028016	Ints12	mmCTAlib_38387	0	10	0	0	0	10
CCGGGGCACCTAGCTAGGA	ENSMUSG00000028042	Zbtb7b	mmCTAlib_36423	0	10	0	0	0	10
GGAGCGCTGACGCCACACA	ENSMUSG00000028152	Tspan5	mmCTAlib_38555	0	10	0	0	0	10
TAGCTAGGTGCCCCGGACC	ENSMUSG00000028354	Fmn2	mmCTAlib_54323	0	10	0	0	0	10
TGTGTGGCGTCAGCGCTCC	ENSMUSG00000028427	Aqp7	mmCTAlib_76178	0	10	0	0	0	10
AAAAGCTTCGGGTTACTGG	ENSMUSG00000028538	St3gal3	mmCTAlib_78285	0	10	0	0	0	10
ACTCCAAGTCCGGTTCCCC	ENSMUSG00000029401	Rilpl2	mmCTAlib_33294	0	10	0	0	0	10
TAGCGCACAGCAGGTGGCC	ENSMUSG00000030738	Eif3c	mmCTAlib_74211	0	10	0	0	0	10
TGCGGGAGGAGTAACAACC	ENSMUSG00000030963	Umod	mmCTAlib_73854	0	10	0	0	0	10
TGGTTGTTACTCCTCCCGC	ENSMUSG00000031762	Mt2	mmCTAlib_48349	0	10	0	0	0	10
AAACGCCTGACTCGGCCAA	ENSMUSG00000033214	Slitrk5	mmCTAlib_41860	0	10	0	0	0	10
ACCCCCGTAAGCCCTAGAT	ENSMUSG00000034290	Nek9	mmCTAlib_63728	0	10	0	0	0	10
CATCTAGGGCTTACGGGGG	ENSMUSG00000034463	Scara3	mmCTAlib_41170	0	10	0	0	0	10
CGCACTGCTTCTTTGCCCA	ENSMUSG00000036022	Fam122b	mmCTAlib_25091	0	10	0	0	0	10
TAAGAAGAGTCCCTCTGCG	ENSMUSG00000036339	Tmem260	mmCTAlib_39990	0	10	0	0	0	10
AACGACTGGTTCGCGCTTT	ENSMUSG00000037683	Armc3	mmCTAlib_309	0	10	0	0	0	10
GATCAGGTGATCCCAAACT	ENSMUSG00000038354	Ankrd35	mmCTAlib_37219	0	10	0	0	0	10
TGAGCGGAAGTCCGAGTTT	ENSMUSG00000038697	Taf5l	mmCTAlib_49760	0	10	0	0	0	10
TGATAATGCCACGGGACCC	ENSMUSG00000039069	Mtg2	mmCTAlib_6570	0	10	0	0	0	10
CTCAAACTGCAGACACCCA	ENSMUSG00000039462	Col10a1	mmCTAlib_58419	0	10	0	0	0	10
GATCTGAGTTCAACCAGAT	ENSMUSG00000040536	Necab1	mmCTAlib_75821	0	10	0	0	0	10
TCCCCAAGTACACTGCTCT	ENSMUSG00000044526	Znrf4	mmCTAlib_10261	0	10	0	0	0	10
TTCTTGGTGCACACCAATC	ENSMUSG00000047545	Olfr629	mmCTAlib_72867	0	10	0	0	0	10
AGCTCACAGCCGAGATTGC	ENSMUSG00000049556	Lingo1	mmCTAlib_13513	0	10	0	0	0	10
CAGCCCAACCCTACAGATC	ENSMUSG00000050213	Snip1	mmCTAlib_78742	0	10	0	0	0	10
GTAGATTTGTTCCCGAACC	ENSMUSG00000052117	D630039A03Rik	mmCTAlib_76849	0	10	0	0	0	10
GTCAAGTAGCAAGCGGACT	ENSMUSG00000053931	Cnn3	mmCTAlib_38093	0	10	0	0	0	10
TGGGCTGTAACTCCGGAGT	ENSMUSG00000060332	Tmc2	mmCTAlib_4478	0	10	0	0	0	10
CTGGTGTGAGCCACAAACG	ENSMUSG00000060992	Copz1	mmCTAlib_19486	0	10	0	0	0	10
TAGTCCCAAAGGCGGTATT	ENSMUSG00000062480	Acat3	mmCTAlib_7022	0	10	0	0	0	10
TCATTCCAAATACCGCCTT	ENSMUSG00000063458	1700112E06Rik	mmCTAlib_39302	0	10	0	0	0	10
TCCTGTTGCTACGGTGTGT	ENSMUSG00000067929	Gm10226	mmCTAlib_7329	0	10	0	0	0	10
TTCTGCGTAGCCGTCACTT	ENSMUSG00000068373	D430041D05Rik	mmCTAlib_3273	0	10	0	0	0	10
ACGCTAAACGGCTTCTAGC	ENSMUSG00000074121	Ntf5	mmCTAlib_70879	0	10	0	0	0	10
AGAAGCCGTTTAGCGTCGA	ENSMUSG00000074748	Atxn7l3b	mmCTAlib_61016	0	10	0	0	0	10
GAGCTTTCCGTGCCCTGAT	ENSMUSG00000078451	Ppil6	mmCTAlib_58577	0	10	0	0	0	10
TCGAAGGGCGGTTAGGGTT	ENSMUSG00000090840	1700092M07Rik	mmCTAlib_65629	0	10	0	0	0	10
AGGCGTTCCTCGACAGCCT	ENSMUSG00000094553	Vmn1r50	mmCTAlib_22132	0	10	0	0	0	10
CTTCTGGCCGAGGCTGTCG	ENSMUSG00000099583	Hist1h3d	mmCTAlib_42699	0	10	0	0	0	10
TCTTTTTCAGATTTTCTTC	ENSMUSG00000001229	Dpp9	mmCTAlib_10227	9	0	0	0	0	9
CGTGAGCTGCCCACTTGGG	ENSMUSG00000001473	Tubb6	mmCTAlib_29080	9	0	0	0	0	9
TCCCTGTTCCGCTGCTGTA	ENSMUSG00000002833	Hdgfrp2	mmCTAlib_10193	9	0	0	0	0	9
GCCTTTTCCAACATCCCCT	ENSMUSG00000002968	Med25	mmCTAlib_70726	9	0	0	0	0	9
CTACTCACAGATGTCTTCC	ENSMUSG00000006362	Cbfa2t3	mmCTAlib_49623	9	0	0	0	0	9
GCTGAAGGGGGTCTAGCGC	ENSMUSG00000009013	Dynll1	mmCTAlib_32681	9	0	0	0	0	9
CTGCCAATACTTCCTGTCC	ENSMUSG00000010307	Tmem86a	mmCTAlib_71149	9	0	0	0	0	9
GCCGTTCCGTCGCCTGTTC	ENSMUSG00000016763	Scube1	mmCTAlib_18246	9	0	0	0	0	9
CCGCGGATCTCCTTAACTA	ENSMUSG00000017446	C1qtnf1	mmCTAlib_87449	9	0	0	0	0	9
TAATCAGACCCTGCCATAC	ENSMUSG00000019066	Rab3d	mmCTAlib_11850	9	0	0	0	0	9
CTCTCTCGCGCATACATTC	ENSMUSG00000019820	Utrn	mmCTAlib_57889	9	0	0	0	0	9
TGATCCTTTGATGTCGGGA	ENSMUSG00000020793	Galr2	mmCTAlib_87262	9	0	0	0	0	9
GGACTCAGCCATTGAGCAA	ENSMUSG00000021346	Prl8a8	mmCTAlib_42914	9	0	0	0	0	9
CCCCGTCGTCAGGAACTCT	ENSMUSG00000021365	Nedd9	mmCTAlib_43301	9	0	0	0	0	9
ACAGGAGTGCATAACCAGA	ENSMUSG00000021474	Sfxn1	mmCTAlib_43630	9	0	0	0	0	9
GGGGGAAACAACCAACTCT	ENSMUSG00000022126	Irg1	mmCTAlib_41778	9	0	0	0	0	9
CATCGGGGTGGCGAAGGGA	ENSMUSG00000022868	Ahsg	mmCTAlib_55885	9	0	0	0	0	9
CAAGCAGCTGGTGAATCCA	ENSMUSG00000023930	Crisp2	mmCTAlib_9535	9	0	0	0	0	9
GGCTCCTACAACCCTACTT	ENSMUSG00000024772	Ehd1	mmCTAlib_65402	9	0	0	0	0	9
AGCCCCGTTCTGAGCTGGG	ENSMUSG00000024812	Tjp2	mmCTAlib_66455	9	0	0	0	0	9
ACCCTCTCTTTATTATCTC	ENSMUSG00000024897	Apba1	mmCTAlib_66441	9	0	0	0	0	9
ACCCGGCATTCCTAGTATC	ENSMUSG00000024912	Fosl1	mmCTAlib_65174	9	0	0	0	0	9
ACAACGTATTAGCCAGGGA	ENSMUSG00000025105	Bnc1	mmCTAlib_71869	9	0	0	0	0	9
AGCAGCACGGGCGCAGTCA	ENSMUSG00000027403	Tgm6	mmCTAlib_4468	9	0	0	0	0	9
CGTCACGAAAAGCTTGCTC	ENSMUSG00000027886	1700013F07Rik	mmCTAlib_37871	9	0	0	0	0	9
CATAGTAAGTGGCGCTCTC	ENSMUSG00000027887	Sypl2	mmCTAlib_37841	9	0	0	0	0	9
ACCATTCCACAGGGGGTTG	ENSMUSG00000028039	Efna3	mmCTAlib_36405	9	0	0	0	0	9
GACGAGCGCTAGTTTGGGG	ENSMUSG00000028053	Ash1l	mmCTAlib_36323	9	0	0	0	0	9
CTTTACGGTGCCAGATCAA	ENSMUSG00000028525	Pde4b	mmCTAlib_77569	9	0	0	0	0	9
GCCAAAGTGAGAATGCGGG	ENSMUSG00000030322	Mbd4	mmCTAlib_22700_MULTI2	9	0	0	0	0	9
GACTGACACACTAACCCCA	ENSMUSG00000030323	Ift122	mmCTAlib_22707_MULTI2	9	0	0	0	0	9
CCGCAGTTAATTAAATACT	ENSMUSG00000030688	Stard10	mmCTAlib_72497	9	0	0	0	0	9
AGAGCAAGTGAGCACATAC	ENSMUSG00000030929	Eri2	mmCTAlib_73891	9	0	0	0	0	9
GCCGAGTTCAGCGGTGCAA	ENSMUSG00000030976	Tex36	mmCTAlib_74788	9	0	0	0	0	9
TCCCTTAGTCACTGGCTTC	ENSMUSG00000031104	Rab33a	mmCTAlib_24975	9	0	0	0	0	9
GTTTTAATGGAAGAGTGAC	ENSMUSG00000031671	Setd6	mmCTAlib_48511	9	0	0	0	0	9
GGTTGAAATTGGACCGAAT	ENSMUSG00000031844	Hsd17b2	mmCTAlib_49361	9	0	0	0	0	9
GTGCCTGAATGGAGAGTTG	ENSMUSG00000032875	Arhgef17	mmCTAlib_72478	9	0	0	0	0	9
ATAAGAGACTGTTAGATAT	ENSMUSG00000033313	Fbxl8	mmCTAlib_48676	9	0	0	0	0	9
TACGTTCTGCGTTCTGCGC	ENSMUSG00000033491	Prss35	mmCTAlib_14630	9	0	0	0	0	9
CATTGGTCTAGCCGTCACA	ENSMUSG00000034343	Ube2f	mmCTAlib_52075	9	0	0	0	0	9
ATCAAGCTTATGGCACCGG	ENSMUSG00000036273	Lrrk2	mmCTAlib_18606	9	0	0	0	0	9
CACAACCCGGCTTTCCTCG	ENSMUSG00000036323	Srp72	mmCTAlib_31323	9	0	0	0	0	9
GCTACACATCTTTGGTGTA	ENSMUSG00000036513	Commd2	mmCTAlib_35570	9	0	0	0	0	9
GCCAAGAACGCCTATCTGT	ENSMUSG00000037166	Ppp1r14a	mmCTAlib_69796	9	0	0	0	0	9
ACTGCCTTTCTAGGACCGA	ENSMUSG00000037541	Shank2	mmCTAlib_75512	9	0	0	0	0	9
ACTTCGAGAGCGCGCTCGT	ENSMUSG00000037683	Armc3	mmCTAlib_308	9	0	0	0	0	9
CCGTCCTCCCTCCTTAAAG	ENSMUSG00000038371	Sbf2	mmCTAlib_73609	9	0	0	0	0	9
CCAAACCTCGCCCAGAGTC	ENSMUSG00000038692	Hoxb4	mmCTAlib_85485	9	0	0	0	0	9
TACGGCACCTCTAATCCCA	ENSMUSG00000038732	Mboat1	mmCTAlib_42976	9	0	0	0	0	9
TCGCTTCGCCGACAGCCAA	ENSMUSG00000038760	Trhr	mmCTAlib_16777	9	0	0	0	0	9
AAGACTGGCCGTCACGGGA	ENSMUSG00000038848	Ythdf1	mmCTAlib_6661	9	0	0	0	0	9
GGTTTCACAGGATGCTCTC	ENSMUSG00000039615	Stub1	mmCTAlib_7907	9	0	0	0	0	9
GTCACAGCACTATCTGTGT	ENSMUSG00000039652	Cpeb3	mmCTAlib_66810	9	0	0	0	0	9
ATGGTTGCATCTTGAGCGC	ENSMUSG00000039720	Got1l1	mmCTAlib_46316	9	0	0	0	0	9
GAGCACAAAGGGAGTTAGT	ENSMUSG00000040280	Ndufa4l2	mmCTAlib_61445	9	0	0	0	0	9
TAAGCATGGGCGGAGCCTG	ENSMUSG00000040797	Iqsec3	mmCTAlib_22982	9	0	0	0	0	9
GAGGCAGAAGGGGAGATAT	ENSMUSG00000041096	Tspyl2	mmCTAlib_26893	9	0	0	0	0	9
TAAAATACTGTACCTTCAA	ENSMUSG00000041840	Haus1	mmCTAlib_29339	9	0	0	0	0	9
GTCGCTGAGTCCGAGTCTA	ENSMUSG00000042849	Olfr1414	mmCTAlib_52145	9	0	0	0	0	9
CGCTCAGTCAGACCCATAC	ENSMUSG00000045064	Zc2hc1c	mmCTAlib_63721	9	0	0	0	0	9
TTTCTCCAACCCCCTCTCG	ENSMUSG00000045330	4933402E13Rik	mmCTAlib_25239	9	0	0	0	0	9
CCACGTTGGTTAATTCACC	ENSMUSG00000045521	Tssk2	mmCTAlib_55545	9	0	0	0	0	9
GCTCCGCCTTGCTAAGTCC	ENSMUSG00000046041	Olfr803	mmCTAlib_61858	9	0	0	0	0	9
CAATCCTCCTTGCGGGTTG	ENSMUSG00000046523	Kctd4	mmCTAlib_41544	9	0	0	0	0	9
GTGCTGCGATCCGGCCAAT	ENSMUSG00000048699	4732456N10Rik	mmCTAlib_19222	9	0	0	0	0	9
CGGGGACTGCCCTCGGTAA	ENSMUSG00000049686	Orai1	mmCTAlib_33131	9	0	0	0	0	9
CTACGGCCAATCGGGTTCT	ENSMUSG00000051451	Crebzf	mmCTAlib_72149	9	0	0	0	0	9
CATCTCGTGCGTAAGATCC	ENSMUSG00000052563	D930048N14Rik	mmCTAlib_82266	9	0	0	0	0	9
CTACGGCCAATCGGGTTCT	ENSMUSG00000054920	Klhl5	mmCTAlib_30977	9	0	0	0	0	9
AACAATGCCTCGGACTCTC	ENSMUSG00000061780	Cfd	mmCTAlib_59839	9	0	0	0	0	9
CACTTTCCTTATGGCAGGG	ENSMUSG00000062070	Pgk1	mmCTAlib_26151	9	0	0	0	0	9
AGGGGCCGCCCAGATCAGT	ENSMUSG00000066324	Impad1	mmCTAlib_75660	9	0	0	0	0	9
GATGACGGAAGCTGAATAA	ENSMUSG00000069296	Vmn1r195	mmCTAlib_42532	9	0	0	0	0	9
CCCCACAAAGGGAAATCTG	ENSMUSG00000069818	Olfr390	mmCTAlib_84027	9	0	0	0	0	9
CCGGTTTCATGACAGTCCA	ENSMUSG00000074237	Gm10650	mmCTAlib_38262	9	0	0	0	0	9
CTGGAACTCCTTAGATGCT	ENSMUSG00000074505	Fat3	mmCTAlib_11446	9	0	0	0	0	9
GCGTGTAATGTGATGTGGG	ENSMUSG00000074817	Papolb	mmCTAlib_34274	9	0	0	0	0	9
AGCGCCGCGGCGGACAATA	ENSMUSG00000092162	Vmn2r86	mmCTAlib_61952	9	0	0	0	0	9
CCTGGGTAGTTGACACAAA	ENSMUSG00000100923	Olfr10	mmCTAlib_82055	9	0	0	0	0	9
AAGACTGTTGCTAGGGCGC	ENSMUSG00000024128	Sbp	mmCTAlib_7483	6	0	0	0	3	9
TATTTTTCACCGATAAGGG	ENSMUSG00000024008	Cpne5	mmCTAlib_8287	4	5	0	0	0	9
TCCGAACCTTATTGTTCCT	ENSMUSG00000037608	Bclaf1	mmCTAlib_58060_MULTI2	4	5	0	0	0	9
ACTGGGTGTCCGTGTCTCA	ENSMUSG00000069713	4933406P04Rik	mmCTAlib_58058_MULTI2	4	5	0	0	0	9
GTTTGCCTTCCCGGTGAAT	ENSMUSG00000055782	Abcd2	mmCTAlib_18599	3	0	6	0	0	9
CTTTTCGAAATACGGCGCC	ENSMUSG00000078590	Gm10959	mmCTAlib_38153	2	0	0	7	0	9
CTTGTGATTTGGCCAGCAG	ENSMUSG00000053293	Pom121	mmCTAlib_33694	2	7	0	0	0	9
CACACGTGGTGACCTGCCT	ENSMUSG00000079606	Gm595	mmCTAlib_24995	1	4	4	0	0	9
GGTCGGCTTCACACTCATC	ENSMUSG00000019762	Iyd	mmCTAlib_57697	0	0	0	0	9	9
AACCCATGAATGGTCCGGG	ENSMUSG00000033763	Mtss1l	mmCTAlib_49124	0	0	0	0	9	9
GTCTCGCGCCAGAGAGAAA	ENSMUSG00000037953	A4gnt	mmCTAlib_14909	0	0	0	0	9	9
TCATTGGTGAAGTTGGGGC	ENSMUSG00000040785	Ttc3	mmCTAlib_57550	0	0	0	0	9	9
CGCACGCGCTTTCTCCTTG	ENSMUSG00000042641	Rgsl1	mmCTAlib_53366	0	0	0	0	9	9
CCACCTCATTCCTCCAGTT	ENSMUSG00000046794	Ppp1r3b	mmCTAlib_46457	0	0	0	0	9	9
[truncated: 85,864 more rows]

## Sheet: Total gRNA list_>1000_reads
guide	geneID	Column2	libID	Sample 1	Sample 2	Sample 3	Sample 4	Sample 5	Total reads from all samples
GACCAAGGATGTGGAAATC	ENSMUSG00000055148	Klf2	mmCTAlib_47542	174926	397002	415154	265429	917432	2169943
TGCCGGACTTCTGGACTTT	ENSMUSG00000021996	Esd	mmCTAlib_41479	295707	246879	1097168	140525	98342	1878621
ACCGGGTGTCAAAGAGCTG	ENSMUSG00000055148	Klf2	mmCTAlib_47543	352239	53315	272	388091	70	793987
AACGTTGATCACTGCTTGA	ENSMUSG00000020079	Supv3l1	mmCTAlib_59092	358393	49504	203	327200	59	735359
CAGACAGTCTCCACCAATC	ENSMUSG00000070448	Vmn2r89	mmCTAlib_40228	98044	178632	156	305928	75	582835
AGTTCCGGTAGACTCGGGA	ENSMUSG00000049796	Crh	mmCTAlib_34944	168	14797	121271	134118	286107	556461
AGGACCTGCTGGATCCGGG	ENSMUSG00000003665	Has1	mmCTAlib_7140	141571	37370	126332	170374	58300	533947
TGCCCCTGGTCATCAGATA	ENSMUSG00000023027	Atf1	mmCTAlib_19060	289689	214832	174	3372	172	508239
CCTTCGCTCTCTTTCTTCG	ENSMUSG00000096485	Olfr1466	mmCTAlib_66200	39881	114482	108	261575	41	416087
ACCAGCTAGTTCCGCCCCA	ENSMUSG00000031312	Itgb1bp2	mmCTAlib_25988	184229	49403	55	117865	66	351618
TGATTTGTTGTCGTGCCCT	ENSMUSG00000094745	Olfr954	mmCTAlib_12567	132000	102354	362	53173	105	287994
TCTGCACGCAAATGTTCCA	ENSMUSG00000026398	Nr5a2	mmCTAlib_53124	120830	95768	339	49958	79	266974
CCATCAGAAGCGAAAACCG	ENSMUSG00000045934	Mtmr11	mmCTAlib_37129	110	21	164824	414	77175	242544
GTTTTCTCGCCCGATACCC	ENSMUSG00000005952	Trpv1	mmCTAlib_83967	38	173595	85	21845	135	195698
TTGTCCAGACAGGTTCCCA	ENSMUSG00000018486	Wnt9b	mmCTAlib_86596	88050	90876	15	6698	10	185649
GGACGTTGGTTCCCTGCAC	ENSMUSG00000071604	Fam189a2	mmCTAlib_66447	74354	14828	11342	84077	51	184652
CATTCCATCGAGTCTTCTC	ENSMUSG00000026074	Map4k4	mmCTAlib_50595	78180	17381	26	87143	14	182744
CTTCGAGAGTGCCTTCGGC	ENSMUSG00000031665	Sall1	mmCTAlib_48210	91	91932	16940	55965	17722	182650
GAGTGCGTGACCTACTCCA	ENSMUSG00000049489	Fam58b	mmCTAlib_84537	28274	74869	108	70858	570	174679
CCATGGTTCATTGCCCACT	ENSMUSG00000020205	Phlda1	mmCTAlib_60988	31	48425	97	79858	37608	166019
CTATCTAGCCCAACCTGTC	ENSMUSG00000054134	Umodl1	mmCTAlib_8367	44	12965	101194	50	34197	148450
CTTTACAGAGTCCCAGAGC	ENSMUSG00000022456	Sept3	mmCTAlib_18113	81996	306	18	36691	13	119024
GCGGTTGCCAAGAGACTGG	ENSMUSG00000094443	Gm4975	mmCTAlib_46907	17	100412	238	599	87	101353
CCTGGCGTACCCCAAGAGA	ENSMUSG00000026860	Sh3glb2	mmCTAlib_1118	101054	7	10	15	4	101090
CAGCTTCACAACTACAGAC	ENSMUSG00000029154	Cwh43	mmCTAlib_31206	66456	27273	91	2715	8	96543
TCTCAACCTGTTCAATTGC	ENSMUSG00000037111	Setd7	mmCTAlib_35420	9	16	24	93686	19	93754
CACCGCGTCATGGGGACAT	ENSMUSG00000068536	Doxl2	mmCTAlib_20795	65	37	30	87995	18	88145
AGGGCTTACGATCGCCCTC	ENSMUSG00000103171	DNAJC19	mmCTAlib_35197_MULTI2	87537	10	14	11	4	87576
TGGTTGGAACTCGGCTGCA	ENSMUSG00000103988	Dnajc19	mmCTAlib_35202_MULTI2	87537	10	14	11	4	87576
GCGGGACCTCTTGCCAGAG	ENSMUSG00000095765	Olfr741	mmCTAlib_40095	86120	14	18	15	2	86169
TTGAGAGCGCGGGGAGAGG	ENSMUSG00000052917	Senp7	mmCTAlib_56782	82302	9	8	12	2	82333
CTTCGCTGGGCGCTTCAGA	ENSMUSG00000037280	Galnt6	mmCTAlib_19137	77468	6	6	8	3	77491
TCCGTTTCCTGCGCAGCCT	ENSMUSG00000042363	Lgalsl	mmCTAlib_81420	73157	14	17	17	3	73208
CGGAATCCGTCAGTCCGGT	ENSMUSG00000012396	Nanog	mmCTAlib_23035	19	66272	8	15	5	66319
AAAAGCACCTGCCGCAGAT	ENSMUSG00000040181	Fmo1	mmCTAlib_53636	7	63831	6	15	5	63864
AGTAGGTGGCGTCAGCAAG	ENSMUSG00000053861	Gm9925	mmCTAlib_29217	68	34	42	63570	6	63720
ACTCTCACACACTAGGTTC	ENSMUSG00000063049	Ing2	mmCTAlib_46723	60985	9	14	12	5	61025
CTGGTCTGTCATCTCGGTT	ENSMUSG00000049482	Ctu2	mmCTAlib_49588	9	60792	9	12	7	60829
CGTTCCCGTCGCACCTGTG	ENSMUSG00000026575	Nme7	mmCTAlib_53707	9	58723	1	11	7	58751
GCCCGGTAGCTTGCACACT	ENSMUSG00000067653	Ankrd23	mmCTAlib_50436	57725	7	5	2	2	57741
AACGTCGGCTGTTGATTGG	ENSMUSG00000039615	Stub1	mmCTAlib_7905	18	10283	46979	12	48	57340
CAAAAAAGCCTGCAGTTGC	ENSMUSG00000075110	Olfr1214	mmCTAlib_2678	6	8	11	54710	6	54741
TTAAGCCCCCTCCCTACGG	ENSMUSG00000040543	Pitpnm3	mmCTAlib_83832	2725	18335	2786	9164	21544	54554
TACTTACGGAGTTGCGGGA	ENSMUSG00000024406	Pou5f1	mmCTAlib_9065	12	3	40670	20	12009	52714
TTGTGTTCTGGCGCTTCTG	ENSMUSG00000025949	Pikfyve	mmCTAlib_51231_MULTI2	19	5	15	51850	4	51893
GCCGTTTAGTGTCTTTCCC	ENSMUSG00000025950	Idh1	mmCTAlib_51239_MULTI2	19	5	15	51850	4	51893
CCTATTTCCGCCCCTTTGG	ENSMUSG00000032489	Kif9	mmCTAlib_15692_MULTI2	7	50921	3	9	5	50945
CACGGACTGTCCAGCCAGA	ENSMUSG00000054792	Klhl18	mmCTAlib_15683_MULTI2	7	50921	3	9	5	50945
ATTGTTGTCTGCCCCCTAC	ENSMUSG00000010362	Rdm1	mmCTAlib_86326	13	47981	7	9	6	48016
TCACGGTCGTGACGTCACC	ENSMUSG00000041632	Mrps27	mmCTAlib_44976	47920	30	6	10	0	47966
AGTATCTATAGACCTGCAA	ENSMUSG00000029769	Ccdc136	mmCTAlib_19993	13	17127	2256	19	28162	47577
AAGACCCGCTTCGGATTGG	ENSMUSG00000014592	Camta1	mmCTAlib_80462	6	3	12280	28	32565	44882
TGCTCAGCGCACCCTCACT	ENSMUSG00000021983	Atp8a2	mmCTAlib_40912	7	44004	2	11	150	44174
GAACCCACCGTGCTTCACC	ENSMUSG00000031079	Zfp300	mmCTAlib_24683	6	43864	3	10	162	44045
GGAAGTGGGATCCTTTCCA	ENSMUSG00000071192	Wfikkn1	mmCTAlib_7934	14	43852	1	9	3	43879
CTTAGCCAATCATAAGTTC	ENSMUSG00000038500	Prr3	mmCTAlib_9183	8	43377	2	11	6	43404
CCCGCTTCCAACCCTTGTA	ENSMUSG00000022407	Adsl	mmCTAlib_17960	17	2	34071	14	9100	43204
TGCTCAGAGTCACGCCCCT	ENSMUSG00000021290	2010107E04Rik	mmCTAlib_64567	10	42425	7	5	5	42452
GAAGACATACACCTCGGGA	ENSMUSG00000048874	Phf3	mmCTAlib_50284	10	1	16	89	41522	41638
TATCTCCGAAGCAACCCAA	ENSMUSG00000028093	Acp6	mmCTAlib_37264	12	4	30184	16	10909	41125
TGGTTCCGCCTGCATCTGT	ENSMUSG00000040632	Nrl	mmCTAlib_40535	8	39622	3	5	6	39644
TCAGAAGGCGGTTGCCACG	ENSMUSG00000049233	Apoo-ps	mmCTAlib_45170	86	113	6	21	37178	37404
ATCTCCGTGCGCCCCGTCA	ENSMUSG00000016327	Atp1b4	mmCTAlib_24866	31804	7	9	4829	4	36653
TTCCTAAGTATGTGTTACC	ENSMUSG00000000617	Grm6	mmCTAlib_82193	10	5	7	36021	2	36045
CTGTAAGCTCCAGGAAAGC	ENSMUSG00000055041	Commd5	mmCTAlib_17578	12	5	26780	10	9110	35917
TCGAGGCCGACTGGAACCA	ENSMUSG00000031608	Galnt7	mmCTAlib_46839	12	1	13	34895	2	34923
AGGCCGATACGTCATGGGA	ENSMUSG00000039296	Spdyb	mmCTAlib_34322	7	26250	6485	1	2	32745
AAACCCTCTGCCCCCGCGA	ENSMUSG00000039795	Zfand1	mmCTAlib_34847	20	3	10	32109	1	32143
GCACTCCCCGATCAAAAGT	ENSMUSG00000018405	Mrm1	mmCTAlib_84888	3	1	4	31994	4	32006
CTTCGCGGCTTCCTCGCCT	ENSMUSG00000050002	Idnk	mmCTAlib_43906	10	4	31262	5	2	31283
TACTTTTCCTGGCCTTGGG	ENSMUSG00000028673	Fuca1	mmCTAlib_79576	31209	0	3	5	2	31219
GGGTTTGTCCGTTACAGAC	ENSMUSG00000070564	Ntn5	mmCTAlib_70964	7	2	4	29144	5	29162
CCTAACGTACCAGCGAGAA	ENSMUSG00000032564	Cpne4	mmCTAlib_15059	6	27586	27	1436	48	29103
TGCTAATCAGGCTTCCCCA	ENSMUSG00000022972	1110004E09Rik	mmCTAlib_57372	3	7	10	28740	5	28765
ACCAGTTTCATCCCTAGGA	ENSMUSG00000031532	Saraf	mmCTAlib_46434	23725	5	3	4873	6	28612
TTTGATCTCTCGGTGCTAG	ENSMUSG00000070817	Vmn1r85	mmCTAlib_68426	5	3	5	28323	5	28341
TGAGTGCGCGGCTCACACT	ENSMUSG00000024406	Pou5f1	mmCTAlib_9066	26728	3	23	7	1	26762
TGCTCCTCTGTTAGTGTGT	ENSMUSG00000024944	Arl2	mmCTAlib_65382	5	1	2	26233	3	26244
CCGGAGTGCACAGAATGTG	ENSMUSG00000023017	Asic1	mmCTAlib_19015	19647	11	5	4748	2	24413
CCACGGCTTGCTCGGCCTT	ENSMUSG00000029545	Acads	mmCTAlib_32646	24013	2	0	3	0	24018
CGACCTCGGAACAGACACC	ENSMUSG00000045514	Olfr460	mmCTAlib_20389	23602	1	0	3	1	23607
GTTGGAACCATCTGCGACA	ENSMUSG00000053693	Mast1	mmCTAlib_48000	20645	2	2	4	0	20653
CACTCAGGCTCTGCGTAGC	ENSMUSG00000028864	Hgf	mmCTAlib_29724	18533	1	5	5	1	18545
CCGCTAGCAGTTCTCGCTT	ENSMUSG00000020154	Ptprb	mmCTAlib_61083	3	16927	0	3	3	16936
TCGGTATTCTTTAACAGCG	ENSMUSG00000031527	Eri1	mmCTAlib_46460	1278	12347	139	2	0	13766
CCTGGGGTTTATTCGCTGA	ENSMUSG00000025959	Klf7	mmCTAlib_51175	4	0	0	12419	1	12424
ACCTAGAGTAGCTCCACCT	ENSMUSG00000005148	Klf5	mmCTAlib_41742	12063	1	1	2	0	12067
CTCACACTTGGCCTTGGAG	ENSMUSG00000059623	Olfr39	mmCTAlib_11611	20	1	11726	3	0	11750
TCCCCTTCCTGTATCACCA	ENSMUSG00000040774	Cept1	mmCTAlib_37679	2712	16	6	8315	3	11052
GGTGCAGACCTAAATGTGA	ENSMUSG00000022469	Rapgef3	mmCTAlib_18732	5	26	2	3	10282	10318
CTAAACTACGAGAATACAT	ENSMUSG00000040822	1700123O20Rik	mmCTAlib_40437	1	0	9927	4	55	9987
ACGTGAGCAAAGTTGTCGG	ENSMUSG00000072258	Taf1a	mmCTAlib_54620	2	10	3	51	8762	8828
ACGTGAGCAAAGTTGTCGG	ENSMUSG00000014177	Tvp23b	mmCTAlib_83105	45	17	2	58	8072	8194
GGGCGGCTAAAGAAAGGGC	ENSMUSG00000046548	4731417B20Rik	mmCTAlib_33812	5	42	24	5	7844	7920
ACAGTCGGGCTACTGTGCC	ENSMUSG00000074807	Gm10762	mmCTAlib_4408	2	1	7613	4	2	7622
AACTTCACGTCCGTCCTCA	ENSMUSG00000051251	Nhlh1	mmCTAlib_54096	0	1	2	7425	3	7431
ACCCTGATAGAAAATGACC	ENSMUSG00000035529	Prdm4	mmCTAlib_60460	2	22	3	8	6786	6821
GAACTGACCGTTGGGCTGG	ENSMUSG00000036026	Tmem63b	mmCTAlib_9705	1	0	0	6548	4	6553
GAGACGCGCAGAGTCGCGA	ENSMUSG00000019982	Myb	mmCTAlib_58081	2	6257	1	1	1	6262
AATACTTTTGGGTAGAACT	ENSMUSG00000025781	Atp5c1	mmCTAlib_132	1	1	1	5859	1	5863
CCCACTTTCTCACAACTGA	ENSMUSG00000030530	Furin	mmCTAlib_71760	5314	411	1	0	1	5727
GCCTTATCAACCACTGGGC	ENSMUSG00000074221	Zfp568	mmCTAlib_69858	4022	1533	0	2	1	5558
TTCCGTCTGCAGTCCCACG	ENSMUSG00000009292	Trpm2	mmCTAlib_59615	5119	6	1	0	0	5126
AGATTCTGACTTCTCTGTC	ENSMUSG00000018585	Atox1	mmCTAlib_82527	4605	68	5	0	1	4679
TTCCTCTAATTCATAGTTA	ENSMUSG00000033460	Armcx1	mmCTAlib_26443	4307	25	1	1	0	4334
ACTCTGCCACCGGTTGTTA	ENSMUSG00000024851	Pitpnm1	mmCTAlib_64899	0	2	0	3	4315	4320
ATCTATATTGCATTATGCA	ENSMUSG00000003436	Dll3	mmCTAlib_69604	4180	0	0	0	0	4180
CTCACCAACACGGGGTATA	ENSMUSG00000063011	Msln	mmCTAlib_7864	4115	0	3	0	1	4119
AGCCCAAGTTTCCCATTTC	ENSMUSG00000032763	Ilvbl	mmCTAlib_59678	3332	490	11	27	7	3867
CCCTCCAATCCAAGCTTGG	ENSMUSG00000022753	Tmem30c	mmCTAlib_56828	3629	8	1	1	0	3639
AGAAGATAGAATTCAGTCT	ENSMUSG00000043953	Ccrl2	mmCTAlib_15784	409	2705	323	0	0	3437
GAAGCCGGGATGCCACTGG	ENSMUSG00000020713	Gh	mmCTAlib_86748	417	2995	0	1	0	3413
TCAGGGCGGCTTCTTGTTT	ENSMUSG00000049864	Olfr250	mmCTAlib_12402	0	1	3293	0	0	3294
CGCGGAGAGGCCGAGAGAA	ENSMUSG00000020564	Atxn7l1	mmCTAlib_62511	2898	211	1	0	0	3110
TGTTGCCCGAGAACAGAGT	ENSMUSG00000039131	Gipc2	mmCTAlib_38796	0	0	2718	1	0	2719
ATGAGTCTGTCCTGTCTGT	ENSMUSG00000024406	Pou5f1	mmCTAlib_9068	2449	186	1	1	0	2637
GCTTTAGGTCGATGGGTGC	ENSMUSG00000020696	Rffl	mmCTAlib_84721	1	2631	0	0	0	2632
GCTGAGATCCAAACCTCCT	ENSMUSG00000030629	Zfand6	mmCTAlib_71957	2507	0	0	0	0	2507
GTAAGACAAAGGTCTCTTA	ENSMUSG00000045581	Olfr710	mmCTAlib_73301	2418	4	0	0	0	2422
GGCCGGGCTTCCTGCTCTT	ENSMUSG00000070527	Mkrn3	mmCTAlib_71360	2372	0	0	1	0	2373
TGCGATTGCCCAGCGCTCC	ENSMUSG00000054162	Spock3	mmCTAlib_46903	2362	0	1	1	1	2365
AAAAGTGGAGAATCCACGC	ENSMUSG00000003505	Psg18	mmCTAlib_68707	1	1	1	0	2179	2182
ATTGTGTGGGTTCTCAGTC	ENSMUSG00000037860	Aim2	mmCTAlib_54230	0	2177	0	0	0	2177
AGTCAGGTGGCCCGATGTT	ENSMUSG00000052271	Bhlha15	mmCTAlib_34419	0	1	17	4	1893	1915
CTCAAGGTAATATGTCCCC	ENSMUSG00000028617	Lrrc42	mmCTAlib_77720	0	0	1854	1	0	1855
CGGACTAGTGCATCCATGA	ENSMUSG00000072825	Cep170b	mmCTAlib_64627	1761	0	0	0	0	1761
CGGTTTCGCTTCCGGGTGA	ENSMUSG00000068962	Zfp114	mmCTAlib_69087	1758	0	1	0	0	1759
GTCCTCACGGCGAGTGATT	ENSMUSG00000073610	Gm10549	mmCTAlib_27828	0	0	1	1	1729	1731
GTTCATAAAGCAGCCGCCA	ENSMUSG00000042726	Trafd1	mmCTAlib_32974	98	1622	0	1	0	1721
CGAGGCCCCGCTACTTCTC	ENSMUSG00000041278	Ttc1	mmCTAlib_81890	1678	0	19	0	0	1697
TGCTTCTCTTCCGGAAGTC	ENSMUSG00000036770	4933433C11Rik	mmCTAlib_508	1087	0	0	549	0	1636
TCTAAGTCAGCACTAGTCG	ENSMUSG00000029505	Ep400	mmCTAlib_32364	0	1634	0	1	0	1635
GTCGCACCATAGTCTAGTT	ENSMUSG00000034432	Cops8	mmCTAlib_52038	1515	0	0	0	0	1515
GCTTTGCACACGGCCTCAA	ENSMUSG00000048216	Gpr85	mmCTAlib_19719	0	0	1489	2	0	1491
CTTTTACGGCAAGAGTGGA	ENSMUSG00000003546	Klc4	mmCTAlib_9812	0	1422	0	0	0	1422
TCTAATAAATGCGCCCGTC	ENSMUSG00000044707	Ccnjl	mmCTAlib_81872	337	1048	0	0	0	1385
CAAAGTTCCCGTGAACCCA	ENSMUSG00000045757	Zfp764	mmCTAlib_74437	1307	0	0	0	0	1307
AGGAACGCATCGCCCCCTG	ENSMUSG00000047658	Gal3st3	mmCTAlib_65136	0	1209	0	1	0	1210
CATCGTTCTCAAGAATTCC	ENSMUSG00000030161	Gabarapl1	mmCTAlib_23566	0	1150	4	0	0	1154
CACAGTCGATCTAGCTGGG	ENSMUSG00000032083	Apoa1	mmCTAlib_13063	0	1103	25	0	2	1130
GTTTCATGAGTCAGAGCCC	ENSMUSG00000003882	Il7r	mmCTAlib_16490	1	1118	2	0	0	1121
AGTCTATCGCTAGCTAACC	ENSMUSG00000091239	Vmn2r76	mmCTAlib_71999	19	0	1085	5	5	1114
CATTGCTTTTTCCAGGCTT	ENSMUSG00000030724	Cd19	mmCTAlib_74174	0	1056	5	3	2	1066
GGCCTCTATGCTGACTGCT	ENSMUSG00000021027	Ralgapa1	mmCTAlib_62802	0	1051	1	1	0	1053
AGTGACGCACCCCTGCATC	ENSMUSG00000015711	Prune	mmCTAlib_37006	0	1035	7	1	1	1044
TTCTTAGGACTCGGGATTC	ENSMUSG00000044206	Vsig4	mmCTAlib_25842	575	21	427	0	0	1023

## Sheet: >1000_read_gene list 
geneID	gene symbol
ENSMUSG00000055148	Klf2
ENSMUSG00000021996	Esd
ENSMUSG00000020079	Supv3l1
ENSMUSG00000070448	Vmn2r89
ENSMUSG00000049796	Crh
ENSMUSG00000003665	Has1
ENSMUSG00000023027	Atf1
ENSMUSG00000096485	Olfr1466
ENSMUSG00000031312	Itgb1bp2
ENSMUSG00000094745	Olfr954
ENSMUSG00000026398	Nr5a2
ENSMUSG00000045934	Mtmr11
ENSMUSG00000005952	Trpv1
ENSMUSG00000018486	Wnt9b
ENSMUSG00000071604	Fam189a2
ENSMUSG00000026074	Map4k4
ENSMUSG00000031665	Sall1
ENSMUSG00000049489	Fam58b
ENSMUSG00000020205	Phlda1
ENSMUSG00000054134	Umodl1
ENSMUSG00000022456	Sept3
ENSMUSG00000094443	Gm4975
ENSMUSG00000026860	Sh3glb2
ENSMUSG00000029154	Cwh43
ENSMUSG00000037111	Setd7
ENSMUSG00000068536	Doxl2
ENSMUSG00000103171	DNAJC19
ENSMUSG00000095765	Olfr741
ENSMUSG00000052917	Senp7
ENSMUSG00000037280	Galnt6
ENSMUSG00000042363	Lgalsl
ENSMUSG00000012396	Nanog
ENSMUSG00000040181	Fmo1
ENSMUSG00000053861	Gm9925
ENSMUSG00000063049	Ing2
ENSMUSG00000049482	Ctu2
ENSMUSG00000026575	Nme7
ENSMUSG00000067653	Ankrd23
ENSMUSG00000039615	Stub1
ENSMUSG00000075110	Olfr1214
ENSMUSG00000040543	Pitpnm3
ENSMUSG00000024406	Pou5f1
ENSMUSG00000025949	Pikfyve
ENSMUSG00000025950	Idh1
ENSMUSG00000032489	Kif9
ENSMUSG00000054792	Klhl18
ENSMUSG00000010362	Rdm1
ENSMUSG00000041632	Mrps27
ENSMUSG00000029769	Ccdc136
ENSMUSG00000014592	Camta1
ENSMUSG00000021983	Atp8a2
ENSMUSG00000031079	Zfp300
ENSMUSG00000071192	Wfikkn1
ENSMUSG00000038500	Prr3
ENSMUSG00000022407	Adsl
ENSMUSG00000021290	2010107E04Rik
ENSMUSG00000048874	Phf3
ENSMUSG00000028093	Acp6
ENSMUSG00000040632	Nrl
ENSMUSG00000049233	Apoo-ps
ENSMUSG00000016327	Atp1b4
ENSMUSG00000000617	Grm6
ENSMUSG00000055041	Commd5
ENSMUSG00000031608	Galnt7
ENSMUSG00000039296	Spdyb
ENSMUSG00000039795	Zfand1
ENSMUSG00000018405	Mrm1
ENSMUSG00000050002	Idnk
ENSMUSG00000028673	Fuca1
ENSMUSG00000070564	Ntn5
ENSMUSG00000032564	Cpne4
ENSMUSG00000022972	1110004E09Rik
ENSMUSG00000031532	Saraf
ENSMUSG00000070817	Vmn1r85
ENSMUSG00000024944	Arl2
ENSMUSG00000023017	Asic1
ENSMUSG00000029545	Acads
ENSMUSG00000045514	Olfr460
ENSMUSG00000053693	Mast1
ENSMUSG00000028864	Hgf
ENSMUSG00000020154	Ptprb
ENSMUSG00000031527	Eri1
ENSMUSG00000025959	Klf7
ENSMUSG00000005148	Klf5
ENSMUSG00000059623	Olfr39
ENSMUSG00000040774	Cept1
ENSMUSG00000022469	Rapgef3
ENSMUSG00000040822	1700123O20Rik
ENSMUSG00000072258	Taf1a
ENSMUSG00000014177	Tvp23b
ENSMUSG00000046548	4731417B20Rik
ENSMUSG00000074807	Gm10762
ENSMUSG00000051251	Nhlh1
ENSMUSG00000035529	Prdm4
ENSMUSG00000036026	Tmem63b
ENSMUSG00000019982	Myb
ENSMUSG00000025781	Atp5c1
ENSMUSG00000030530	Furin
ENSMUSG00000074221	Zfp568
ENSMUSG00000009292	Trpm2
ENSMUSG00000018585	Atox1
ENSMUSG00000033460	Armcx1
ENSMUSG00000024851	Pitpnm1
ENSMUSG00000003436	Dll3
ENSMUSG00000063011	Msln
ENSMUSG00000032763	Ilvbl
ENSMUSG00000022753	Tmem30c
ENSMUSG00000043953	Ccrl2
ENSMUSG00000020713	Gh
ENSMUSG00000049864	Olfr250
ENSMUSG00000020564	Atxn7l1
ENSMUSG00000039131	Gipc2
ENSMUSG00000020696	Rffl
ENSMUSG00000030629	Zfand6
ENSMUSG00000045581	Olfr710
ENSMUSG00000070527	Mkrn3
ENSMUSG00000054162	Spock3
ENSMUSG00000003505	Psg18
ENSMUSG00000037860	Aim2
ENSMUSG00000052271	Bhlha15
ENSMUSG00000028617	Lrrc42
ENSMUSG00000072825	Cep170b
ENSMUSG00000068962	Zfp114
ENSMUSG00000073610	Gm10549
ENSMUSG00000042726	Trafd1
ENSMUSG00000041278	Ttc1
ENSMUSG00000036770	4933433C11Rik
ENSMUSG00000029505	Ep400
ENSMUSG00000034432	Cops8
ENSMUSG00000048216	Gpr85
ENSMUSG00000003546	Klc4
ENSMUSG00000044707	Ccnjl
ENSMUSG00000045757	Zfp764
ENSMUSG00000047658	Gal3st3
ENSMUSG00000030161	Gabarapl1
ENSMUSG00000032083	Apoa1
ENSMUSG00000003882	Il7r
ENSMUSG00000091239	Vmn2r76
ENSMUSG00000030724	Cd19
ENSMUSG00000021027	Ralgapa1
ENSMUSG00000015711	Prune
ENSMUSG00000044206	Vsig4

## Sheet: GO TERMS_>1000_reads_genes
GO_ID	LEVEL(S)	TERM	NB_IN_REF	FREQ_IN_REF	NB_IN_SET	FREQ_IN_SET	P_VALUE	Fold Change	ENRICHMENT/DEPLETION	GENES_IN_SET
GO:0008211	7,6,5	glucocorticoid metabolic process	10	0.0007	3	0.0319	2.93e-05	45.6	E	Crh,Stub1,Apoa1
GO:0001711	6,5	endodermal cell fate commitment	3	0.0002	2	0.0213	0.000121	107	E	Nanog,Pou5f1
GO:0009152	10	purine ribonucleotide biosynthetic process	96	0.0065	5	0.0532	0.000341	8.18	E	Adsl,Nme7,Atp8a2,Atp5c1,Atp1b4
GO:0006164	9	purine nucleotide biosynthetic process	99	0.0068	5	0.0532	0.000392	7.82	E	Adsl,Nme7,Atp8a2,Atp5c1,Atp1b4
GO:0009260	9	ribonucleotide biosynthetic process	100	0.0068	5	0.0532	0.00041	7.82	E	Adsl,Nme7,Atp8a2,Atp5c1,Atp1b4
GO:0009150	9	purine ribonucleotide metabolic process	105	0.0072	5	0.0532	0.00051	7.39	E	Adsl,Nme7,Atp8a2,Atp5c1,Atp1b4
GO:0001710	7,6,5,9,10,11,8	mesodermal cell fate commitment	6	0.0004	2	0.0213	0.000595	53.3	E	Nanog,Pou5f1
GO:0048333	6,5,8,9,10,7	mesodermal cell differentiation	6	0.0004	2	0.0213	0.000595	53.3	E	Nanog,Pou5f1
GO:0009259	8	ribonucleotide metabolic process	111	0.0076	5	0.0532	0.000653	7	E	Adsl,Nme7,Atp8a2,Atp5c1,Atp1b4
GO:0006163	8	purine nucleotide metabolic process	113	0.0077	5	0.0532	0.000706	6.91	E	Adsl,Nme7,Atp8a2,Atp5c1,Atp1b4
GO:0034754	6,4	cellular hormone metabolic process	70	0.0048	4	0.0426	0.000967	8.88	E	Crh,Stub1,Psg18,Apoa1
GO:0006816	7,8	calcium ion transport	129	0.0088	5	0.0532	0.00126	6.05	E	Bhlha15,Accn2,Myb,Trpv1,Trpm2
GO:0009206	11	purine ribonucleoside triphosphate biosynthetic process	82	0.0056	4	0.0426	0.00171	7.61	E	Nme7,Atp8a2,Atp5c1,Atp1b4
GO:0009201	10	ribonucleoside triphosphate biosynthetic process	82	0.0056	4	0.0426	0.00171	7.61	E	Nme7,Atp8a2,Atp5c1,Atp1b4
GO:0030325	6,7	adrenal gland development	10	0.0007	2	0.0213	0.00174	30.4	E	Crh,Apoa1
GO:0009145	10	purine nucleoside triphosphate biosynthetic process	83	0.0057	4	0.0426	0.00179	7.47	E	Nme7,Atp8a2,Atp5c1,Atp1b4
GO:0009142	9	nucleoside triphosphate biosynthetic process	84	0.0057	4	0.0426	0.00187	7.47	E	Nme7,Atp8a2,Atp5c1,Atp1b4
GO:0009205	10	purine ribonucleoside triphosphate metabolic process	87	0.0059	4	0.0426	0.00211	7.22	E	Nme7,Atp8a2,Atp5c1,Atp1b4
GO:0009199	9	ribonucleoside triphosphate metabolic process	88	0.006	4	0.0426	0.0022	7.1	E	Nme7,Atp8a2,Atp5c1,Atp1b4
GO:0009893	5,3,4	positive regulation of metabolic process	560	0.0382	10	0.1064	0.002204	2.79	E	Bhlha15,Klf2,Klf7,Nr5a2,Stub1,Trpv1,Ing2,Nrl,Pou5f1,Klf5
GO:0044237	3	cellular metabolic process	6119	0.4174	52	0.5532	0.0024456	1.33	E	Mrm1,Rapgef3,Galnt7,Prdm4,Bhlha15,Crh,Zfp300,Klf2,Fuca1,Atf1,Wfikkn1,Zfp114,Sall1,Map4k4,Nanog,Adsl,Nme7,Mast1,Eri1,Camta1,Klf7,Garnl1,Acads,Nr5a2,Myb,Cept1,Mtmr11,2310061F22Rik,Nhlh1,Stub1,Psg18,Atp8a2,Senp7,Pikfyve,Setd7,Ing2,Atp5c1,Idh1,Nrl,Rffl,Spock3,C130090K23Rik,Pou5f1,Apoa1,Taf1a,Phlda1,Ankrd23,Klf5,Atp1b4,Zfp568,Hgf,Zfp764
GO:0009144	9	purine nucleoside triphosphate metabolic process	92	0.0063	4	0.0426	0.0025723	6.76	E	Nme7,Atp8a2,Atp5c1,Atp1b4
GO:0009141	8	nucleoside triphosphate metabolic process	96	0.0065	4	0.0426	0.0029833	6.55	E	Nme7,Atp8a2,Atp5c1,Atp1b4
GO:0015674	6,7	di-, tri-valent inorganic cation transport	159	0.0108	5	0.0532	0.0030137	4.93	E	Bhlha15,Accn2,Myb,Trpv1,Trpm2
GO:0042445	5,3	hormone metabolic process	97	0.0066	4	0.0426	0.0030924	6.45	E	Crh,Stub1,Psg18,Apoa1
GO:0045941	8,9,6,7	positive regulation of transcription	404	0.0276	8	0.0851	0.0032575	3.08	E	Bhlha15,Klf2,Klf7,Nr5a2,Ing2,Nrl,Pou5f1,Klf5
GO:0010628	7,5,6	positive regulation of gene expression	413	0.0282	8	0.0851	0.003685	3.02	E	Bhlha15,Klf2,Klf7,Nr5a2,Ing2,Nrl,Pou5f1,Klf5
GO:0044238	3	primary metabolic process	6264	0.4273	52	0.5532	0.0040399	1.29	E	Mrm1,Rapgef3,Galnt7,Prdm4,Bhlha15,Crh,Zfp300,Klf2,Fuca1,Atf1,Wfikkn1,Zfp114,Sall1,Map4k4,Nanog,Furin,Adsl,Nme7,Mast1,Eri1,Camta1,Klf7,Garnl1,Acads,Nr5a2,Myb,Cept1,2310061F22Rik,Nhlh1,Stub1,Atp8a2,Senp7,Trpv1,Pikfyve,Setd7,Ing2,Atp5c1,Idh1,5133401N09Rik,Nrl,Rffl,Spock3,C130090K23Rik,Pou5f1,Apoa1,Taf1a,Ankrd23,Klf5,Atp1b4,Zfp568,Hgf,Zfp764
GO:0045935	7,5,6	positive regulation of nucleobase, nucleoside, nucleotide and nucleic acid metabolic process	424	0.0289	8	0.0851	0.0042619	2.94	E	Bhlha15,Klf2,Klf7,Nr5a2,Ing2,Nrl,Pou5f1,Klf5
GO:0010604	6,4,5	positive regulation of macromolecule metabolic process	529	0.0361	9	0.0957	0.0047457	2.65	E	Bhlha15,Klf2,Klf7,Nr5a2,Stub1,Ing2,Nrl,Pou5f1,Klf5
GO:0006139	4	nucleobase, nucleoside, nucleotide and nucleic acid metabolic process	3112	0.2123	30	0.3191	0.0047601	1.5	E	Mrm1,Prdm4,Bhlha15,Zfp300,Klf2,Atf1,Zfp114,Sall1,Nanog,Adsl,Nme7,Eri1,Camta1,Klf7,Garnl1,Nr5a2,Myb,2310061F22Rik,Nhlh1,Atp8a2,Setd7,Ing2,Atp5c1,Nrl,Pou5f1,Taf1a,Klf5,Atp1b4,Zfp568,Zfp764
GO:0031325	6,4,5	positive regulation of cellular metabolic process	537	0.0366	9	0.0957	0.0051814	2.61	E	Bhlha15,Klf2,Klf7,Nr5a2,Stub1,Ing2,Nrl,Pou5f1,Klf5
GO:0007498	6,7,5	mesoderm development	58	0.004	3	0.0319	0.0055907	7.98	E	Nanog,Dll3,Pou5f1
GO:0008152	2	metabolic process	7146	0.4875	57	0.6064	0.0057113	1.24	E	Mrm1,Rapgef3,Galnt7,Prdm4,Bhlha15,Crh,Zfp300,Klf2,Fuca1,Atf1,Wfikkn1,Zfp114,Fmo1,Sall1,Map4k4,Nanog,Furin,Adsl,Nme7,Mast1,Eri1,Camta1,Klf7,Garnl1,Acads,Nr5a2,Myb,Cept1,Mtmr11,2310061F22Rik,Nhlh1,Stub1,Psg18,Atp8a2,Senp7,Trpv1,Pikfyve,Setd7,Ing2,Atp5c1,Idh1,5133401N09Rik,Nrl,Rffl,Spock3,C130090K23Rik,Pou5f1,Apoa1,Taf1a,Phlda1,Ankrd23,Klf5,Atp1b4,Zfp568,Hgf,Gal3st3,Zfp764
GO:0010557	7,5,6	positive regulation of macromolecule biosynthetic process	448	0.0306	8	0.0851	0.0057444	2.78	E	Bhlha15,Klf2,Klf7,Nr5a2,Ing2,Nrl,Pou5f1,Klf5
GO:0019222	4,3	regulation of metabolic process	2493	0.1701	25	0.266	0.0060997	1.56	E	Rapgef3,Prdm4,Bhlha15,Klf2,Atf1,Wfikkn1,Sall1,Nanog,Eri1,Camta1,Klf7,Garnl1,Nr5a2,Myb,Nhlh1,Stub1,Trpv1,Setd7,Ing2,Nrl,Pou5f1,Apoa1,Taf1a,Klf5,Hgf
GO:0031667	5	response to nutrient levels	60	0.0041	3	0.0319	0.0061232	7.78	E	Nanog,Gh,Pou5f1
GO:0048311	5,6	mitochondrion distribution	1	0.0001	1	0.0106	0.0064124	106	E	Bhlha15
GO:0042664	9,8,7,6	negative regulation of endodermal cell fate specification	1	0.0001	1	0.0106	0.0064124	106	E	Nanog
GO:0006851	7,6,8,9	mitochondrial calcium ion transport	1	0.0001	1	0.0106	0.0064124	106	E	Bhlha15
GO:0045955	7,8,9,5,6,10	negative regulation of calcium ion-dependent exocytosis	1	0.0001	1	0.0106	0.0064124	106	E	Pou5f1
GO:0048312	6,7	intracellular distribution of mitochondria	1	0.0001	1	0.0106	0.0064124	106	E	Bhlha15
GO:0045210	7	FasL biosynthetic process	1	0.0001	1	0.0106	0.0064124	106	E	Phlda1
GO:0001712	6,5,8,9,7	ectodermal cell fate commitment	1	0.0001	1	0.0106	0.0064124	106	E	Pou5f1
GO:0009691	8,7,6,5	cytokinin biosynthetic process	1	0.0001	1	0.0106	0.0064124	106	E	Psg18
GO:0010668	5,7,8,6	ectodermal cell differentiation	1	0.0001	1	0.0106	0.0064124	106	E	Pou5f1
GO:0031129	7,9,8	inductive cell-cell signaling	1	0.0001	1	0.0106	0.0064124	106	E	Sall1
GO:0001714	7,6,5	endodermal cell fate specification	1	0.0001	1	0.0106	0.0064124	106	E	Nanog
GO:0045920	6,7,8,4,5,9	negative regulation of exocytosis	1	0.0001	1	0.0106	0.0064124	106	E	Pou5f1
GO:0009690	7,5,6	cytokinin metabolic process	1	0.0001	1	0.0106	0.0064124	106	E	Psg18
GO:0042663	8,7,6	regulation of endodermal cell fate specification	1	0.0001	1	0.0106	0.0064124	106	E	Nanog
GO:0006350	7,5	transcription	2108	0.1438	22	0.234	0.0064299	1.63	E	Prdm4,Bhlha15,Zfp300,Klf2,Atf1,Zfp114,Sall1,Nanog,Camta1,Klf7,Garnl1,Nr5a2,Myb,Nhlh1,Setd7,Ing2,Nrl,Pou5f1,Taf1a,Klf5,Zfp568,Zfp764
GO:0006629	4	lipid metabolic process	664	0.0453	10	0.1064	0.006571	2.35	E	Crh,Acads,Nr5a2,Cept1,Stub1,Trpv1,Pikfyve,C130090K23Rik,Apoa1,Ankrd23
GO:0044255	4,5	cellular lipid metabolic process	564	0.0385	9	0.0957	0.0068665	2.49	E	Crh,Acads,Nr5a2,Cept1,Stub1,Pikfyve,C130090K23Rik,Apoa1,Ankrd23
GO:0031328	7,5,6	positive regulation of cellular biosynthetic process	466	0.0318	8	0.0851	0.0070743	2.68	E	Bhlha15,Klf2,Klf7,Nr5a2,Ing2,Nrl,Pou5f1,Klf5
GO:0009891	6,4,5	positive regulation of biosynthetic process	468	0.0319	8	0.0851	0.0072343	2.67	E	Bhlha15,Klf2,Klf7,Nr5a2,Ing2,Nrl,Pou5f1,Klf5
GO:0019827	7,6,5,3	stem cell maintenance	21	0.0014	2	0.0213	0.0075799	15.2	E	Nanog,Pou5f1
GO:0060255	5,4	regulation of macromolecule metabolic process	2289	0.1561	23	0.2447	0.00803	1.57	E	Rapgef3,Prdm4,Bhlha15,Klf2,Atf1,Wfikkn1,Sall1,Nanog,Eri1,Camta1,Klf7,Garnl1,Nr5a2,Myb,Nhlh1,Stub1,Setd7,Ing2,Nrl,Pou5f1,Apoa1,Taf1a,Klf5
GO:0048864	5,6	stem cell development	22	0.0015	2	0.0213	0.0082855	14.2	E	Nanog,Pou5f1
GO:0009165	8	nucleotide biosynthetic process	207	0.0141	5	0.0532	0.0085085	3.77	E	Adsl,Nme7,Atp8a2,Atp5c1,Atp1b4
GO:0030162	7,8,6	regulation of proteolysis	23	0.0016	2	0.0213	0.0090175	13.3	E	Wfikkn1,Stub1
GO:0006812	5,6	cation transport	499	0.034	8	0.0851	0.0100449	2.5	E	Bhlha15,Atox1,Accn2,Myb,Trpv1,Atp5c1,Atp1b4,Trpm2
GO:0006754	12	ATP biosynthetic process	73	0.005	3	0.0319	0.0102598	6.38	E	Atp8a2,Atp5c1,Atp1b4
GO:0034645	5	cellular macromolecule biosynthetic process	2761	0.1883	26	0.2766	0.0104144	1.47	E	Galnt7,Prdm4,Bhlha15,Zfp300,Klf2,Atf1,Zfp114,Sall1,Nanog,Camta1,Klf7,Garnl1,Nr5a2,Myb,Nhlh1,Setd7,Ing2,Nrl,C130090K23Rik,Pou5f1,Apoa1,Taf1a,Phlda1,Klf5,Zfp568,Zfp764
GO:0009059	4	macromolecule biosynthetic process	2768	0.1888	26	0.2766	0.0106887	1.47	E	Galnt7,Prdm4,Bhlha15,Zfp300,Klf2,Atf1,Zfp114,Sall1,Nanog,Camta1,Klf7,Garnl1,Nr5a2,Myb,Nhlh1,Setd7,Ing2,Nrl,C130090K23Rik,Pou5f1,Apoa1,Taf1a,Phlda1,Klf5,Zfp568,Zfp764
GO:0031323	5,4	regulation of cellular metabolic process	2363	0.1612	23	0.2447	0.0109269	1.52	E	Rapgef3,Prdm4,Bhlha15,Klf2,Atf1,Wfikkn1,Sall1,Nanog,Camta1,Klf7,Garnl1,Nr5a2,Myb,Nhlh1,Stub1,Setd7,Ing2,Nrl,Pou5f1,Apoa1,Taf1a,Klf5,Hgf
GO:0009991	4	response to extracellular stimulus	76	0.0052	3	0.0319	0.011381	6.13	E	Nanog,Gh,Pou5f1
GO:0045165	5,4	cell fate commitment	144	0.0098	4	0.0426	0.0114513	4.35	E	Sall1,Nanog,Dll3,Pou5f1
GO:0006644	5,6	phospholipid metabolic process	144	0.0098	4	0.0426	0.0114513	4.35	E	Cept1,Pikfyve,C130090K23Rik,Apoa1
GO:0048518	4,2,3	positive regulation of biological process	1212	0.0827	14	0.1489	0.0120583	1.8	E	Bhlha15,Klf2,Nanog,Klf7,Nr5a2,Stub1,Trpv1,Cd19,Ing2,Il7r,Nrl,Gh,Pou5f1,Klf5
GO:0046034	11	ATP metabolic process	78	0.0053	3	0.0319	0.0121628	6.02	E	Atp8a2,Atp5c1,Atp1b4
GO:0032526	7,9	response to retinoic acid	27	0.0018	2	0.0213	0.0121988	11.8	E	Nanog,Pou5f1
GO:0033189	6,8	response to vitamin A	27	0.0018	2	0.0213	0.0121988	11.8	E	Nanog,Pou5f1
GO:0051646	5	mitochondrion localization	2	0.0001	1	0.0106	0.0127435	106	E	Bhlha15
GO:0045872	8,11,12,9,6,7	positive regulation of rhodopsin gene expression	2	0.0001	1	0.0106	0.0127435	106	E	Nrl
GO:0006097	6,5,8	glyoxylate cycle	2	0.0001	1	0.0106	0.0127435	106	E	Idh1
GO:0009996	8,7,6,5	negative regulation of cell fate specification	2	0.0001	1	0.0106	0.0127435	106	E	Nanog
GO:0006102	6	isocitrate metabolic process	2	0.0001	1	0.0106	0.0127435	106	E	Idh1
GO:0033194	5	response to hydroperoxide	2	0.0001	1	0.0106	0.0127435	106	E	Trpm2
GO:0009058	3	biosynthetic process	3382	0.2307	30	0.3191	0.0127954	1.38	E	Galnt7,Prdm4,Bhlha15,Crh,Zfp300,Klf2,Atf1,Zfp114,Sall1,Nanog,Camta1,Klf7,Garnl1,Nr5a2,Myb,Cept1,Nhlh1,Stub1,Setd7,Ing2,Nrl,C130090K23Rik,Pou5f1,Apoa1,Taf1a,Phlda1,Klf5,Zfp568,Gal3st3,Zfp764
GO:0080090	5,4	regulation of primary metabolic process	2278	0.1554	22	0.234	0.0133402	1.51	E	Rapgef3,Prdm4,Bhlha15,Klf2,Atf1,Wfikkn1,Sall1,Nanog,Camta1,Klf7,Garnl1,Nr5a2,Myb,Nhlh1,Stub1,Setd7,Ing2,Nrl,Pou5f1,Apoa1,Taf1a,Klf5
GO:0010817	4	regulation of hormone levels	152	0.0104	4	0.0426	0.013556	4.1	E	Crh,Stub1,Psg18,Apoa1
GO:0033273	5,7	response to vitamin	29	0.002	2	0.0213	0.0139334	10.7	E	Nanog,Pou5f1
GO:0030001	6,7	metal ion transport	431	0.0294	7	0.0745	0.0142974	2.53	E	Bhlha15,Atox1,Accn2,Myb,Trpv1,Atp1b4,Trpm2
GO:0008202	5,6	steroid metabolic process	155	0.0106	4	0.0426	0.0143984	4.02	E	Crh,Nr5a2,Stub1,Apoa1
GO:0007584	4,6	response to nutrient	30	0.002	2	0.0213	0.0148348	10.7	E	Nanog,Pou5f1
GO:0048863	5	stem cell differentiation	30	0.002	2	0.0213	0.0148348	10.7	E	Nanog,Pou5f1
GO:0065007	2	biological regulation	6588	0.4494	51	0.5426	0.015919	1.21	E	Rapgef3,Prdm4,Bhlha15,Crh,Olfr460,Klf2,Atf1,Wfikkn1,Sall1,Atox1,Zfand6,Map4k4,Nanog,Eri1,Camta1,Ccrl2,Klf7,Garnl1,Arl2,Nr5a2,Olfr1214,Wnt9b,Myb,Olfr250,Nhlh1,Olfr741,Stub1,Psg18,Olfr710,Trpv1,Cd19,Pikfyve,Grm6,Setd7,Ing2,Il7r,Dll3,Nrl,Spock3,Olfr1466,Olfr39,Gh,Pou5f1,Apoa1,Taf1a,Vsig4,Klf5,Olfr954,Hgf,Itgb1bp2,Gpr85
GO:0044260	4	cellular macromolecule metabolic process	4788	0.3266	39	0.4149	0.0166763	1.27	E	Mrm1,Rapgef3,Galnt7,Prdm4,Bhlha15,Zfp300,Klf2,Atf1,Wfikkn1,Zfp114,Sall1,Map4k4,Nanog,Mast1,Eri1,Camta1,Klf7,Garnl1,Nr5a2,Myb,2310061F22Rik,Nhlh1,Stub1,Senp7,Pikfyve,Setd7,Ing2,Nrl,Rffl,Spock3,C130090K23Rik,Pou5f1,Apoa1,Taf1a,Phlda1,Klf5,Zfp568,Hgf,Zfp764
GO:0044249	4	cellular biosynthetic process	3325	0.2268	29	0.3085	0.0167226	1.36	E	Galnt7,Prdm4,Bhlha15,Crh,Zfp300,Klf2,Atf1,Zfp114,Sall1,Nanog,Camta1,Klf7,Garnl1,Nr5a2,Myb,Cept1,Nhlh1,Stub1,Setd7,Ing2,Nrl,C130090K23Rik,Pou5f1,Apoa1,Taf1a,Phlda1,Klf5,Zfp568,Zfp764
GO:0042446	6,4	hormone biosynthetic process	33	0.0023	2	0.0213	0.0176688	9.26	E	Crh,Psg18
GO:0034960	5	cellular biopolymer metabolic process	4682	0.3194	38	0.4043	0.0186123	1.27	E	Mrm1,Rapgef3,Galnt7,Prdm4,Bhlha15,Zfp300,Klf2,Atf1,Wfikkn1,Zfp114,Sall1,Map4k4,Nanog,Mast1,Eri1,Camta1,Klf7,Garnl1,Nr5a2,Myb,2310061F22Rik,Nhlh1,Stub1,Senp7,Pikfyve,Setd7,Ing2,Nrl,Rffl,Spock3,C130090K23Rik,Pou5f1,Apoa1,Taf1a,Klf5,Zfp568,Hgf,Zfp764
GO:0001707	5,7,8,9,6	mesoderm formation	34	0.0023	2	0.0213	0.018655	9.26	E	Nanog,Pou5f1
GO:0048012	9,8	hepatocyte growth factor receptor signaling pathway	3	0.0002	1	0.0106	0.018994	53	E	Hgf
GO:0050968	9,8,6	detection of chemical stimulus involved in sensory perception of pain	3	0.0002	1	0.0106	0.018994	53	E	Trpv1
GO:0031943	8,7,6,5	regulation of glucocorticoid metabolic process	3	0.0002	1	0.0106	0.018994	53	E	Stub1
GO:0050955	8	thermoception	3	0.0002	1	0.0106	0.018994	53	E	Trpv1
GO:0051450	4	myoblast proliferation	3	0.0002	1	0.0106	0.018994	53	E	Hgf
GO:0060083	7,8,6,9	smooth muscle contraction involved in micturition	3	0.0002	1	0.0106	0.018994	53	E	Trpv1
GO:0042659	7,6,5	regulation of cell fate specification	3	0.0002	1	0.0106	0.018994	53	E	Nanog
GO:0009268	4	response to pH	3	0.0002	1	0.0106	0.018994	53	E	Trpv1
GO:0042637	10,9,11,8,5,6,7	catagen	3	0.0002	1	0.0106	0.018994	53	E	Trpv1
GO:0007468	7,10,11,8,6	regulation of rhodopsin gene expression	3	0.0002	1	0.0106	0.018994	53	E	Nrl
GO:0032703	7,5,6	negative regulation of interleukin-2 production	3	0.0002	1	0.0106	0.018994	53	E	Vsig4
GO:0030718	8,7,6,4	germ-line stem cell maintenance	3	0.0002	1	0.0106	0.018994	53	E	Pou5f1
GO:0046487	5,7	glyoxylate metabolic process	3	0.0002	1	0.0106	0.018994	53	E	Idh1
GO:0001915	7,8,10,11,12,9,5,6	negative regulation of T cell mediated cytotoxicity	3	0.0002	1	0.0106	0.018994	53	E	Il7r
GO:0031398	9,10,11,12,7,8	positive regulation of protein ubiquitination	3	0.0002	1	0.0106	0.018994	53	E	Stub1
GO:0006828	8,9	manganese ion transport	3	0.0002	1	0.0106	0.018994	53	E	Trpm2
GO:0010454	7,6,5	negative regulation of cell fate commitment	3	0.0002	1	0.0106	0.018994	53	E	Nanog
GO:0048332	7,6,8,5	mesoderm morphogenesis	35	0.0024	2	0.0213	0.0196611	8.88	E	Nanog,Pou5f1
GO:0010467	4	gene expression	2959	0.2019	26	0.2766	0.0202355	1.37	E	Mrm1,Prdm4,Bhlha15,Zfp300,Klf2,Atf1,Zfp114,Sall1,Nanog,Eri1,Camta1,Klf7,Garnl1,Nr5a2,Myb,2310061F22Rik,Nhlh1,Stub1,Setd7,Ing2,Nrl,Pou5f1,Taf1a,Klf5,Zfp568,Zfp764
GO:0009117	7	nucleotide metabolic process	264	0.018	5	0.0532	0.0203888	2.96	E	Adsl,Nme7,Atp8a2,Atp5c1,Atp1b4
GO:0006753	6	nucleoside phosphate metabolic process	264	0.018	5	0.0532	0.0203888	2.96	E	Adsl,Nme7,Atp8a2,Atp5c1,Atp1b4
GO:0045449	7,8,6	regulation of transcription	1847	0.126	18	0.1915	0.0205578	1.52	E	Prdm4,Bhlha15,Klf2,Atf1,Sall1,Nanog,Camta1,Klf7,Garnl1,Nr5a2,Myb,Nhlh1,Setd7,Ing2,Nrl,Pou5f1,Taf1a,Klf5
GO:0050789	3,2	regulation of biological process	6253	0.4266	48	0.5106	0.0213357	1.2	E	Rapgef3,Prdm4,Bhlha15,Olfr460,Klf2,Atf1,Wfikkn1,Sall1,Zfand6,Map4k4,Nanog,Eri1,Camta1,Ccrl2,Klf7,Garnl1,Arl2,Nr5a2,Olfr1214,Wnt9b,Myb,Olfr250,Nhlh1,Olfr741,Stub1,Olfr710,Trpv1,Cd19,Pikfyve,Grm6,Setd7,Ing2,Il7r,Dll3,Nrl,Spock3,Olfr1466,Olfr39,Gh,Pou5f1,Apoa1,Taf1a,Vsig4,Klf5,Olfr954,Hgf,Itgb1bp2,Gpr85
GO:0001704	4,6,7,5	formation of primary germ layer	38	0.0026	2	0.0213	0.0227942	8.19	E	Nanog,Pou5f1
GO:0010468	6,5	regulation of gene expression	2019	0.1377	19	0.2021	0.023379	1.47	E	Prdm4,Bhlha15,Klf2,Atf1,Sall1,Nanog,Eri1,Camta1,Klf7,Garnl1,Nr5a2,Myb,Nhlh1,Setd7,Ing2,Nrl,Pou5f1,Taf1a,Klf5
GO:0050794	4,3	regulation of cellular process	6001	0.4094	46	0.4894	0.0240112	1.2	E	Rapgef3,Prdm4,Bhlha15,Olfr460,Klf2,Atf1,Wfikkn1,Sall1,Zfand6,Map4k4,Nanog,Camta1,Ccrl2,Klf7,Garnl1,Arl2,Nr5a2,Olfr1214,Wnt9b,Myb,Olfr250,Nhlh1,Olfr741,Stub1,Olfr710,Cd19,Pikfyve,Grm6,Setd7,Ing2,Il7r,Dll3,Nrl,Spock3,Olfr1466,Olfr39,Gh,Pou5f1,Apoa1,Taf1a,Vsig4,Klf5,Olfr954,Hgf,Itgb1bp2,Gpr85
GO:0055086	5	nucleobase, nucleoside and nucleotide metabolic process	278	0.019	5	0.0532	0.0242498	2.8	E	Adsl,Nme7,Atp8a2,Atp5c1,Atp1b4
GO:0032374	8,7	regulation of cholesterol transport	4	0.0003	1	0.0106	0.0251646	35.3	E	Apoa1
GO:0032371	7,6	regulation of sterol transport	4	0.0003	1	0.0106	0.0251646	35.3	E	Apoa1
GO:0030033	5	microvillus assembly	4	0.0003	1	0.0106	0.0251646	35.3	E	Klf5
GO:0044246	5,4	regulation of multicellular organismal metabolic process	4	0.0003	1	0.0106	0.0251646	35.3	E	Trpv1
GO:0032436	8,9,10,12,13,11,6,7	positive regulation of proteasomal ubiquitin-dependent protein catabolic process	4	0.0003	1	0.0106	0.0251646	35.3	E	Stub1
GO:0032368	6,5	regulation of lipid transport	4	0.0003	1	0.0106	0.0251646	35.3	E	Apoa1
GO:0007386	7,6	compartment specification	4	0.0003	1	0.0106	0.0251646	35.3	E	Dll3
GO:0044253	6,4,5	positive regulation of multicellular organismal metabolic process	4	0.0003	1	0.0106	0.0251646	35.3	E	Trpv1
GO:0010453	6,5	regulation of cell fate commitment	4	0.0003	1	0.0106	0.0251646	35.3	E	Nanog
GO:0030300	9,7,8,6	regulation of intestinal cholesterol absorption	4	0.0003	1	0.0106	0.0251646	35.3	E	Apoa1
GO:0001660	7,5,8	fever	4	0.0003	1	0.0106	0.0251646	35.3	E	Trpv1
GO:0002024	7,6,5,4	diet induced thermogenesis	4	0.0003	1	0.0106	0.0251646	35.3	E	Trpv1
GO:0032528	4	microvillus organization	4	0.0003	1	0.0106	0.0251646	35.3	E	Klf5
GO:0033089	11,9,10,8,7,12,13	positive regulation of T cell differentiation in the thymus	4	0.0003	1	0.0106	0.0251646	35.3	E	Il7r
GO:0006355	8,7,9,6	regulation of transcription, DNA-dependent	1766	0.1205	17	0.1809	0.0253016	1.5	E	Prdm4,Bhlha15,Klf2,Atf1,Sall1,Nanog,Camta1,Klf7,Nr5a2,Myb,Nhlh1,Setd7,Ing2,Nrl,Pou5f1,Taf1a,Klf5
GO:0031326	6,5	regulation of cellular biosynthetic process	2058	0.1404	19	0.2021	0.0266961	1.44	E	Prdm4,Bhlha15,Klf2,Atf1,Sall1,Nanog,Camta1,Klf7,Garnl1,Nr5a2,Myb,Nhlh1,Stub1,Setd7,Ing2,Nrl,Pou5f1,Taf1a,Klf5
GO:0006351	8,6,7	transcription, DNA-dependent	1781	0.1215	17	0.1809	0.0267198	1.49	E	Prdm4,Bhlha15,Klf2,Atf1,Sall1,Nanog,Camta1,Klf7,Nr5a2,Myb,Nhlh1,Setd7,Ing2,Nrl,Pou5f1,Taf1a,Klf5
GO:0051252	7,6,5	regulation of RNA metabolic process	1782	0.1216	17	0.1809	0.0268159	1.49	E	Prdm4,Bhlha15,Klf2,Atf1,Sall1,Nanog,Camta1,Klf7,Nr5a2,Myb,Nhlh1,Setd7,Ing2,Nrl,Pou5f1,Taf1a,Klf5
GO:0009889	5,4	regulation of biosynthetic process	2062	0.1407	19	0.2021	0.0270502	1.44	E	Prdm4,Bhlha15,Klf2,Atf1,Sall1,Nanog,Camta1,Klf7,Garnl1,Nr5a2,Myb,Nhlh1,Stub1,Setd7,Ing2,Nrl,Pou5f1,Taf1a,Klf5
GO:0032774	5,7,6	RNA biosynthetic process	1785	0.1218	17	0.1809	0.0271052	1.49	E	Prdm4,Bhlha15,Klf2,Atf1,Sall1,Nanog,Camta1,Klf7,Nr5a2,Myb,Nhlh1,Setd7,Ing2,Nrl,Pou5f1,Taf1a,Klf5
GO:0042176	6,7,5	regulation of protein catabolic process	42	0.0029	2	0.0213	0.027221	7.34	E	Wfikkn1,Stub1
GO:0016070	6,5	RNA metabolic process	2221	0.1515	20	0.2128	0.0286695	1.4	E	Mrm1,Prdm4,Bhlha15,Klf2,Atf1,Sall1,Nanog,Eri1,Camta1,Klf7,Nr5a2,Myb,2310061F22Rik,Nhlh1,Setd7,Ing2,Nrl,Pou5f1,Taf1a,Klf5
GO:0019219	6,5	regulation of nucleobase, nucleoside, nucleotide and nucleic acid metabolic process	1948	0.1329	18	0.1915	0.0294478	1.44	E	Prdm4,Bhlha15,Klf2,Atf1,Sall1,Nanog,Camta1,Klf7,Garnl1,Nr5a2,Myb,Nhlh1,Setd7,Ing2,Nrl,Pou5f1,Taf1a,Klf5
GO:0009987	2	cellular process	11167	0.7618	78	0.8298	0.029781	1.09	E	Mrm1,Rapgef3,Galnt7,Prdm4,Bhlha15,Crh,Zfp300,Olfr460,Klf2,Fuca1,Atf1,Wfikkn1,Ep400,Zfp114,Sall1,Atox1,Zfand6,Msln,Map4k4,Nanog,Adsl,Nme7,Mast1,Eri1,Camta1,Ccrl2,Klf7,Garnl1,Arl2,Dnajc19,Acads,Nr5a2,Olfr1214,Wnt9b,Myb,Cept1,Olfr250,Mtmr11,2310061F22Rik,Nhlh1,Olfr741,Stub1,Psg18,Atp8a2,Senp7,Olfr710,Cd19,Pikfyve,Grm6,Setd7,Ing2,Atp5c1,Il7r,Idh1,Dll3,Nrl,Rffl,Spock3,Olfr1466,C130090K23Rik,Kif9,Olfr3…
GO:0014848	7	urinary tract smooth muscle contraction	5	0.0003	1	0.0106	0.0312561	35.3	E	Trpv1
GO:0007030	4	Golgi organization	5	0.0003	1	0.0106	0.0312561	35.3	E	Bhlha15
GO:0002710	9,10,7,8	negative regulation of T cell mediated immunity	5	0.0003	1	0.0106	0.0312561	35.3	E	Il7r
GO:0044058	6,5	regulation of digestive system process	5	0.0003	1	0.0106	0.0312561	35.3	E	Apoa1
GO:0006704	8,7,6,5	glucocorticoid biosynthetic process	5	0.0003	1	0.0106	0.0312561	35.3	E	Crh
GO:0046548	11,8,12,9,10	retinal rod cell development	5	0.0003	1	0.0106	0.0312561	35.3	E	Nrl
GO:0014832	8	urinary bladder smooth muscle contraction	5	0.0003	1	0.0106	0.0312561	35.3	E	Trpv1
GO:0060638	5	mesenchymal-epithelial cell signaling	5	0.0003	1	0.0106	0.0312561	35.3	E	Hgf
GO:0060665	8,7,6,9,10,11	regulation of branching involved in salivary gland morphogenesis by mesenchymal-epithelial signaling	5	0.0003	1	0.0106	0.0312561	35.3	E	Hgf
GO:0010556	6,5	regulation of macromolecule biosynthetic process	1979	0.135	18	0.1915	0.0325221	1.42	E	Prdm4,Bhlha15,Klf2,Atf1,Sall1,Nanog,Camta1,Klf7,Garnl1,Nr5a2,Myb,Nhlh1,Setd7,Ing2,Nrl,Pou5f1,Taf1a,Klf5
GO:0034961	6	cellular biopolymer biosynthetic process	2575	0.1757	22	0.234	0.0346527	1.33	E	Prdm4,Bhlha15,Zfp300,Klf2,Atf1,Zfp114,Sall1,Nanog,Camta1,Klf7,Garnl1,Nr5a2,Myb,Nhlh1,Setd7,Ing2,Nrl,Pou5f1,Taf1a,Klf5,Zfp568,Zfp764
GO:0043284	5	biopolymer biosynthetic process	2576	0.1757	22	0.234	0.0347429	1.33	E	Prdm4,Bhlha15,Zfp300,Klf2,Atf1,Zfp114,Sall1,Nanog,Camta1,Klf7,Garnl1,Nr5a2,Myb,Nhlh1,Setd7,Ing2,Nrl,Pou5f1,Taf1a,Klf5,Zfp568,Zfp764
GO:0065008	3	regulation of biological quality	1045	0.0713	11	0.117	0.035848	1.64	E	Bhlha15,Crh,Atox1,Nanog,Nr5a2,Stub1,Psg18,Trpv1,Il7r,Pou5f1,Apoa1
GO:0043283	4	biopolymer metabolic process	5146	0.351	39	0.4149	0.0365798	1.18	E	Mrm1,Rapgef3,Galnt7,Prdm4,Bhlha15,Zfp300,Klf2,Atf1,Wfikkn1,Zfp114,Sall1,Map4k4,Nanog,Furin,Mast1,Eri1,Camta1,Klf7,Garnl1,Nr5a2,Myb,2310061F22Rik,Nhlh1,Stub1,Senp7,Pikfyve,Setd7,Ing2,Nrl,Rffl,Spock3,C130090K23Rik,Pou5f1,Apoa1,Taf1a,Klf5,Zfp568,Hgf,Zfp764
GO:0017158	7,8,6,9	regulation of calcium ion-dependent exocytosis	6	0.0004	1	0.0106	0.0372693	26.5	E	Pou5f1
GO:0032350	6,5,4	regulation of hormone metabolic process	6	0.0004	1	0.0106	0.0372693	26.5	E	Stub1
GO:0033344	7,8	cholesterol efflux	6	0.0004	1	0.0106	0.0372693	26.5	E	Apoa1
GO:0006004	7,8	fucose metabolic process	6	0.0004	1	0.0106	0.0372693	26.5	E	Fuca1
GO:0044241	4	lipid digestion	6	0.0004	1	0.0106	0.0372693	26.5	E	Apoa1
GO:0030299	7,8,6,5	intestinal cholesterol absorption	6	0.0004	1	0.0106	0.0372693	26.5	E	Apoa1
GO:0060073	6,7,5	micturition	6	0.0004	1	0.0106	0.0372693	26.5	E	Trpv1
GO:0045931	7,5,6	positive regulation of mitotic cell cycle	6	0.0004	1	0.0106	0.0372693	26.5	E	Nanog
GO:0043170	3	macromolecule metabolic process	5310	0.3622	40	0.4255	0.0373183	1.17	E	Mrm1,Rapgef3,Galnt7,Prdm4,Bhlha15,Zfp300,Klf2,Atf1,Wfikkn1,Zfp114,Sall1,Map4k4,Nanog,Furin,Mast1,Eri1,Camta1,Klf7,Garnl1,Nr5a2,Myb,2310061F22Rik,Nhlh1,Stub1,Senp7,Pikfyve,Setd7,Ing2,Nrl,Rffl,Spock3,C130090K23Rik,Pou5f1,Apoa1,Taf1a,Phlda1,Klf5,Zfp568,Hgf,Zfp764
GO:0015992	5,7,6,8	proton transport	51	0.0035	2	0.0213	0.0380825	6.09	E	Atp5c1,Atp1b4
GO:0006818	4,5	hydrogen transport	51	0.0035	2	0.0213	0.0380825	6.09	E	Atp5c1,Atp1b4
GO:0048522	5,3,4	positive regulation of cellular process	1069	0.0729	11	0.117	0.0397798	1.6	E	Bhlha15,Klf2,Nanog,Klf7,Nr5a2,Stub1,Ing2,Il7r,Nrl,Pou5f1,Klf5
GO:0006811	4,5	ion transport	682	0.0465	8	0.0851	0.0404295	1.83	E	Bhlha15,Atox1,Accn2,Myb,Trpv1,Atp5c1,Atp1b4,Trpm2
GO:0031399	7,8,6	regulation of protein modification process	129	0.0088	3	0.0319	0.0405821	3.63	E	Rapgef3,Stub1,Apoa1
GO:0030384	7,8	phosphoinositide metabolic process	53	0.0036	2	0.0213	0.0406422	5.92	E	Pikfyve,C130090K23Rik
GO:0006979	4	response to oxidative stress	54	0.0037	2	0.0213	0.0419395	5.76	E	Idh1,Trpm2
GO:0042158	6	lipoprotein biosynthetic process	54	0.0037	2	0.0213	0.0419395	5.76	E	C130090K23Rik,Apoa1
GO:0006814	7,8	sodium ion transport	132	0.009	3	0.0319	0.0426907	3.54	E	Accn2,Atp1b4,Trpm2
GO:0042592	4	homeostatic process	568	0.0387	7	0.0745	0.0429349	1.93	E	Bhlha15,Atox1,Nanog,Nr5a2,Trpv1,Il7r,Pou5f1
GO:0050951	7	sensory perception of temperature stimulus	7	0.0005	1	0.0106	0.0432049	21.2	E	Trpv1
GO:0031649	6,4	heat generation	7	0.0005	1	0.0106	0.0432049	21.2	E	Trpv1
GO:0032434	7,8,9,12,11,10,6	regulation of proteasomal ubiquitin-dependent protein catabolic process	7	0.0005	1	0.0106	0.0432049	21.2	E	Stub1
GO:0043534	7,8,6	blood vessel endothelial cell migration	7	0.0005	1	0.0106	0.0432049	21.2	E	Apoa1
GO:0009894	5,4	regulation of catabolic process	55	0.0038	2	0.0213	0.043248	5.61	E	Wfikkn1,Stub1
GO:0046036	11	CTP metabolic process	8	0.0005	1	0.0106	0.0490637	21.2	E	Nme7
GO:0046051	11	UTP metabolic process	8	0.0005	1	0.0106	0.0490637	21.2	E	Nme7
GO:0009209	11	pyrimidine ribonucleoside triphosphate biosynthetic process	8	0.0005	1	0.0106	0.0490637	21.2	E	Nme7
GO:0031396	8,9,10,11,7	regulation of protein ubiquitination	8	0.0005	1	0.0106	0.0490637	21.2	E	Stub1
GO:0006228	12	UTP biosynthetic process	8	0.0005	1	0.0106	0.0490637	21.2	E	Nme7
GO:0009208	10	pyrimidine ribonucleoside triphosphate metabolic process	8	0.0005	1	0.0106	0.0490637	21.2	E	Nme7
GO:0031342	5,3,4	negative regulation of cell killing	8	0.0005	1	0.0106	0.0490637	21.2	E	Il7r
GO:0006241	12	CTP biosynthetic process	8	0.0005	1	0.0106	0.0490637	21.2	E	Nme7
GO:0032094	6	response to food	8	0.0005	1	0.0106	0.0490637	21.2	E	Gh
GO:0001911	6,7,8,4,5	negative regulation of leukocyte mediated cytotoxicity	8	0.0005	1	0.0106	0.0490637	21.2	E	Il7r
GO:0019800	8,10,9,7	peptide cross-linking via chondroitin 4-sulfate glycosaminoglycan	8	0.0005	1	0.0106	0.0490637	21.2	E	Spock3
GO:0000041	7,8	transition metal ion transport	62	0.0042	2	0.0213	0.0526884	5.07	E	Atox1,Trpm2
GO:0001708	6,5,4	cell fate specification	62	0.0042	2	0.0213	0.0526884	5.07	E	Sall1,Nanog
GO:0032787	6	monocarboxylic acid metabolic process	248	0.0169	4	0.0426	0.0535757	2.52	E	Acads,Nr5a2,Idh1,Ankrd23
GO:0045893	9,8,10,7,6	positive regulation of transcription, DNA-dependent	361	0.0246	5	0.0532	0.0538555	2.16	E	Bhlha15,Klf7,Nr5a2,Nrl,Pou5f1
GO:0051254	8,7,6,5	positive regulation of RNA metabolic process	362	0.0247	5	0.0532	0.0542699	2.15	E	Bhlha15,Klf7,Nr5a2,Nrl,Pou5f1
GO:0009147	9	pyrimidine nucleoside triphosphate metabolic process	9	0.0006	1	0.0106	0.0548462	17.7	E	Nme7
GO:0045862	8,9,6,7	positive regulation of proteolysis	9	0.0006	1	0.0106	0.0548462	17.7	E	Stub1
GO:0031102	4,5,6	neuron projection regeneration	9	0.0006	1	0.0106	0.0548462	17.7	E	Apoa1
GO:0006360	9,7,8	transcription from RNA polymerase I promoter	9	0.0006	1	0.0106	0.0548462	17.7	E	Taf1a
GO:0060693	7,6,8,9,10,5	regulation of branching involved in salivary gland morphogenesis	9	0.0006	1	0.0106	0.0548462	17.7	E	Hgf
GO:0031103	7,9,8,5,12,10,13,6,11	axon regeneration	9	0.0006	1	0.0106	0.0548462	17.7	E	Apoa1
GO:0006183	12	GTP biosynthetic process	9	0.0006	1	0.0106	0.0548462	17.7	E	Nme7
GO:0048266	5,4,6	behavioral response to pain	9	0.0006	1	0.0106	0.0548462	17.7	E	Trpv1
GO:0046039	11	GTP metabolic process	9	0.0006	1	0.0106	0.0548462	17.7	E	Nme7
GO:0033143	7,9,6,8	regulation of steroid hormone receptor signaling pathway	9	0.0006	1	0.0106	0.0548462	17.7	E	Gh
GO:0035270	5	endocrine system development	65	0.0044	2	0.0213	0.0568655	4.84	E	Crh,Apoa1
GO:0042157	5	lipoprotein metabolic process	66	0.0045	2	0.0213	0.0582729	4.73	E	C130090K23Rik,Apoa1
GO:0046488	8,9	phosphatidylinositol metabolic process	10	0.0007	1	0.0106	0.0605534	15.1	E	Pikfyve
GO:0006878	10,8	cellular copper ion homeostasis	10	0.0007	1	0.0106	0.0605534	15.1	E	Atox1
GO:0009220	10	pyrimidine ribonucleotide biosynthetic process	10	0.0007	1	0.0106	0.0605534	15.1	E	Nme7
GO:0017145	4	stem cell division	10	0.0007	1	0.0106	0.0605534	15.1	E	Nanog
GO:0009218	9	pyrimidine ribonucleotide metabolic process	10	0.0007	1	0.0106	0.0605534	15.1	E	Nme7
GO:0045861	8,9,6,7	negative regulation of proteolysis	10	0.0007	1	0.0106	0.0605534	15.1	E	Wfikkn1
GO:0006081	4	cellular aldehyde metabolic process	10	0.0007	1	0.0106	0.0605534	15.1	E	Idh1
GO:0002683	5,3,4	negative regulation of immune system process	68	0.0046	2	0.0213	0.0611082	4.63	E	Il7r,Vsig4
GO:0006650	6,7	glycerophospholipid metabolic process	69	0.0047	2	0.0213	0.0625355	4.53	E	Pikfyve,C130090K23Rik
GO:0007165	5,4	signal transduction	3499	0.2387	26	0.2766	0.0640776	1.16	E	Rapgef3,Bhlha15,Olfr460,Zfand6,Map4k4,Nanog,Ccrl2,Garnl1,Arl2,Olfr1214,Wnt9b,Olfr250,Olfr741,Olfr710,Cd19,Pikfyve,Grm6,Dll3,Spock3,Olfr1466,Olfr39,Gh,Olfr954,Hgf,Itgb1bp2,Gpr85
GO:0001935	4	endothelial cell proliferation	11	0.0008	1	0.0106	0.0661859	13.3	E	Apoa1
GO:0031331	7,5,6	positive regulation of cellular catabolic process	11	0.0008	1	0.0106	0.0661859	13.3	E	Stub1
GO:0043542	6,7,5	endothelial cell migration	11	0.0008	1	0.0106	0.0661859	13.3	E	Apoa1
GO:0030204	7,9,8,6	chondroitin sulfate metabolic process	11	0.0008	1	0.0106	0.0661859	13.3	E	Spock3
GO:0055070	9	copper ion homeostasis	11	0.0008	1	0.0106	0.0661859	13.3	E	Atox1
GO:0033081	10,8,9,7,11,12,6	regulation of T cell differentiation in the thymus	11	0.0008	1	0.0106	0.0661859	13.3	E	Il7r
GO:0006790	4	sulfur metabolic process	72	0.0049	2	0.0213	0.0668524	4.35	E	Idh1,Spock3
GO:0040014	5,4	regulation of multicellular organism growth	72	0.0049	2	0.0213	0.0668524	4.35	E	Trpv1,Gh
GO:0008610	4,5	lipid biosynthetic process	276	0.0188	4	0.0426	0.0691225	2.27	E	Crh,Cept1,C130090K23Rik,Apoa1
GO:0005975	4	carbohydrate metabolic process	402	0.0274	5	0.0532	0.0715685	1.94	E	Galnt7,Fuca1,Idh1,5133401N09Rik,Spock3
GO:0008206	6,7	bile acid metabolic process	12	0.0008	1	0.0106	0.0717444	13.3	E	Nr5a2
GO:0001101	4	response to acid	12	0.0008	1	0.0106	0.0717444	13.3	E	Accn2
GO:0002021	6,5,3	response to dietary excess	12	0.0008	1	0.0106	0.0717444	13.3	E	Trpv1
GO:0001914	11,6,9,8,10,5,7	regulation of T cell mediated cytotoxicity	12	0.0008	1	0.0106	0.0717444	13.3	E	Il7r
GO:0030514	9,10,11,12,8,7	negative regulation of BMP signaling pathway	12	0.0008	1	0.0106	0.0717444	13.3	E	Nanog
GO:0050892	5	intestinal absorption	12	0.0008	1	0.0106	0.0717444	13.3	E	Apoa1
GO:0050853	11,10,9,7	B cell receptor signaling pathway	12	0.0008	1	0.0106	0.0717444	13.3	E	Cd19
GO:0002823	8,6,7	negative regulation of adaptive immune response based on somatic recombination of immune receptors built from immunoglobulin superfamily domains	12	0.0008	1	0.0106	0.0717444	13.3	E	Il7r
GO:0002820	7,5,6	negative regulation of adaptive immune response	12	0.0008	1	0.0106	0.0717444	13.3	E	Il7r
GO:0048678	5	response to axon injury	12	0.0008	1	0.0106	0.0717444	13.3	E	Apoa1
GO:0006694	6,5,7	steroid biosynthetic process	77	0.0053	2	0.0213	0.0741464	4.02	E	Crh,Apoa1
GO:0007154	3	cell communication	3785	0.2582	27	0.2872	0.0742026	1.11	E	Rapgef3,Bhlha15,Olfr460,Sall1,Zfand6,Map4k4,Nanog,Ccrl2,Garnl1,Arl2,Olfr1214,Wnt9b,Olfr250,Olfr741,Olfr710,Cd19,Pikfyve,Grm6,Dll3,Spock3,Olfr1466,Olfr39,Gh,Olfr954,Hgf,Itgb1bp2,Gpr85
GO:0007369	6,5	gastrulation	78	0.0053	2	0.0213	0.0756175	4.02	E	Nanog,Pou5f1
GO:0008654	5,6,7	phospholipid biosynthetic process	78	0.0053	2	0.0213	0.0756175	4.02	E	Cept1,C130090K23Rik
GO:0002704	7,8,5,6	negative regulation of leukocyte mediated immunity	13	0.0009	1	0.0106	0.0772296	11.8	E	Il7r
GO:0006825	8,9	copper ion transport	13	0.0009	1	0.0106	0.0772296	11.8	E	Atox1
GO:0002707	8,9,6,7	negative regulation of lymphocyte mediated immunity	13	0.0009	1	0.0106	0.0772296	11.8	E	Il7r
GO:0001913	10,4,8,9,5,7,6	T cell mediated cytotoxicity	13	0.0009	1	0.0106	0.0772296	11.8	E	Il7r
GO:0050654	6,8,5,7	chondroitin sulfate proteoglycan metabolic process	13	0.0009	1	0.0106	0.0772296	11.8	E	Spock3
GO:0032268	6,7,5	regulation of cellular protein metabolic process	291	0.0199	4	0.0426	0.0778278	2.14	E	Rapgef3,Wfikkn1,Stub1,Apoa1
GO:0042221	3	response to chemical stimulus	695	0.0474	7	0.0745	0.0805538	1.57	E	Nanog,Accn2,Trpv1,Idh1,Gh,Pou5f1,Trpm2
GO:0015672	6,7	monovalent inorganic cation transport	297	0.0203	4	0.0426	0.0813569	2.1	E	Accn2,Atp5c1,Atp1b4,Trpm2
GO:0048732	5,6	gland development	182	0.0124	3	0.0319	0.0822021	2.57	E	Crh,Apoa1,Hgf
GO:0048566	6,7,5	embryonic gut development	14	0.001	1	0.0106	0.0826422	10.6	E	Myb
GO:0048339	7,8,6	paraxial mesoderm development	14	0.001	1	0.0106	0.0826422	10.6	E	Dll3
GO:0018149	9,8	peptide cross-linking	14	0.001	1	0.0106	0.0826422	10.6	E	Spock3
GO:0051346	6	negative regulation of hydrolase activity	14	0.001	1	0.0106	0.0826422	10.6	E	Apoa1
GO:0000209	10,11,9	protein polyubiquitination	14	0.001	1	0.0106	0.0826422	10.6	E	Stub1
GO:0006493	8,6,9,7	protein amino acid O-linked glycosylation	14	0.001	1	0.0106	0.0826422	10.6	E	Galnt7
GO:0017156	7,5,6,8	calcium ion-dependent exocytosis	14	0.001	1	0.0106	0.0826422	10.6	E	Pou5f1
GO:0042177	7,8,5,6	negative regulation of protein catabolic process	14	0.001	1	0.0106	0.0826422	10.6	E	Wfikkn1
GO:0009605	3	response to external stimulus	565	0.0385	6	0.0638	0.0839929	1.66	E	Crh,Nanog,Trpv1,Gh,Pou5f1,Apoa1
GO:0007166	6,5	cell surface receptor linked signal transduction	2452	0.1673	18	0.1915	0.0861893	1.14	E	Bhlha15,Olfr460,Nanog,Ccrl2,Olfr1214,Wnt9b,Olfr250,Olfr741,Olfr710,Cd19,Grm6,Dll3,Olfr1466,Olfr39,Olfr954,Hgf,Itgb1bp2,Gpr85
GO:0048513	4,5	organ development	1641	0.1119	13	0.1383	0.0871638	1.24	E	Crh,Sall1,Nanog,Wnt9b,Myb,Trpv1,Il7r,Dll3,Nrl,Pou5f1,Apoa1,Klf5,Hgf
GO:0044262	4,5	cellular carbohydrate metabolic process	308	0.021	4	0.0426	0.087871	2.03	E	Galnt7,Fuca1,Idh1,Spock3
GO:0048820	9,8,10,7,4,6	hair follicle maturation	15	0.001	1	0.0106	0.0879829	10.6	E	Trpv1
GO:0001829	5,7,6,9,10	trophectodermal cell differentiation	16	0.0011	1	0.0106	0.0932524	9.64	E	Pou5f1
GO:0002698	6,7,4,5	negative regulation of immune effector process	16	0.0011	1	0.0106	0.0932524	9.64	E	Il7r
GO:0010876	4	lipid localization	16	0.0011	1	0.0106	0.0932524	9.64	E	Apoa1
GO:0001659	5,3	temperature homeostasis	16	0.0011	1	0.0106	0.0932524	9.64	E	Trpv1
GO:0019915	5	lipid storage	16	0.0011	1	0.0106	0.0932524	9.64	E	Apoa1
GO:0040008	4,3	regulation of growth	196	0.0134	3	0.0319	0.0941014	2.38	E	Trpv1,Ing2,Gh
GO:0045944	10,9,11,8,7	positive regulation of transcription from RNA polymerase II promoter	324	0.0221	4	0.0426	0.0973881	1.93	E	Bhlha15,Nr5a2,Nrl,Pou5f1
GO:0019218	7,6	regulation of steroid metabolic process	17	0.0012	1	0.0106	0.0984514	8.83	E	Stub1
GO:0045732	7,8,5,6	positive regulation of protein catabolic process	17	0.0012	1	0.0106	0.0984514	8.83	E	Stub1
GO:0009101	6	glycoprotein biosynthetic process	94	0.0064	2	0.0213	0.0994587	3.33	E	Galnt7,Phlda1
GO:0006810	3,4	transport	2263	0.1544	16	0.1702	0.100026	1.1	E	Bhlha15,Atox1,Accn2,Dnajc19,Myb,Atp8a2,Trpv1,Pitpnm1,Atp5c1,Rffl,Gh,Pou5f1,Apoa1,Pitpnm3,Atp1b4,Trpm2
GO:0051234	2,3	establishment of localization	2276	0.1553	16	0.1702	0.101017	1.1	E	Bhlha15,Atox1,Accn2,Dnajc19,Myb,Atp8a2,Trpv1,Pitpnm1,Atp5c1,Rffl,Gh,Pou5f1,Apoa1,Pitpnm3,Atp1b4,Trpm2
GO:0002709	8,9,7	regulation of T cell mediated immunity	18	0.0012	1	0.0106	0.103581	8.83	E	Il7r
GO:0030510	8,10,11,7,9	regulation of BMP signaling pathway	18	0.0012	1	0.0106	0.103581	8.83	E	Nanog
GO:0008306	8,6	associative learning	18	0.0012	1	0.0106	0.103581	8.83	E	Accn2
GO:0006221	9	pyrimidine nucleotide biosynthetic process	18	0.0012	1	0.0106	0.103581	8.83	E	Nme7
GO:0022600	4	digestive system process	18	0.0012	1	0.0106	0.103581	8.83	E	Apoa1
GO:0031329	6,5	regulation of cellular catabolic process	18	0.0012	1	0.0106	0.103581	8.83	E	Stub1
GO:0031099	5,4	regeneration	18	0.0012	1	0.0106	0.103581	8.83	E	Apoa1
GO:0048813	6,8,7,11,9,12,10,5	dendrite morphogenesis	18	0.0012	1	0.0106	0.103581	8.83	E	Klf7
GO:0048265	4,5	response to pain	18	0.0012	1	0.0106	0.103581	8.83	E	Trpv1
GO:0008283	3	cell proliferation	622	0.0424	6	0.0638	0.104809	1.5	E	Nanog,Nr5a2,Il7r,Apoa1,Vsig4,Hgf
GO:0006869	4,5	lipid transport	98	0.0067	2	0.0213	0.105444	3.18	E	Atp8a2,Apoa1
GO:0021700	3	developmental maturation	98	0.0067	2	0.0213	0.105444	3.18	E	Bhlha15,Trpv1
GO:0040007	2	growth	339	0.0231	4	0.0426	0.106276	1.84	E	Trpv1,Ing2,Il7r,Gh
GO:0048731	4	system development	1989	0.1357	14	0.1489	0.107588	1.1	E	Crh,Sall1,Nanog,Klf7,Wnt9b,Myb,Trpv1,Il7r,Dll3,Nrl,Pou5f1,Apoa1,Klf5,Hgf
GO:0051347	6	positive regulation of transferase activity	100	0.0068	2	0.0213	0.108431	3.13	E	Apoa1,Hgf
GO:0048535	6,7,5	lymph node development	19	0.0013	1	0.0106	0.108641	8.15	E	Il7r
GO:0003014	4	renal system process	19	0.0013	1	0.0106	0.108641	8.15	E	Trpv1
GO:0015914	5,6	phospholipid transport	19	0.0013	1	0.0106	0.108641	8.15	E	Atp8a2
GO:0050907	8,5	detection of chemical stimulus involved in sensory perception	19	0.0013	1	0.0106	0.108641	8.15	E	Trpv1
GO:0030512	8,10,11,7,6,9	negative regulation of transforming growth factor beta receptor signaling pathway	19	0.0013	1	0.0106	0.108641	8.15	E	Nanog
GO:0009895	6,4,5	negative regulation of catabolic process	19	0.0013	1	0.0106	0.108641	8.15	E	Wfikkn1
GO:0032663	6,5	regulation of interleukin-2 production	19	0.0013	1	0.0106	0.108641	8.15	E	Vsig4
GO:0016568	6	chromatin modification	215	0.0147	3	0.0319	0.110312	2.17	E	Ep400,Setd7,Ing2
GO:0000902	4,5,6	cell morphogenesis	346	0.0236	4	0.0426	0.110389	1.81	E	Klf7,Il7r,Apoa1,Hgf
GO:0050863	8,7,6	regulation of T cell activation	102	0.007	2	0.0213	0.111412	3.04	E	Il7r,Vsig4
GO:0051246	6,5	regulation of protein metabolic process	349	0.0238	4	0.0426	0.112142	1.79	E	Rapgef3,Wfikkn1,Stub1,Apoa1
GO:0007242	6,5	intracellular signaling cascade	967	0.066	8	0.0851	0.113058	1.29	E	Rapgef3,Bhlha15,Map4k4,Garnl1,Arl2,Pikfyve,Gh,Hgf
GO:0001818	6,4,5	negative regulation of cytokine production	20	0.0014	1	0.0106	0.113632	7.57	E	Vsig4
GO:0006220	8	pyrimidine nucleotide metabolic process	20	0.0014	1	0.0106	0.113632	7.57	E	Nme7
GO:0007223	8,7	Wnt receptor signaling pathway, calcium modulating pathway	20	0.0014	1	0.0106	0.113632	7.57	E	Wnt9b
GO:0006099	8	tricarboxylic acid cycle	20	0.0014	1	0.0106	0.113632	7.57	E	Idh1
GO:0048856	3	anatomical structure development	2121	0.1447	14	0.1489	0.114465	1.03	E	Crh,Sall1,Nanog,Klf7,Wnt9b,Myb,Trpv1,Il7r,Dll3,Nrl,Pou5f1,Apoa1,Klf5,Hgf
GO:0007267	4	cell-cell signaling	353	0.0241	4	0.0426	0.11447	1.77	E	Bhlha15,Sall1,Wnt9b,Hgf
GO:0035264	3	multicellular organism growth	105	0.0072	2	0.0213	0.115871	2.96	E	Trpv1,Gh
GO:0009100	5	glycoprotein metabolic process	106	0.0072	2	0.0213	0.117352	2.96	E	Galnt7,Phlda1
GO:0030518	8,7	steroid hormone receptor signaling pathway	21	0.0014	1	0.0106	0.118556	7.57	E	Gh
GO:0045787	6,4,5	positive regulation of cell cycle	21	0.0014	1	0.0106	0.118556	7.57	E	Nanog
GO:0001825	4,6,5,8,9	blastocyst formation	21	0.0014	1	0.0106	0.118556	7.57	E	Pou5f1
GO:0042462	10,7,11,8,9	eye photoreceptor cell development	21	0.0014	1	0.0106	0.118556	7.57	E	Nrl
GO:0046356	7	acetyl-CoA catabolic process	21	0.0014	1	0.0106	0.118556	7.57	E	Idh1
GO:0032623	4	interleukin-2 production	21	0.0014	1	0.0106	0.118556	7.57	E	Vsig4
GO:0050890	5	cognition	1539	0.105	11	0.117	0.118789	1.11	E	Olfr460,Accn2,Olfr1214,Olfr250,Olfr741,Olfr710,Trpv1,Grm6,Olfr1466,Olfr39,Olfr954
GO:0046651	6,5	lymphocyte proliferation	107	0.0073	2	0.0213	0.118832	2.92	E	Il7r,Vsig4
GO:0032943	5	mononuclear cell proliferation	107	0.0073	2	0.0213	0.118832	2.92	E	Il7r,Vsig4
GO:0051239	4,3	regulation of multicellular organismal process	666	0.0454	6	0.0638	0.119905	1.41	E	Trpv1,Il7r,Gh,Apoa1,Vsig4,Hgf
GO:0007186	7,6	G-protein coupled receptor protein signaling pathway	1776	0.1212	12	0.1277	0.120593	1.05	E	Bhlha15,Olfr460,Ccrl2,Olfr1214,Olfr250,Olfr741,Olfr710,Grm6,Olfr1466,Olfr39,Olfr954,Gpr85
GO:0009653	4,3	anatomical structure morphogenesis	1186	0.0809	9	0.0957	0.121751	1.18	E	Nanog,Klf7,Wnt9b,Il7r,Nrl,Pou5f1,Apoa1,Klf5,Hgf
GO:0001932	8,9,10,7	regulation of protein amino acid phosphorylation	109	0.0074	2	0.0213	0.121782	2.88	E	Rapgef3,Apoa1
GO:0070661	4	leukocyte proliferation	109	0.0074	2	0.0213	0.121782	2.88	E	Il7r,Vsig4
GO:0006464	7,6	protein modification process	1195	0.0815	9	0.0957	0.123133	1.17	E	Rapgef3,Galnt7,Map4k4,Mast1,Stub1,Spock3,C130090K23Rik,Apoa1,Hgf
GO:0051048	6,7,5,4	negative regulation of secretion	22	0.0015	1	0.0106	0.123412	7.07	E	Pou5f1
GO:0006749	6,5	glutathione metabolic process	22	0.0015	1	0.0106	0.123412	7.07	E	Idh1
GO:0031047	9,4,7,8	gene silencing by RNA	22	0.0015	1	0.0106	0.123412	7.07	E	Eri1
GO:0045168	5,7,6	cell-cell signaling involved in cell fate specification	22	0.0015	1	0.0106	0.123412	7.07	E	Sall1
GO:0031128	6,8,7	developmental induction	22	0.0015	1	0.0106	0.123412	7.07	E	Sall1
GO:0007588	5,6,4	excretion	22	0.0015	1	0.0106	0.123412	7.07	E	Trpv1
GO:0042325	8,7	regulation of phosphorylation	231	0.0158	3	0.0319	0.123773	2.02	E	Rapgef3,Apoa1,Hgf
GO:0048869	3	cellular developmental process	1611	0.1099	11	0.117	0.124427	1.06	E	Bhlha15,Sall1,Nanog,Klf7,Nhlh1,Il7r,Dll3,Nrl,Pou5f1,Apoa1,Hgf
GO:0032989	3,4,5	cellular component morphogenesis	377	0.0257	4	0.0426	0.128114	1.66	E	Klf7,Il7r,Apoa1,Hgf
GO:0050777	6,4,5	negative regulation of immune response	23	0.0016	1	0.0106	0.128202	6.63	E	Il7r
GO:0060688	6,5,4	regulation of morphogenesis of a branching structure	23	0.0016	1	0.0106	0.128202	6.63	E	Hgf
GO:0000082	8,5,6,7,4	G1/S transition of mitotic cell cycle	23	0.0016	1	0.0106	0.128202	6.63	E	Myb
GO:0042632	8	cholesterol homeostasis	23	0.0016	1	0.0106	0.128202	6.63	E	Nr5a2
GO:0002456	6,7	T cell mediated immunity	23	0.0016	1	0.0106	0.128202	6.63	E	Il7r
GO:0009593	4	detection of chemical stimulus	23	0.0016	1	0.0106	0.128202	6.63	E	Trpv1
GO:0055092	7	sterol homeostasis	23	0.0016	1	0.0106	0.128202	6.63	E	Nr5a2
GO:0017157	6,7,5,8	regulation of exocytosis	23	0.0016	1	0.0106	0.128202	6.63	E	Pou5f1
GO:0001754	9,10,7,8,6	eye photoreceptor cell differentiation	23	0.0016	1	0.0106	0.128202	6.63	E	Nrl
GO:0051174	6,5	regulation of phosphorus metabolic process	237	0.0162	3	0.0319	0.128732	1.97	E	Rapgef3,Apoa1,Hgf
GO:0019220	7,6	regulation of phosphate metabolic process	237	0.0162	3	0.0319	0.128732	1.97	E	Rapgef3,Apoa1,Hgf
GO:0043412	5	biopolymer modification	1238	0.0845	9	0.0957	0.128989	1.13	E	Rapgef3,Galnt7,Map4k4,Mast1,Stub1,Spock3,C130090K23Rik,Apoa1,Hgf
GO:0060249	5	anatomical structure homeostasis	114	0.0078	2	0.0213	0.129104	2.73	E	Nanog,Pou5f1
GO:0007606	7	sensory perception of chemical stimulus	1248	0.0851	9	0.0957	0.130166	1.12	E	Olfr460,Olfr1214,Olfr250,Olfr741,Olfr710,Trpv1,Olfr1466,Olfr39,Olfr954
GO:0007600	6	sensory perception	1469	0.1002	10	0.1064	0.130202	1.06	E	Olfr460,Olfr1214,Olfr250,Olfr741,Olfr710,Trpv1,Grm6,Olfr1466,Olfr39,Olfr954
GO:0030154	4	cell differentiation	1535	0.1047	10	0.1064	0.13258	1.02	E	Bhlha15,Sall1,Nanog,Klf7,Nhlh1,Il7r,Dll3,Nrl,Pou5f1,Apoa1
GO:0015918	5,6	sterol transport	24	0.0016	1	0.0106	0.132926	6.63	E	Apoa1
GO:0010498	9,8	proteasomal protein catabolic process	24	0.0016	1	0.0106	0.132926	6.63	E	Stub1
GO:0060445	7,6,8,9,5	branching involved in salivary gland morphogenesis	24	0.0016	1	0.0106	0.132926	6.63	E	Hgf
GO:0009060	7	aerobic respiration	24	0.0016	1	0.0106	0.132926	6.63	E	Idh1
GO:0030301	6,7	cholesterol transport	24	0.0016	1	0.0106	0.132926	6.63	E	Apoa1
GO:0043161	11,10,9	proteasomal ubiquitin-dependent protein catabolic process	24	0.0016	1	0.0106	0.132926	6.63	E	Stub1
GO:0019722	8,7	calcium-mediated signaling	24	0.0016	1	0.0106	0.132926	6.63	E	Bhlha15
GO:0001709	6,5,4	cell fate determination	24	0.0016	1	0.0106	0.132926	6.63	E	Dll3
GO:0006357	9,8,10,7	regulation of transcription from RNA polymerase II promoter	552	0.0377	5	0.0532	0.13682	1.41	E	Bhlha15,Nanog,Nr5a2,Nrl,Pou5f1
GO:0009896	6,4,5	positive regulation of catabolic process	25	0.0017	1	0.0106	0.137585	6.24	E	Stub1
GO:0001701	6,7	in utero embryonic development	252	0.0172	3	0.0319	0.140838	1.85	E	Myb,Dll3,Pou5f1
GO:0055085	3,4,5	transmembrane transport	123	0.0084	2	0.0213	0.142041	2.54	E	Dnajc19,Atp5c1
GO:0006029	5,7,6	proteoglycan metabolic process	26	0.0018	1	0.0106	0.142179	5.89	E	Spock3
GO:0042461	9,6,10,7	photoreceptor cell development	26	0.0018	1	0.0106	0.142179	5.89	E	Nrl
GO:0040018	6,4,5	positive regulation of multicellular organism growth	26	0.0018	1	0.0106	0.142179	5.89	E	Gh
GO:0042130	10,9,8,7	negative regulation of T cell proliferation	26	0.0018	1	0.0106	0.142179	5.89	E	Vsig4
GO:0009109	6	coenzyme catabolic process	26	0.0018	1	0.0106	0.142179	5.89	E	Idh1
GO:0006796	5	phosphate metabolic process	938	0.064	7	0.0745	0.143109	1.16	E	Rapgef3,Map4k4,Mast1,Mtmr11,Atp5c1,Apoa1,Hgf
GO:0006793	4	phosphorus metabolic process	938	0.064	7	0.0745	0.143109	1.16	E	Rapgef3,Map4k4,Mast1,Mtmr11,Atp5c1,Apoa1,Hgf
GO:0007608	8	sensory perception of smell	1173	0.08	8	0.0851	0.14405	1.06	E	Olfr460,Olfr1214,Olfr250,Olfr741,Olfr710,Olfr1466,Olfr39,Olfr954
GO:0051240	5,3,4	positive regulation of multicellular organismal process	125	0.0085	2	0.0213	0.144866	2.51	E	Trpv1,Gh
GO:0007398	6,7,5	ectoderm development	126	0.0086	2	0.0213	0.14627	2.48	E	Trpv1,Pou5f1
GO:0006084	6	acetyl-CoA metabolic process	27	0.0018	1	0.0106	0.146709	5.89	E	Idh1
GO:0007613	7,5	memory	27	0.0018	1	0.0106	0.146709	5.89	E	Accn2
GO:0006695	7,8,9	cholesterol biosynthetic process	27	0.0018	1	0.0106	0.146709	5.89	E	Apoa1
GO:0048468	4,5	cell development	765	0.0522	6	0.0638	0.147582	1.22	E	Bhlha15,Nanog,Klf7,Nrl,Pou5f1,Apoa1
GO:0006366	9,7,8	transcription from RNA polymerase II promoter	586	0.04	5	0.0532	0.14888	1.33	E	Bhlha15,Nanog,Nr5a2,Nrl,Pou5f1
GO:0030203	6,7	glycosaminoglycan metabolic process	28	0.0019	1	0.0106	0.151175	5.58	E	Spock3
GO:0044236	3	multicellular organismal metabolic process	28	0.0019	1	0.0106	0.151175	5.58	E	Trpv1
GO:0007586	3	digestion	28	0.0019	1	0.0106	0.151175	5.58	E	Apoa1
GO:0006953	7	acute-phase response	28	0.0019	1	0.0106	0.151175	5.58	E	Trpv1
GO:0046489	7,8,9	phosphoinositide biosynthetic process	28	0.0019	1	0.0106	0.151175	5.58	E	C130090K23Rik
GO:0009408	5,4	response to heat	28	0.0019	1	0.0106	0.151175	5.58	E	Trpv1
GO:0006506	8,9,10	GPI anchor biosynthetic process	28	0.0019	1	0.0106	0.151175	5.58	E	C130090K23Rik
GO:0006022	5,6	aminoglycan metabolic process	28	0.0019	1	0.0106	0.151175	5.58	E	Spock3
GO:0043687	8,7	post-translational protein modification	1006	0.0686	7	0.0745	0.151629	1.09	E	Rapgef3,Map4k4,Mast1,Stub1,Spock3,Apoa1,Hgf
GO:0051249	7,6,5	regulation of lymphocyte activation	132	0.009	2	0.0213	0.154586	2.37	E	Il7r,Vsig4
GO:0030522	7,6	intracellular receptor-mediated signaling pathway	29	0.002	1	0.0106	0.155579	5.3	E	Gh
GO:0051187	5	cofactor catabolic process	29	0.002	1	0.0106	0.155579	5.3	E	Idh1
GO:0034470	8,7,6	ncRNA processing	133	0.0091	2	0.0213	0.155952	2.34	E	Eri1,2310061F22Rik
GO:0016310	6	phosphorylation	816	0.0557	6	0.0638	0.157309	1.15	E	Rapgef3,Map4k4,Mast1,Atp5c1,Apoa1,Hgf
GO:0006839	6,5	mitochondrial transport	30	0.002	1	0.0106	0.159921	5.3	E	Bhlha15
GO:0070667	8,6,7	negative regulation of mast cell proliferation	30	0.002	1	0.0106	0.159921	5.3	E	Vsig4
GO:0006505	8,9	GPI anchor metabolic process	30	0.002	1	0.0106	0.159921	5.3	E	C130090K23Rik
GO:0001910	5,7,4,6	regulation of leukocyte mediated cytotoxicity	30	0.002	1	0.0106	0.159921	5.3	E	Il7r
GO:0031341	4,3	regulation of cell killing	30	0.002	1	0.0106	0.159921	5.3	E	Il7r
GO:0046530	8,9,6	photoreceptor cell differentiation	30	0.002	1	0.0106	0.159921	5.3	E	Nrl
GO:0055088	6	lipid homeostasis	30	0.002	1	0.0106	0.159921	5.3	E	Nr5a2
GO:0019752	5	carboxylic acid metabolic process	441	0.0301	4	0.0426	0.160287	1.42	E	Acads,Nr5a2,Idh1,Ankrd23
GO:0006082	4	organic acid metabolic process	442	0.0302	4	0.0426	0.160727	1.41	E	Acads,Nr5a2,Idh1,Ankrd23
GO:0032945	8,6,7	negative regulation of mononuclear cell proliferation	31	0.0021	1	0.0106	0.164201	5.05	E	Vsig4
GO:0007435	6,7,8,5	salivary gland morphogenesis	31	0.0021	1	0.0106	0.164201	5.05	E	Hgf
GO:0050672	9,8,7,6	negative regulation of lymphocyte proliferation	31	0.0021	1	0.0106	0.164201	5.05	E	Vsig4
GO:0019233	7	sensory perception of pain	31	0.0021	1	0.0106	0.164201	5.05	E	Trpv1
GO:0070664	7,5,6	negative regulation of leukocyte proliferation	31	0.0021	1	0.0106	0.164201	5.05	E	Vsig4
GO:0002694	6,5,4	regulation of leukocyte activation	140	0.0096	2	0.0213	0.165344	2.22	E	Il7r,Vsig4
GO:0006508	7,6	proteolysis	901	0.0615	6	0.0638	0.165799	1.04	E	Wfikkn1,Furin,Stub1,Senp7,Rffl,Hgf
GO:0030163	6,5	protein catabolic process	930	0.0634	6	0.0638	0.166517	1.01	E	Wfikkn1,Furin,Stub1,Senp7,Rffl,Hgf
GO:0002682	4,3	regulation of immune system process	287	0.0196	3	0.0319	0.166866	1.63	E	Cd19,Il7r,Vsig4
GO:0010605	6,4,5	negative regulation of macromolecule metabolic process	457	0.0312	4	0.0426	0.167058	1.37	E	Wfikkn1,Nanog,Eri1,Pou5f1
GO:0050865	5,4	regulation of cell activation	142	0.0097	2	0.0213	0.16797	2.2	E	Il7r,Vsig4
GO:0045582	10,8,9,7,6,11,12	positive regulation of T cell differentiation	32	0.0022	1	0.0106	0.16842	4.82	E	Il7r
GO:0006468	9,7,8	protein amino acid phosphorylation	674	0.046	5	0.0532	0.171554	1.16	E	Rapgef3,Map4k4,Mast1,Apoa1,Hgf
GO:0009892	5,3,4	negative regulation of metabolic process	478	0.0326	4	0.0426	0.175043	1.31	E	Wfikkn1,Nanog,Eri1,Pou5f1
GO:0045621	9,7,8,6,5,10,11	positive regulation of lymphocyte differentiation	34	0.0023	1	0.0106	0.176678	4.61	E	Il7r
GO:0016126	6,7,8	sterol biosynthetic process	34	0.0023	1	0.0106	0.176678	4.61	E	Apoa1
GO:0051338	5	regulation of transferase activity	149	0.0102	2	0.0213	0.176946	2.09	E	Apoa1,Hgf
GO:0048666	8,5,9,6	neuron development	303	0.0207	3	0.0319	0.177472	1.54	E	Klf7,Nrl,Apoa1
GO:0015985	5,6,8,7,9	energy coupled proton transport, down electrochemical gradient	35	0.0024	1	0.0106	0.180718	4.42	E	Atp5c1
GO:0048565	5,6	gut development	35	0.0024	1	0.0106	0.180718	4.42	E	Myb
GO:0033555	3,4	multicellular organismal response to stress	35	0.0024	1	0.0106	0.180718	4.42	E	Trpv1
GO:0015986	6,13,8,7,9,10	ATP synthesis coupled proton transport	35	0.0024	1	0.0106	0.180718	4.42	E	Atp5c1
GO:0007431	6,7	salivary gland development	35	0.0024	1	0.0106	0.180718	4.42	E	Hgf
GO:0006939	6	smooth muscle contraction	35	0.0024	1	0.0106	0.180718	4.42	E	Trpv1
GO:0006325	5	establishment or maintenance of chromatin architecture	310	0.0211	3	0.0319	0.181823	1.51	E	Ep400,Setd7,Ing2
GO:0009966	6,5	regulation of signal transduction	501	0.0342	4	0.0426	0.182554	1.25	E	Rapgef3,Nanog,Garnl1,Gh
GO:0030509	9,8	BMP signaling pathway	36	0.0025	1	0.0106	0.184699	4.24	E	Nanog
GO:0015758	7,8	glucose transport	36	0.0025	1	0.0106	0.184699	4.24	E	Gh
GO:0048878	5	chemical homeostasis	315	0.0215	3	0.0319	0.184819	1.48	E	Bhlha15,Atox1,Nr5a2
GO:0015749	5,6	monosaccharide transport	37	0.0025	1	0.0106	0.188623	4.24	E	Gh
GO:0018209	9,8	peptidyl-serine modification	37	0.0025	1	0.0106	0.188623	4.24	E	Spock3
GO:0051640	4	organelle localization	37	0.0025	1	0.0106	0.188623	4.24	E	Bhlha15
GO:0008645	6,7	hexose transport	37	0.0025	1	0.0106	0.188623	4.24	E	Gh
GO:0035272	5	exocrine system development	38	0.0026	1	0.0106	0.192488	4.08	E	Hgf
GO:0046474	6,7,8	glycerophospholipid biosynthetic process	38	0.0026	1	0.0106	0.192488	4.08	E	C130090K23Rik
GO:0001756	6,7	somitogenesis	38	0.0026	1	0.0106	0.192488	4.08	E	Dll3
GO:0042100	7,6	B cell proliferation	38	0.0026	1	0.0106	0.192488	4.08	E	Il7r
GO:0033500	6	carbohydrate homeostasis	38	0.0026	1	0.0106	0.192488	4.08	E	Bhlha15
GO:0017015	7,10,6,9	regulation of transforming growth factor beta receptor signaling pathway	38	0.0026	1	0.0106	0.192488	4.08	E	Nanog
GO:0034220	4,5,6	ion transmembrane transport	38	0.0026	1	0.0106	0.192488	4.08	E	Atp5c1
GO:0042593	7	glucose homeostasis	38	0.0026	1	0.0106	0.192488	4.08	E	Bhlha15
GO:0045596	6,5,4	negative regulation of cell differentiation	162	0.0111	2	0.0213	0.192668	1.92	E	Nanog,Pou5f1
GO:0030030	3	cell projection organization	331	0.0226	3	0.0319	0.193755	1.41	E	Klf7,Apoa1,Klf5
GO:0045595	5,4	regulation of cell differentiation	335	0.0229	3	0.0319	0.19583	1.39	E	Nanog,Il7r,Pou5f1
GO:0050851	10,9,8,6	antigen receptor-mediated signaling pathway	39	0.0027	1	0.0106	0.196297	3.93	E	Cd19
GO:0050868	9,8,7,6	negative regulation of T cell activation	39	0.0027	1	0.0106	0.196297	3.93	E	Vsig4
GO:0010629	7,5,6	negative regulation of gene expression	339	0.0231	3	0.0319	0.197842	1.38	E	Nanog,Eri1,Pou5f1
GO:0010646	5,4	regulation of cell communication	585	0.0399	4	0.0426	0.198648	1.07	E	Rapgef3,Nanog,Garnl1,Gh
GO:0009611	4	response to wounding	341	0.0233	3	0.0319	0.198823	1.37	E	Crh,Trpv1,Apoa1
GO:0001889	5,6	liver development	40	0.0027	1	0.0106	0.20005	3.93	E	Hgf
GO:0001909	3,4,5	leukocyte mediated cytotoxicity	40	0.0027	1	0.0106	0.20005	3.93	E	Il7r
GO:0001906	2	cell killing	40	0.0027	1	0.0106	0.20005	3.93	E	Il7r
GO:0000187	13,9,10,8,12	activation of MAPK activity	41	0.0028	1	0.0106	0.203747	3.79	E	Hgf
GO:0001657	7,8,4	ureteric bud development	41	0.0028	1	0.0106	0.203747	3.79	E	Sall1
GO:0048646	3,5,4	anatomical structure formation involved in morphogenesis	354	0.0241	3	0.0319	0.204806	1.32	E	Nanog,Pou5f1,Klf5
GO:0033077	8,10,11,9,7	T cell differentiation in the thymus	42	0.0029	1	0.0106	0.207388	3.66	E	Il7r
GO:0034660	7,6	ncRNA metabolic process	176	0.012	2	0.0213	0.20811	1.78	E	Eri1,2310061F22Rik
GO:0050776	5,4	regulation of immune response	177	0.0121	2	0.0213	0.209151	1.76	E	Cd19,Il7r
GO:0042110	6,5	T cell activation	178	0.0121	2	0.0213	0.210184	1.76	E	Il7r,Vsig4
GO:0019216	6,5	regulation of lipid metabolic process	43	0.0029	1	0.0106	0.210975	3.66	E	Stub1
GO:0032869	5,6,7	cellular response to insulin stimulus	43	0.0029	1	0.0106	0.210975	3.66	E	Gh
GO:0016358	5,10,7,11,8,4	dendrite development	43	0.0029	1	0.0106	0.210975	3.66	E	Klf7
GO:0051329	7,5,6	interphase of mitotic cell cycle	43	0.0029	1	0.0106	0.210975	3.66	E	Myb
GO:0051325	6,5	interphase	43	0.0029	1	0.0106	0.210975	3.66	E	Myb
GO:0045927	5,3,4	positive regulation of growth	43	0.0029	1	0.0106	0.210975	3.66	E	Gh
GO:0016458	8,3,6,7	gene silencing	43	0.0029	1	0.0106	0.210975	3.66	E	Eri1
GO:0002429	9,8,7,5	immune response-activating cell surface receptor signaling pathway	44	0.003	1	0.0106	0.214508	3.53	E	Cd19
GO:0007264	7,6	small GTPase mediated signal transduction	381	0.026	3	0.0319	0.215015	1.23	E	Rapgef3,Garnl1,Arl2
GO:0051056	7,8,6	regulation of small GTPase mediated signal transduction	183	0.0125	2	0.0213	0.215223	1.7	E	Rapgef3,Garnl1
GO:0051276	4	chromosome organization	382	0.0261	3	0.0319	0.215336	1.22	E	Ep400,Setd7,Ing2
GO:0007610	3	behavior	384	0.0262	3	0.0319	0.215966	1.22	E	Accn2,Trpv1,Grm6
GO:0006396	7,6,5	RNA processing	389	0.0265	3	0.0319	0.217468	1.2	E	Mrm1,Eri1,2310061F22Rik
GO:0009266	4	response to temperature stimulus	45	0.0031	1	0.0106	0.217987	3.42	E	Trpv1
GO:0051093	5,3,4	negative regulation of developmental process	392	0.0267	3	0.0319	0.21832	1.19	E	Nanog,Pou5f1,Hgf
GO:0007409	6,8,7,11,9,12,10	axonogenesis	187	0.0128	2	0.0213	0.2191	1.66	E	Klf7,Apoa1
GO:0006631	5,7,6	fatty acid metabolic process	188	0.0128	2	0.0213	0.220048	1.66	E	Acads,Ankrd23
GO:0045580	9,7,8,6,10,11,5	regulation of T cell differentiation	46	0.0031	1	0.0106	0.221413	3.42	E	Il7r
GO:0030182	7,8,5	neuron differentiation	414	0.0282	3	0.0319	0.223476	1.13	E	Klf7,Nrl,Apoa1
GO:0002684	5,3,4	positive regulation of immune system process	192	0.0131	2	0.0213	0.223755	1.63	E	Cd19,Il7r
GO:0043009	5,6	chordate embryonic development	418	0.0285	3	0.0319	0.22421	1.12	E	Myb,Dll3,Pou5f1
GO:0009792	4,5	embryonic development ending in birth or egg hatching	421	0.0287	3	0.0319	0.22472	1.11	E	Myb,Dll3,Pou5f1
GO:0050866	6,4,5	negative regulation of cell activation	47	0.0032	1	0.0106	0.224787	3.31	E	Vsig4
GO:0002695	7,6,5,4	negative regulation of leukocyte activation	47	0.0032	1	0.0106	0.224787	3.31	E	Vsig4
GO:0051250	8,7,6,5	negative regulation of lymphocyte activation	47	0.0032	1	0.0106	0.224787	3.31	E	Vsig4
GO:0051051	5,6,4,3	negative regulation of transport	47	0.0032	1	0.0106	0.224787	3.31	E	Pou5f1
GO:0002768	7,6	immune response-regulating cell surface receptor signaling pathway	47	0.0032	1	0.0106	0.224787	3.31	E	Cd19
GO:0046907	5,4	intracellular transport	423	0.0289	3	0.0319	0.225042	1.1	E	Bhlha15,Dnajc19,Rffl
GO:0043085	5	positive regulation of catalytic activity	194	0.0132	2	0.0213	0.225557	1.61	E	Apoa1,Hgf
GO:0042127	5,4	regulation of cell proliferation	442	0.0302	3	0.0319	0.227349	1.06	E	Nanog,Nr5a2,Vsig4
GO:0031324	6,4,5	negative regulation of cellular metabolic process	443	0.0302	3	0.0319	0.227434	1.06	E	Wfikkn1,Nanog,Pou5f1
GO:0048699	6,7	generation of neurons	458	0.0312	3	0.0319	0.228287	1.02	E	Klf7,Nrl,Apoa1
GO:0048812	5,7,6,10,8,11,9	neuron projection morphogenesis	198	0.0135	2	0.0213	0.229057	1.58	E	Klf7,Apoa1
GO:0035282	6,5	segmentation	49	0.0033	1	0.0106	0.231378	3.21	E	Dll3
GO:0043406	12,9,11	positive regulation of MAP kinase activity	49	0.0033	1	0.0106	0.231378	3.21	E	Hgf
GO:0006497	7,8	protein amino acid lipidation	49	0.0033	1	0.0106	0.231378	3.21	E	C130090K23Rik
GO:0051049	5,4	regulation of transport	201	0.0137	2	0.0213	0.231591	1.55	E	Pou5f1,Apoa1
GO:0048667	6,9,7,10,8	cell morphogenesis involved in neuron differentiation	201	0.0137	2	0.0213	0.231591	1.55	E	Klf7,Apoa1
GO:0048858	4,5,6,7	cell projection morphogenesis	205	0.014	2	0.0213	0.234849	1.52	E	Klf7,Apoa1
GO:0000122	10,9,11,8,7	negative regulation of transcription from RNA polymerase II promoter	208	0.0142	2	0.0213	0.237202	1.5	E	Nanog,Pou5f1
GO:0002757	8,7,6,4	immune response-activating signal transduction	51	0.0035	1	0.0106	0.237766	3.03	E	Cd19
GO:0002790	5,6	peptide secretion	51	0.0035	1	0.0106	0.237766	3.03	E	Trpv1
GO:0002377	5,6	immunoglobulin production	51	0.0035	1	0.0106	0.237766	3.03	E	Il7r
GO:0001824	4,7,8	blastocyst development	52	0.0035	1	0.0106	0.240885	3.03	E	Pou5f1
GO:0032868	6	response to insulin stimulus	52	0.0035	1	0.0106	0.240885	3.03	E	Gh
GO:0032990	4,5,6	cell part morphogenesis	213	0.0145	2	0.0213	0.240952	1.47	E	Klf7,Apoa1
GO:0009880	4,5	embryonic pattern specification	53	0.0036	1	0.0106	0.243954	2.94	E	Nanog
GO:0006119	5,7	oxidative phosphorylation	53	0.0036	1	0.0106	0.243954	2.94	E	Atp5c1
GO:0001942	8,7,9,6	hair follicle development	53	0.0036	1	0.0106	0.243954	2.94	E	Trpv1
GO:0022404	4	molting cycle process	53	0.0036	1	0.0106	0.243954	2.94	E	Trpv1
GO:0022405	5	hair cycle process	53	0.0036	1	0.0106	0.243954	2.94	E	Trpv1
GO:0045333	6	cellular respiration	54	0.0037	1	0.0106	0.246974	2.86	E	Idh1
GO:0007612	7,5	learning	54	0.0037	1	0.0106	0.246974	2.86	E	Accn2
GO:0044093	4	positive regulation of molecular function	226	0.0154	2	0.0213	0.249701	1.38	E	Apoa1,Hgf
GO:0001656	6,7	metanephros development	55	0.0038	1	0.0106	0.249946	2.79	E	Sall1
GO:0002819	6,5	regulation of adaptive immune response	55	0.0038	1	0.0106	0.249946	2.79	E	Il7r
GO:0045619	8,6,7,5,9,10,4	regulation of lymphocyte differentiation	55	0.0038	1	0.0106	0.249946	2.79	E	Il7r
GO:0002822	7,6	regulation of adaptive immune response based on somatic recombination of immune receptors built from immunoglobulin superfamily domains	55	0.0038	1	0.0106	0.249946	2.79	E	Il7r
GO:0032870	4,5	cellular response to hormone stimulus	55	0.0038	1	0.0106	0.249946	2.79	E	Gh
GO:0002764	6,5	immune response-regulating signal transduction	55	0.0038	1	0.0106	0.249946	2.79	E	Cd19
GO:0002440	4,5	production of molecular mediator of immune response	55	0.0038	1	0.0106	0.249946	2.79	E	Il7r
GO:0031175	4,9,6,10,7	neuron projection development	230	0.0157	2	0.0213	0.252105	1.36	E	Klf7,Apoa1
GO:0000904	5,6,7	cell morphogenesis involved in differentiation	231	0.0158	2	0.0213	0.252686	1.35	E	Klf7,Apoa1
GO:0042633	4	hair cycle	56	0.0038	1	0.0106	0.25287	2.79	E	Trpv1
GO:0016567	9,10,8	protein ubiquitination	56	0.0038	1	0.0106	0.25287	2.79	E	Stub1
GO:0007565	3,4	female pregnancy	56	0.0038	1	0.0106	0.25287	2.79	E	Psg18
GO:0042303	3	molting cycle	56	0.0038	1	0.0106	0.25287	2.79	E	Trpv1
GO:0042129	9,8,7	regulation of T cell proliferation	56	0.0038	1	0.0106	0.25287	2.79	E	Vsig4
GO:0006954	5	inflammatory response	233	0.0159	2	0.0213	0.253821	1.34	E	Crh,Trpv1
GO:0031401	8,9,6,7	positive regulation of protein modification process	57	0.0039	1	0.0106	0.255746	2.72	E	Stub1
GO:0007219	7,6	Notch signaling pathway	57	0.0039	1	0.0106	0.255746	2.72	E	Dll3
GO:0048585	5,3,4	negative regulation of response to stimulus	57	0.0039	1	0.0106	0.255746	2.72	E	Il7r
GO:0060627	5,6,4	regulation of vesicle-mediated transport	58	0.004	1	0.0106	0.258576	2.65	E	Pou5f1
GO:0048568	5,6,4	embryonic organ development	58	0.004	1	0.0106	0.258576	2.65	E	Myb
GO:0046903	4,5	secretion	248	0.0169	2	0.0213	0.261297	1.26	E	Trpv1,Pou5f1
GO:0007346	6,5	regulation of mitotic cell cycle	60	0.0041	1	0.0106	0.264095	2.59	E	Nanog
GO:0000278	4	mitotic cell cycle	255	0.0174	2	0.0213	0.264172	1.22	E	Nanog,Myb
GO:0006091	4	generation of precursor metabolites and energy	261	0.0178	2	0.0213	0.266334	1.2	E	Atp5c1,Idh1
GO:0007243	7,6	protein kinase cascade	263	0.0179	2	0.0213	0.266994	1.19	E	Map4k4,Hgf
GO:0046649	5,4	lymphocyte activation	264	0.018	2	0.0213	0.267313	1.18	E	Il7r,Vsig4
GO:0045892	9,8,10,7,6	negative regulation of transcription, DNA-dependent	264	0.018	2	0.0213	0.267313	1.18	E	Nanog,Pou5f1
GO:0051253	8,7,6,5	negative regulation of RNA metabolic process	266	0.0181	2	0.0213	0.267928	1.18	E	Nanog,Pou5f1
GO:0051301	3	cell division	267	0.0182	2	0.0213	0.268225	1.17	E	Nanog,Sept3
GO:0015833	4,5	peptide transport	62	0.0042	1	0.0106	0.269433	2.52	E	Trpv1
GO:0065002	7,4,6,5,8	intracellular protein transmembrane transport	62	0.0042	1	0.0106	0.269433	2.52	E	Dnajc19
GO:0009308	5	cellular amine metabolic process	279	0.019	2	0.0213	0.27122	1.12	E	Psg18,Spock3
GO:0007389	4,3	pattern specification process	280	0.0191	2	0.0213	0.271423	1.12	E	Nanog,Dll3
GO:0048583	4,3	regulation of response to stimulus	282	0.0192	2	0.0213	0.271809	1.11	E	Cd19,Il7r
GO:0006066	4	cellular alcohol metabolic process	283	0.0193	2	0.0213	0.271992	1.1	E	Fuca1,Apoa1
GO:0007167	7,6	enzyme linked receptor protein signaling pathway	283	0.0193	2	0.0213	0.271992	1.1	E	Nanog,Hgf
GO:0045321	4,3	leukocyte activation	290	0.0198	2	0.0213	0.273083	1.08	E	Il7r,Vsig4
GO:0034641	4	cellular nitrogen compound metabolic process	299	0.0204	2	0.0213	0.274014	1.04	E	Psg18,Spock3
GO:0006886	6,5,7	intracellular protein transport	305	0.0208	2	0.0213	0.274352	1.02	E	Dnajc19,Rffl
GO:0032879	4,3	regulation of localization	307	0.0209	2	0.0213	0.274416	1.02	E	Pou5f1,Apoa1
GO:0001775	3	cell activation	308	0.021	2	0.0213	0.274439	1.01	E	Il7r,Vsig4
GO:0048729	6,5,7,4	tissue morphogenesis	311	0.0212	2	0.0213	0.274473	1	E	Nanog,Pou5f1
GO:0050870	9,8,7,6	positive regulation of T cell activation	64	0.0044	1	0.0106	0.274591	2.41	E	Il7r
GO:0002706	8,6,7	regulation of lymphocyte mediated immunity	64	0.0044	1	0.0106	0.274591	2.41	E	Il7r
GO:0050906	7,4	detection of stimulus involved in sensory perception	64	0.0044	1	0.0106	0.274591	2.41	E	Trpv1
GO:0032446	9,8	protein modification by small protein conjugation	65	0.0044	1	0.0106	0.277105	2.41	E	Stub1
GO:0008033	9,8,7	tRNA processing	66	0.0045	1	0.0106	0.279575	2.36	E	2310061F22Rik
GO:0008643	4,5	carbohydrate transport	66	0.0045	1	0.0106	0.279575	2.36	E	Gh
GO:0016049	5,3	cell growth	67	0.0046	1	0.0106	0.282002	2.3	E	Il7r
GO:0002703	7,5,6	regulation of leukocyte mediated immunity	68	0.0046	1	0.0106	0.284387	2.3	E	Il7r
GO:0006364	5,9,8,7	rRNA processing	68	0.0046	1	0.0106	0.284387	2.3	E	Eri1
GO:0016072	8,7	rRNA metabolic process	68	0.0046	1	0.0106	0.284387	2.3	E	Eri1
GO:0043405	11,8,10	regulation of MAP kinase activity	70	0.0048	1	0.0106	0.289031	2.21	E	Hgf
GO:0008203	6,7,8	cholesterol metabolic process	71	0.0048	1	0.0106	0.291291	2.21	E	Apoa1
GO:0030031	4	cell projection assembly	71	0.0048	1	0.0106	0.291291	2.21	E	Klf5
GO:0043434	5	response to peptide hormone stimulus	72	0.0049	1	0.0106	0.293511	2.16	E	Gh
GO:0007179	9,8	transforming growth factor beta receptor signaling pathway	72	0.0049	1	0.0106	0.293511	2.16	E	Nanog
GO:0050670	8,7,6	regulation of lymphocyte proliferation	72	0.0049	1	0.0106	0.293511	2.16	E	Vsig4
GO:0070666	7,6	regulation of mast cell proliferation	72	0.0049	1	0.0106	0.293511	2.16	E	Vsig4
GO:0032944	7,6	regulation of mononuclear cell proliferation	72	0.0049	1	0.0106	0.293511	2.16	E	Vsig4
GO:0070662	5	mast cell proliferation	72	0.0049	1	0.0106	0.293511	2.16	E	Vsig4
GO:0048469	5,6,4	cell maturation	73	0.005	1	0.0106	0.29569	2.12	E	Bhlha15
GO:0070663	6,5	regulation of leukocyte proliferation	74	0.005	1	0.0106	0.29783	2.12	E	Vsig4
GO:0008406	5,6,7	gonad development	74	0.005	1	0.0106	0.29783	2.12	E	Nanog
GO:0007229	7,6	integrin-mediated signaling pathway	75	0.0051	1	0.0106	0.29993	2.08	E	Itgb1bp2
GO:0006916	9,8,7,6	anti-apoptosis	75	0.0051	1	0.0106	0.29993	2.08	E	Hgf
GO:0070647	8,7	protein modification by small protein conjugation or removal	77	0.0053	1	0.0106	0.304013	2	E	Stub1
GO:0048592	6,7,8,5	eye morphogenesis	77	0.0053	1	0.0106	0.304013	2	E	Nrl
GO:0043086	5	negative regulation of catalytic activity	77	0.0053	1	0.0106	0.304013	2	E	Apoa1
GO:0007005	4	mitochondrion organization	78	0.0053	1	0.0106	0.305997	2	E	Bhlha15
GO:0016125	5,6,7	sterol metabolic process	78	0.0053	1	0.0106	0.305997	2	E	Apoa1
GO:0042098	7,6	T cell proliferation	78	0.0053	1	0.0106	0.305997	2	E	Vsig4
GO:0007611	6,4	learning or memory	80	0.0055	1	0.0106	0.309852	1.93	E	Accn2
GO:0051606	3	detection of stimulus	80	0.0055	1	0.0106	0.309852	1.93	E	Trpv1
GO:0046483	4	heterocycle metabolic process	82	0.0056	1	0.0106	0.313559	1.89	E	Psg18
GO:0002697	6,4,5	regulation of immune effector process	82	0.0056	1	0.0106	0.313559	1.89	E	Il7r
GO:0008361	4	regulation of cell size	82	0.0056	1	0.0106	0.313559	1.89	E	Il7r
GO:0002526	6	acute inflammatory response	83	0.0057	1	0.0106	0.315358	1.86	E	Trpv1
GO:0043413	6	biopolymer glycosylation	85	0.0058	1	0.0106	0.318849	1.83	E	Galnt7
GO:0051241	5,3,4	negative regulation of multicellular organismal process	85	0.0058	1	0.0106	0.318849	1.83	E	Vsig4
GO:0060341	5,4	regulation of cellular localization	85	0.0058	1	0.0106	0.318849	1.83	E	Pou5f1
GO:0070085	5	glycosylation	85	0.0058	1	0.0106	0.318849	1.83	E	Galnt7
GO:0006486	7,5,8,6	protein amino acid glycosylation	85	0.0058	1	0.0106	0.318849	1.83	E	Galnt7
GO:0032270	7,8,5,6	positive regulation of cellular protein metabolic process	86	0.0059	1	0.0106	0.320542	1.8	E	Stub1
GO:0007018	4	microtubule-based movement	86	0.0059	1	0.0106	0.320542	1.8	E	Kif9
GO:0022612	5,6,7,4	gland morphogenesis	87	0.0059	1	0.0106	0.3222	1.8	E	Hgf
GO:0051251	8,7,6,5	positive regulation of lymphocyte activation	88	0.006	1	0.0106	0.323823	1.77	E	Il7r
GO:0045137	4,5,6	development of primary sexual characteristics	88	0.006	1	0.0106	0.323823	1.77	E	Nanog
GO:0002253	7,3,5,6	activation of immune response	89	0.0061	1	0.0106	0.325413	1.74	E	Cd19
GO:0051604	6,5	protein maturation	90	0.0061	1	0.0106	0.326968	1.74	E	Stub1
GO:0006936	5	muscle contraction	91	0.0062	1	0.0106	0.328491	1.71	E	Trpv1
GO:0030324	5,6,7	lung development	92	0.0063	1	0.0106	0.329981	1.68	E	Crh
GO:0002696	7,6,5,4	positive regulation of leukocyte activation	93	0.0063	1	0.0106	0.331438	1.68	E	Il7r
GO:0051247	7,6,5	positive regulation of protein metabolic process	93	0.0063	1	0.0106	0.331438	1.68	E	Stub1
GO:0006887	6,4,5,7	exocytosis	94	0.0064	1	0.0106	0.332863	1.66	E	Pou5f1
GO:0030323	5,6	respiratory tube development	94	0.0064	1	0.0106	0.332863	1.66	E	Crh
GO:0045860	11,8,10	positive regulation of protein kinase activity	94	0.0064	1	0.0106	0.332863	1.66	E	Hgf
GO:0003012	4	muscle system process	94	0.0064	1	0.0106	0.332863	1.66	E	Trpv1
GO:0044092	4	negative regulation of molecular function	95	0.0065	1	0.0106	0.334256	1.63	E	Apoa1
GO:0032269	7,8,5,6	negative regulation of cellular protein metabolic process	95	0.0065	1	0.0106	0.334256	1.63	E	Wfikkn1
GO:0050867	6,4,5	positive regulation of cell activation	95	0.0065	1	0.0106	0.334256	1.63	E	Il7r
GO:0051046	6,5	regulation of secretion	95	0.0065	1	0.0106	0.334256	1.63	E	Pou5f1
GO:0007178	8,7	transmembrane receptor protein serine/threonine kinase signaling pathway	95	0.0065	1	0.0106	0.334256	1.63	E	Nanog
GO:0015980	5	energy derivation by oxidation of organic compounds	96	0.0065	1	0.0106	0.335618	1.63	E	Idh1
GO:0033674	10,7,9	positive regulation of kinase activity	99	0.0068	1	0.0106	0.339517	1.56	E	Hgf
GO:0051248	7,6,5	negative regulation of protein metabolic process	99	0.0068	1	0.0106	0.339517	1.56	E	Wfikkn1
GO:0007411	7,9,8,4,12,10,13,11,5	axon guidance	100	0.0068	1	0.0106	0.340756	1.56	E	Klf7
GO:0030217	7,9,10,8,6	T cell differentiation	100	0.0068	1	0.0106	0.340756	1.56	E	Il7r
GO:0042254	4	ribosome biogenesis	101	0.0069	1	0.0106	0.341965	1.54	E	Eri1
GO:0050954	7	sensory perception of mechanical stimulus	101	0.0069	1	0.0106	0.341965	1.54	E	Trpv1
GO:0006725	4	cellular aromatic compound metabolic process	103	0.007	1	0.0106	0.344295	1.51	E	Psg18
GO:0060541	5	respiratory system development	103	0.007	1	0.0106	0.344295	1.51	E	Crh
GO:0009725	4	response to hormone stimulus	103	0.007	1	0.0106	0.344295	1.51	E	Gh
GO:0001822	5,6	kidney development	105	0.0072	1	0.0106	0.346509	1.47	E	Sall1
GO:0019932	7,6	second-messenger-mediated signaling	106	0.0072	1	0.0106	0.347574	1.47	E	Bhlha15
GO:0006399	8,7	tRNA metabolic process	106	0.0072	1	0.0106	0.347574	1.47	E	2310061F22Rik
GO:0007601	8	visual perception	107	0.0073	1	0.0106	0.348611	1.45	E	Grm6
GO:0050953	7	sensory perception of light stimulus	108	0.0074	1	0.0106	0.34962	1.43	E	Grm6
GO:0007548	4,5	sex differentiation	110	0.0075	1	0.0106	0.351557	1.41	E	Nanog
GO:0030005	9,7	cellular di-, tri-valent inorganic cation homeostasis	111	0.0076	1	0.0106	0.352486	1.39	E	Atox1
GO:0042113	6,5	B cell activation	114	0.0078	1	0.0106	0.355114	1.36	E	Il7r
GO:0001817	5,4	regulation of cytokine production	114	0.0078	1	0.0106	0.355114	1.36	E	Vsig4
GO:0048608	4,5	reproductive structure development	114	0.0078	1	0.0106	0.355114	1.36	E	Nanog
GO:0006457	7,6	protein folding	115	0.0078	1	0.0106	0.355938	1.36	E	Stub1
GO:0006511	10,8,9	ubiquitin-dependent protein catabolic process	116	0.0079	1	0.0106	0.356737	1.34	E	Stub1
GO:0022613	3	ribonucleoprotein complex biogenesis	117	0.008	1	0.0106	0.357512	1.33	E	Eri1
GO:0008544	7,6,8,5	epidermis development	118	0.008	1	0.0106	0.358262	1.33	E	Trpv1
GO:0002460	5	adaptive immune response based on somatic recombination of immune receptors built from immunoglobulin superfamily domains	120	0.0082	1	0.0106	0.359688	1.29	E	Il7r
GO:0002250	4	adaptive immune response	120	0.0082	1	0.0106	0.359688	1.29	E	Il7r
GO:0048872	5	homeostasis of number of cells	121	0.0083	1	0.0106	0.360366	1.28	E	Il7r
GO:0009719	3	response to endogenous stimulus	121	0.0083	1	0.0106	0.360366	1.28	E	Gh
GO:0030003	8,6	cellular cation homeostasis	122	0.0083	1	0.0106	0.361019	1.28	E	Atox1
GO:0055066	8	di-, tri-valent inorganic cation homeostasis	123	0.0084	1	0.0106	0.36165	1.26	E	Atox1
GO:0002449	5,6	lymphocyte mediated immunity	124	0.0085	1	0.0106	0.362258	1.25	E	Il7r
GO:0016311	6	dephosphorylation	127	0.0087	1	0.0106	0.363945	1.22	E	Mtmr11
GO:0050778	6,4,5	positive regulation of immune response	129	0.0088	1	0.0106	0.36496	1.2	E	Cd19
GO:0019318	6,7	hexose metabolic process	129	0.0088	1	0.0106	0.36496	1.2	E	Fuca1
GO:0001763	5,4	morphogenesis of a branching structure	130	0.0089	1	0.0106	0.365435	1.19	E	Hgf
GO:0005996	5,6	monosaccharide metabolic process	133	0.0091	1	0.0106	0.366734	1.16	E	Fuca1
GO:0006732	5	coenzyme metabolic process	133	0.0091	1	0.0106	0.366734	1.16	E	Idh1
GO:0030098	6,8,9,7,5	lymphocyte differentiation	135	0.0092	1	0.0106	0.367498	1.15	E	Il7r
GO:0002443	4,5	leukocyte mediated immunity	137	0.0093	1	0.0106	0.368181	1.14	E	Il7r
GO:0009968	7,6,5	negative regulation of signal transduction	138	0.0094	1	0.0106	0.368493	1.13	E	Nanog
GO:0001655	5	urogenital system development	139	0.0095	1	0.0106	0.368787	1.12	E	Sall1
GO:0016055	7,6	Wnt receptor signaling pathway	140	0.0096	1	0.0106	0.369061	1.1	E	Wnt9b
GO:0045859	10,7,9	regulation of protein kinase activity	141	0.0096	1	0.0106	0.369316	1.1	E	Hgf
GO:0001816	3	cytokine production	144	0.0098	1	0.0106	0.369971	1.08	E	Vsig4
GO:0051726	5,4	regulation of cell cycle	145	0.0099	1	0.0106	0.370154	1.07	E	Nanog
GO:0043549	9,6,8	regulation of kinase activity	146	0.01	1	0.0106	0.370318	1.06	E	Hgf
GO:0009952	6,5	anterior/posterior pattern formation	147	0.01	1	0.0106	0.370465	1.06	E	Dll3
GO:0010648	6,4,5	negative regulation of cell communication	147	0.01	1	0.0106	0.370465	1.06	E	Nanog
GO:0001525	4,6,7,8,9,5	angiogenesis	148	0.0101	1	0.0106	0.370595	1.05	E	Klf5
GO:0000165	8,7	MAPKKK cascade	148	0.0101	1	0.0106	0.370595	1.05	E	Hgf
GO:0045597	6,5,4	positive regulation of cell differentiation	150	0.0102	1	0.0106	0.370804	1.04	E	Il7r
GO:0006813	7,8	potassium ion transport	151	0.0103	1	0.0106	0.370883	1.03	E	Atp1b4
GO:0055080	7	cation homeostasis	152	0.0104	1	0.0106	0.370947	1.02	E	Atox1
GO:0051336	5	regulation of hydrolase activity	152	0.0104	1	0.0106	0.370947	1.02	E	Apoa1
GO:0003006	3,4	reproductive developmental process	153	0.0104	1	0.0106	0.370993	1.02	E	Nanog
GO:0044057	5,4	regulation of system process	154	0.0105	1	0.0106	0.371024	1.01	E	Apoa1
GO:0018193	8,7	peptidyl-amino acid modification	155	0.0106	1	0.0106	0.371039	1	E	Spock3
GO:0008150	1	biological_process	14659	1	94	1	1	1	D	Mrm1,Rapgef3,Galnt7,Prdm4,Bhlha15,Umodl1,Crh,Zfp300,Olfr460,Klf2,Fuca1,Atf1,Wfikkn1,Atxn7l1,Ep400,Zfp114,Fmo1,Sall1,Atox1,Zfand6,Msln,Map4k4,Nanog,Furin,Adsl,Nme7,Mast1,Accn2,Eri1,Camta1,Ccrl2,Klf7,Garnl1,Arl2,Dnajc19,Acads,Trafd1,Nr5a2,Olfr1214,Wnt9b,Myb,Zfand1,Cept1,Olfr250,Mtmr11,2310061F22Rik,Nhlh1,Olfr741,Stub1,Psg18,Atp8a2,Senp7,Commd5,Olfr710,Trpv1,Cd19,Pikfyve,Grm6,Pitpnm1,Setd7,Ing2,Atp5…
GO:0012502	8,6,7	induction of programmed cell death	157	0.0107	1	0.0106	0.371022	0.991	D	Il7r
GO:0006917	9,7,8	induction of apoptosis	157	0.0107	1	0.0106	0.371022	0.991	D	Il7r
GO:0001654	6,7	eye development	157	0.0107	1	0.0106	0.371022	0.991	D	Nrl
GO:0048584	5,3,4	positive regulation of response to stimulus	159	0.0108	1	0.0106	0.370945	0.981	D	Cd19
GO:0051186	4	cofactor metabolic process	166	0.0113	1	0.0106	0.370216	0.938	D	Idh1
GO:0008285	6,4,5	negative regulation of cell proliferation	173	0.0118	1	0.0106	0.368823	0.898	D	Vsig4
GO:0007017	3	microtubule-based process	174	0.0119	1	0.0106	0.368574	0.891	D	Kif9
GO:0002252	3,4	immune effector process	175	0.0119	1	0.0106	0.368312	0.891	D	Il7r
GO:0002521	5,7,8,6	leukocyte differentiation	179	0.0122	1	0.0106	0.367146	0.869	D	Il7r
GO:0022603	5,4	regulation of anatomical structure morphogenesis	180	0.0123	1	0.0106	0.366826	0.862	D	Hgf
GO:0007169	8,7	transmembrane receptor protein tyrosine kinase signaling pathway	184	0.0126	1	0.0106	0.365435	0.841	D	Hgf
GO:0009628	3	response to abiotic stimulus	200	0.0136	1	0.0106	0.35827	0.779	D	Trpv1
GO:0048514	6,7,8,5	blood vessel morphogenesis	206	0.0141	1	0.0106	0.355002	0.752	D	Klf5
GO:0043066	8,7,6,5	negative regulation of apoptosis	209	0.0143	1	0.0106	0.353263	0.741	D	Hgf
GO:0003002	5,4	regionalization	212	0.0145	1	0.0106	0.351459	0.731	D	Dll3
GO:0043065	8,6,7	positive regulation of apoptosis	213	0.0145	1	0.0106	0.350844	0.731	D	Il7r
GO:0043069	7,6,5,4	negative regulation of programmed cell death	214	0.0146	1	0.0106	0.350222	0.726	D	Hgf
GO:0043068	7,5,6	positive regulation of programmed cell death	215	0.0147	1	0.0106	0.349593	0.721	D	Il7r
GO:0060548	6,4,5	negative regulation of cell death	215	0.0147	1	0.0106	0.349593	0.721	D	Hgf
GO:0010942	6,4,5	positive regulation of cell death	216	0.0147	1	0.0106	0.348958	0.721	D	Il7r
GO:0032940	5,3,4,6	secretion by cell	217	0.0148	1	0.0106	0.348316	0.716	D	Pou5f1
GO:0006873	7,5	cellular ion homeostasis	218	0.0149	1	0.0106	0.347668	0.711	D	Atox1
GO:0055082	6,4	cellular chemical homeostasis	225	0.0153	1	0.0106	0.342961	0.693	D	Atox1
GO:0008284	6,4,5	positive regulation of cell proliferation	231	0.0158	1	0.0106	0.33871	0.671	D	Nanog
GO:0035295	4	tube development	235	0.016	1	0.0106	0.335776	0.663	D	Crh
GO:0007626	4	locomotory behavior	237	0.0162	1	0.0106	0.33428	0.654	D	Grm6
GO:0050801	6	ion homeostasis	248	0.0169	1	0.0106	0.32576	0.627	D	Atox1
GO:0001568	6,7	blood vessel development	250	0.0171	1	0.0106	0.324162	0.62	D	Klf5
GO:0001944	5,6	vasculature development	255	0.0174	1	0.0106	0.32011	0.609	D	Klf5
GO:0007423	5,6	sensory organ development	255	0.0174	1	0.0106	0.32011	0.609	D	Nrl
GO:0016477	5,6,4	cell migration	271	0.0185	1	0.0106	0.306687	0.573	D	Apoa1
GO:0030097	6,7,5	hemopoiesis	289	0.0197	1	0.0106	0.291005	0.538	D	Il7r
GO:0019725	5,3	cellular homeostasis	293	0.02	1	0.0106	0.287469	0.53	D	Atox1
GO:0001501	5	skeletal system development	294	0.0201	1	0.0106	0.286582	0.527	D	Dll3
GO:0007010	4	cytoskeleton organization	305	0.0208	1	0.0106	0.276798	0.51	D	Mast1
GO:0016481	8,9,6,7	negative regulation of transcription	312	0.0213	2	0.0213	0.274472	1	D	Nanog,Pou5f1
GO:0006807	3	nitrogen compound metabolic process	317	0.0216	2	0.0213	0.274384	0.986	D	Psg18,Spock3
GO:0034613	5	cellular protein localization	324	0.0221	2	0.0213	0.274026	0.964	D	Dnajc19,Rffl
GO:0070727	4	cellular macromolecule localization	326	0.0222	2	0.0213	0.273875	0.959	D	Dnajc19,Rffl
GO:0045934	7,5,6	negative regulation of nucleobase, nucleoside, nucleotide and nucleic acid metabolic process	333	0.0227	2	0.0213	0.273183	0.938	D	Nanog,Pou5f1
GO:0010558	7,5,6	negative regulation of macromolecule biosynthetic process	345	0.0235	2	0.0213	0.271431	0.906	D	Nanog,Pou5f1
GO:0031327	7,5,6	negative regulation of cellular biosynthetic process	354	0.0241	2	0.0213	0.269681	0.884	D	Nanog,Pou5f1
GO:0048870	4,5,3	cell motility	313	0.0214	1	0.0106	0.269661	0.495	D	Apoa1
GO:0009890	6,4,5	negative regulation of biosynthetic process	357	0.0244	2	0.0213	0.269019	0.873	D	Nanog,Pou5f1
GO:0048598	5,4	embryonic morphogenesis	358	0.0244	2	0.0213	0.26879	0.873	D	Nanog,Pou5f1
GO:0050790	4	regulation of catalytic activity	360	0.0246	2	0.0213	0.26832	0.866	D	Apoa1,Hgf
GO:0048534	5,6,4	hemopoietic or lymphoid organ development	315	0.0215	1	0.0106	0.267877	0.493	D	Il7r
GO:0051704	2	multi-organism process	323	0.022	1	0.0106	0.260748	0.482	D	Psg18
GO:0022403	5,4	cell cycle phase	324	0.0221	1	0.0106	0.259859	0.48	D	Myb
GO:0006928	3,4	cell motion	403	0.0275	2	0.0213	0.254723	0.775	D	Klf7,Apoa1
GO:0051674	3	localization of cell	403	0.0275	2	0.0213	0.254723	0.775	D	Klf7,Apoa1
GO:0002520	5,3	immune system development	334	0.0228	1	0.0106	0.250994	0.465	D	Il7r
GO:0065009	3	regulation of molecular function	421	0.0287	2	0.0213	0.247415	0.742	D	Apoa1,Hgf
GO:0006952	4	defense response	446	0.0304	2	0.0213	0.236128	0.701	D	Crh,Trpv1
GO:0043632	6	modification-dependent macromolecule catabolic process	483	0.0329	3	0.0319	0.228043	0.97	D	Stub1,Senp7,Rffl
GO:0019941	9,7,8	modification-dependent protein catabolic process	483	0.0329	3	0.0319	0.228043	0.97	D	Stub1,Senp7,Rffl
GO:0022008	5,6	neurogenesis	489	0.0334	3	0.0319	0.227694	0.955	D	Klf7,Nrl,Apoa1
GO:0051603	8,7	proteolysis involved in cellular protein catabolic process	497	0.0339	3	0.0319	0.227063	0.941	D	Stub1,Senp7,Rffl
GO:0044257	7,6	cellular protein catabolic process	499	0.034	3	0.0319	0.226877	0.938	D	Stub1,Senp7,Rffl
GO:0051716	3	cellular response to stimulus	468	0.0319	2	0.0213	0.225383	0.668	D	Gh,Apoa1
GO:0006955	3	immune response	474	0.0323	2	0.0213	0.222355	0.659	D	Cd19,Il7r
GO:0042981	7,6	regulation of apoptosis	475	0.0324	2	0.0213	0.221847	0.657	D	Il7r,Hgf
GO:0034962	6	cellular biopolymer catabolic process	551	0.0376	3	0.0319	0.218437	0.848	D	Stub1,Senp7,Rffl
GO:0043067	6,5	regulation of programmed cell death	482	0.0329	2	0.0213	0.218267	0.647	D	Il7r,Hgf
GO:0010941	5,4	regulation of cell death	485	0.0331	2	0.0213	0.21672	0.644	D	Il7r,Hgf
GO:0033554	4	cellular response to stress	376	0.0256	1	0.0106	0.214846	0.414	D	Apoa1
GO:0022402	4,3	cell cycle process	377	0.0257	1	0.0106	0.214015	0.412	D	Myb
GO:0051094	5,3,4	positive regulation of developmental process	377	0.0257	1	0.0106	0.214015	0.412	D	Il7r
GO:0044265	5	cellular macromolecule catabolic process	608	0.0415	3	0.0319	0.202905	0.769	D	Stub1,Senp7,Rffl
GO:0051649	4,3	establishment of localization in cell	626	0.0427	4	0.0426	0.200289	0.998	D	Bhlha15,Dnajc19,Rffl,Pou5f1
GO:0009888	5,6,4	tissue development	637	0.0435	4	0.0426	0.200097	0.979	D	Nanog,Trpv1,Dll3,Pou5f1
GO:0007049	3	cell cycle	640	0.0437	4	0.0426	0.200001	0.975	D	Nanog,Arl2,Myb,Sept3
GO:0051641	3	cellular localization	666	0.0454	4	0.0426	0.198417	0.938	D	Bhlha15,Dnajc19,Rffl,Pou5f1
GO:0009790	3,4	embryonic development	676	0.0461	4	0.0426	0.197467	0.924	D	Nanog,Myb,Dll3,Pou5f1
GO:0040011	2	locomotion	400	0.0273	1	0.0106	0.195369	0.388	D	Apoa1
GO:0055114	3	oxidation reduction	635	0.0433	3	0.0319	0.19397	0.737	D	Fmo1,Acads,Idh1
GO:0006915	5	apoptosis	731	0.0499	4	0.0426	0.189292	0.854	D	Il7r,Rffl,Phlda1,Hgf
GO:0015031	4,5,6	protein transport	651	0.0444	3	0.0319	0.188342	0.718	D	Dnajc19,Pitpnm1,Rffl
GO:0012501	4	programmed cell death	742	0.0506	4	0.0426	0.187133	0.842	D	Il7r,Rffl,Phlda1,Hgf
GO:0022414	3,2	reproductive process	543	0.037	2	0.0213	0.186102	0.576	D	Nanog,Psg18
GO:0045184	3,4,5	establishment of protein localization	658	0.0449	3	0.0319	0.185817	0.71	D	Dnajc19,Pitpnm1,Rffl
GO:0000003	2	reproduction	546	0.0372	2	0.0213	0.18451	0.573	D	Nanog,Psg18
GO:0008104	4	protein localization	756	0.0516	4	0.0426	0.184171	0.826	D	Dnajc19,Pitpnm1,Rffl,Apoa1
GO:0009887	5,6,4	organ morphogenesis	785	0.0536	5	0.0532	0.180875	0.993	D	Nanog,Wnt9b,Nrl,Pou5f1,Klf5
GO:0016192	3,4,5	vesicle-mediated transport	419	0.0286	1	0.0106	0.18071	0.371	D	Pou5f1
GO:0008219	3	cell death	773	0.0527	4	0.0426	0.180282	0.808	D	Il7r,Rffl,Phlda1,Hgf
GO:0016265	2	death	782	0.0533	4	0.0426	0.178105	0.799	D	Il7r,Rffl,Phlda1,Hgf
GO:0033036	3	macromolecule localization	791	0.054	4	0.0426	0.175854	0.789	D	Dnajc19,Pitpnm1,Rffl,Apoa1
GO:0007399	5	nervous system development	797	0.0544	4	0.0426	0.174316	0.783	D	Klf7,Dll3,Nrl,Apoa1
GO:0044085	2	cellular component biogenesis	574	0.0392	2	0.0213	0.169782	0.543	D	Eri1,Klf5
GO:0044248	4	cellular catabolic process	828	0.0565	4	0.0426	0.165942	0.754	D	Stub1,Senp7,Idh1,Rffl
GO:0043285	5	biopolymer catabolic process	982	0.067	6	0.0638	0.165238	0.952	D	Wfikkn1,Furin,Stub1,Senp7,Rffl,Hgf
GO:0009057	4	macromolecule catabolic process	1039	0.0709	6	0.0638	0.160465	0.9	D	Wfikkn1,Furin,Stub1,Senp7,Rffl,Hgf
GO:0048519	4,2,3	negative regulation of biological process	1118	0.0763	7	0.0745	0.155019	0.976	D	Wfikkn1,Nanog,Eri1,Il7r,Pou5f1,Vsig4,Hgf
GO:0006950	3	response to stress	1086	0.0741	6	0.0638	0.154313	0.861	D	Crh,Map4k4,Trpv1,Idh1,Apoa1,Trpm2
GO:0006996	3	organelle organization	1002	0.0684	5	0.0532	0.150414	0.778	D	Bhlha15,Ep400,Mast1,Setd7,Ing2
GO:0048523	5,3,4	negative regulation of cellular process	1007	0.0687	5	0.0532	0.149251	0.774	D	Wfikkn1,Nanog,Pou5f1,Vsig4,Hgf
GO:0050793	4,3	regulation of developmental process	888	0.0606	4	0.0426	0.148327	0.703	D	Nanog,Il7r,Pou5f1,Hgf
GO:0022607	3	cellular component assembly	467	0.0319	1	0.0106	0.146983	0.332	D	Klf5
GO:0010926	2	anatomical structure formation	775	0.0529	3	0.0319	0.141219	0.603	D	Nanog,Pou5f1,Klf5
GO:0002376	2	immune system process	794	0.0542	3	0.0319	0.134027	0.589	D	Cd19,Il7r,Vsig4
GO:0009056	3	catabolic process	1352	0.0922	7	0.0745	0.128465	0.808	D	Wfikkn1,Furin,Stub1,Senp7,Idh1,Rffl,Hgf
GO:0050877	4	neurological system process	1741	0.1188	11	0.117	0.127256	0.985	D	Olfr460,Accn2,Olfr1214,Olfr250,Olfr741,Olfr710,Trpv1,Grm6,Olfr1466,Olfr39,Olfr954
GO:0003008	3	system process	1900	0.1296	12	0.1277	0.122627	0.985	D	Olfr460,Accn2,Olfr1214,Olfr250,Olfr741,Olfr710,Trpv1,Grm6,Olfr1466,Olfr39,Apoa1,Olfr954
GO:0016043	2	cellular component organization	1801	0.1229	10	0.1064	0.117227	0.866	D	Bhlha15,Ep400,Mast1,Klf7,Setd7,Ing2,Il7r,Apoa1,Klf5,Hgf
GO:0044267	6,5	cellular protein metabolic process	2121	0.1447	13	0.1383	0.116921	0.956	D	Rapgef3,Galnt7,Wfikkn1,Map4k4,Mast1,Stub1,Senp7,Pikfyve,Rffl,Spock3,C130090K23Rik,Apoa1,Hgf
GO:0050896	2	response to stimulus	2216	0.1512	13	0.1383	0.111569	0.915	D	Crh,Map4k4,Nanog,Accn2,Trpv1,Cd19,Grm6,Il7r,Idh1,Gh,Pou5f1,Apoa1,Trpm2
GO:0007275	3	multicellular organismal development	2476	0.1689	15	0.1596	0.108775	0.945	D	Crh,Sall1,Nanog,Klf7,Wnt9b,Myb,Nhlh1,Trpv1,Il7r,Dll3,Nrl,Pou5f1,Apoa1,Klf5,Hgf
GO:0051179	2	localization	2671	0.1822	17	0.1809	0.106641	0.993	D	Bhlha15,Atox1,Accn2,Klf7,Dnajc19,Myb,Atp8a2,Trpv1,Pitpnm1,Atp5c1,Rffl,Gh,Pou5f1,Apoa1,Pitpnm3,Atp1b4,Trpm2
GO:0032501	2	multicellular organismal process	4300	0.2933	27	0.2872	0.0901436	0.979	D	Crh,Olfr460,Sall1,Nanog,Accn2,Klf7,Olfr1214,Wnt9b,Myb,Olfr250,Nhlh1,Olfr741,Olfr710,Trpv1,Grm6,Il7r,Dll3,Nrl,Olfr1466,Olfr39,Gh,Pou5f1,Apoa1,Vsig4,Klf5,Olfr954,Hgf
GO:0019538	5,4	protein metabolic process	2592	0.1768	14	0.1489	0.088468	0.842	D	Rapgef3,Galnt7,Wfikkn1,Map4k4,Furin,Mast1,Stub1,Senp7,Pikfyve,Rffl,Spock3,C130090K23Rik,Apoa1,Hgf
GO:0022610	2	biological adhesion	582	0.0397	1	0.0106	0.0857401	0.267	D	Msln
GO:0007155	3	cell adhesion	582	0.0397	1	0.0106	0.0857401	0.267	D	Msln
GO:0032502	2	developmental process	2915	0.1989	16	0.1702	0.0847954	0.856	D	Bhlha15,Crh,Sall1,Nanog,Klf7,Wnt9b,Myb,Nhlh1,Trpv1,Il7r,Dll3,Nrl,Pou5f1,Apoa1,Klf5,Hgf

## Sheet: GOTERMSselected are highlighted
GO_ID	LEVEL(S)	TERM	NB_IN_REF	FREQ_IN_REF	NB_IN_SET	FREQ_IN_SET	P_VALUE	Fold Change	ENRICHMENT/DEPLETION	GENES_IN_SET
GO:0008211	7,6,5	glucocorticoid metabolic process	10	0.0007	3	0.0319	2.93e-05	45.6	E	Crh,Stub1,Apoa1
GO:0001711	6,5	endodermal cell fate commitment	3	0.0002	2	0.0213	0.000121	107	E	Nanog,Pou5f1
GO:0009152	10	purine ribonucleotide biosynthetic process	96	0.0065	5	0.0532	0.000341	8.18	E	Adsl,Nme7,Atp8a2,Atp5c1,Atp1b4
GO:0006164	9	purine nucleotide biosynthetic process	99	0.0068	5	0.0532	0.000392	7.82	E	Adsl,Nme7,Atp8a2,Atp5c1,Atp1b4
GO:0009260	9	ribonucleotide biosynthetic process	100	0.0068	5	0.0532	0.00041	7.82	E	Adsl,Nme7,Atp8a2,Atp5c1,Atp1b4
GO:0009150	9	purine ribonucleotide metabolic process	105	0.0072	5	0.0532	0.00051	7.39	E	Adsl,Nme7,Atp8a2,Atp5c1,Atp1b4
GO:0001710	7,6,5,9,10,11,8	mesodermal cell fate commitment	6	0.0004	2	0.0213	0.000595	53.3	E	Nanog,Pou5f1
GO:0048333	6,5,8,9,10,7	mesodermal cell differentiation	6	0.0004	2	0.0213	0.000595	53.3	E	Nanog,Pou5f1
GO:0009259	8	ribonucleotide metabolic process	111	0.0076	5	0.0532	0.000653	7	E	Adsl,Nme7,Atp8a2,Atp5c1,Atp1b4
GO:0006163	8	purine nucleotide metabolic process	113	0.0077	5	0.0532	0.000706	6.91	E	Adsl,Nme7,Atp8a2,Atp5c1,Atp1b4
GO:0034754	6,4	cellular hormone metabolic process	70	0.0048	4	0.0426	0.000967	8.88	E	Crh,Stub1,Psg18,Apoa1
GO:0006816	7,8	calcium ion transport	129	0.0088	5	0.0532	0.00126	6.05	E	Bhlha15,Accn2,Myb,Trpv1,Trpm2
GO:0009206	11	purine ribonucleoside triphosphate biosynthetic process	82	0.0056	4	0.0426	0.00171	7.61	E	Nme7,Atp8a2,Atp5c1,Atp1b4
GO:0009201	10	ribonucleoside triphosphate biosynthetic process	82	0.0056	4	0.0426	0.00171	7.61	E	Nme7,Atp8a2,Atp5c1,Atp1b4
GO:0030325	6,7	adrenal gland development	10	0.0007	2	0.0213	0.00174	30.4	E	Crh,Apoa1
GO:0009145	10	purine nucleoside triphosphate biosynthetic process	83	0.0057	4	0.0426	0.00179	7.47	E	Nme7,Atp8a2,Atp5c1,Atp1b4
GO:0009142	9	nucleoside triphosphate biosynthetic process	84	0.0057	4	0.0426	0.00187	7.47	E	Nme7,Atp8a2,Atp5c1,Atp1b4
GO:0009205	10	purine ribonucleoside triphosphate metabolic process	87	0.0059	4	0.0426	0.00211	7.22	E	Nme7,Atp8a2,Atp5c1,Atp1b4
GO:0009199	9	ribonucleoside triphosphate metabolic process	88	0.006	4	0.0426	0.0022	7.1	E	Nme7,Atp8a2,Atp5c1,Atp1b4
GO:0009893	5,3,4	positive regulation of metabolic process	560	0.0382	10	0.1064	0.002204	2.79	E	Bhlha15,Klf2,Klf7,Nr5a2,Stub1,Trpv1,Ing2,Nrl,Pou5f1,Klf5
GO:0044237	3	cellular metabolic process	6119	0.4174	52	0.5532	0.0024456	1.33	E	Mrm1,Rapgef3,Galnt7,Prdm4,Bhlha15,Crh,Zfp300,Klf2,Fuca1,Atf1,Wfikkn1,Zfp114,Sall1,Map4k4,Nanog,Adsl,Nme7,Mast1,Eri1,Camta1,Klf7,Garnl1,Acads,Nr5a2,Myb,Cept1,Mtmr11,2310061F22Rik,Nhlh1,Stub1,Psg18,Atp8a2,Senp7,Pikfyve,Setd7,Ing2,Atp5c1,Idh1,Nrl,Rffl,Spock3,C130090K23Rik,Pou5f1,Apoa1,Taf1a,Phlda1,Ankrd23,Klf5,Atp1b4,Zfp568,Hgf,Zfp764
GO:0009144	9	purine nucleoside triphosphate metabolic process	92	0.0063	4	0.0426	0.0025723	6.76	E	Nme7,Atp8a2,Atp5c1,Atp1b4
GO:0009141	8	nucleoside triphosphate metabolic process	96	0.0065	4	0.0426	0.0029833	6.55	E	Nme7,Atp8a2,Atp5c1,Atp1b4
GO:0015674	6,7	di-, tri-valent inorganic cation transport	159	0.0108	5	0.0532	0.0030137	4.93	E	Bhlha15,Accn2,Myb,Trpv1,Trpm2
GO:0042445	5,3	hormone metabolic process	97	0.0066	4	0.0426	0.0030924	6.45	E	Crh,Stub1,Psg18,Apoa1
GO:0045941	8,9,6,7	positive regulation of transcription	404	0.0276	8	0.0851	0.0032575	3.08	E	Bhlha15,Klf2,Klf7,Nr5a2,Ing2,Nrl,Pou5f1,Klf5
GO:0010628	7,5,6	positive regulation of gene expression	413	0.0282	8	0.0851	0.003685	3.02	E	Bhlha15,Klf2,Klf7,Nr5a2,Ing2,Nrl,Pou5f1,Klf5
GO:0044238	3	primary metabolic process	6264	0.4273	52	0.5532	0.0040399	1.29	E	Mrm1,Rapgef3,Galnt7,Prdm4,Bhlha15,Crh,Zfp300,Klf2,Fuca1,Atf1,Wfikkn1,Zfp114,Sall1,Map4k4,Nanog,Furin,Adsl,Nme7,Mast1,Eri1,Camta1,Klf7,Garnl1,Acads,Nr5a2,Myb,Cept1,2310061F22Rik,Nhlh1,Stub1,Atp8a2,Senp7,Trpv1,Pikfyve,Setd7,Ing2,Atp5c1,Idh1,5133401N09Rik,Nrl,Rffl,Spock3,C130090K23Rik,Pou5f1,Apoa1,Taf1a,Ankrd23,Klf5,Atp1b4,Zfp568,Hgf,Zfp764
GO:0045935	7,5,6	positive regulation of nucleobase, nucleoside, nucleotide and nucleic acid metabolic process	424	0.0289	8	0.0851	0.0042619	2.94	E	Bhlha15,Klf2,Klf7,Nr5a2,Ing2,Nrl,Pou5f1,Klf5
GO:0010604	6,4,5	positive regulation of macromolecule metabolic process	529	0.0361	9	0.0957	0.0047457	2.65	E	Bhlha15,Klf2,Klf7,Nr5a2,Stub1,Ing2,Nrl,Pou5f1,Klf5
GO:0006139	4	nucleobase, nucleoside, nucleotide and nucleic acid metabolic process	3112	0.2123	30	0.3191	0.0047601	1.5	E	Mrm1,Prdm4,Bhlha15,Zfp300,Klf2,Atf1,Zfp114,Sall1,Nanog,Adsl,Nme7,Eri1,Camta1,Klf7,Garnl1,Nr5a2,Myb,2310061F22Rik,Nhlh1,Atp8a2,Setd7,Ing2,Atp5c1,Nrl,Pou5f1,Taf1a,Klf5,Atp1b4,Zfp568,Zfp764
GO:0031325	6,4,5	positive regulation of cellular metabolic process	537	0.0366	9	0.0957	0.0051814	2.61	E	Bhlha15,Klf2,Klf7,Nr5a2,Stub1,Ing2,Nrl,Pou5f1,Klf5
GO:0007498	6,7,5	mesoderm development	58	0.004	3	0.0319	0.0055907	7.98	E	Nanog,Dll3,Pou5f1
GO:0008152	2	metabolic process	7146	0.4875	57	0.6064	0.0057113	1.24	E	Mrm1,Rapgef3,Galnt7,Prdm4,Bhlha15,Crh,Zfp300,Klf2,Fuca1,Atf1,Wfikkn1,Zfp114,Fmo1,Sall1,Map4k4,Nanog,Furin,Adsl,Nme7,Mast1,Eri1,Camta1,Klf7,Garnl1,Acads,Nr5a2,Myb,Cept1,Mtmr11,2310061F22Rik,Nhlh1,Stub1,Psg18,Atp8a2,Senp7,Trpv1,Pikfyve,Setd7,Ing2,Atp5c1,Idh1,5133401N09Rik,Nrl,Rffl,Spock3,C130090K23Rik,Pou5f1,Apoa1,Taf1a,Phlda1,Ankrd23,Klf5,Atp1b4,Zfp568,Hgf,Gal3st3,Zfp764
GO:0010557	7,5,6	positive regulation of macromolecule biosynthetic process	448	0.0306	8	0.0851	0.0057444	2.78	E	Bhlha15,Klf2,Klf7,Nr5a2,Ing2,Nrl,Pou5f1,Klf5
GO:0019222	4,3	regulation of metabolic process	2493	0.1701	25	0.266	0.0060997	1.56	E	Rapgef3,Prdm4,Bhlha15,Klf2,Atf1,Wfikkn1,Sall1,Nanog,Eri1,Camta1,Klf7,Garnl1,Nr5a2,Myb,Nhlh1,Stub1,Trpv1,Setd7,Ing2,Nrl,Pou5f1,Apoa1,Taf1a,Klf5,Hgf
GO:0031667	5	response to nutrient levels	60	0.0041	3	0.0319	0.0061232	7.78	E	Nanog,Gh,Pou5f1
GO:0048311	5,6	mitochondrion distribution	1	0.0001	1	0.0106	0.0064124	106	E	Bhlha15
GO:0042664	9,8,7,6	negative regulation of endodermal cell fate specification	1	0.0001	1	0.0106	0.0064124	106	E	Nanog
GO:0006851	7,6,8,9	mitochondrial calcium ion transport	1	0.0001	1	0.0106	0.0064124	106	E	Bhlha15
GO:0045955	7,8,9,5,6,10	negative regulation of calcium ion-dependent exocytosis	1	0.0001	1	0.0106	0.0064124	106	E	Pou5f1
GO:0048312	6,7	intracellular distribution of mitochondria	1	0.0001	1	0.0106	0.0064124	106	E	Bhlha15
GO:0045210	7	FasL biosynthetic process	1	0.0001	1	0.0106	0.0064124	106	E	Phlda1
GO:0001712	6,5,8,9,7	ectodermal cell fate commitment	1	0.0001	1	0.0106	0.0064124	106	E	Pou5f1
GO:0009691	8,7,6,5	cytokinin biosynthetic process	1	0.0001	1	0.0106	0.0064124	106	E	Psg18
GO:0010668	5,7,8,6	ectodermal cell differentiation	1	0.0001	1	0.0106	0.0064124	106	E	Pou5f1
GO:0031129	7,9,8	inductive cell-cell signaling	1	0.0001	1	0.0106	0.0064124	106	E	Sall1
GO:0001714	7,6,5	endodermal cell fate specification	1	0.0001	1	0.0106	0.0064124	106	E	Nanog
GO:0045920	6,7,8,4,5,9	negative regulation of exocytosis	1	0.0001	1	0.0106	0.0064124	106	E	Pou5f1
GO:0009690	7,5,6	cytokinin metabolic process	1	0.0001	1	0.0106	0.0064124	106	E	Psg18
GO:0042663	8,7,6	regulation of endodermal cell fate specification	1	0.0001	1	0.0106	0.0064124	106	E	Nanog
GO:0006350	7,5	transcription	2108	0.1438	22	0.234	0.0064299	1.63	E	Prdm4,Bhlha15,Zfp300,Klf2,Atf1,Zfp114,Sall1,Nanog,Camta1,Klf7,Garnl1,Nr5a2,Myb,Nhlh1,Setd7,Ing2,Nrl,Pou5f1,Taf1a,Klf5,Zfp568,Zfp764
GO:0006629	4	lipid metabolic process	664	0.0453	10	0.1064	0.006571	2.35	E	Crh,Acads,Nr5a2,Cept1,Stub1,Trpv1,Pikfyve,C130090K23Rik,Apoa1,Ankrd23
GO:0044255	4,5	cellular lipid metabolic process	564	0.0385	9	0.0957	0.0068665	2.49	E	Crh,Acads,Nr5a2,Cept1,Stub1,Pikfyve,C130090K23Rik,Apoa1,Ankrd23
GO:0031328	7,5,6	positive regulation of cellular biosynthetic process	466	0.0318	8	0.0851	0.0070743	2.68	E	Bhlha15,Klf2,Klf7,Nr5a2,Ing2,Nrl,Pou5f1,Klf5
GO:0009891	6,4,5	positive regulation of biosynthetic process	468	0.0319	8	0.0851	0.0072343	2.67	E	Bhlha15,Klf2,Klf7,Nr5a2,Ing2,Nrl,Pou5f1,Klf5
GO:0019827	7,6,5,3	stem cell maintenance	21	0.0014	2	0.0213	0.0075799	15.2	E	Nanog,Pou5f1
GO:0060255	5,4	regulation of macromolecule metabolic process	2289	0.1561	23	0.2447	0.00803	1.57	E	Rapgef3,Prdm4,Bhlha15,Klf2,Atf1,Wfikkn1,Sall1,Nanog,Eri1,Camta1,Klf7,Garnl1,Nr5a2,Myb,Nhlh1,Stub1,Setd7,Ing2,Nrl,Pou5f1,Apoa1,Taf1a,Klf5
GO:0048864	5,6	stem cell development	22	0.0015	2	0.0213	0.0082855	14.2	E	Nanog,Pou5f1
GO:0009165	8	nucleotide biosynthetic process	207	0.0141	5	0.0532	0.0085085	3.77	E	Adsl,Nme7,Atp8a2,Atp5c1,Atp1b4
GO:0030162	7,8,6	regulation of proteolysis	23	0.0016	2	0.0213	0.0090175	13.3	E	Wfikkn1,Stub1
GO:0006812	5,6	cation transport	499	0.034	8	0.0851	0.0100449	2.5	E	Bhlha15,Atox1,Accn2,Myb,Trpv1,Atp5c1,Atp1b4,Trpm2
GO:0006754	12	ATP biosynthetic process	73	0.005	3	0.0319	0.0102598	6.38	E	Atp8a2,Atp5c1,Atp1b4
GO:0034645	5	cellular macromolecule biosynthetic process	2761	0.1883	26	0.2766	0.0104144	1.47	E	Galnt7,Prdm4,Bhlha15,Zfp300,Klf2,Atf1,Zfp114,Sall1,Nanog,Camta1,Klf7,Garnl1,Nr5a2,Myb,Nhlh1,Setd7,Ing2,Nrl,C130090K23Rik,Pou5f1,Apoa1,Taf1a,Phlda1,Klf5,Zfp568,Zfp764
GO:0009059	4	macromolecule biosynthetic process	2768	0.1888	26	0.2766	0.0106887	1.47	E	Galnt7,Prdm4,Bhlha15,Zfp300,Klf2,Atf1,Zfp114,Sall1,Nanog,Camta1,Klf7,Garnl1,Nr5a2,Myb,Nhlh1,Setd7,Ing2,Nrl,C130090K23Rik,Pou5f1,Apoa1,Taf1a,Phlda1,Klf5,Zfp568,Zfp764
GO:0031323	5,4	regulation of cellular metabolic process	2363	0.1612	23	0.2447	0.0109269	1.52	E	Rapgef3,Prdm4,Bhlha15,Klf2,Atf1,Wfikkn1,Sall1,Nanog,Camta1,Klf7,Garnl1,Nr5a2,Myb,Nhlh1,Stub1,Setd7,Ing2,Nrl,Pou5f1,Apoa1,Taf1a,Klf5,Hgf
GO:0009991	4	response to extracellular stimulus	76	0.0052	3	0.0319	0.011381	6.13	E	Nanog,Gh,Pou5f1
GO:0045165	5,4	cell fate commitment	144	0.0098	4	0.0426	0.0114513	4.35	E	Sall1,Nanog,Dll3,Pou5f1
GO:0006644	5,6	phospholipid metabolic process	144	0.0098	4	0.0426	0.0114513	4.35	E	Cept1,Pikfyve,C130090K23Rik,Apoa1
GO:0048518	4,2,3	positive regulation of biological process	1212	0.0827	14	0.1489	0.0120583	1.8	E	Bhlha15,Klf2,Nanog,Klf7,Nr5a2,Stub1,Trpv1,Cd19,Ing2,Il7r,Nrl,Gh,Pou5f1,Klf5
GO:0046034	11	ATP metabolic process	78	0.0053	3	0.0319	0.0121628	6.02	E	Atp8a2,Atp5c1,Atp1b4
GO:0032526	7,9	response to retinoic acid	27	0.0018	2	0.0213	0.0121988	11.8	E	Nanog,Pou5f1
GO:0033189	6,8	response to vitamin A	27	0.0018	2	0.0213	0.0121988	11.8	E	Nanog,Pou5f1
GO:0051646	5	mitochondrion localization	2	0.0001	1	0.0106	0.0127435	106	E	Bhlha15
GO:0045872	8,11,12,9,6,7	positive regulation of rhodopsin gene expression	2	0.0001	1	0.0106	0.0127435	106	E	Nrl
GO:0006097	6,5,8	glyoxylate cycle	2	0.0001	1	0.0106	0.0127435	106	E	Idh1
GO:0009996	8,7,6,5	negative regulation of cell fate specification	2	0.0001	1	0.0106	0.0127435	106	E	Nanog
GO:0006102	6	isocitrate metabolic process	2	0.0001	1	0.0106	0.0127435	106	E	Idh1
GO:0033194	5	response to hydroperoxide	2	0.0001	1	0.0106	0.0127435	106	E	Trpm2
GO:0009058	3	biosynthetic process	3382	0.2307	30	0.3191	0.0127954	1.38	E	Galnt7,Prdm4,Bhlha15,Crh,Zfp300,Klf2,Atf1,Zfp114,Sall1,Nanog,Camta1,Klf7,Garnl1,Nr5a2,Myb,Cept1,Nhlh1,Stub1,Setd7,Ing2,Nrl,C130090K23Rik,Pou5f1,Apoa1,Taf1a,Phlda1,Klf5,Zfp568,Gal3st3,Zfp764
GO:0080090	5,4	regulation of primary metabolic process	2278	0.1554	22	0.234	0.0133402	1.51	E	Rapgef3,Prdm4,Bhlha15,Klf2,Atf1,Wfikkn1,Sall1,Nanog,Camta1,Klf7,Garnl1,Nr5a2,Myb,Nhlh1,Stub1,Setd7,Ing2,Nrl,Pou5f1,Apoa1,Taf1a,Klf5
GO:0010817	4	regulation of hormone levels	152	0.0104	4	0.0426	0.013556	4.1	E	Crh,Stub1,Psg18,Apoa1
GO:0033273	5,7	response to vitamin	29	0.002	2	0.0213	0.0139334	10.7	E	Nanog,Pou5f1
GO:0030001	6,7	metal ion transport	431	0.0294	7	0.0745	0.0142974	2.53	E	Bhlha15,Atox1,Accn2,Myb,Trpv1,Atp1b4,Trpm2
GO:0008202	5,6	steroid metabolic process	155	0.0106	4	0.0426	0.0143984	4.02	E	Crh,Nr5a2,Stub1,Apoa1
GO:0007584	4,6	response to nutrient	30	0.002	2	0.0213	0.0148348	10.7	E	Nanog,Pou5f1
GO:0048863	5	stem cell differentiation	30	0.002	2	0.0213	0.0148348	10.7	E	Nanog,Pou5f1
GO:0065007	2	biological regulation	6588	0.4494	51	0.5426	0.015919	1.21	E	Rapgef3,Prdm4,Bhlha15,Crh,Olfr460,Klf2,Atf1,Wfikkn1,Sall1,Atox1,Zfand6,Map4k4,Nanog,Eri1,Camta1,Ccrl2,Klf7,Garnl1,Arl2,Nr5a2,Olfr1214,Wnt9b,Myb,Olfr250,Nhlh1,Olfr741,Stub1,Psg18,Olfr710,Trpv1,Cd19,Pikfyve,Grm6,Setd7,Ing2,Il7r,Dll3,Nrl,Spock3,Olfr1466,Olfr39,Gh,Pou5f1,Apoa1,Taf1a,Vsig4,Klf5,Olfr954,Hgf,Itgb1bp2,Gpr85
GO:0044260	4	cellular macromolecule metabolic process	4788	0.3266	39	0.4149	0.0166763	1.27	E	Mrm1,Rapgef3,Galnt7,Prdm4,Bhlha15,Zfp300,Klf2,Atf1,Wfikkn1,Zfp114,Sall1,Map4k4,Nanog,Mast1,Eri1,Camta1,Klf7,Garnl1,Nr5a2,Myb,2310061F22Rik,Nhlh1,Stub1,Senp7,Pikfyve,Setd7,Ing2,Nrl,Rffl,Spock3,C130090K23Rik,Pou5f1,Apoa1,Taf1a,Phlda1,Klf5,Zfp568,Hgf,Zfp764
GO:0044249	4	cellular biosynthetic process	3325	0.2268	29	0.3085	0.0167226	1.36	E	Galnt7,Prdm4,Bhlha15,Crh,Zfp300,Klf2,Atf1,Zfp114,Sall1,Nanog,Camta1,Klf7,Garnl1,Nr5a2,Myb,Cept1,Nhlh1,Stub1,Setd7,Ing2,Nrl,C130090K23Rik,Pou5f1,Apoa1,Taf1a,Phlda1,Klf5,Zfp568,Zfp764
GO:0042446	6,4	hormone biosynthetic process	33	0.0023	2	0.0213	0.0176688	9.26	E	Crh,Psg18
GO:0034960	5	cellular biopolymer metabolic process	4682	0.3194	38	0.4043	0.0186123	1.27	E	Mrm1,Rapgef3,Galnt7,Prdm4,Bhlha15,Zfp300,Klf2,Atf1,Wfikkn1,Zfp114,Sall1,Map4k4,Nanog,Mast1,Eri1,Camta1,Klf7,Garnl1,Nr5a2,Myb,2310061F22Rik,Nhlh1,Stub1,Senp7,Pikfyve,Setd7,Ing2,Nrl,Rffl,Spock3,C130090K23Rik,Pou5f1,Apoa1,Taf1a,Klf5,Zfp568,Hgf,Zfp764
GO:0001707	5,7,8,9,6	mesoderm formation	34	0.0023	2	0.0213	0.018655	9.26	E	Nanog,Pou5f1
GO:0048012	9,8	hepatocyte growth factor receptor signaling pathway	3	0.0002	1	0.0106	0.018994	53	E	Hgf
GO:0050968	9,8,6	detection of chemical stimulus involved in sensory perception of pain	3	0.0002	1	0.0106	0.018994	53	E	Trpv1
GO:0031943	8,7,6,5	regulation of glucocorticoid metabolic process	3	0.0002	1	0.0106	0.018994	53	E	Stub1
GO:0050955	8	thermoception	3	0.0002	1	0.0106	0.018994	53	E	Trpv1
GO:0051450	4	myoblast proliferation	3	0.0002	1	0.0106	0.018994	53	E	Hgf
GO:0060083	7,8,6,9	smooth muscle contraction involved in micturition	3	0.0002	1	0.0106	0.018994	53	E	Trpv1
GO:0042659	7,6,5	regulation of cell fate specification	3	0.0002	1	0.0106	0.018994	53	E	Nanog
GO:0009268	4	response to pH	3	0.0002	1	0.0106	0.018994	53	E	Trpv1
GO:0042637	10,9,11,8,5,6,7	catagen	3	0.0002	1	0.0106	0.018994	53	E	Trpv1
GO:0007468	7,10,11,8,6	regulation of rhodopsin gene expression	3	0.0002	1	0.0106	0.018994	53	E	Nrl
GO:0032703	7,5,6	negative regulation of interleukin-2 production	3	0.0002	1	0.0106	0.018994	53	E	Vsig4
GO:0030718	8,7,6,4	germ-line stem cell maintenance	3	0.0002	1	0.0106	0.018994	53	E	Pou5f1
GO:0046487	5,7	glyoxylate metabolic process	3	0.0002	1	0.0106	0.018994	53	E	Idh1
GO:0001915	7,8,10,11,12,9,5,6	negative regulation of T cell mediated cytotoxicity	3	0.0002	1	0.0106	0.018994	53	E	Il7r
GO:0031398	9,10,11,12,7,8	positive regulation of protein ubiquitination	3	0.0002	1	0.0106	0.018994	53	E	Stub1
GO:0006828	8,9	manganese ion transport	3	0.0002	1	0.0106	0.018994	53	E	Trpm2
GO:0010454	7,6,5	negative regulation of cell fate commitment	3	0.0002	1	0.0106	0.018994	53	E	Nanog
GO:0048332	7,6,8,5	mesoderm morphogenesis	35	0.0024	2	0.0213	0.0196611	8.88	E	Nanog,Pou5f1
GO:0010467	4	gene expression	2959	0.2019	26	0.2766	0.0202355	1.37	E	Mrm1,Prdm4,Bhlha15,Zfp300,Klf2,Atf1,Zfp114,Sall1,Nanog,Eri1,Camta1,Klf7,Garnl1,Nr5a2,Myb,2310061F22Rik,Nhlh1,Stub1,Setd7,Ing2,Nrl,Pou5f1,Taf1a,Klf5,Zfp568,Zfp764
GO:0009117	7	nucleotide metabolic process	264	0.018	5	0.0532	0.0203888	2.96	E	Adsl,Nme7,Atp8a2,Atp5c1,Atp1b4
GO:0006753	6	nucleoside phosphate metabolic process	264	0.018	5	0.0532	0.0203888	2.96	E	Adsl,Nme7,Atp8a2,Atp5c1,Atp1b4
GO:0045449	7,8,6	regulation of transcription	1847	0.126	18	0.1915	0.0205578	1.52	E	Prdm4,Bhlha15,Klf2,Atf1,Sall1,Nanog,Camta1,Klf7,Garnl1,Nr5a2,Myb,Nhlh1,Setd7,Ing2,Nrl,Pou5f1,Taf1a,Klf5
GO:0050789	3,2	regulation of biological process	6253	0.4266	48	0.5106	0.0213357	1.2	E	Rapgef3,Prdm4,Bhlha15,Olfr460,Klf2,Atf1,Wfikkn1,Sall1,Zfand6,Map4k4,Nanog,Eri1,Camta1,Ccrl2,Klf7,Garnl1,Arl2,Nr5a2,Olfr1214,Wnt9b,Myb,Olfr250,Nhlh1,Olfr741,Stub1,Olfr710,Trpv1,Cd19,Pikfyve,Grm6,Setd7,Ing2,Il7r,Dll3,Nrl,Spock3,Olfr1466,Olfr39,Gh,Pou5f1,Apoa1,Taf1a,Vsig4,Klf5,Olfr954,Hgf,Itgb1bp2,Gpr85
GO:0001704	4,6,7,5	formation of primary germ layer	38	0.0026	2	0.0213	0.0227942	8.19	E	Nanog,Pou5f1
GO:0010468	6,5	regulation of gene expression	2019	0.1377	19	0.2021	0.023379	1.47	E	Prdm4,Bhlha15,Klf2,Atf1,Sall1,Nanog,Eri1,Camta1,Klf7,Garnl1,Nr5a2,Myb,Nhlh1,Setd7,Ing2,Nrl,Pou5f1,Taf1a,Klf5
GO:0050794	4,3	regulation of cellular process	6001	0.4094	46	0.4894	0.0240112	1.2	E	Rapgef3,Prdm4,Bhlha15,Olfr460,Klf2,Atf1,Wfikkn1,Sall1,Zfand6,Map4k4,Nanog,Camta1,Ccrl2,Klf7,Garnl1,Arl2,Nr5a2,Olfr1214,Wnt9b,Myb,Olfr250,Nhlh1,Olfr741,Stub1,Olfr710,Cd19,Pikfyve,Grm6,Setd7,Ing2,Il7r,Dll3,Nrl,Spock3,Olfr1466,Olfr39,Gh,Pou5f1,Apoa1,Taf1a,Vsig4,Klf5,Olfr954,Hgf,Itgb1bp2,Gpr85
GO:0055086	5	nucleobase, nucleoside and nucleotide metabolic process	278	0.019	5	0.0532	0.0242498	2.8	E	Adsl,Nme7,Atp8a2,Atp5c1,Atp1b4
GO:0032374	8,7	regulation of cholesterol transport	4	0.0003	1	0.0106	0.0251646	35.3	E	Apoa1
GO:0032371	7,6	regulation of sterol transport	4	0.0003	1	0.0106	0.0251646	35.3	E	Apoa1
GO:0030033	5	microvillus assembly	4	0.0003	1	0.0106	0.0251646	35.3	E	Klf5
GO:0044246	5,4	regulation of multicellular organismal metabolic process	4	0.0003	1	0.0106	0.0251646	35.3	E	Trpv1
GO:0032436	8,9,10,12,13,11,6,7	positive regulation of proteasomal ubiquitin-dependent protein catabolic process	4	0.0003	1	0.0106	0.0251646	35.3	E	Stub1
GO:0032368	6,5	regulation of lipid transport	4	0.0003	1	0.0106	0.0251646	35.3	E	Apoa1
GO:0007386	7,6	compartment specification	4	0.0003	1	0.0106	0.0251646	35.3	E	Dll3
GO:0044253	6,4,5	positive regulation of multicellular organismal metabolic process	4	0.0003	1	0.0106	0.0251646	35.3	E	Trpv1
GO:0010453	6,5	regulation of cell fate commitment	4	0.0003	1	0.0106	0.0251646	35.3	E	Nanog
GO:0030300	9,7,8,6	regulation of intestinal cholesterol absorption	4	0.0003	1	0.0106	0.0251646	35.3	E	Apoa1
GO:0001660	7,5,8	fever	4	0.0003	1	0.0106	0.0251646	35.3	E	Trpv1
GO:0002024	7,6,5,4	diet induced thermogenesis	4	0.0003	1	0.0106	0.0251646	35.3	E	Trpv1
GO:0032528	4	microvillus organization	4	0.0003	1	0.0106	0.0251646	35.3	E	Klf5
GO:0033089	11,9,10,8,7,12,13	positive regulation of T cell differentiation in the thymus	4	0.0003	1	0.0106	0.0251646	35.3	E	Il7r
GO:0006355	8,7,9,6	regulation of transcription, DNA-dependent	1766	0.1205	17	0.1809	0.0253016	1.5	E	Prdm4,Bhlha15,Klf2,Atf1,Sall1,Nanog,Camta1,Klf7,Nr5a2,Myb,Nhlh1,Setd7,Ing2,Nrl,Pou5f1,Taf1a,Klf5
GO:0031326	6,5	regulation of cellular biosynthetic process	2058	0.1404	19	0.2021	0.0266961	1.44	E	Prdm4,Bhlha15,Klf2,Atf1,Sall1,Nanog,Camta1,Klf7,Garnl1,Nr5a2,Myb,Nhlh1,Stub1,Setd7,Ing2,Nrl,Pou5f1,Taf1a,Klf5
GO:0006351	8,6,7	transcription, DNA-dependent	1781	0.1215	17	0.1809	0.0267198	1.49	E	Prdm4,Bhlha15,Klf2,Atf1,Sall1,Nanog,Camta1,Klf7,Nr5a2,Myb,Nhlh1,Setd7,Ing2,Nrl,Pou5f1,Taf1a,Klf5
GO:0051252	7,6,5	regulation of RNA metabolic process	1782	0.1216	17	0.1809	0.0268159	1.49	E	Prdm4,Bhlha15,Klf2,Atf1,Sall1,Nanog,Camta1,Klf7,Nr5a2,Myb,Nhlh1,Setd7,Ing2,Nrl,Pou5f1,Taf1a,Klf5
GO:0009889	5,4	regulation of biosynthetic process	2062	0.1407	19	0.2021	0.0270502	1.44	E	Prdm4,Bhlha15,Klf2,Atf1,Sall1,Nanog,Camta1,Klf7,Garnl1,Nr5a2,Myb,Nhlh1,Stub1,Setd7,Ing2,Nrl,Pou5f1,Taf1a,Klf5
GO:0032774	5,7,6	RNA biosynthetic process	1785	0.1218	17	0.1809	0.0271052	1.49	E	Prdm4,Bhlha15,Klf2,Atf1,Sall1,Nanog,Camta1,Klf7,Nr5a2,Myb,Nhlh1,Setd7,Ing2,Nrl,Pou5f1,Taf1a,Klf5
GO:0042176	6,7,5	regulation of protein catabolic process	42	0.0029	2	0.0213	0.027221	7.34	E	Wfikkn1,Stub1
GO:0016070	6,5	RNA metabolic process	2221	0.1515	20	0.2128	0.0286695	1.4	E	Mrm1,Prdm4,Bhlha15,Klf2,Atf1,Sall1,Nanog,Eri1,Camta1,Klf7,Nr5a2,Myb,2310061F22Rik,Nhlh1,Setd7,Ing2,Nrl,Pou5f1,Taf1a,Klf5
GO:0019219	6,5	regulation of nucleobase, nucleoside, nucleotide and nucleic acid metabolic process	1948	0.1329	18	0.1915	0.0294478	1.44	E	Prdm4,Bhlha15,Klf2,Atf1,Sall1,Nanog,Camta1,Klf7,Garnl1,Nr5a2,Myb,Nhlh1,Setd7,Ing2,Nrl,Pou5f1,Taf1a,Klf5
GO:0009987	2	cellular process	11167	0.7618	78	0.8298	0.029781	1.09	E	Mrm1,Rapgef3,Galnt7,Prdm4,Bhlha15,Crh,Zfp300,Olfr460,Klf2,Fuca1,Atf1,Wfikkn1,Ep400,Zfp114,Sall1,Atox1,Zfand6,Msln,Map4k4,Nanog,Adsl,Nme7,Mast1,Eri1,Camta1,Ccrl2,Klf7,Garnl1,Arl2,Dnajc19,Acads,Nr5a2,Olfr1214,Wnt9b,Myb,Cept1,Olfr250,Mtmr11,2310061F22Rik,Nhlh1,Olfr741,Stub1,Psg18,Atp8a2,Senp7,Olfr710,Cd19,Pikfyve,Grm6,Setd7,Ing2,Atp5c1,Il7r,Idh1,Dll3,Nrl,Rffl,Spock3,Olfr1466,C130090K23Rik,Kif9,Olfr3…
GO:0014848	7	urinary tract smooth muscle contraction	5	0.0003	1	0.0106	0.0312561	35.3	E	Trpv1
GO:0007030	4	Golgi organization	5	0.0003	1	0.0106	0.0312561	35.3	E	Bhlha15
GO:0002710	9,10,7,8	negative regulation of T cell mediated immunity	5	0.0003	1	0.0106	0.0312561	35.3	E	Il7r
GO:0044058	6,5	regulation of digestive system process	5	0.0003	1	0.0106	0.0312561	35.3	E	Apoa1
GO:0006704	8,7,6,5	glucocorticoid biosynthetic process	5	0.0003	1	0.0106	0.0312561	35.3	E	Crh
GO:0046548	11,8,12,9,10	retinal rod cell development	5	0.0003	1	0.0106	0.0312561	35.3	E	Nrl
GO:0014832	8	urinary bladder smooth muscle contraction	5	0.0003	1	0.0106	0.0312561	35.3	E	Trpv1
GO:0060638	5	mesenchymal-epithelial cell signaling	5	0.0003	1	0.0106	0.0312561	35.3	E	Hgf
GO:0060665	8,7,6,9,10,11	regulation of branching involved in salivary gland morphogenesis by mesenchymal-epithelial signaling	5	0.0003	1	0.0106	0.0312561	35.3	E	Hgf
GO:0010556	6,5	regulation of macromolecule biosynthetic process	1979	0.135	18	0.1915	0.0325221	1.42	E	Prdm4,Bhlha15,Klf2,Atf1,Sall1,Nanog,Camta1,Klf7,Garnl1,Nr5a2,Myb,Nhlh1,Setd7,Ing2,Nrl,Pou5f1,Taf1a,Klf5
GO:0034961	6	cellular biopolymer biosynthetic process	2575	0.1757	22	0.234	0.0346527	1.33	E	Prdm4,Bhlha15,Zfp300,Klf2,Atf1,Zfp114,Sall1,Nanog,Camta1,Klf7,Garnl1,Nr5a2,Myb,Nhlh1,Setd7,Ing2,Nrl,Pou5f1,Taf1a,Klf5,Zfp568,Zfp764
GO:0043284	5	biopolymer biosynthetic process	2576	0.1757	22	0.234	0.0347429	1.33	E	Prdm4,Bhlha15,Zfp300,Klf2,Atf1,Zfp114,Sall1,Nanog,Camta1,Klf7,Garnl1,Nr5a2,Myb,Nhlh1,Setd7,Ing2,Nrl,Pou5f1,Taf1a,Klf5,Zfp568,Zfp764
GO:0065008	3	regulation of biological quality	1045	0.0713	11	0.117	0.035848	1.64	E	Bhlha15,Crh,Atox1,Nanog,Nr5a2,Stub1,Psg18,Trpv1,Il7r,Pou5f1,Apoa1
GO:0043283	4	biopolymer metabolic process	5146	0.351	39	0.4149	0.0365798	1.18	E	Mrm1,Rapgef3,Galnt7,Prdm4,Bhlha15,Zfp300,Klf2,Atf1,Wfikkn1,Zfp114,Sall1,Map4k4,Nanog,Furin,Mast1,Eri1,Camta1,Klf7,Garnl1,Nr5a2,Myb,2310061F22Rik,Nhlh1,Stub1,Senp7,Pikfyve,Setd7,Ing2,Nrl,Rffl,Spock3,C130090K23Rik,Pou5f1,Apoa1,Taf1a,Klf5,Zfp568,Hgf,Zfp764
GO:0017158	7,8,6,9	regulation of calcium ion-dependent exocytosis	6	0.0004	1	0.0106	0.0372693	26.5	E	Pou5f1
GO:0032350	6,5,4	regulation of hormone metabolic process	6	0.0004	1	0.0106	0.0372693	26.5	E	Stub1
GO:0033344	7,8	cholesterol efflux	6	0.0004	1	0.0106	0.0372693	26.5	E	Apoa1
GO:0006004	7,8	fucose metabolic process	6	0.0004	1	0.0106	0.0372693	26.5	E	Fuca1
GO:0044241	4	lipid digestion	6	0.0004	1	0.0106	0.0372693	26.5	E	Apoa1
GO:0030299	7,8,6,5	intestinal cholesterol absorption	6	0.0004	1	0.0106	0.0372693	26.5	E	Apoa1
GO:0060073	6,7,5	micturition	6	0.0004	1	0.0106	0.0372693	26.5	E	Trpv1
GO:0045931	7,5,6	positive regulation of mitotic cell cycle	6	0.0004	1	0.0106	0.0372693	26.5	E	Nanog
GO:0043170	3	macromolecule metabolic process	5310	0.3622	40	0.4255	0.0373183	1.17	E	Mrm1,Rapgef3,Galnt7,Prdm4,Bhlha15,Zfp300,Klf2,Atf1,Wfikkn1,Zfp114,Sall1,Map4k4,Nanog,Furin,Mast1,Eri1,Camta1,Klf7,Garnl1,Nr5a2,Myb,2310061F22Rik,Nhlh1,Stub1,Senp7,Pikfyve,Setd7,Ing2,Nrl,Rffl,Spock3,C130090K23Rik,Pou5f1,Apoa1,Taf1a,Phlda1,Klf5,Zfp568,Hgf,Zfp764
GO:0015992	5,7,6,8	proton transport	51	0.0035	2	0.0213	0.0380825	6.09	E	Atp5c1,Atp1b4
GO:0006818	4,5	hydrogen transport	51	0.0035	2	0.0213	0.0380825	6.09	E	Atp5c1,Atp1b4
GO:0048522	5,3,4	positive regulation of cellular process	1069	0.0729	11	0.117	0.0397798	1.6	E	Bhlha15,Klf2,Nanog,Klf7,Nr5a2,Stub1,Ing2,Il7r,Nrl,Pou5f1,Klf5
GO:0006811	4,5	ion transport	682	0.0465	8	0.0851	0.0404295	1.83	E	Bhlha15,Atox1,Accn2,Myb,Trpv1,Atp5c1,Atp1b4,Trpm2
GO:0031399	7,8,6	regulation of protein modification process	129	0.0088	3	0.0319	0.0405821	3.63	E	Rapgef3,Stub1,Apoa1
GO:0030384	7,8	phosphoinositide metabolic process	53	0.0036	2	0.0213	0.0406422	5.92	E	Pikfyve,C130090K23Rik
GO:0006979	4	response to oxidative stress	54	0.0037	2	0.0213	0.0419395	5.76	E	Idh1,Trpm2
GO:0042158	6	lipoprotein biosynthetic process	54	0.0037	2	0.0213	0.0419395	5.76	E	C130090K23Rik,Apoa1
GO:0006814	7,8	sodium ion transport	132	0.009	3	0.0319	0.0426907	3.54	E	Accn2,Atp1b4,Trpm2
GO:0042592	4	homeostatic process	568	0.0387	7	0.0745	0.0429349	1.93	E	Bhlha15,Atox1,Nanog,Nr5a2,Trpv1,Il7r,Pou5f1
GO:0050951	7	sensory perception of temperature stimulus	7	0.0005	1	0.0106	0.0432049	21.2	E	Trpv1
GO:0031649	6,4	heat generation	7	0.0005	1	0.0106	0.0432049	21.2	E	Trpv1
GO:0032434	7,8,9,12,11,10,6	regulation of proteasomal ubiquitin-dependent protein catabolic process	7	0.0005	1	0.0106	0.0432049	21.2	E	Stub1
GO:0043534	7,8,6	blood vessel endothelial cell migration	7	0.0005	1	0.0106	0.0432049	21.2	E	Apoa1
GO:0009894	5,4	regulation of catabolic process	55	0.0038	2	0.0213	0.043248	5.61	E	Wfikkn1,Stub1
GO:0046036	11	CTP metabolic process	8	0.0005	1	0.0106	0.0490637	21.2	E	Nme7
GO:0046051	11	UTP metabolic process	8	0.0005	1	0.0106	0.0490637	21.2	E	Nme7
GO:0009209	11	pyrimidine ribonucleoside triphosphate biosynthetic process	8	0.0005	1	0.0106	0.0490637	21.2	E	Nme7
GO:0031396	8,9,10,11,7	regulation of protein ubiquitination	8	0.0005	1	0.0106	0.0490637	21.2	E	Stub1
GO:0006228	12	UTP biosynthetic process	8	0.0005	1	0.0106	0.0490637	21.2	E	Nme7
GO:0009208	10	pyrimidine ribonucleoside triphosphate metabolic process	8	0.0005	1	0.0106	0.0490637	21.2	E	Nme7
GO:0031342	5,3,4	negative regulation of cell killing	8	0.0005	1	0.0106	0.0490637	21.2	E	Il7r
GO:0006241	12	CTP biosynthetic process	8	0.0005	1	0.0106	0.0490637	21.2	E	Nme7
GO:0032094	6	response to food	8	0.0005	1	0.0106	0.0490637	21.2	E	Gh
GO:0001911	6,7,8,4,5	negative regulation of leukocyte mediated cytotoxicity	8	0.0005	1	0.0106	0.0490637	21.2	E	Il7r
GO:0019800	8,10,9,7	peptide cross-linking via chondroitin 4-sulfate glycosaminoglycan	8	0.0005	1	0.0106	0.0490637	21.2	E	Spock3
GO:0000041	7,8	transition metal ion transport	62	0.0042	2	0.0213	0.0526884	5.07	E	Atox1,Trpm2
GO:0001708	6,5,4	cell fate specification	62	0.0042	2	0.0213	0.0526884	5.07	E	Sall1,Nanog
GO:0032787	6	monocarboxylic acid metabolic process	248	0.0169	4	0.0426	0.0535757	2.52	E	Acads,Nr5a2,Idh1,Ankrd23
GO:0045893	9,8,10,7,6	positive regulation of transcription, DNA-dependent	361	0.0246	5	0.0532	0.0538555	2.16	E	Bhlha15,Klf7,Nr5a2,Nrl,Pou5f1
GO:0051254	8,7,6,5	positive regulation of RNA metabolic process	362	0.0247	5	0.0532	0.0542699	2.15	E	Bhlha15,Klf7,Nr5a2,Nrl,Pou5f1
GO:0009147	9	pyrimidine nucleoside triphosphate metabolic process	9	0.0006	1	0.0106	0.0548462	17.7	E	Nme7
GO:0045862	8,9,6,7	positive regulation of proteolysis	9	0.0006	1	0.0106	0.0548462	17.7	E	Stub1
GO:0031102	4,5,6	neuron projection regeneration	9	0.0006	1	0.0106	0.0548462	17.7	E	Apoa1
GO:0006360	9,7,8	transcription from RNA polymerase I promoter	9	0.0006	1	0.0106	0.0548462	17.7	E	Taf1a
GO:0060693	7,6,8,9,10,5	regulation of branching involved in salivary gland morphogenesis	9	0.0006	1	0.0106	0.0548462	17.7	E	Hgf
GO:0031103	7,9,8,5,12,10,13,6,11	axon regeneration	9	0.0006	1	0.0106	0.0548462	17.7	E	Apoa1
GO:0006183	12	GTP biosynthetic process	9	0.0006	1	0.0106	0.0548462	17.7	E	Nme7
GO:0048266	5,4,6	behavioral response to pain	9	0.0006	1	0.0106	0.0548462	17.7	E	Trpv1
GO:0046039	11	GTP metabolic process	9	0.0006	1	0.0106	0.0548462	17.7	E	Nme7
GO:0033143	7,9,6,8	regulation of steroid hormone receptor signaling pathway	9	0.0006	1	0.0106	0.0548462	17.7	E	Gh
GO:0035270	5	endocrine system development	65	0.0044	2	0.0213	0.0568655	4.84	E	Crh,Apoa1
GO:0042157	5	lipoprotein metabolic process	66	0.0045	2	0.0213	0.0582729	4.73	E	C130090K23Rik,Apoa1
GO:0046488	8,9	phosphatidylinositol metabolic process	10	0.0007	1	0.0106	0.0605534	15.1	E	Pikfyve
GO:0006878	10,8	cellular copper ion homeostasis	10	0.0007	1	0.0106	0.0605534	15.1	E	Atox1
GO:0009220	10	pyrimidine ribonucleotide biosynthetic process	10	0.0007	1	0.0106	0.0605534	15.1	E	Nme7
GO:0017145	4	stem cell division	10	0.0007	1	0.0106	0.0605534	15.1	E	Nanog
GO:0009218	9	pyrimidine ribonucleotide metabolic process	10	0.0007	1	0.0106	0.0605534	15.1	E	Nme7
GO:0045861	8,9,6,7	negative regulation of proteolysis	10	0.0007	1	0.0106	0.0605534	15.1	E	Wfikkn1
GO:0006081	4	cellular aldehyde metabolic process	10	0.0007	1	0.0106	0.0605534	15.1	E	Idh1
GO:0002683	5,3,4	negative regulation of immune system process	68	0.0046	2	0.0213	0.0611082	4.63	E	Il7r,Vsig4
GO:0006650	6,7	glycerophospholipid metabolic process	69	0.0047	2	0.0213	0.0625355	4.53	E	Pikfyve,C130090K23Rik
GO:0007165	5,4	signal transduction	3499	0.2387	26	0.2766	0.0640776	1.16	E	Rapgef3,Bhlha15,Olfr460,Zfand6,Map4k4,Nanog,Ccrl2,Garnl1,Arl2,Olfr1214,Wnt9b,Olfr250,Olfr741,Olfr710,Cd19,Pikfyve,Grm6,Dll3,Spock3,Olfr1466,Olfr39,Gh,Olfr954,Hgf,Itgb1bp2,Gpr85
GO:0001935	4	endothelial cell proliferation	11	0.0008	1	0.0106	0.0661859	13.3	E	Apoa1
GO:0031331	7,5,6	positive regulation of cellular catabolic process	11	0.0008	1	0.0106	0.0661859	13.3	E	Stub1
GO:0043542	6,7,5	endothelial cell migration	11	0.0008	1	0.0106	0.0661859	13.3	E	Apoa1
GO:0030204	7,9,8,6	chondroitin sulfate metabolic process	11	0.0008	1	0.0106	0.0661859	13.3	E	Spock3
GO:0055070	9	copper ion homeostasis	11	0.0008	1	0.0106	0.0661859	13.3	E	Atox1
GO:0033081	10,8,9,7,11,12,6	regulation of T cell differentiation in the thymus	11	0.0008	1	0.0106	0.0661859	13.3	E	Il7r
GO:0006790	4	sulfur metabolic process	72	0.0049	2	0.0213	0.0668524	4.35	E	Idh1,Spock3
GO:0040014	5,4	regulation of multicellular organism growth	72	0.0049	2	0.0213	0.0668524	4.35	E	Trpv1,Gh
GO:0008610	4,5	lipid biosynthetic process	276	0.0188	4	0.0426	0.0691225	2.27	E	Crh,Cept1,C130090K23Rik,Apoa1
GO:0005975	4	carbohydrate metabolic process	402	0.0274	5	0.0532	0.0715685	1.94	E	Galnt7,Fuca1,Idh1,5133401N09Rik,Spock3
GO:0008206	6,7	bile acid metabolic process	12	0.0008	1	0.0106	0.0717444	13.3	E	Nr5a2
GO:0001101	4	response to acid	12	0.0008	1	0.0106	0.0717444	13.3	E	Accn2
GO:0002021	6,5,3	response to dietary excess	12	0.0008	1	0.0106	0.0717444	13.3	E	Trpv1
GO:0001914	11,6,9,8,10,5,7	regulation of T cell mediated cytotoxicity	12	0.0008	1	0.0106	0.0717444	13.3	E	Il7r
GO:0030514	9,10,11,12,8,7	negative regulation of BMP signaling pathway	12	0.0008	1	0.0106	0.0717444	13.3	E	Nanog
GO:0050892	5	intestinal absorption	12	0.0008	1	0.0106	0.0717444	13.3	E	Apoa1
GO:0050853	11,10,9,7	B cell receptor signaling pathway	12	0.0008	1	0.0106	0.0717444	13.3	E	Cd19
GO:0002823	8,6,7	negative regulation of adaptive immune response based on somatic recombination of immune receptors built from immunoglobulin superfamily domains	12	0.0008	1	0.0106	0.0717444	13.3	E	Il7r
GO:0002820	7,5,6	negative regulation of adaptive immune response	12	0.0008	1	0.0106	0.0717444	13.3	E	Il7r
GO:0048678	5	response to axon injury	12	0.0008	1	0.0106	0.0717444	13.3	E	Apoa1
GO:0006694	6,5,7	steroid biosynthetic process	77	0.0053	2	0.0213	0.0741464	4.02	E	Crh,Apoa1
GO:0007154	3	cell communication	3785	0.2582	27	0.2872	0.0742026	1.11	E	Rapgef3,Bhlha15,Olfr460,Sall1,Zfand6,Map4k4,Nanog,Ccrl2,Garnl1,Arl2,Olfr1214,Wnt9b,Olfr250,Olfr741,Olfr710,Cd19,Pikfyve,Grm6,Dll3,Spock3,Olfr1466,Olfr39,Gh,Olfr954,Hgf,Itgb1bp2,Gpr85
GO:0007369	6,5	gastrulation	78	0.0053	2	0.0213	0.0756175	4.02	E	Nanog,Pou5f1
GO:0008654	5,6,7	phospholipid biosynthetic process	78	0.0053	2	0.0213	0.0756175	4.02	E	Cept1,C130090K23Rik
GO:0002704	7,8,5,6	negative regulation of leukocyte mediated immunity	13	0.0009	1	0.0106	0.0772296	11.8	E	Il7r
GO:0006825	8,9	copper ion transport	13	0.0009	1	0.0106	0.0772296	11.8	E	Atox1
GO:0002707	8,9,6,7	negative regulation of lymphocyte mediated immunity	13	0.0009	1	0.0106	0.0772296	11.8	E	Il7r
GO:0001913	10,4,8,9,5,7,6	T cell mediated cytotoxicity	13	0.0009	1	0.0106	0.0772296	11.8	E	Il7r
GO:0050654	6,8,5,7	chondroitin sulfate proteoglycan metabolic process	13	0.0009	1	0.0106	0.0772296	11.8	E	Spock3
GO:0032268	6,7,5	regulation of cellular protein metabolic process	291	0.0199	4	0.0426	0.0778278	2.14	E	Rapgef3,Wfikkn1,Stub1,Apoa1
GO:0042221	3	response to chemical stimulus	695	0.0474	7	0.0745	0.0805538	1.57	E	Nanog,Accn2,Trpv1,Idh1,Gh,Pou5f1,Trpm2
GO:0015672	6,7	monovalent inorganic cation transport	297	0.0203	4	0.0426	0.0813569	2.1	E	Accn2,Atp5c1,Atp1b4,Trpm2
GO:0048732	5,6	gland development	182	0.0124	3	0.0319	0.0822021	2.57	E	Crh,Apoa1,Hgf
GO:0048566	6,7,5	embryonic gut development	14	0.001	1	0.0106	0.0826422	10.6	E	Myb
GO:0048339	7,8,6	paraxial mesoderm development	14	0.001	1	0.0106	0.0826422	10.6	E	Dll3
GO:0018149	9,8	peptide cross-linking	14	0.001	1	0.0106	0.0826422	10.6	E	Spock3
GO:0051346	6	negative regulation of hydrolase activity	14	0.001	1	0.0106	0.0826422	10.6	E	Apoa1
GO:0000209	10,11,9	protein polyubiquitination	14	0.001	1	0.0106	0.0826422	10.6	E	Stub1
GO:0006493	8,6,9,7	protein amino acid O-linked glycosylation	14	0.001	1	0.0106	0.0826422	10.6	E	Galnt7
GO:0017156	7,5,6,8	calcium ion-dependent exocytosis	14	0.001	1	0.0106	0.0826422	10.6	E	Pou5f1
GO:0042177	7,8,5,6	negative regulation of protein catabolic process	14	0.001	1	0.0106	0.0826422	10.6	E	Wfikkn1
GO:0009605	3	response to external stimulus	565	0.0385	6	0.0638	0.0839929	1.66	E	Crh,Nanog,Trpv1,Gh,Pou5f1,Apoa1
GO:0007166	6,5	cell surface receptor linked signal transduction	2452	0.1673	18	0.1915	0.0861893	1.14	E	Bhlha15,Olfr460,Nanog,Ccrl2,Olfr1214,Wnt9b,Olfr250,Olfr741,Olfr710,Cd19,Grm6,Dll3,Olfr1466,Olfr39,Olfr954,Hgf,Itgb1bp2,Gpr85
GO:0048513	4,5	organ development	1641	0.1119	13	0.1383	0.0871638	1.24	E	Crh,Sall1,Nanog,Wnt9b,Myb,Trpv1,Il7r,Dll3,Nrl,Pou5f1,Apoa1,Klf5,Hgf
GO:0044262	4,5	cellular carbohydrate metabolic process	308	0.021	4	0.0426	0.087871	2.03	E	Galnt7,Fuca1,Idh1,Spock3
GO:0048820	9,8,10,7,4,6	hair follicle maturation	15	0.001	1	0.0106	0.0879829	10.6	E	Trpv1
GO:0001829	5,7,6,9,10	trophectodermal cell differentiation	16	0.0011	1	0.0106	0.0932524	9.64	E	Pou5f1
GO:0002698	6,7,4,5	negative regulation of immune effector process	16	0.0011	1	0.0106	0.0932524	9.64	E	Il7r
GO:0010876	4	lipid localization	16	0.0011	1	0.0106	0.0932524	9.64	E	Apoa1
GO:0001659	5,3	temperature homeostasis	16	0.0011	1	0.0106	0.0932524	9.64	E	Trpv1
GO:0019915	5	lipid storage	16	0.0011	1	0.0106	0.0932524	9.64	E	Apoa1
GO:0040008	4,3	regulation of growth	196	0.0134	3	0.0319	0.0941014	2.38	E	Trpv1,Ing2,Gh
GO:0045944	10,9,11,8,7	positive regulation of transcription from RNA polymerase II promoter	324	0.0221	4	0.0426	0.0973881	1.93	E	Bhlha15,Nr5a2,Nrl,Pou5f1
GO:0019218	7,6	regulation of steroid metabolic process	17	0.0012	1	0.0106	0.0984514	8.83	E	Stub1
GO:0045732	7,8,5,6	positive regulation of protein catabolic process	17	0.0012	1	0.0106	0.0984514	8.83	E	Stub1
GO:0009101	6	glycoprotein biosynthetic process	94	0.0064	2	0.0213	0.0994587	3.33	E	Galnt7,Phlda1
GO:0006810	3,4	transport	2263	0.1544	16	0.1702	0.100026	1.1	E	Bhlha15,Atox1,Accn2,Dnajc19,Myb,Atp8a2,Trpv1,Pitpnm1,Atp5c1,Rffl,Gh,Pou5f1,Apoa1,Pitpnm3,Atp1b4,Trpm2
GO:0051234	2,3	establishment of localization	2276	0.1553	16	0.1702	0.101017	1.1	E	Bhlha15,Atox1,Accn2,Dnajc19,Myb,Atp8a2,Trpv1,Pitpnm1,Atp5c1,Rffl,Gh,Pou5f1,Apoa1,Pitpnm3,Atp1b4,Trpm2
GO:0002709	8,9,7	regulation of T cell mediated immunity	18	0.0012	1	0.0106	0.103581	8.83	E	Il7r
GO:0030510	8,10,11,7,9	regulation of BMP signaling pathway	18	0.0012	1	0.0106	0.103581	8.83	E	Nanog
GO:0008306	8,6	associative learning	18	0.0012	1	0.0106	0.103581	8.83	E	Accn2
GO:0006221	9	pyrimidine nucleotide biosynthetic process	18	0.0012	1	0.0106	0.103581	8.83	E	Nme7
GO:0022600	4	digestive system process	18	0.0012	1	0.0106	0.103581	8.83	E	Apoa1
GO:0031329	6,5	regulation of cellular catabolic process	18	0.0012	1	0.0106	0.103581	8.83	E	Stub1
GO:0031099	5,4	regeneration	18	0.0012	1	0.0106	0.103581	8.83	E	Apoa1
GO:0048813	6,8,7,11,9,12,10,5	dendrite morphogenesis	18	0.0012	1	0.0106	0.103581	8.83	E	Klf7
GO:0048265	4,5	response to pain	18	0.0012	1	0.0106	0.103581	8.83	E	Trpv1
GO:0008283	3	cell proliferation	622	0.0424	6	0.0638	0.104809	1.5	E	Nanog,Nr5a2,Il7r,Apoa1,Vsig4,Hgf
GO:0006869	4,5	lipid transport	98	0.0067	2	0.0213	0.105444	3.18	E	Atp8a2,Apoa1
GO:0021700	3	developmental maturation	98	0.0067	2	0.0213	0.105444	3.18	E	Bhlha15,Trpv1
GO:0040007	2	growth	339	0.0231	4	0.0426	0.106276	1.84	E	Trpv1,Ing2,Il7r,Gh
GO:0048731	4	system development	1989	0.1357	14	0.1489	0.107588	1.1	E	Crh,Sall1,Nanog,Klf7,Wnt9b,Myb,Trpv1,Il7r,Dll3,Nrl,Pou5f1,Apoa1,Klf5,Hgf
GO:0051347	6	positive regulation of transferase activity	100	0.0068	2	0.0213	0.108431	3.13	E	Apoa1,Hgf
GO:0048535	6,7,5	lymph node development	19	0.0013	1	0.0106	0.108641	8.15	E	Il7r
GO:0003014	4	renal system process	19	0.0013	1	0.0106	0.108641	8.15	E	Trpv1
GO:0015914	5,6	phospholipid transport	19	0.0013	1	0.0106	0.108641	8.15	E	Atp8a2
GO:0050907	8,5	detection of chemical stimulus involved in sensory perception	19	0.0013	1	0.0106	0.108641	8.15	E	Trpv1
GO:0030512	8,10,11,7,6,9	negative regulation of transforming growth factor beta receptor signaling pathway	19	0.0013	1	0.0106	0.108641	8.15	E	Nanog
GO:0009895	6,4,5	negative regulation of catabolic process	19	0.0013	1	0.0106	0.108641	8.15	E	Wfikkn1
GO:0032663	6,5	regulation of interleukin-2 production	19	0.0013	1	0.0106	0.108641	8.15	E	Vsig4
GO:0016568	6	chromatin modification	215	0.0147	3	0.0319	0.110312	2.17	E	Ep400,Setd7,Ing2
GO:0000902	4,5,6	cell morphogenesis	346	0.0236	4	0.0426	0.110389	1.81	E	Klf7,Il7r,Apoa1,Hgf
GO:0050863	8,7,6	regulation of T cell activation	102	0.007	2	0.0213	0.111412	3.04	E	Il7r,Vsig4
GO:0051246	6,5	regulation of protein metabolic process	349	0.0238	4	0.0426	0.112142	1.79	E	Rapgef3,Wfikkn1,Stub1,Apoa1
GO:0007242	6,5	intracellular signaling cascade	967	0.066	8	0.0851	0.113058	1.29	E	Rapgef3,Bhlha15,Map4k4,Garnl1,Arl2,Pikfyve,Gh,Hgf
GO:0001818	6,4,5	negative regulation of cytokine production	20	0.0014	1	0.0106	0.113632	7.57	E	Vsig4
GO:0006220	8	pyrimidine nucleotide metabolic process	20	0.0014	1	0.0106	0.113632	7.57	E	Nme7
GO:0007223	8,7	Wnt receptor signaling pathway, calcium modulating pathway	20	0.0014	1	0.0106	0.113632	7.57	E	Wnt9b
GO:0006099	8	tricarboxylic acid cycle	20	0.0014	1	0.0106	0.113632	7.57	E	Idh1
GO:0048856	3	anatomical structure development	2121	0.1447	14	0.1489	0.114465	1.03	E	Crh,Sall1,Nanog,Klf7,Wnt9b,Myb,Trpv1,Il7r,Dll3,Nrl,Pou5f1,Apoa1,Klf5,Hgf
GO:0007267	4	cell-cell signaling	353	0.0241	4	0.0426	0.11447	1.77	E	Bhlha15,Sall1,Wnt9b,Hgf
GO:0035264	3	multicellular organism growth	105	0.0072	2	0.0213	0.115871	2.96	E	Trpv1,Gh
GO:0009100	5	glycoprotein metabolic process	106	0.0072	2	0.0213	0.117352	2.96	E	Galnt7,Phlda1
GO:0030518	8,7	steroid hormone receptor signaling pathway	21	0.0014	1	0.0106	0.118556	7.57	E	Gh
GO:0045787	6,4,5	positive regulation of cell cycle	21	0.0014	1	0.0106	0.118556	7.57	E	Nanog
GO:0001825	4,6,5,8,9	blastocyst formation	21	0.0014	1	0.0106	0.118556	7.57	E	Pou5f1
GO:0042462	10,7,11,8,9	eye photoreceptor cell development	21	0.0014	1	0.0106	0.118556	7.57	E	Nrl
GO:0046356	7	acetyl-CoA catabolic process	21	0.0014	1	0.0106	0.118556	7.57	E	Idh1
GO:0032623	4	interleukin-2 production	21	0.0014	1	0.0106	0.118556	7.57	E	Vsig4
GO:0050890	5	cognition	1539	0.105	11	0.117	0.118789	1.11	E	Olfr460,Accn2,Olfr1214,Olfr250,Olfr741,Olfr710,Trpv1,Grm6,Olfr1466,Olfr39,Olfr954
GO:0046651	6,5	lymphocyte proliferation	107	0.0073	2	0.0213	0.118832	2.92	E	Il7r,Vsig4
GO:0032943	5	mononuclear cell proliferation	107	0.0073	2	0.0213	0.118832	2.92	E	Il7r,Vsig4
GO:0051239	4,3	regulation of multicellular organismal process	666	0.0454	6	0.0638	0.119905	1.41	E	Trpv1,Il7r,Gh,Apoa1,Vsig4,Hgf
GO:0007186	7,6	G-protein coupled receptor protein signaling pathway	1776	0.1212	12	0.1277	0.120593	1.05	E	Bhlha15,Olfr460,Ccrl2,Olfr1214,Olfr250,Olfr741,Olfr710,Grm6,Olfr1466,Olfr39,Olfr954,Gpr85
GO:0009653	4,3	anatomical structure morphogenesis	1186	0.0809	9	0.0957	0.121751	1.18	E	Nanog,Klf7,Wnt9b,Il7r,Nrl,Pou5f1,Apoa1,Klf5,Hgf
GO:0001932	8,9,10,7	regulation of protein amino acid phosphorylation	109	0.0074	2	0.0213	0.121782	2.88	E	Rapgef3,Apoa1
GO:0070661	4	leukocyte proliferation	109	0.0074	2	0.0213	0.121782	2.88	E	Il7r,Vsig4
GO:0006464	7,6	protein modification process	1195	0.0815	9	0.0957	0.123133	1.17	E	Rapgef3,Galnt7,Map4k4,Mast1,Stub1,Spock3,C130090K23Rik,Apoa1,Hgf
GO:0051048	6,7,5,4	negative regulation of secretion	22	0.0015	1	0.0106	0.123412	7.07	E	Pou5f1
GO:0006749	6,5	glutathione metabolic process	22	0.0015	1	0.0106	0.123412	7.07	E	Idh1
GO:0031047	9,4,7,8	gene silencing by RNA	22	0.0015	1	0.0106	0.123412	7.07	E	Eri1
GO:0045168	5,7,6	cell-cell signaling involved in cell fate specification	22	0.0015	1	0.0106	0.123412	7.07	E	Sall1
GO:0031128	6,8,7	developmental induction	22	0.0015	1	0.0106	0.123412	7.07	E	Sall1
GO:0007588	5,6,4	excretion	22	0.0015	1	0.0106	0.123412	7.07	E	Trpv1
GO:0042325	8,7	regulation of phosphorylation	231	0.0158	3	0.0319	0.123773	2.02	E	Rapgef3,Apoa1,Hgf
GO:0048869	3	cellular developmental process	1611	0.1099	11	0.117	0.124427	1.06	E	Bhlha15,Sall1,Nanog,Klf7,Nhlh1,Il7r,Dll3,Nrl,Pou5f1,Apoa1,Hgf
GO:0032989	3,4,5	cellular component morphogenesis	377	0.0257	4	0.0426	0.128114	1.66	E	Klf7,Il7r,Apoa1,Hgf
GO:0050777	6,4,5	negative regulation of immune response	23	0.0016	1	0.0106	0.128202	6.63	E	Il7r
GO:0060688	6,5,4	regulation of morphogenesis of a branching structure	23	0.0016	1	0.0106	0.128202	6.63	E	Hgf
GO:0000082	8,5,6,7,4	G1/S transition of mitotic cell cycle	23	0.0016	1	0.0106	0.128202	6.63	E	Myb
GO:0042632	8	cholesterol homeostasis	23	0.0016	1	0.0106	0.128202	6.63	E	Nr5a2
GO:0002456	6,7	T cell mediated immunity	23	0.0016	1	0.0106	0.128202	6.63	E	Il7r
GO:0009593	4	detection of chemical stimulus	23	0.0016	1	0.0106	0.128202	6.63	E	Trpv1
GO:0055092	7	sterol homeostasis	23	0.0016	1	0.0106	0.128202	6.63	E	Nr5a2
GO:0017157	6,7,5,8	regulation of exocytosis	23	0.0016	1	0.0106	0.128202	6.63	E	Pou5f1
GO:0001754	9,10,7,8,6	eye photoreceptor cell differentiation	23	0.0016	1	0.0106	0.128202	6.63	E	Nrl
GO:0051174	6,5	regulation of phosphorus metabolic process	237	0.0162	3	0.0319	0.128732	1.97	E	Rapgef3,Apoa1,Hgf
GO:0019220	7,6	regulation of phosphate metabolic process	237	0.0162	3	0.0319	0.128732	1.97	E	Rapgef3,Apoa1,Hgf
GO:0043412	5	biopolymer modification	1238	0.0845	9	0.0957	0.128989	1.13	E	Rapgef3,Galnt7,Map4k4,Mast1,Stub1,Spock3,C130090K23Rik,Apoa1,Hgf
GO:0060249	5	anatomical structure homeostasis	114	0.0078	2	0.0213	0.129104	2.73	E	Nanog,Pou5f1
GO:0007606	7	sensory perception of chemical stimulus	1248	0.0851	9	0.0957	0.130166	1.12	E	Olfr460,Olfr1214,Olfr250,Olfr741,Olfr710,Trpv1,Olfr1466,Olfr39,Olfr954
GO:0007600	6	sensory perception	1469	0.1002	10	0.1064	0.130202	1.06	E	Olfr460,Olfr1214,Olfr250,Olfr741,Olfr710,Trpv1,Grm6,Olfr1466,Olfr39,Olfr954
GO:0030154	4	cell differentiation	1535	0.1047	10	0.1064	0.13258	1.02	E	Bhlha15,Sall1,Nanog,Klf7,Nhlh1,Il7r,Dll3,Nrl,Pou5f1,Apoa1
GO:0015918	5,6	sterol transport	24	0.0016	1	0.0106	0.132926	6.63	E	Apoa1
GO:0010498	9,8	proteasomal protein catabolic process	24	0.0016	1	0.0106	0.132926	6.63	E	Stub1
GO:0060445	7,6,8,9,5	branching involved in salivary gland morphogenesis	24	0.0016	1	0.0106	0.132926	6.63	E	Hgf
GO:0009060	7	aerobic respiration	24	0.0016	1	0.0106	0.132926	6.63	E	Idh1
GO:0030301	6,7	cholesterol transport	24	0.0016	1	0.0106	0.132926	6.63	E	Apoa1
GO:0043161	11,10,9	proteasomal ubiquitin-dependent protein catabolic process	24	0.0016	1	0.0106	0.132926	6.63	E	Stub1
GO:0019722	8,7	calcium-mediated signaling	24	0.0016	1	0.0106	0.132926	6.63	E	Bhlha15
GO:0001709	6,5,4	cell fate determination	24	0.0016	1	0.0106	0.132926	6.63	E	Dll3
GO:0006357	9,8,10,7	regulation of transcription from RNA polymerase II promoter	552	0.0377	5	0.0532	0.13682	1.41	E	Bhlha15,Nanog,Nr5a2,Nrl,Pou5f1
GO:0009896	6,4,5	positive regulation of catabolic process	25	0.0017	1	0.0106	0.137585	6.24	E	Stub1
GO:0001701	6,7	in utero embryonic development	252	0.0172	3	0.0319	0.140838	1.85	E	Myb,Dll3,Pou5f1
GO:0055085	3,4,5	transmembrane transport	123	0.0084	2	0.0213	0.142041	2.54	E	Dnajc19,Atp5c1
GO:0006029	5,7,6	proteoglycan metabolic process	26	0.0018	1	0.0106	0.142179	5.89	E	Spock3
GO:0042461	9,6,10,7	photoreceptor cell development	26	0.0018	1	0.0106	0.142179	5.89	E	Nrl
GO:0040018	6,4,5	positive regulation of multicellular organism growth	26	0.0018	1	0.0106	0.142179	5.89	E	Gh
GO:0042130	10,9,8,7	negative regulation of T cell proliferation	26	0.0018	1	0.0106	0.142179	5.89	E	Vsig4
GO:0009109	6	coenzyme catabolic process	26	0.0018	1	0.0106	0.142179	5.89	E	Idh1
GO:0006796	5	phosphate metabolic process	938	0.064	7	0.0745	0.143109	1.16	E	Rapgef3,Map4k4,Mast1,Mtmr11,Atp5c1,Apoa1,Hgf
GO:0006793	4	phosphorus metabolic process	938	0.064	7	0.0745	0.143109	1.16	E	Rapgef3,Map4k4,Mast1,Mtmr11,Atp5c1,Apoa1,Hgf
GO:0007608	8	sensory perception of smell	1173	0.08	8	0.0851	0.14405	1.06	E	Olfr460,Olfr1214,Olfr250,Olfr741,Olfr710,Olfr1466,Olfr39,Olfr954
GO:0051240	5,3,4	positive regulation of multicellular organismal process	125	0.0085	2	0.0213	0.144866	2.51	E	Trpv1,Gh
GO:0007398	6,7,5	ectoderm development	126	0.0086	2	0.0213	0.14627	2.48	E	Trpv1,Pou5f1
GO:0006084	6	acetyl-CoA metabolic process	27	0.0018	1	0.0106	0.146709	5.89	E	Idh1
GO:0007613	7,5	memory	27	0.0018	1	0.0106	0.146709	5.89	E	Accn2
GO:0006695	7,8,9	cholesterol biosynthetic process	27	0.0018	1	0.0106	0.146709	5.89	E	Apoa1
GO:0048468	4,5	cell development	765	0.0522	6	0.0638	0.147582	1.22	E	Bhlha15,Nanog,Klf7,Nrl,Pou5f1,Apoa1
GO:0006366	9,7,8	transcription from RNA polymerase II promoter	586	0.04	5	0.0532	0.14888	1.33	E	Bhlha15,Nanog,Nr5a2,Nrl,Pou5f1
GO:0030203	6,7	glycosaminoglycan metabolic process	28	0.0019	1	0.0106	0.151175	5.58	E	Spock3
GO:0044236	3	multicellular organismal metabolic process	28	0.0019	1	0.0106	0.151175	5.58	E	Trpv1
GO:0007586	3	digestion	28	0.0019	1	0.0106	0.151175	5.58	E	Apoa1
GO:0006953	7	acute-phase response	28	0.0019	1	0.0106	0.151175	5.58	E	Trpv1
GO:0046489	7,8,9	phosphoinositide biosynthetic process	28	0.0019	1	0.0106	0.151175	5.58	E	C130090K23Rik
GO:0009408	5,4	response to heat	28	0.0019	1	0.0106	0.151175	5.58	E	Trpv1
GO:0006506	8,9,10	GPI anchor biosynthetic process	28	0.0019	1	0.0106	0.151175	5.58	E	C130090K23Rik
GO:0006022	5,6	aminoglycan metabolic process	28	0.0019	1	0.0106	0.151175	5.58	E	Spock3
GO:0043687	8,7	post-translational protein modification	1006	0.0686	7	0.0745	0.151629	1.09	E	Rapgef3,Map4k4,Mast1,Stub1,Spock3,Apoa1,Hgf
GO:0051249	7,6,5	regulation of lymphocyte activation	132	0.009	2	0.0213	0.154586	2.37	E	Il7r,Vsig4
GO:0030522	7,6	intracellular receptor-mediated signaling pathway	29	0.002	1	0.0106	0.155579	5.3	E	Gh
GO:0051187	5	cofactor catabolic process	29	0.002	1	0.0106	0.155579	5.3	E	Idh1
GO:0034470	8,7,6	ncRNA processing	133	0.0091	2	0.0213	0.155952	2.34	E	Eri1,2310061F22Rik
GO:0016310	6	phosphorylation	816	0.0557	6	0.0638	0.157309	1.15	E	Rapgef3,Map4k4,Mast1,Atp5c1,Apoa1,Hgf
GO:0006839	6,5	mitochondrial transport	30	0.002	1	0.0106	0.159921	5.3	E	Bhlha15
GO:0070667	8,6,7	negative regulation of mast cell proliferation	30	0.002	1	0.0106	0.159921	5.3	E	Vsig4
GO:0006505	8,9	GPI anchor metabolic process	30	0.002	1	0.0106	0.159921	5.3	E	C130090K23Rik
GO:0001910	5,7,4,6	regulation of leukocyte mediated cytotoxicity	30	0.002	1	0.0106	0.159921	5.3	E	Il7r
GO:0031341	4,3	regulation of cell killing	30	0.002	1	0.0106	0.159921	5.3	E	Il7r
GO:0046530	8,9,6	photoreceptor cell differentiation	30	0.002	1	0.0106	0.159921	5.3	E	Nrl
GO:0055088	6	lipid homeostasis	30	0.002	1	0.0106	0.159921	5.3	E	Nr5a2
GO:0019752	5	carboxylic acid metabolic process	441	0.0301	4	0.0426	0.160287	1.42	E	Acads,Nr5a2,Idh1,Ankrd23
GO:0006082	4	organic acid metabolic process	442	0.0302	4	0.0426	0.160727	1.41	E	Acads,Nr5a2,Idh1,Ankrd23
GO:0032945	8,6,7	negative regulation of mononuclear cell proliferation	31	0.0021	1	0.0106	0.164201	5.05	E	Vsig4
GO:0007435	6,7,8,5	salivary gland morphogenesis	31	0.0021	1	0.0106	0.164201	5.05	E	Hgf
GO:0050672	9,8,7,6	negative regulation of lymphocyte proliferation	31	0.0021	1	0.0106	0.164201	5.05	E	Vsig4
GO:0019233	7	sensory perception of pain	31	0.0021	1	0.0106	0.164201	5.05	E	Trpv1
GO:0070664	7,5,6	negative regulation of leukocyte proliferation	31	0.0021	1	0.0106	0.164201	5.05	E	Vsig4
GO:0002694	6,5,4	regulation of leukocyte activation	140	0.0096	2	0.0213	0.165344	2.22	E	Il7r,Vsig4
GO:0006508	7,6	proteolysis	901	0.0615	6	0.0638	0.165799	1.04	E	Wfikkn1,Furin,Stub1,Senp7,Rffl,Hgf
GO:0030163	6,5	protein catabolic process	930	0.0634	6	0.0638	0.166517	1.01	E	Wfikkn1,Furin,Stub1,Senp7,Rffl,Hgf
GO:0002682	4,3	regulation of immune system process	287	0.0196	3	0.0319	0.166866	1.63	E	Cd19,Il7r,Vsig4
GO:0010605	6,4,5	negative regulation of macromolecule metabolic process	457	0.0312	4	0.0426	0.167058	1.37	E	Wfikkn1,Nanog,Eri1,Pou5f1
GO:0050865	5,4	regulation of cell activation	142	0.0097	2	0.0213	0.16797	2.2	E	Il7r,Vsig4
GO:0045582	10,8,9,7,6,11,12	positive regulation of T cell differentiation	32	0.0022	1	0.0106	0.16842	4.82	E	Il7r
GO:0006468	9,7,8	protein amino acid phosphorylation	674	0.046	5	0.0532	0.171554	1.16	E	Rapgef3,Map4k4,Mast1,Apoa1,Hgf
GO:0009892	5,3,4	negative regulation of metabolic process	478	0.0326	4	0.0426	0.175043	1.31	E	Wfikkn1,Nanog,Eri1,Pou5f1
GO:0045621	9,7,8,6,5,10,11	positive regulation of lymphocyte differentiation	34	0.0023	1	0.0106	0.176678	4.61	E	Il7r
GO:0016126	6,7,8	sterol biosynthetic process	34	0.0023	1	0.0106	0.176678	4.61	E	Apoa1
GO:0051338	5	regulation of transferase activity	149	0.0102	2	0.0213	0.176946	2.09	E	Apoa1,Hgf
GO:0048666	8,5,9,6	neuron development	303	0.0207	3	0.0319	0.177472	1.54	E	Klf7,Nrl,Apoa1
GO:0015985	5,6,8,7,9	energy coupled proton transport, down electrochemical gradient	35	0.0024	1	0.0106	0.180718	4.42	E	Atp5c1
GO:0048565	5,6	gut development	35	0.0024	1	0.0106	0.180718	4.42	E	Myb
GO:0033555	3,4	multicellular organismal response to stress	35	0.0024	1	0.0106	0.180718	4.42	E	Trpv1
GO:0015986	6,13,8,7,9,10	ATP synthesis coupled proton transport	35	0.0024	1	0.0106	0.180718	4.42	E	Atp5c1
GO:0007431	6,7	salivary gland development	35	0.0024	1	0.0106	0.180718	4.42	E	Hgf
GO:0006939	6	smooth muscle contraction	35	0.0024	1	0.0106	0.180718	4.42	E	Trpv1
GO:0006325	5	establishment or maintenance of chromatin architecture	310	0.0211	3	0.0319	0.181823	1.51	E	Ep400,Setd7,Ing2
GO:0009966	6,5	regulation of signal transduction	501	0.0342	4	0.0426	0.182554	1.25	E	Rapgef3,Nanog,Garnl1,Gh
GO:0030509	9,8	BMP signaling pathway	36	0.0025	1	0.0106	0.184699	4.24	E	Nanog
GO:0015758	7,8	glucose transport	36	0.0025	1	0.0106	0.184699	4.24	E	Gh
GO:0048878	5	chemical homeostasis	315	0.0215	3	0.0319	0.184819	1.48	E	Bhlha15,Atox1,Nr5a2
GO:0015749	5,6	monosaccharide transport	37	0.0025	1	0.0106	0.188623	4.24	E	Gh
GO:0018209	9,8	peptidyl-serine modification	37	0.0025	1	0.0106	0.188623	4.24	E	Spock3
GO:0051640	4	organelle localization	37	0.0025	1	0.0106	0.188623	4.24	E	Bhlha15
GO:0008645	6,7	hexose transport	37	0.0025	1	0.0106	0.188623	4.24	E	Gh
GO:0035272	5	exocrine system development	38	0.0026	1	0.0106	0.192488	4.08	E	Hgf
GO:0046474	6,7,8	glycerophospholipid biosynthetic process	38	0.0026	1	0.0106	0.192488	4.08	E	C130090K23Rik
GO:0001756	6,7	somitogenesis	38	0.0026	1	0.0106	0.192488	4.08	E	Dll3
GO:0042100	7,6	B cell proliferation	38	0.0026	1	0.0106	0.192488	4.08	E	Il7r
GO:0033500	6	carbohydrate homeostasis	38	0.0026	1	0.0106	0.192488	4.08	E	Bhlha15
GO:0017015	7,10,6,9	regulation of transforming growth factor beta receptor signaling pathway	38	0.0026	1	0.0106	0.192488	4.08	E	Nanog
GO:0034220	4,5,6	ion transmembrane transport	38	0.0026	1	0.0106	0.192488	4.08	E	Atp5c1
GO:0042593	7	glucose homeostasis	38	0.0026	1	0.0106	0.192488	4.08	E	Bhlha15
GO:0045596	6,5,4	negative regulation of cell differentiation	162	0.0111	2	0.0213	0.192668	1.92	E	Nanog,Pou5f1
GO:0030030	3	cell projection organization	331	0.0226	3	0.0319	0.193755	1.41	E	Klf7,Apoa1,Klf5
GO:0045595	5,4	regulation of cell differentiation	335	0.0229	3	0.0319	0.19583	1.39	E	Nanog,Il7r,Pou5f1
GO:0050851	10,9,8,6	antigen receptor-mediated signaling pathway	39	0.0027	1	0.0106	0.196297	3.93	E	Cd19
GO:0050868	9,8,7,6	negative regulation of T cell activation	39	0.0027	1	0.0106	0.196297	3.93	E	Vsig4
GO:0010629	7,5,6	negative regulation of gene expression	339	0.0231	3	0.0319	0.197842	1.38	E	Nanog,Eri1,Pou5f1
GO:0010646	5,4	regulation of cell communication	585	0.0399	4	0.0426	0.198648	1.07	E	Rapgef3,Nanog,Garnl1,Gh
GO:0009611	4	response to wounding	341	0.0233	3	0.0319	0.198823	1.37	E	Crh,Trpv1,Apoa1
GO:0001889	5,6	liver development	40	0.0027	1	0.0106	0.20005	3.93	E	Hgf
GO:0001909	3,4,5	leukocyte mediated cytotoxicity	40	0.0027	1	0.0106	0.20005	3.93	E	Il7r
GO:0001906	2	cell killing	40	0.0027	1	0.0106	0.20005	3.93	E	Il7r
GO:0000187	13,9,10,8,12	activation of MAPK activity	41	0.0028	1	0.0106	0.203747	3.79	E	Hgf
GO:0001657	7,8,4	ureteric bud development	41	0.0028	1	0.0106	0.203747	3.79	E	Sall1
GO:0048646	3,5,4	anatomical structure formation involved in morphogenesis	354	0.0241	3	0.0319	0.204806	1.32	E	Nanog,Pou5f1,Klf5
GO:0033077	8,10,11,9,7	T cell differentiation in the thymus	42	0.0029	1	0.0106	0.207388	3.66	E	Il7r
GO:0034660	7,6	ncRNA metabolic process	176	0.012	2	0.0213	0.20811	1.78	E	Eri1,2310061F22Rik
GO:0050776	5,4	regulation of immune response	177	0.0121	2	0.0213	0.209151	1.76	E	Cd19,Il7r
GO:0042110	6,5	T cell activation	178	0.0121	2	0.0213	0.210184	1.76	E	Il7r,Vsig4
GO:0019216	6,5	regulation of lipid metabolic process	43	0.0029	1	0.0106	0.210975	3.66	E	Stub1
GO:0032869	5,6,7	cellular response to insulin stimulus	43	0.0029	1	0.0106	0.210975	3.66	E	Gh
GO:0016358	5,10,7,11,8,4	dendrite development	43	0.0029	1	0.0106	0.210975	3.66	E	Klf7
GO:0051329	7,5,6	interphase of mitotic cell cycle	43	0.0029	1	0.0106	0.210975	3.66	E	Myb
GO:0051325	6,5	interphase	43	0.0029	1	0.0106	0.210975	3.66	E	Myb
GO:0045927	5,3,4	positive regulation of growth	43	0.0029	1	0.0106	0.210975	3.66	E	Gh
GO:0016458	8,3,6,7	gene silencing	43	0.0029	1	0.0106	0.210975	3.66	E	Eri1
GO:0002429	9,8,7,5	immune response-activating cell surface receptor signaling pathway	44	0.003	1	0.0106	0.214508	3.53	E	Cd19
GO:0007264	7,6	small GTPase mediated signal transduction	381	0.026	3	0.0319	0.215015	1.23	E	Rapgef3,Garnl1,Arl2
GO:0051056	7,8,6	regulation of small GTPase mediated signal transduction	183	0.0125	2	0.0213	0.215223	1.7	E	Rapgef3,Garnl1
GO:0051276	4	chromosome organization	382	0.0261	3	0.0319	0.215336	1.22	E	Ep400,Setd7,Ing2
GO:0007610	3	behavior	384	0.0262	3	0.0319	0.215966	1.22	E	Accn2,Trpv1,Grm6
GO:0006396	7,6,5	RNA processing	389	0.0265	3	0.0319	0.217468	1.2	E	Mrm1,Eri1,2310061F22Rik
GO:0009266	4	response to temperature stimulus	45	0.0031	1	0.0106	0.217987	3.42	E	Trpv1
GO:0051093	5,3,4	negative regulation of developmental process	392	0.0267	3	0.0319	0.21832	1.19	E	Nanog,Pou5f1,Hgf
GO:0007409	6,8,7,11,9,12,10	axonogenesis	187	0.0128	2	0.0213	0.2191	1.66	E	Klf7,Apoa1
GO:0006631	5,7,6	fatty acid metabolic process	188	0.0128	2	0.0213	0.220048	1.66	E	Acads,Ankrd23
GO:0045580	9,7,8,6,10,11,5	regulation of T cell differentiation	46	0.0031	1	0.0106	0.221413	3.42	E	Il7r
GO:0030182	7,8,5	neuron differentiation	414	0.0282	3	0.0319	0.223476	1.13	E	Klf7,Nrl,Apoa1
GO:0002684	5,3,4	positive regulation of immune system process	192	0.0131	2	0.0213	0.223755	1.63	E	Cd19,Il7r
GO:0043009	5,6	chordate embryonic development	418	0.0285	3	0.0319	0.22421	1.12	E	Myb,Dll3,Pou5f1
GO:0009792	4,5	embryonic development ending in birth or egg hatching	421	0.0287	3	0.0319	0.22472	1.11	E	Myb,Dll3,Pou5f1
GO:0050866	6,4,5	negative regulation of cell activation	47	0.0032	1	0.0106	0.224787	3.31	E	Vsig4
GO:0002695	7,6,5,4	negative regulation of leukocyte activation	47	0.0032	1	0.0106	0.224787	3.31	E	Vsig4
GO:0051250	8,7,6,5	negative regulation of lymphocyte activation	47	0.0032	1	0.0106	0.224787	3.31	E	Vsig4
GO:0051051	5,6,4,3	negative regulation of transport	47	0.0032	1	0.0106	0.224787	3.31	E	Pou5f1
GO:0002768	7,6	immune response-regulating cell surface receptor signaling pathway	47	0.0032	1	0.0106	0.224787	3.31	E	Cd19
GO:0046907	5,4	intracellular transport	423	0.0289	3	0.0319	0.225042	1.1	E	Bhlha15,Dnajc19,Rffl
GO:0043085	5	positive regulation of catalytic activity	194	0.0132	2	0.0213	0.225557	1.61	E	Apoa1,Hgf
GO:0042127	5,4	regulation of cell proliferation	442	0.0302	3	0.0319	0.227349	1.06	E	Nanog,Nr5a2,Vsig4
GO:0031324	6,4,5	negative regulation of cellular metabolic process	443	0.0302	3	0.0319	0.227434	1.06	E	Wfikkn1,Nanog,Pou5f1
GO:0048699	6,7	generation of neurons	458	0.0312	3	0.0319	0.228287	1.02	E	Klf7,Nrl,Apoa1
GO:0048812	5,7,6,10,8,11,9	neuron projection morphogenesis	198	0.0135	2	0.0213	0.229057	1.58	E	Klf7,Apoa1
GO:0035282	6,5	segmentation	49	0.0033	1	0.0106	0.231378	3.21	E	Dll3
GO:0043406	12,9,11	positive regulation of MAP kinase activity	49	0.0033	1	0.0106	0.231378	3.21	E	Hgf
GO:0006497	7,8	protein amino acid lipidation	49	0.0033	1	0.0106	0.231378	3.21	E	C130090K23Rik
GO:0051049	5,4	regulation of transport	201	0.0137	2	0.0213	0.231591	1.55	E	Pou5f1,Apoa1
GO:0048667	6,9,7,10,8	cell morphogenesis involved in neuron differentiation	201	0.0137	2	0.0213	0.231591	1.55	E	Klf7,Apoa1
GO:0048858	4,5,6,7	cell projection morphogenesis	205	0.014	2	0.0213	0.234849	1.52	E	Klf7,Apoa1
GO:0000122	10,9,11,8,7	negative regulation of transcription from RNA polymerase II promoter	208	0.0142	2	0.0213	0.237202	1.5	E	Nanog,Pou5f1
GO:0002757	8,7,6,4	immune response-activating signal transduction	51	0.0035	1	0.0106	0.237766	3.03	E	Cd19
GO:0002790	5,6	peptide secretion	51	0.0035	1	0.0106	0.237766	3.03	E	Trpv1
GO:0002377	5,6	immunoglobulin production	51	0.0035	1	0.0106	0.237766	3.03	E	Il7r
GO:0001824	4,7,8	blastocyst development	52	0.0035	1	0.0106	0.240885	3.03	E	Pou5f1
GO:0032868	6	response to insulin stimulus	52	0.0035	1	0.0106	0.240885	3.03	E	Gh
GO:0032990	4,5,6	cell part morphogenesis	213	0.0145	2	0.0213	0.240952	1.47	E	Klf7,Apoa1
GO:0009880	4,5	embryonic pattern specification	53	0.0036	1	0.0106	0.243954	2.94	E	Nanog
GO:0006119	5,7	oxidative phosphorylation	53	0.0036	1	0.0106	0.243954	2.94	E	Atp5c1
GO:0001942	8,7,9,6	hair follicle development	53	0.0036	1	0.0106	0.243954	2.94	E	Trpv1
GO:0022404	4	molting cycle process	53	0.0036	1	0.0106	0.243954	2.94	E	Trpv1
GO:0022405	5	hair cycle process	53	0.0036	1	0.0106	0.243954	2.94	E	Trpv1
GO:0045333	6	cellular respiration	54	0.0037	1	0.0106	0.246974	2.86	E	Idh1
GO:0007612	7,5	learning	54	0.0037	1	0.0106	0.246974	2.86	E	Accn2
GO:0044093	4	positive regulation of molecular function	226	0.0154	2	0.0213	0.249701	1.38	E	Apoa1,Hgf
GO:0001656	6,7	metanephros development	55	0.0038	1	0.0106	0.249946	2.79	E	Sall1
GO:0002819	6,5	regulation of adaptive immune response	55	0.0038	1	0.0106	0.249946	2.79	E	Il7r
GO:0045619	8,6,7,5,9,10,4	regulation of lymphocyte differentiation	55	0.0038	1	0.0106	0.249946	2.79	E	Il7r
GO:0002822	7,6	regulation of adaptive immune response based on somatic recombination of immune receptors built from immunoglobulin superfamily domains	55	0.0038	1	0.0106	0.249946	2.79	E	Il7r
GO:0032870	4,5	cellular response to hormone stimulus	55	0.0038	1	0.0106	0.249946	2.79	E	Gh
GO:0002764	6,5	immune response-regulating signal transduction	55	0.0038	1	0.0106	0.249946	2.79	E	Cd19
GO:0002440	4,5	production of molecular mediator of immune response	55	0.0038	1	0.0106	0.249946	2.79	E	Il7r
GO:0031175	4,9,6,10,7	neuron projection development	230	0.0157	2	0.0213	0.252105	1.36	E	Klf7,Apoa1
GO:0000904	5,6,7	cell morphogenesis involved in differentiation	231	0.0158	2	0.0213	0.252686	1.35	E	Klf7,Apoa1
GO:0042633	4	hair cycle	56	0.0038	1	0.0106	0.25287	2.79	E	Trpv1
GO:0016567	9,10,8	protein ubiquitination	56	0.0038	1	0.0106	0.25287	2.79	E	Stub1
GO:0007565	3,4	female pregnancy	56	0.0038	1	0.0106	0.25287	2.79	E	Psg18
GO:0042303	3	molting cycle	56	0.0038	1	0.0106	0.25287	2.79	E	Trpv1
GO:0042129	9,8,7	regulation of T cell proliferation	56	0.0038	1	0.0106	0.25287	2.79	E	Vsig4
GO:0006954	5	inflammatory response	233	0.0159	2	0.0213	0.253821	1.34	E	Crh,Trpv1
GO:0031401	8,9,6,7	positive regulation of protein modification process	57	0.0039	1	0.0106	0.255746	2.72	E	Stub1
GO:0007219	7,6	Notch signaling pathway	57	0.0039	1	0.0106	0.255746	2.72	E	Dll3
GO:0048585	5,3,4	negative regulation of response to stimulus	57	0.0039	1	0.0106	0.255746	2.72	E	Il7r
GO:0060627	5,6,4	regulation of vesicle-mediated transport	58	0.004	1	0.0106	0.258576	2.65	E	Pou5f1
GO:0048568	5,6,4	embryonic organ development	58	0.004	1	0.0106	0.258576	2.65	E	Myb
GO:0046903	4,5	secretion	248	0.0169	2	0.0213	0.261297	1.26	E	Trpv1,Pou5f1
GO:0007346	6,5	regulation of mitotic cell cycle	60	0.0041	1	0.0106	0.264095	2.59	E	Nanog
GO:0000278	4	mitotic cell cycle	255	0.0174	2	0.0213	0.264172	1.22	E	Nanog,Myb
GO:0006091	4	generation of precursor metabolites and energy	261	0.0178	2	0.0213	0.266334	1.2	E	Atp5c1,Idh1
GO:0007243	7,6	protein kinase cascade	263	0.0179	2	0.0213	0.266994	1.19	E	Map4k4,Hgf
GO:0046649	5,4	lymphocyte activation	264	0.018	2	0.0213	0.267313	1.18	E	Il7r,Vsig4
GO:0045892	9,8,10,7,6	negative regulation of transcription, DNA-dependent	264	0.018	2	0.0213	0.267313	1.18	E	Nanog,Pou5f1
GO:0051253	8,7,6,5	negative regulation of RNA metabolic process	266	0.0181	2	0.0213	0.267928	1.18	E	Nanog,Pou5f1
GO:0051301	3	cell division	267	0.0182	2	0.0213	0.268225	1.17	E	Nanog,Sept3
GO:0015833	4,5	peptide transport	62	0.0042	1	0.0106	0.269433	2.52	E	Trpv1
GO:0065002	7,4,6,5,8	intracellular protein transmembrane transport	62	0.0042	1	0.0106	0.269433	2.52	E	Dnajc19
GO:0009308	5	cellular amine metabolic process	279	0.019	2	0.0213	0.27122	1.12	E	Psg18,Spock3
GO:0007389	4,3	pattern specification process	280	0.0191	2	0.0213	0.271423	1.12	E	Nanog,Dll3
GO:0048583	4,3	regulation of response to stimulus	282	0.0192	2	0.0213	0.271809	1.11	E	Cd19,Il7r
GO:0006066	4	cellular alcohol metabolic process	283	0.0193	2	0.0213	0.271992	1.1	E	Fuca1,Apoa1
GO:0007167	7,6	enzyme linked receptor protein signaling pathway	283	0.0193	2	0.0213	0.271992	1.1	E	Nanog,Hgf
GO:0045321	4,3	leukocyte activation	290	0.0198	2	0.0213	0.273083	1.08	E	Il7r,Vsig4
GO:0034641	4	cellular nitrogen compound metabolic process	299	0.0204	2	0.0213	0.274014	1.04	E	Psg18,Spock3
GO:0006886	6,5,7	intracellular protein transport	305	0.0208	2	0.0213	0.274352	1.02	E	Dnajc19,Rffl
GO:0032879	4,3	regulation of localization	307	0.0209	2	0.0213	0.274416	1.02	E	Pou5f1,Apoa1
GO:0001775	3	cell activation	308	0.021	2	0.0213	0.274439	1.01	E	Il7r,Vsig4
GO:0048729	6,5,7,4	tissue morphogenesis	311	0.0212	2	0.0213	0.274473	1	E	Nanog,Pou5f1
GO:0050870	9,8,7,6	positive regulation of T cell activation	64	0.0044	1	0.0106	0.274591	2.41	E	Il7r
GO:0002706	8,6,7	regulation of lymphocyte mediated immunity	64	0.0044	1	0.0106	0.274591	2.41	E	Il7r
GO:0050906	7,4	detection of stimulus involved in sensory perception	64	0.0044	1	0.0106	0.274591	2.41	E	Trpv1
GO:0032446	9,8	protein modification by small protein conjugation	65	0.0044	1	0.0106	0.277105	2.41	E	Stub1
GO:0008033	9,8,7	tRNA processing	66	0.0045	1	0.0106	0.279575	2.36	E	2310061F22Rik
GO:0008643	4,5	carbohydrate transport	66	0.0045	1	0.0106	0.279575	2.36	E	Gh
GO:0016049	5,3	cell growth	67	0.0046	1	0.0106	0.282002	2.3	E	Il7r
GO:0002703	7,5,6	regulation of leukocyte mediated immunity	68	0.0046	1	0.0106	0.284387	2.3	E	Il7r
GO:0006364	5,9,8,7	rRNA processing	68	0.0046	1	0.0106	0.284387	2.3	E	Eri1
GO:0016072	8,7	rRNA metabolic process	68	0.0046	1	0.0106	0.284387	2.3	E	Eri1
GO:0043405	11,8,10	regulation of MAP kinase activity	70	0.0048	1	0.0106	0.289031	2.21	E	Hgf
GO:0008203	6,7,8	cholesterol metabolic process	71	0.0048	1	0.0106	0.291291	2.21	E	Apoa1
GO:0030031	4	cell projection assembly	71	0.0048	1	0.0106	0.291291	2.21	E	Klf5
GO:0043434	5	response to peptide hormone stimulus	72	0.0049	1	0.0106	0.293511	2.16	E	Gh
GO:0007179	9,8	transforming growth factor beta receptor signaling pathway	72	0.0049	1	0.0106	0.293511	2.16	E	Nanog
GO:0050670	8,7,6	regulation of lymphocyte proliferation	72	0.0049	1	0.0106	0.293511	2.16	E	Vsig4
GO:0070666	7,6	regulation of mast cell proliferation	72	0.0049	1	0.0106	0.293511	2.16	E	Vsig4
GO:0032944	7,6	regulation of mononuclear cell proliferation	72	0.0049	1	0.0106	0.293511	2.16	E	Vsig4
GO:0070662	5	mast cell proliferation	72	0.0049	1	0.0106	0.293511	2.16	E	Vsig4
GO:0048469	5,6,4	cell maturation	73	0.005	1	0.0106	0.29569	2.12	E	Bhlha15
GO:0070663	6,5	regulation of leukocyte proliferation	74	0.005	1	0.0106	0.29783	2.12	E	Vsig4
GO:0008406	5,6,7	gonad development	74	0.005	1	0.0106	0.29783	2.12	E	Nanog
GO:0007229	7,6	integrin-mediated signaling pathway	75	0.0051	1	0.0106	0.29993	2.08	E	Itgb1bp2
GO:0006916	9,8,7,6	anti-apoptosis	75	0.0051	1	0.0106	0.29993	2.08	E	Hgf
GO:0070647	8,7	protein modification by small protein conjugation or removal	77	0.0053	1	0.0106	0.304013	2	E	Stub1
GO:0048592	6,7,8,5	eye morphogenesis	77	0.0053	1	0.0106	0.304013	2	E	Nrl
GO:0043086	5	negative regulation of catalytic activity	77	0.0053	1	0.0106	0.304013	2	E	Apoa1
GO:0007005	4	mitochondrion organization	78	0.0053	1	0.0106	0.305997	2	E	Bhlha15
GO:0016125	5,6,7	sterol metabolic process	78	0.0053	1	0.0106	0.305997	2	E	Apoa1
GO:0042098	7,6	T cell proliferation	78	0.0053	1	0.0106	0.305997	2	E	Vsig4
GO:0007611	6,4	learning or memory	80	0.0055	1	0.0106	0.309852	1.93	E	Accn2
GO:0051606	3	detection of stimulus	80	0.0055	1	0.0106	0.309852	1.93	E	Trpv1
GO:0046483	4	heterocycle metabolic process	82	0.0056	1	0.0106	0.313559	1.89	E	Psg18
GO:0002697	6,4,5	regulation of immune effector process	82	0.0056	1	0.0106	0.313559	1.89	E	Il7r
GO:0008361	4	regulation of cell size	82	0.0056	1	0.0106	0.313559	1.89	E	Il7r
GO:0002526	6	acute inflammatory response	83	0.0057	1	0.0106	0.315358	1.86	E	Trpv1
GO:0043413	6	biopolymer glycosylation	85	0.0058	1	0.0106	0.318849	1.83	E	Galnt7
GO:0051241	5,3,4	negative regulation of multicellular organismal process	85	0.0058	1	0.0106	0.318849	1.83	E	Vsig4
GO:0060341	5,4	regulation of cellular localization	85	0.0058	1	0.0106	0.318849	1.83	E	Pou5f1
GO:0070085	5	glycosylation	85	0.0058	1	0.0106	0.318849	1.83	E	Galnt7
GO:0006486	7,5,8,6	protein amino acid glycosylation	85	0.0058	1	0.0106	0.318849	1.83	E	Galnt7
GO:0032270	7,8,5,6	positive regulation of cellular protein metabolic process	86	0.0059	1	0.0106	0.320542	1.8	E	Stub1
GO:0007018	4	microtubule-based movement	86	0.0059	1	0.0106	0.320542	1.8	E	Kif9
GO:0022612	5,6,7,4	gland morphogenesis	87	0.0059	1	0.0106	0.3222	1.8	E	Hgf
GO:0051251	8,7,6,5	positive regulation of lymphocyte activation	88	0.006	1	0.0106	0.323823	1.77	E	Il7r
GO:0045137	4,5,6	development of primary sexual characteristics	88	0.006	1	0.0106	0.323823	1.77	E	Nanog
GO:0002253	7,3,5,6	activation of immune response	89	0.0061	1	0.0106	0.325413	1.74	E	Cd19
GO:0051604	6,5	protein maturation	90	0.0061	1	0.0106	0.326968	1.74	E	Stub1
GO:0006936	5	muscle contraction	91	0.0062	1	0.0106	0.328491	1.71	E	Trpv1
GO:0030324	5,6,7	lung development	92	0.0063	1	0.0106	0.329981	1.68	E	Crh
GO:0002696	7,6,5,4	positive regulation of leukocyte activation	93	0.0063	1	0.0106	0.331438	1.68	E	Il7r
GO:0051247	7,6,5	positive regulation of protein metabolic process	93	0.0063	1	0.0106	0.331438	1.68	E	Stub1
GO:0006887	6,4,5,7	exocytosis	94	0.0064	1	0.0106	0.332863	1.66	E	Pou5f1
GO:0030323	5,6	respiratory tube development	94	0.0064	1	0.0106	0.332863	1.66	E	Crh
GO:0045860	11,8,10	positive regulation of protein kinase activity	94	0.0064	1	0.0106	0.332863	1.66	E	Hgf
GO:0003012	4	muscle system process	94	0.0064	1	0.0106	0.332863	1.66	E	Trpv1
GO:0044092	4	negative regulation of molecular function	95	0.0065	1	0.0106	0.334256	1.63	E	Apoa1
GO:0032269	7,8,5,6	negative regulation of cellular protein metabolic process	95	0.0065	1	0.0106	0.334256	1.63	E	Wfikkn1
GO:0050867	6,4,5	positive regulation of cell activation	95	0.0065	1	0.0106	0.334256	1.63	E	Il7r
GO:0051046	6,5	regulation of secretion	95	0.0065	1	0.0106	0.334256	1.63	E	Pou5f1
GO:0007178	8,7	transmembrane receptor protein serine/threonine kinase signaling pathway	95	0.0065	1	0.0106	0.334256	1.63	E	Nanog
GO:0015980	5	energy derivation by oxidation of organic compounds	96	0.0065	1	0.0106	0.335618	1.63	E	Idh1
GO:0033674	10,7,9	positive regulation of kinase activity	99	0.0068	1	0.0106	0.339517	1.56	E	Hgf
GO:0051248	7,6,5	negative regulation of protein metabolic process	99	0.0068	1	0.0106	0.339517	1.56	E	Wfikkn1
GO:0007411	7,9,8,4,12,10,13,11,5	axon guidance	100	0.0068	1	0.0106	0.340756	1.56	E	Klf7
GO:0030217	7,9,10,8,6	T cell differentiation	100	0.0068	1	0.0106	0.340756	1.56	E	Il7r
GO:0042254	4	ribosome biogenesis	101	0.0069	1	0.0106	0.341965	1.54	E	Eri1
GO:0050954	7	sensory perception of mechanical stimulus	101	0.0069	1	0.0106	0.341965	1.54	E	Trpv1
GO:0006725	4	cellular aromatic compound metabolic process	103	0.007	1	0.0106	0.344295	1.51	E	Psg18
GO:0060541	5	respiratory system development	103	0.007	1	0.0106	0.344295	1.51	E	Crh
GO:0009725	4	response to hormone stimulus	103	0.007	1	0.0106	0.344295	1.51	E	Gh
GO:0001822	5,6	kidney development	105	0.0072	1	0.0106	0.346509	1.47	E	Sall1
GO:0019932	7,6	second-messenger-mediated signaling	106	0.0072	1	0.0106	0.347574	1.47	E	Bhlha15
GO:0006399	8,7	tRNA metabolic process	106	0.0072	1	0.0106	0.347574	1.47	E	2310061F22Rik
GO:0007601	8	visual perception	107	0.0073	1	0.0106	0.348611	1.45	E	Grm6
GO:0050953	7	sensory perception of light stimulus	108	0.0074	1	0.0106	0.34962	1.43	E	Grm6
GO:0007548	4,5	sex differentiation	110	0.0075	1	0.0106	0.351557	1.41	E	Nanog
GO:0030005	9,7	cellular di-, tri-valent inorganic cation homeostasis	111	0.0076	1	0.0106	0.352486	1.39	E	Atox1
GO:0042113	6,5	B cell activation	114	0.0078	1	0.0106	0.355114	1.36	E	Il7r
GO:0001817	5,4	regulation of cytokine production	114	0.0078	1	0.0106	0.355114	1.36	E	Vsig4
GO:0048608	4,5	reproductive structure development	114	0.0078	1	0.0106	0.355114	1.36	E	Nanog
GO:0006457	7,6	protein folding	115	0.0078	1	0.0106	0.355938	1.36	E	Stub1
GO:0006511	10,8,9	ubiquitin-dependent protein catabolic process	116	0.0079	1	0.0106	0.356737	1.34	E	Stub1
GO:0022613	3	ribonucleoprotein complex biogenesis	117	0.008	1	0.0106	0.357512	1.33	E	Eri1
GO:0008544	7,6,8,5	epidermis development	118	0.008	1	0.0106	0.358262	1.33	E	Trpv1
GO:0002460	5	adaptive immune response based on somatic recombination of immune receptors built from immunoglobulin superfamily domains	120	0.0082	1	0.0106	0.359688	1.29	E	Il7r
GO:0002250	4	adaptive immune response	120	0.0082	1	0.0106	0.359688	1.29	E	Il7r
GO:0048872	5	homeostasis of number of cells	121	0.0083	1	0.0106	0.360366	1.28	E	Il7r
GO:0009719	3	response to endogenous stimulus	121	0.0083	1	0.0106	0.360366	1.28	E	Gh
GO:0030003	8,6	cellular cation homeostasis	122	0.0083	1	0.0106	0.361019	1.28	E	Atox1
GO:0055066	8	di-, tri-valent inorganic cation homeostasis	123	0.0084	1	0.0106	0.36165	1.26	E	Atox1
GO:0002449	5,6	lymphocyte mediated immunity	124	0.0085	1	0.0106	0.362258	1.25	E	Il7r
GO:0016311	6	dephosphorylation	127	0.0087	1	0.0106	0.363945	1.22	E	Mtmr11
GO:0050778	6,4,5	positive regulation of immune response	129	0.0088	1	0.0106	0.36496	1.2	E	Cd19
GO:0019318	6,7	hexose metabolic process	129	0.0088	1	0.0106	0.36496	1.2	E	Fuca1
GO:0001763	5,4	morphogenesis of a branching structure	130	0.0089	1	0.0106	0.365435	1.19	E	Hgf
GO:0005996	5,6	monosaccharide metabolic process	133	0.0091	1	0.0106	0.366734	1.16	E	Fuca1
GO:0006732	5	coenzyme metabolic process	133	0.0091	1	0.0106	0.366734	1.16	E	Idh1
GO:0030098	6,8,9,7,5	lymphocyte differentiation	135	0.0092	1	0.0106	0.367498	1.15	E	Il7r
GO:0002443	4,5	leukocyte mediated immunity	137	0.0093	1	0.0106	0.368181	1.14	E	Il7r
GO:0009968	7,6,5	negative regulation of signal transduction	138	0.0094	1	0.0106	0.368493	1.13	E	Nanog
GO:0001655	5	urogenital system development	139	0.0095	1	0.0106	0.368787	1.12	E	Sall1
GO:0016055	7,6	Wnt receptor signaling pathway	140	0.0096	1	0.0106	0.369061	1.1	E	Wnt9b
GO:0045859	10,7,9	regulation of protein kinase activity	141	0.0096	1	0.0106	0.369316	1.1	E	Hgf
GO:0001816	3	cytokine production	144	0.0098	1	0.0106	0.369971	1.08	E	Vsig4
GO:0051726	5,4	regulation of cell cycle	145	0.0099	1	0.0106	0.370154	1.07	E	Nanog
GO:0043549	9,6,8	regulation of kinase activity	146	0.01	1	0.0106	0.370318	1.06	E	Hgf
GO:0009952	6,5	anterior/posterior pattern formation	147	0.01	1	0.0106	0.370465	1.06	E	Dll3
GO:0010648	6,4,5	negative regulation of cell communication	147	0.01	1	0.0106	0.370465	1.06	E	Nanog
GO:0001525	4,6,7,8,9,5	angiogenesis	148	0.0101	1	0.0106	0.370595	1.05	E	Klf5
GO:0000165	8,7	MAPKKK cascade	148	0.0101	1	0.0106	0.370595	1.05	E	Hgf
GO:0045597	6,5,4	positive regulation of cell differentiation	150	0.0102	1	0.0106	0.370804	1.04	E	Il7r
GO:0006813	7,8	potassium ion transport	151	0.0103	1	0.0106	0.370883	1.03	E	Atp1b4
GO:0055080	7	cation homeostasis	152	0.0104	1	0.0106	0.370947	1.02	E	Atox1
GO:0051336	5	regulation of hydrolase activity	152	0.0104	1	0.0106	0.370947	1.02	E	Apoa1
GO:0003006	3,4	reproductive developmental process	153	0.0104	1	0.0106	0.370993	1.02	E	Nanog
GO:0044057	5,4	regulation of system process	154	0.0105	1	0.0106	0.371024	1.01	E	Apoa1
GO:0018193	8,7	peptidyl-amino acid modification	155	0.0106	1	0.0106	0.371039	1	E	Spock3
GO:0008150	1	biological_process	14659	1	94	1	1	1	D	Mrm1,Rapgef3,Galnt7,Prdm4,Bhlha15,Umodl1,Crh,Zfp300,Olfr460,Klf2,Fuca1,Atf1,Wfikkn1,Atxn7l1,Ep400,Zfp114,Fmo1,Sall1,Atox1,Zfand6,Msln,Map4k4,Nanog,Furin,Adsl,Nme7,Mast1,Accn2,Eri1,Camta1,Ccrl2,Klf7,Garnl1,Arl2,Dnajc19,Acads,Trafd1,Nr5a2,Olfr1214,Wnt9b,Myb,Zfand1,Cept1,Olfr250,Mtmr11,2310061F22Rik,Nhlh1,Olfr741,Stub1,Psg18,Atp8a2,Senp7,Commd5,Olfr710,Trpv1,Cd19,Pikfyve,Grm6,Pitpnm1,Setd7,Ing2,Atp5…
GO:0012502	8,6,7	induction of programmed cell death	157	0.0107	1	0.0106	0.371022	0.991	D	Il7r
GO:0006917	9,7,8	induction of apoptosis	157	0.0107	1	0.0106	0.371022	0.991	D	Il7r
GO:0001654	6,7	eye development	157	0.0107	1	0.0106	0.371022	0.991	D	Nrl
GO:0048584	5,3,4	positive regulation of response to stimulus	159	0.0108	1	0.0106	0.370945	0.981	D	Cd19
GO:0051186	4	cofactor metabolic process	166	0.0113	1	0.0106	0.370216	0.938	D	Idh1
GO:0008285	6,4,5	negative regulation of cell proliferation	173	0.0118	1	0.0106	0.368823	0.898	D	Vsig4
GO:0007017	3	microtubule-based process	174	0.0119	1	0.0106	0.368574	0.891	D	Kif9
GO:0002252	3,4	immune effector process	175	0.0119	1	0.0106	0.368312	0.891	D	Il7r
GO:0002521	5,7,8,6	leukocyte differentiation	179	0.0122	1	0.0106	0.367146	0.869	D	Il7r
GO:0022603	5,4	regulation of anatomical structure morphogenesis	180	0.0123	1	0.0106	0.366826	0.862	D	Hgf
GO:0007169	8,7	transmembrane receptor protein tyrosine kinase signaling pathway	184	0.0126	1	0.0106	0.365435	0.841	D	Hgf
GO:0009628	3	response to abiotic stimulus	200	0.0136	1	0.0106	0.35827	0.779	D	Trpv1
GO:0048514	6,7,8,5	blood vessel morphogenesis	206	0.0141	1	0.0106	0.355002	0.752	D	Klf5
GO:0043066	8,7,6,5	negative regulation of apoptosis	209	0.0143	1	0.0106	0.353263	0.741	D	Hgf
GO:0003002	5,4	regionalization	212	0.0145	1	0.0106	0.351459	0.731	D	Dll3
GO:0043065	8,6,7	positive regulation of apoptosis	213	0.0145	1	0.0106	0.350844	0.731	D	Il7r
GO:0043069	7,6,5,4	negative regulation of programmed cell death	214	0.0146	1	0.0106	0.350222	0.726	D	Hgf
GO:0043068	7,5,6	positive regulation of programmed cell death	215	0.0147	1	0.0106	0.349593	0.721	D	Il7r
GO:0060548	6,4,5	negative regulation of cell death	215	0.0147	1	0.0106	0.349593	0.721	D	Hgf
GO:0010942	6,4,5	positive regulation of cell death	216	0.0147	1	0.0106	0.348958	0.721	D	Il7r
GO:0032940	5,3,4,6	secretion by cell	217	0.0148	1	0.0106	0.348316	0.716	D	Pou5f1
GO:0006873	7,5	cellular ion homeostasis	218	0.0149	1	0.0106	0.347668	0.711	D	Atox1
GO:0055082	6,4	cellular chemical homeostasis	225	0.0153	1	0.0106	0.342961	0.693	D	Atox1
GO:0008284	6,4,5	positive regulation of cell proliferation	231	0.0158	1	0.0106	0.33871	0.671	D	Nanog
GO:0035295	4	tube development	235	0.016	1	0.0106	0.335776	0.663	D	Crh
GO:0007626	4	locomotory behavior	237	0.0162	1	0.0106	0.33428	0.654	D	Grm6
GO:0050801	6	ion homeostasis	248	0.0169	1	0.0106	0.32576	0.627	D	Atox1
GO:0001568	6,7	blood vessel development	250	0.0171	1	0.0106	0.324162	0.62	D	Klf5
GO:0001944	5,6	vasculature development	255	0.0174	1	0.0106	0.32011	0.609	D	Klf5
GO:0007423	5,6	sensory organ development	255	0.0174	1	0.0106	0.32011	0.609	D	Nrl
GO:0016477	5,6,4	cell migration	271	0.0185	1	0.0106	0.306687	0.573	D	Apoa1
GO:0030097	6,7,5	hemopoiesis	289	0.0197	1	0.0106	0.291005	0.538	D	Il7r
GO:0019725	5,3	cellular homeostasis	293	0.02	1	0.0106	0.287469	0.53	D	Atox1
GO:0001501	5	skeletal system development	294	0.0201	1	0.0106	0.286582	0.527	D	Dll3
GO:0007010	4	cytoskeleton organization	305	0.0208	1	0.0106	0.276798	0.51	D	Mast1
GO:0016481	8,9,6,7	negative regulation of transcription	312	0.0213	2	0.0213	0.274472	1	D	Nanog,Pou5f1
GO:0006807	3	nitrogen compound metabolic process	317	0.0216	2	0.0213	0.274384	0.986	D	Psg18,Spock3
GO:0034613	5	cellular protein localization	324	0.0221	2	0.0213	0.274026	0.964	D	Dnajc19,Rffl
GO:0070727	4	cellular macromolecule localization	326	0.0222	2	0.0213	0.273875	0.959	D	Dnajc19,Rffl
GO:0045934	7,5,6	negative regulation of nucleobase, nucleoside, nucleotide and nucleic acid metabolic process	333	0.0227	2	0.0213	0.273183	0.938	D	Nanog,Pou5f1
GO:0010558	7,5,6	negative regulation of macromolecule biosynthetic process	345	0.0235	2	0.0213	0.271431	0.906	D	Nanog,Pou5f1
GO:0031327	7,5,6	negative regulation of cellular biosynthetic process	354	0.0241	2	0.0213	0.269681	0.884	D	Nanog,Pou5f1
GO:0048870	4,5,3	cell motility	313	0.0214	1	0.0106	0.269661	0.495	D	Apoa1
GO:0009890	6,4,5	negative regulation of biosynthetic process	357	0.0244	2	0.0213	0.269019	0.873	D	Nanog,Pou5f1
GO:0048598	5,4	embryonic morphogenesis	358	0.0244	2	0.0213	0.26879	0.873	D	Nanog,Pou5f1
GO:0050790	4	regulation of catalytic activity	360	0.0246	2	0.0213	0.26832	0.866	D	Apoa1,Hgf
GO:0048534	5,6,4	hemopoietic or lymphoid organ development	315	0.0215	1	0.0106	0.267877	0.493	D	Il7r
GO:0051704	2	multi-organism process	323	0.022	1	0.0106	0.260748	0.482	D	Psg18
GO:0022403	5,4	cell cycle phase	324	0.0221	1	0.0106	0.259859	0.48	D	Myb
GO:0006928	3,4	cell motion	403	0.0275	2	0.0213	0.254723	0.775	D	Klf7,Apoa1
GO:0051674	3	localization of cell	403	0.0275	2	0.0213	0.254723	0.775	D	Klf7,Apoa1
GO:0002520	5,3	immune system development	334	0.0228	1	0.0106	0.250994	0.465	D	Il7r
GO:0065009	3	regulation of molecular function	421	0.0287	2	0.0213	0.247415	0.742	D	Apoa1,Hgf
GO:0006952	4	defense response	446	0.0304	2	0.0213	0.236128	0.701	D	Crh,Trpv1
GO:0043632	6	modification-dependent macromolecule catabolic process	483	0.0329	3	0.0319	0.228043	0.97	D	Stub1,Senp7,Rffl
GO:0019941	9,7,8	modification-dependent protein catabolic process	483	0.0329	3	0.0319	0.228043	0.97	D	Stub1,Senp7,Rffl
GO:0022008	5,6	neurogenesis	489	0.0334	3	0.0319	0.227694	0.955	D	Klf7,Nrl,Apoa1
GO:0051603	8,7	proteolysis involved in cellular protein catabolic process	497	0.0339	3	0.0319	0.227063	0.941	D	Stub1,Senp7,Rffl
GO:0044257	7,6	cellular protein catabolic process	499	0.034	3	0.0319	0.226877	0.938	D	Stub1,Senp7,Rffl
GO:0051716	3	cellular response to stimulus	468	0.0319	2	0.0213	0.225383	0.668	D	Gh,Apoa1
GO:0006955	3	immune response	474	0.0323	2	0.0213	0.222355	0.659	D	Cd19,Il7r
GO:0042981	7,6	regulation of apoptosis	475	0.0324	2	0.0213	0.221847	0.657	D	Il7r,Hgf
GO:0034962	6	cellular biopolymer catabolic process	551	0.0376	3	0.0319	0.218437	0.848	D	Stub1,Senp7,Rffl
GO:0043067	6,5	regulation of programmed cell death	482	0.0329	2	0.0213	0.218267	0.647	D	Il7r,Hgf
GO:0010941	5,4	regulation of cell death	485	0.0331	2	0.0213	0.21672	0.644	D	Il7r,Hgf
GO:0033554	4	cellular response to stress	376	0.0256	1	0.0106	0.214846	0.414	D	Apoa1
GO:0022402	4,3	cell cycle process	377	0.0257	1	0.0106	0.214015	0.412	D	Myb
GO:0051094	5,3,4	positive regulation of developmental process	377	0.0257	1	0.0106	0.214015	0.412	D	Il7r
GO:0044265	5	cellular macromolecule catabolic process	608	0.0415	3	0.0319	0.202905	0.769	D	Stub1,Senp7,Rffl
GO:0051649	4,3	establishment of localization in cell	626	0.0427	4	0.0426	0.200289	0.998	D	Bhlha15,Dnajc19,Rffl,Pou5f1
GO:0009888	5,6,4	tissue development	637	0.0435	4	0.0426	0.200097	0.979	D	Nanog,Trpv1,Dll3,Pou5f1
GO:0007049	3	cell cycle	640	0.0437	4	0.0426	0.200001	0.975	D	Nanog,Arl2,Myb,Sept3
GO:0051641	3	cellular localization	666	0.0454	4	0.0426	0.198417	0.938	D	Bhlha15,Dnajc19,Rffl,Pou5f1
GO:0009790	3,4	embryonic development	676	0.0461	4	0.0426	0.197467	0.924	D	Nanog,Myb,Dll3,Pou5f1
GO:0040011	2	locomotion	400	0.0273	1	0.0106	0.195369	0.388	D	Apoa1
GO:0055114	3	oxidation reduction	635	0.0433	3	0.0319	0.19397	0.737	D	Fmo1,Acads,Idh1
GO:0006915	5	apoptosis	731	0.0499	4	0.0426	0.189292	0.854	D	Il7r,Rffl,Phlda1,Hgf
GO:0015031	4,5,6	protein transport	651	0.0444	3	0.0319	0.188342	0.718	D	Dnajc19,Pitpnm1,Rffl
GO:0012501	4	programmed cell death	742	0.0506	4	0.0426	0.187133	0.842	D	Il7r,Rffl,Phlda1,Hgf
GO:0022414	3,2	reproductive process	543	0.037	2	0.0213	0.186102	0.576	D	Nanog,Psg18
GO:0045184	3,4,5	establishment of protein localization	658	0.0449	3	0.0319	0.185817	0.71	D	Dnajc19,Pitpnm1,Rffl
GO:0000003	2	reproduction	546	0.0372	2	0.0213	0.18451	0.573	D	Nanog,Psg18
GO:0008104	4	protein localization	756	0.0516	4	0.0426	0.184171	0.826	D	Dnajc19,Pitpnm1,Rffl,Apoa1
GO:0009887	5,6,4	organ morphogenesis	785	0.0536	5	0.0532	0.180875	0.993	D	Nanog,Wnt9b,Nrl,Pou5f1,Klf5
GO:0016192	3,4,5	vesicle-mediated transport	419	0.0286	1	0.0106	0.18071	0.371	D	Pou5f1
GO:0008219	3	cell death	773	0.0527	4	0.0426	0.180282	0.808	D	Il7r,Rffl,Phlda1,Hgf
GO:0016265	2	death	782	0.0533	4	0.0426	0.178105	0.799	D	Il7r,Rffl,Phlda1,Hgf
GO:0033036	3	macromolecule localization	791	0.054	4	0.0426	0.175854	0.789	D	Dnajc19,Pitpnm1,Rffl,Apoa1
GO:0007399	5	nervous system development	797	0.0544	4	0.0426	0.174316	0.783	D	Klf7,Dll3,Nrl,Apoa1
GO:0044085	2	cellular component biogenesis	574	0.0392	2	0.0213	0.169782	0.543	D	Eri1,Klf5
GO:0044248	4	cellular catabolic process	828	0.0565	4	0.0426	0.165942	0.754	D	Stub1,Senp7,Idh1,Rffl
GO:0043285	5	biopolymer catabolic process	982	0.067	6	0.0638	0.165238	0.952	D	Wfikkn1,Furin,Stub1,Senp7,Rffl,Hgf
GO:0009057	4	macromolecule catabolic process	1039	0.0709	6	0.0638	0.160465	0.9	D	Wfikkn1,Furin,Stub1,Senp7,Rffl,Hgf
GO:0048519	4,2,3	negative regulation of biological process	1118	0.0763	7	0.0745	0.155019	0.976	D	Wfikkn1,Nanog,Eri1,Il7r,Pou5f1,Vsig4,Hgf
GO:0006950	3	response to stress	1086	0.0741	6	0.0638	0.154313	0.861	D	Crh,Map4k4,Trpv1,Idh1,Apoa1,Trpm2
GO:0006996	3	organelle organization	1002	0.0684	5	0.0532	0.150414	0.778	D	Bhlha15,Ep400,Mast1,Setd7,Ing2
GO:0048523	5,3,4	negative regulation of cellular process	1007	0.0687	5	0.0532	0.149251	0.774	D	Wfikkn1,Nanog,Pou5f1,Vsig4,Hgf
GO:0050793	4,3	regulation of developmental process	888	0.0606	4	0.0426	0.148327	0.703	D	Nanog,Il7r,Pou5f1,Hgf
GO:0022607	3	cellular component assembly	467	0.0319	1	0.0106	0.146983	0.332	D	Klf5
GO:0010926	2	anatomical structure formation	775	0.0529	3	0.0319	0.141219	0.603	D	Nanog,Pou5f1,Klf5
GO:0002376	2	immune system process	794	0.0542	3	0.0319	0.134027	0.589	D	Cd19,Il7r,Vsig4
GO:0009056	3	catabolic process	1352	0.0922	7	0.0745	0.128465	0.808	D	Wfikkn1,Furin,Stub1,Senp7,Idh1,Rffl,Hgf
GO:0050877	4	neurological system process	1741	0.1188	11	0.117	0.127256	0.985	D	Olfr460,Accn2,Olfr1214,Olfr250,Olfr741,Olfr710,Trpv1,Grm6,Olfr1466,Olfr39,Olfr954
GO:0003008	3	system process	1900	0.1296	12	0.1277	0.122627	0.985	D	Olfr460,Accn2,Olfr1214,Olfr250,Olfr741,Olfr710,Trpv1,Grm6,Olfr1466,Olfr39,Apoa1,Olfr954
GO:0016043	2	cellular component organization	1801	0.1229	10	0.1064	0.117227	0.866	D	Bhlha15,Ep400,Mast1,Klf7,Setd7,Ing2,Il7r,Apoa1,Klf5,Hgf
GO:0044267	6,5	cellular protein metabolic process	2121	0.1447	13	0.1383	0.116921	0.956	D	Rapgef3,Galnt7,Wfikkn1,Map4k4,Mast1,Stub1,Senp7,Pikfyve,Rffl,Spock3,C130090K23Rik,Apoa1,Hgf
GO:0050896	2	response to stimulus	2216	0.1512	13	0.1383	0.111569	0.915	D	Crh,Map4k4,Nanog,Accn2,Trpv1,Cd19,Grm6,Il7r,Idh1,Gh,Pou5f1,Apoa1,Trpm2
GO:0007275	3	multicellular organismal development	2476	0.1689	15	0.1596	0.108775	0.945	D	Crh,Sall1,Nanog,Klf7,Wnt9b,Myb,Nhlh1,Trpv1,Il7r,Dll3,Nrl,Pou5f1,Apoa1,Klf5,Hgf
GO:0051179	2	localization	2671	0.1822	17	0.1809	0.106641	0.993	D	Bhlha15,Atox1,Accn2,Klf7,Dnajc19,Myb,Atp8a2,Trpv1,Pitpnm1,Atp5c1,Rffl,Gh,Pou5f1,Apoa1,Pitpnm3,Atp1b4,Trpm2
GO:0032501	2	multicellular organismal process	4300	0.2933	27	0.2872	0.0901436	0.979	D	Crh,Olfr460,Sall1,Nanog,Accn2,Klf7,Olfr1214,Wnt9b,Myb,Olfr250,Nhlh1,Olfr741,Olfr710,Trpv1,Grm6,Il7r,Dll3,Nrl,Olfr1466,Olfr39,Gh,Pou5f1,Apoa1,Vsig4,Klf5,Olfr954,Hgf
GO:0019538	5,4	protein metabolic process	2592	0.1768	14	0.1489	0.088468	0.842	D	Rapgef3,Galnt7,Wfikkn1,Map4k4,Furin,Mast1,Stub1,Senp7,Pikfyve,Rffl,Spock3,C130090K23Rik,Apoa1,Hgf
GO:0022610	2	biological adhesion	582	0.0397	1	0.0106	0.0857401	0.267	D	Msln
GO:0007155	3	cell adhesion	582	0.0397	1	0.0106	0.0857401	0.267	D	Msln
GO:0032502	2	developmental process	2915	0.1989	16	0.1702	0.0847954	0.856	D	Bhlha15,Crh,Sall1,Nanog,Klf7,Wnt9b,Myb,Nhlh1,Trpv1,Il7r,Dll3,Nrl,Pou5f1,Apoa1,Klf5,Hgf
