# Supplementary material for: Genome-Scale CRISPRa Screen Identifies Novel Factors for Cellular Reprogramming
Source: Stem Cell Reports. 2019 Mar 21;12(4):757–71. doi: 10.1016/j.stemcr.2019.02.010 (PMC6450436; doi:10.1016/j.stemcr.2019.02.010)
Supplement: Table S7. List of Genes Validated for Reprogramming with Individual gRNAs [file mmc4.xlsx]

## Sheet: Gene list validated with gRNAs
Gene ID	Gene symbol	Gene name
ENSMUSG00000052271	Bhlha15	basic helix-loop-helix family, member a15
ENSMUSG00000049489	Fam58b	family with sequence similarity 58, member B
ENSMUSG00000031665	Sall1	sal-like 1 (Drosophila)
ENSMUSG00000070448	Vmn2r89	vomeronasal 2, receptor 89
ENSMUSG00000054134	Umodl1	uromodulin-like 1
ENSMUSG00000031532	Saraf	store-operated calcium entry-associated regulatory factor Negative regulator of store-operated Ca(2+) entry (SOCE) involved in protecting cells from Ca(2+) overfilling
ENSMUSG00000096485	Olfr1466	Olfactory receptor 1466
ENSMUSG00000032564	Cpne4	copine IV
ENSMUSG00000020154	Ptprb	Protein tyrosine phosphatase, receptor type, B
ENSMUSG00000045581	Olfr710	Olfactory receptor 710
ENSMUSG00000042726	Trafd1	TRAF type zinc finger domain containing 1
ENSMUSG00000032489	Kif9	kinesin family member 9
ENSMUSG00000070564	Ntn5	Netrin 5
ENSMUSG00000028864	Hgf	Hepatocyte growth factor
ENSMUSG00000046548	4731417B20Rik	Riken cDNA at Chr 5
ENSMUSG00000051251	Nhlh1	nescient helix loop helix 1
ENSMUSG00000014177	Tvp23b	Trans-golgi network vesicle protein 23B
ENSMUSG00000044707	Ccnjl	Cyclin J-like
ENSMUSG00000032763	Ilvbl	IlvB (bacterial acetolactate synthase)-like
ENSMUSG00000003665	Has1	hyaluronan synthase1
ENSMUSG00000000617	Grm6	Glutamate receptor, metabotropic 6
ENSMUSG00000031527	Eri1	Exoribonuclease 1
ENSMUSG00000022753	Tmem30c	Transmembrane protein 30C
ENSMUSG00000038500	Prr3	Proline-rich polypeptide 3
ENSMUSG00000031079	Zfp300	Zinc finger protein 300
ENSMUSG00000020696	Rffl	Ring finger and FYVE like domain containing protein
ENSMUSG00000022456	Sept3	septin 3 cytokinesis Expression is upregulated by retinoic acid in a human teratocarcinoma cell line
ENSMUSG00000022469	Rapgef3	Rap guanine nucleotide exchange factor (GEF) 3 Ras GPCR
ENSMUSG00000023027	Atf1	activating transcription factor 1
ENSMUSG00000055148	Klf2	Kruppel-like factor 2 (lung)
ENSMUSG00000037280	Galnt6	Polypeptide N-acetylgalactosaminyltransferase 6
ENSMUSG00000075110	Olfr1214	Olfactory receptor 1214
ENSMUSG00000021996	Esd	esterase D/formylglutathione hydrolase
ENSMUSG00000020713	Gh	Growth hormone
ENSMUSG00000049233	Apoo-ps	Apolipoprotein O, pseudogene
ENSMUSG00000029154	Cwh43	Cell wall biogenesis 43 C-terminal homolog
ENSMUSG00000049482	Ctu2	Cytosolic thiouridylase subunit 2
ENSMUSG00000071604	Fam189a2	family with sequence similarity 189, member A2
ENSMUSG00000070817	Vmn1r85	Vomeronasal 1 receptor 85
ENSMUSG00000023017	Asic1	Acid-sensing (proton-gated) ion channel 1
ENSMUSG00000044206	Vsig4	V-set and immunoglobulin domain containing 4
ENSMUSG00000012396	Nanog	Nanog homeobox
ENSMUSG00000050002	Idnk	IdnK gluconokinase homolog (E. coli)
ENSMUSG00000054792	Klhl18	Kelch-like 18
ENSMUSG00000024406	Oct4	POU domain, class 5, transcription factor 1
ENSMUSG00000014592	Camta1	calmodulin binding transcription activator 1
ENSMUSG00000020205	Phlda1	pleckstrin homology-like domain, family A, member 1 anti apoptosis
ENSMUSG00000052917	Senp7	SUMO1/sentrin specific peptidase 7
ENSMUSG00000053693	Mast1	microtubule associated serine/threonine kinase 1
ENSMUSG00000039615	Stub1	STIP1 homology and U-Box containing protein 1 ubiquitin ligase/cochaperone
ENSMUSG00000030629	Zfand6	zinc finger, AN1-type domain 6 TNF-alpha induced NF-kappa-B activation and apoptosis
ENSMUSG00000040543	Pitpnm3	PITPNM family member 3 a family of membrane-associated phosphatidylinositol transfer domain-containing proteins
ENSMUSG00000005148	Klf5	Kruppel-like factor 5
ENSMUSG00000026398	Nr5a2	nuclear receptor subfamily 5, group A, member 2
