# Supplementary material for: Genome-Scale CRISPRa Screen Identifies Novel Factors for Cellular Reprogramming
Source: Stem Cell Reports. 2019 Mar 21;12(4):757–71. doi: 10.1016/j.stemcr.2019.02.010 (PMC6450436; doi:10.1016/j.stemcr.2019.02.010)
Supplement: Table S8. Results from the RNA-Seq Experiment [file mmc5.xlsx]

## Sheet: DE_Seq_Sall1 Vs PBCAG_Empty
	Row.names	baseMean	log2FoldChange	lfcSE	stat	pvalue	padj	gene_name
1	ENSMUSG00000041986	12.2334	3.46483	0.830649	4.17123	3.02957e-05	0.000448634	Elmod1
2	ENSMUSG00000037254	6.47245	3.08723	1.1001	2.80631	0.00501128	0.0287375	Itih2
3	ENSMUSG00000011154	8.04269	3.05451	0.812525	3.75928	0.000170405	0.00189209	Cfap161
4	ENSMUSG00000027886	8.63587	2.95858	0.888959	3.32814	0.000874273	0.00714197	1700013F07Rik
5	ENSMUSG00000063600	6.39173	2.95772	0.978912	3.02144	0.00251579	0.0166831	Egfem1
6	ENSMUSG00000047021	18.1689	2.95346	0.58815	5.02161	5.12411e-07	1.29098e-05	Ccdc108
7	ENSMUSG00000068302	32.1353	2.87875	0.590293	4.87682	1.07811e-06	2.46637e-05	Noto
8	ENSMUSG00000046192	45.3533	2.84368	0.478233	5.94623	2.74394e-09	1.19013e-07	Iqub
9	ENSMUSG00000022245	5.91302	2.73921	0.864687	3.16786	0.00153565	0.011234	Skor1
10	ENSMUSG00000108932	10.7448	2.7181	0.684712	3.9697	7.19638e-05	0.000933781	Gm31463
11	ENSMUSG00000024553	29.1322	2.70875	0.597304	4.53496	5.76145e-06	0.000108314	Galr1
12	ENSMUSG00000036551	5.85869	2.70481	0.996606	2.71402	0.00664718	0.0356871	Akap14
13	ENSMUSG00000038805	44.5659	2.67285	0.821154	3.25499	0.00113398	0.00874878	Six3
14	ENSMUSG00000028294	84.2773	2.53755	0.319888	7.93261	2.14588e-15	3.30369e-13	Cfap206
15	ENSMUSG00000091552	6.92244	2.53569	0.91649	2.76674	0.00566192	0.0315994	Gm8711
16	ENSMUSG00000010044	39.8699	2.50491	0.403145	6.21342	5.18432e-10	2.63675e-08	Zmynd10
17	ENSMUSG00000051590	46.7266	2.49575	0.399253	6.25105	4.07701e-10	2.13503e-08	Map3k19
18	ENSMUSG00000052861	34.6124	2.45676	0.457299	5.37234	7.77234e-08	2.50607e-06	Dnah6
19	ENSMUSG00000109649	21.995	2.4444	0.557239	4.38663	1.15119e-05	0.000196531	RP23-413F14.3
20	ENSMUSG00000020140	763.496	2.38658	0.649107	3.67672	0.000236254	0.00248707	Lgr5
21	ENSMUSG00000024175	9.58782	2.37764	0.730922	3.25293	0.00114223	0.00879654	Tekt4
22	ENSMUSG00000037106	11.2791	2.36206	0.657636	3.59174	0.000328479	0.00327498	Fer1l6
23	ENSMUSG00000062960	205.165	2.3598	0.566843	4.16306	3.14012e-05	0.000463799	Kdr
24	ENSMUSG00000037738	32.1622	2.32513	0.380017	6.1185	9.44623e-10	4.49656e-08	Nek5
25	ENSMUSG00000087075	12.9777	2.32207	0.570788	4.06819	4.73797e-05	0.000652961	A230065H16Rik
26	ENSMUSG00000022123	83.3897	2.30608	0.794893	2.90112	0.00371826	0.0227096	Scel
27	ENSMUSG00000024399	44.3704	2.2901	0.384984	5.94856	2.7052e-09	1.17631e-07	Ltb
28	ENSMUSG00000046634	537.874	2.28141	0.539804	4.22638	2.37485e-05	0.000364634	Pkd1l1
29	ENSMUSG00000051243	134.901	2.26584	0.675648	3.35359	0.000797714	0.00664011	Islr2
30	ENSMUSG00000027375	49.6457	2.26519	0.491943	4.60457	4.13312e-06	8.20336e-05	Mal
31	ENSMUSG00000060212	106.203	2.22112	0.671881	3.30583	0.000946968	0.00760825	Pcnx2
32	ENSMUSG00000030708	60.5298	2.20809	0.36138	6.11017	9.95254e-10	4.72442e-08	Dnajb13
33	ENSMUSG00000064280	12.5148	2.20001	0.63361	3.47218	0.000516248	0.00467523	Ccdc146
34	ENSMUSG00000093460	12.1203	2.16689	0.564467	3.83883	0.000123623	0.00146099	Six3os1
35	ENSMUSG00000030110	359.521	2.15893	0.540712	3.99275	6.53116e-05	0.000858546	Ret
36	ENSMUSG00000024215	28.0164	2.13567	0.595238	3.58793	0.000333313	0.00331162	Spdef
37	ENSMUSG00000022376	223.673	2.12523	0.438726	4.8441	1.27185e-06	2.8636e-05	Adcy8
38	ENSMUSG00000021749	19.6974	2.12309	0.616877	3.44167	0.000578143	0.00512975	Oit1
39	ENSMUSG00000096140	11.7628	2.10679	0.765854	2.7509	0.00594322	0.0327308	Ankrd66
40	ENSMUSG00000028753	103.818	2.0734	0.305361	6.79002	1.12118e-11	8.55353e-10	Vwa5b1
41	ENSMUSG00000024987	574.124	2.06567	0.671338	3.07694	0.00209134	0.0143633	Cyp26a1
42	ENSMUSG00000058248	25.1755	2.02113	0.572371	3.53115	0.00041375	0.00391505	Kcnh1
43	ENSMUSG00000026679	85.136	1.99051	0.349364	5.69751	1.21568e-08	4.65803e-07	Enkur
44	ENSMUSG00000043020	12.1822	1.98473	0.601986	3.29697	0.00097733	0.00780448	Wdr63
45	ENSMUSG00000051354	193.47	1.9804	0.644938	3.07068	0.00213569	0.0146162	Samd3
46	ENSMUSG00000030798	19.8976	1.97586	0.565401	3.49462	0.00047473	0.00437178	Cd37
47	ENSMUSG00000028523	8.0124	1.9708	0.712591	2.76569	0.00568033	0.0316812	Tctex1d1
48	ENSMUSG00000034384	16.7124	1.95186	0.556954	3.50453	0.00045742	0.00424367	Barhl2
49	ENSMUSG00000037940	45.5757	1.94408	0.535945	3.62739	0.000286306	0.00292275	Inpp4b
50	ENSMUSG00000006958	2340.15	1.93156	0.355087	5.43966	5.3382e-08	1.80285e-06	Chrd
51	ENSMUSG00000075302	52.0875	1.92645	0.405543	4.75029	2.03126e-06	4.36633e-05	Erich2
52	ENSMUSG00000045174	14.7813	1.91252	0.713499	2.68048	0.00735167	0.0384433	Amer3
53	ENSMUSG00000017344	11.715	1.91245	0.639576	2.99018	0.00278814	0.018089	Vtn
54	ENSMUSG00000053654	12.509	1.89377	0.541314	3.49847	0.000467943	0.00432487	Krt42
55	ENSMUSG00000020904	169.872	1.88345	0.419492	4.48985	7.1275e-06	0.000129991	Cfap52
56	ENSMUSG00000087211	73.7737	1.87695	0.621072	3.02211	0.00251022	0.0166526	Lhx1os
57	ENSMUSG00000041798	12.2324	1.87604	0.654669	2.86563	0.00416182	0.0248475	Gck
58	ENSMUSG00000035539	10.2091	1.86487	0.692998	2.69101	0.00712355	0.0374452	Ccdc180
59	ENSMUSG00000028441	38.332	1.84451	0.472358	3.9049	9.42656e-05	0.00117072	1110017D15Rik
60	ENSMUSG00000050157	9.7484	1.84146	0.603442	3.0516	0.00227629	0.0154179	Gm867
61	ENSMUSG00000063428	27.9015	1.83079	0.400336	4.57313	4.80491e-06	9.29911e-05	Ddo
62	ENSMUSG00000071550	50.1792	1.82774	0.272603	6.70479	2.01699e-11	1.42431e-09	Cfap44
63	ENSMUSG00000085412	10.5491	1.80847	0.665945	2.71565	0.00661453	0.035557	Halr1
64	ENSMUSG00000025491	403.541	1.7789	0.637078	2.79228	0.00523383	0.0297739	Ifitm1
65	ENSMUSG00000035451	420.133	1.76133	0.554726	3.17513	0.00149771	0.0110286	Foxa1
66	ENSMUSG00000020609	11.6777	1.74619	0.638299	2.73569	0.00622502	0.0338492	Apob
67	ENSMUSG00000022441	31.7952	1.74554	0.415672	4.19932	2.67722e-05	0.000402738	Efcab6
68	ENSMUSG00000026546	56.9388	1.7442	0.330353	5.2798	1.29322e-07	3.98914e-06	Cfap45
69	ENSMUSG00000036218	10.0866	1.72593	0.587444	2.93803	0.00330307	0.020646	Pdzrn4
70	ENSMUSG00000086141	34.425	1.72318	0.50287	3.4267	0.000610968	0.00536253	9030622O22Rik
71	ENSMUSG00000060176	236.997	1.71778	0.424539	4.04624	5.20479e-05	0.000707594	Kif27
72	ENSMUSG00000024409	883.402	1.70655	0.511467	3.33657	0.000848189	0.0069854	Psors1c2
73	ENSMUSG00000038264	219.52	1.70544	0.512162	3.32988	0.000868849	0.00711148	Sema7a
74	ENSMUSG00000030125	27.583	1.70297	0.385189	4.42114	9.81823e-06	0.000170859	Lrrc23
75	ENSMUSG00000070407	345.477	1.69693	0.595108	2.85147	0.00435172	0.0257413	Hs3st3b1
76	ENSMUSG00000041323	26.289	1.69478	0.449659	3.76903	0.000163882	0.00183645	Ak7
77	ENSMUSG00000026686	14.5294	1.6944	0.568973	2.97799	0.00290147	0.0186754	Lmx1a
78	ENSMUSG00000031465	24.8329	1.68828	0.570607	2.95874	0.00308898	0.0196236	Angpt2
79	ENSMUSG00000110086	44.41	1.68802	0.555217	3.04029	0.0023635	0.0158516	RP24-267I21.3
80	ENSMUSG00000026579	849.971	1.67191	0.40733	4.10456	4.05078e-05	0.000571153	F5
81	ENSMUSG00000037868	72.7176	1.66932	0.61226	2.72649	0.00640119	0.0345952	Egr2
82	ENSMUSG00000017607	22.8606	1.66548	0.442146	3.76681	0.000165344	0.00185035	Tns4
83	ENSMUSG00000031665	5580.43	1.64834	0.158659	10.3892	2.77566e-25	3.16222e-22	Sall1
84	ENSMUSG00000044626	103.517	1.63708	0.360803	4.53731	5.69763e-06	0.00010735	Liph
85	ENSMUSG00000053161	10.9436	1.63249	0.634568	2.5726	0.0100938	0.0487681	Daw1
86	ENSMUSG00000036832	23.3889	1.6313	0.438933	3.7165	0.000201998	0.00217104	Lpar3
87	ENSMUSG00000027358	511.342	1.62651	0.565979	2.8738	0.0040556	0.024395	Bmp2
88	ENSMUSG00000023393	147.986	1.61835	0.271445	5.96197	2.49209e-09	1.09479e-07	Slc17a9
89	ENSMUSG00000022941	44.7865	1.59912	0.399244	4.00537	6.19209e-05	0.000820921	Ripply3
90	ENSMUSG00000022805	53.3223	1.58833	0.326014	4.87197	1.10493e-06	2.52098e-05	Maats1
91	ENSMUSG00000031980	14.7561	1.58079	0.510853	3.09442	0.00197196	0.0136901	Agt
92	ENSMUSG00000091415	20.9063	1.57364	0.427599	3.68017	0.000233083	0.00245874	Ak9
93	ENSMUSG00000002633	67.4168	1.5649	0.301357	5.19283	2.07119e-07	5.88928e-06	Shh
94	ENSMUSG00000071324	29.2051	1.56321	0.494952	3.1583	0.00158693	0.0115401	Armc2
95	ENSMUSG00000100916	20.9954	1.56266	0.537391	2.90787	0.00363897	0.022337	Lhb
96	ENSMUSG00000051435	35.4728	1.56152	0.435394	3.58645	0.000335216	0.00332665	Fhad1
97	ENSMUSG00000040978	127.125	1.55559	0.471933	3.29622	0.000979964	0.00781456	Gm11992
98	ENSMUSG00000031530	1198.08	1.54611	0.511053	3.02535	0.00248345	0.0165264	Dusp4
99	ENSMUSG00000037025	3311.55	1.5407	0.485246	3.17509	0.00149788	0.0110286	Foxa2
100	ENSMUSG00000042961	132.443	1.52129	0.338539	4.4937	6.99959e-06	0.000128069	Egflam
101	ENSMUSG00000041377	14.2981	1.52081	0.544319	2.79397	0.00520658	0.0296485	Ninj2
102	ENSMUSG00000020848	350.417	1.51697	0.372062	4.07719	4.55825e-05	0.0006333	Doc2b
103	ENSMUSG00000000202	116.614	1.51164	0.316239	4.78004	1.75256e-06	3.82497e-05	Btbd17
104	ENSMUSG00000019966	434.154	1.49129	0.473049	3.1525	0.00161876	0.0117266	Kitl
105	ENSMUSG00000025597	671.322	1.4802	0.373416	3.96395	7.37184e-05	0.000952931	Klhl4
106	ENSMUSG00000034227	2052.97	1.47765	0.359891	4.10581	4.02903e-05	0.000569496	Foxj1
107	ENSMUSG00000038754	12.1191	1.47497	0.550906	2.67735	0.00742073	0.0387545	Elovl3
108	ENSMUSG00000018654	1040.35	1.47424	0.228359	6.45577	1.07671e-10	6.5017e-09	Ikzf1
109	ENSMUSG00000061802	11.8603	1.45721	0.567528	2.56764	0.0102394	0.0493163	Armc4
110	ENSMUSG00000040985	24.612	1.4507	0.499137	2.90641	0.00365604	0.0224177	Sun3
111	ENSMUSG00000042417	313.844	1.44647	0.202213	7.15319	8.47863e-13	7.66621e-11	Ccno
112	ENSMUSG00000070687	17.7973	1.44267	0.496826	2.90377	0.00368695	0.0225748	Htr1d
113	ENSMUSG00000103313	14.1612	1.4402	0.505873	2.84695	0.00441403	0.0260198	Gm38357
114	ENSMUSG00000021680	10.3105	1.42273	0.534348	2.66255	0.00775517	0.0401236	Crhbp
115	ENSMUSG00000070780	1588.94	1.42214	0.344022	4.13386	3.56715e-05	0.00051704	Rbm47
116	ENSMUSG00000025185	30.2687	1.41182	0.482634	2.92524	0.00344192	0.0213654	Loxl4
117	ENSMUSG00000079460	13.9423	1.40753	0.518817	2.71295	0.00666864	0.0357804	4933403O08Rik
118	ENSMUSG00000044217	11.7032	1.40035	0.545665	2.56631	0.0102786	0.0494198	Aqp5
119	ENSMUSG00000043251	1814.02	1.39946	0.231454	6.0464	1.48122e-09	6.80446e-08	Exoc3l
120	ENSMUSG00000020562	24.6639	1.39074	0.405919	3.42616	0.000612188	0.00536772	Efcab10
121	ENSMUSG00000040473	79.5351	1.38401	0.270494	5.11661	3.11081e-07	8.4115e-06	Cfap69
122	ENSMUSG00000003354	89.8624	1.37672	0.28887	4.76587	1.88036e-06	4.07786e-05	Ccdc65
123	ENSMUSG00000022847	304.248	1.37457	0.187595	7.32729	2.34847e-13	2.34696e-11	Thpo
124	ENSMUSG00000021379	44.3565	1.37246	0.387499	3.54185	0.000397333	0.00378686	Id4
125	ENSMUSG00000032489	66.4748	1.35568	0.266864	5.08003	3.77375e-07	9.92148e-06	Kif9
126	ENSMUSG00000027401	795.166	1.35454	0.464301	2.91737	0.00352996	0.0217617	Tgm3
127	ENSMUSG00000027400	57.4243	1.34204	0.375453	3.57446	0.000350954	0.00344967	Pdyn
128	ENSMUSG00000020014	22.0997	1.3382	0.423831	3.1574	0.00159185	0.0115666	Cfap54
129	ENSMUSG00000066687	37.783	1.33452	0.426654	3.12787	0.00176079	0.0125562	Zbtb16
130	ENSMUSG00000072663	66.5457	1.32608	0.270345	4.90514	9.33591e-07	2.17359e-05	Spef2
131	ENSMUSG00000023039	305.748	1.32447	0.441709	2.99851	0.00271302	0.0177095	Krt7
132	ENSMUSG00000011256	5029.27	1.31845	0.45437	2.90171	0.00371134	0.0226754	Adam19
133	ENSMUSG00000104299	14.3873	1.30201	0.492312	2.64468	0.00817689	0.0417992	Gm9924
134	ENSMUSG00000032125	177.37	1.29535	0.186861	6.93212	4.14584e-12	3.35774e-10	Robo4
135	ENSMUSG00000005892	163.137	1.29201	0.273073	4.73136	2.23016e-06	4.74019e-05	Trh
136	ENSMUSG00000109156	20.8096	1.28857	0.441999	2.91532	0.00355329	0.0218645	Gm45194
137	ENSMUSG00000046637	20.5723	1.26015	0.441527	2.85407	0.00431626	0.0255581	Ttc34
138	ENSMUSG00000014846	151.136	1.25633	0.225171	5.57944	2.41289e-08	8.77317e-07	Tppp3
139	ENSMUSG00000026778	24.795	1.25612	0.445404	2.82019	0.00479956	0.0277939	Prkcq
140	ENSMUSG00000026649	132.509	1.25583	0.219048	5.73311	9.86049e-09	3.85597e-07	Cfap126
141	ENSMUSG00000027329	78.4955	1.25348	0.280553	4.4679	7.89903e-06	0.000141942	Spef1
142	ENSMUSG00000049571	20.5849	1.22389	0.453351	2.69966	0.00694106	0.0367625	Cfap46
143	ENSMUSG00000053626	250.684	1.22256	0.24501	4.98983	6.04321e-07	1.47955e-05	Tll1
144	ENSMUSG00000078451	22.2381	1.21081	0.445043	2.72065	0.00651529	0.0350787	Ppil6
145	ENSMUSG00000026610	40.5409	1.20982	0.386165	3.13291	0.00173083	0.0123913	Esrrg
146	ENSMUSG00000036904	592.257	1.20718	0.425258	2.83869	0.00452984	0.0265742	Fzd8
147	ENSMUSG00000031074	21.7023	1.20646	0.43737	2.75845	0.00580766	0.0321894	Fgf3
148	ENSMUSG00000024427	1390.74	1.20412	0.134423	8.95768	3.31568e-19	8.45695e-17	Spry4
149	ENSMUSG00000026156	35.3976	1.20396	0.424995	2.83289	0.00461292	0.0269229	B3gat2
150	ENSMUSG00000035681	106.468	1.20278	0.214927	5.59625	2.1904e-08	8.04984e-07	Kcnc2
151	ENSMUSG00000006445	7521.47	1.20172	0.275323	4.36475	1.27266e-05	0.00021406	Epha2
152	ENSMUSG00000024304	3193.22	1.19195	0.428637	2.78079	0.00542261	0.0306347	Cdh2
153	ENSMUSG00000050138	57.4774	1.18746	0.273378	4.34364	1.40138e-05	0.00023356	Kcnk12
154	ENSMUSG00000029151	269.727	1.18713	0.382291	3.10531	0.00190082	0.0133073	Slc30a3
155	ENSMUSG00000024421	139.025	1.17622	0.223135	5.27135	1.35423e-07	4.13998e-06	Lama3
156	ENSMUSG00000056752	26.8862	1.17423	0.370261	3.17135	0.00151732	0.0111381	Dnah9
157	ENSMUSG00000040605	28.1998	1.16674	0.404048	2.88763	0.00388162	0.023489	Bace2
158	ENSMUSG00000085762	73.8763	1.16312	0.402218	2.89177	0.00383079	0.0232618	Lrrc75aos2
159	ENSMUSG00000019866	353.022	1.15939	0.29946	3.8716	0.000108125	0.00130583	Aim1
160	ENSMUSG00000030030	42.4266	1.15633	0.426675	2.71009	0.00672658	0.0359895	1700003E16Rik
161	ENSMUSG00000032899	44.6008	1.14926	0.32271	3.56128	0.000369045	0.00358145	Styk1
162	ENSMUSG00000035678	227.961	1.14783	0.213346	5.38012	7.44348e-08	2.42289e-06	Tnfsf9
163	ENSMUSG00000021732	78.75	1.14695	0.446286	2.56999	0.0101702	0.0490818	Fgf10
164	ENSMUSG00000072944	260.052	1.14618	0.169883	6.74686	1.51075e-11	1.10804e-09	Nup62cl
165	ENSMUSG00000025915	1472.53	1.14606	0.130177	8.80385	1.32203e-18	3.22745e-16	Sgk3
166	ENSMUSG00000052085	51.0688	1.13965	0.345528	3.29828	0.000972802	0.00777559	Dock8
167	ENSMUSG00000028222	29.6951	1.1371	0.325464	3.49377	0.000476253	0.00438035	Calb1
168	ENSMUSG00000103445	29.8862	1.13672	0.349733	3.25026	0.00115301	0.008858	Gm36948
169	ENSMUSG00000024176	16.3795	1.13044	0.436569	2.58937	0.00961508	0.0470404	Sox8
170	ENSMUSG00000001444	36.985	1.12271	0.296363	3.78831	0.000151677	0.00173147	Tbx21
171	ENSMUSG00000029861	954.758	1.11739	0.138761	8.05258	8.1068e-16	1.34502e-13	Fam131b
172	ENSMUSG00000023931	45.4892	1.11625	0.260303	4.28829	1.80055e-05	0.000288104	Efhb
173	ENSMUSG00000072419	44.0332	1.10914	0.413756	2.68067	0.00734748	0.0384413	Dppa2
174	ENSMUSG00000035580	46.5849	1.1087	0.291689	3.80097	0.000144129	0.00166646	Kcnh8
175	ENSMUSG00000029084	106.942	1.10665	0.210653	5.25341	1.49305e-07	4.44507e-06	Cd38
176	ENSMUSG00000039552	150.851	1.10285	0.219072	5.03419	4.79879e-07	1.22215e-05	Rsph4a
177	ENSMUSG00000020059	96.5326	1.10274	0.237227	4.64846	3.34426e-06	6.80358e-05	Sycp3
178	ENSMUSG00000037716	84.5923	1.10035	0.282626	3.89332	9.88822e-05	0.00121743	Ccdc33
179	ENSMUSG00000041809	53.4956	1.09889	0.326297	3.36776	0.000757804	0.00637308	Efhc1
180	ENSMUSG00000052942	166.331	1.09515	0.291063	3.76259	0.00016816	0.00187211	Glis3
181	ENSMUSG00000028681	454.788	1.09476	0.10275	10.6547	1.65859e-26	2.02454e-23	Ptch2
182	ENSMUSG00000074570	31.9234	1.09158	0.330196	3.30585	0.000946903	0.00760825	Cass4
183	ENSMUSG00000022229	24.8391	1.09127	0.412413	2.64607	0.00814334	0.0416651	Atp12a
184	ENSMUSG00000097766	20.9521	1.08976	0.404916	2.69132	0.00711708	0.0374442	5730420D15Rik
185	ENSMUSG00000024526	38.1417	1.08135	0.297814	3.63096	0.000282367	0.0028908	Cidea
186	ENSMUSG00000038775	64.3471	1.0795	0.330022	3.27098	0.00107175	0.00837457	Vill
187	ENSMUSG00000022237	91.3352	1.07307	0.244361	4.39131	1.12668e-05	0.000192925	Ankrd33b
188	ENSMUSG00000070044	117.864	1.06494	0.23012	4.62777	3.69621e-06	7.44866e-05	Fam149a
189	ENSMUSG00000029314	24.4531	1.06324	0.363041	2.9287	0.00340387	0.0211605	Agpat9
190	ENSMUSG00000047205	665.382	1.06221	0.177342	5.9896	2.10354e-09	9.38574e-08	Dusp18
191	ENSMUSG00000053714	24.8503	1.06191	0.343931	3.08756	0.00201805	0.0139678	4732471J01Rik
192	ENSMUSG00000032281	59.9469	1.05244	0.38603	2.72633	0.00640432	0.0346012	Acsbg1
193	ENSMUSG00000023966	56.7044	1.04613	0.351577	2.97554	0.0029247	0.0187896	Rsph9
194	ENSMUSG00000024112	400.373	1.03627	0.153431	6.75397	1.43849e-11	1.0688e-09	Cacna1h
195	ENSMUSG00000022602	39.3361	1.03194	0.302554	3.41077	0.000647801	0.00562514	Arc
196	ENSMUSG00000044548	1830.03	1.02869	0.279792	3.67661	0.000236351	0.00248707	Dact1
197	ENSMUSG00000006784	239.929	1.02782	0.357904	2.87176	0.00408192	0.0244844	Ttc25
198	ENSMUSG00000029205	101.265	1.02477	0.321706	3.18543	0.00144537	0.0106973	Chrna9
199	ENSMUSG00000028289	1850.01	1.01886	0.290009	3.51321	0.000442736	0.0041285	Epha7
200	ENSMUSG00000020953	299.818	1.01497	0.37013	2.74221	0.00610277	0.0333409	Coch
201	ENSMUSG00000048616	32.7507	1.01007	0.381991	2.64423	0.0081878	0.04183	Nog
202	ENSMUSG00000026640	592.405	1.00839	0.328531	3.0694	0.00214488	0.0146674	Plxna2
203	ENSMUSG00000019960	6196.25	1.00833	0.303753	3.31958	0.000901514	0.0073133	Dusp6
204	ENSMUSG00000003545	45.1548	1.00135	0.257127	3.89437	9.84548e-05	0.00121392	Fosb
205	ENSMUSG00000039145	481.563	1.0009	0.289791	3.45387	0.000552601	0.00495096	Camk1d
206	ENSMUSG00000053367	107.888	1.00012	0.226265	4.42012	9.86466e-06	0.000171492	Gm6792
207	ENSMUSG00000035578	291.939	0.991324	0.150588	6.58303	4.60962e-11	3.06513e-09	Iqcg
208	ENSMUSG00000020434	45.7217	0.990345	0.273791	3.61716	0.000297859	0.00301904	4921536K21Rik
209	ENSMUSG00000008461	133.386	0.989492	0.263943	3.74889	0.000177622	0.00195076	Fut1
210	ENSMUSG00000035095	251.95	0.987424	0.234307	4.21424	2.50622e-05	0.000379688	Fam167a
211	ENSMUSG00000015468	274.258	0.975103	0.154708	6.30287	2.92192e-10	1.5953e-08	Notch4
212	ENSMUSG00000028602	129.115	0.974288	0.263433	3.69843	0.000216938	0.00230694	Tnfrsf8
213	ENSMUSG00000021974	83.1197	0.96373	0.293781	3.28044	0.00103645	0.0081584	Fgf9
214	ENSMUSG00000071398	286.935	0.962778	0.189423	5.08268	3.7214e-07	9.81405e-06	2410004P03Rik
215	ENSMUSG00000046589	65.5365	0.961471	0.243842	3.94301	8.04648e-05	0.00102235	Lrrc8e
216	ENSMUSG00000050105	225.486	0.958866	0.277229	3.45875	0.000542678	0.00488611	Grrp1
217	ENSMUSG00000062393	1271.13	0.957266	0.371044	2.57993	0.00988216	0.0480035	Dgkk
218	ENSMUSG00000052384	61.0795	0.952022	0.237403	4.01014	6.06821e-05	0.000808889	Nrros
219	ENSMUSG00000051457	57.2935	0.951255	0.28767	3.30676	0.000943827	0.00759372	Spn
220	ENSMUSG00000019892	77.8155	0.944155	0.279598	3.37683	0.000733273	0.00620074	Lrriq1
221	ENSMUSG00000039193	66.2716	0.941217	0.232563	4.04714	5.18474e-05	0.00070543	Nlrc4
222	ENSMUSG00000010064	280.607	0.94044	0.25171	3.73621	0.000186817	0.00202571	Slc38a3
223	ENSMUSG00000027716	260.5	0.937341	0.335185	2.79649	0.0051661	0.0294474	Trpc3
224	ENSMUSG00000041673	39.4848	0.937223	0.351139	2.66909	0.00760562	0.0394693	Lrrc18
225	ENSMUSG00000012819	38.8312	0.933251	0.290828	3.20894	0.00133224	0.00999853	Cdh23
226	ENSMUSG00000044337	145.42	0.930935	0.334465	2.78336	0.00537996	0.0304376	Ackr3
227	ENSMUSG00000042644	1257.77	0.929298	0.264985	3.50699	0.000453213	0.00421379	Itpr3
228	ENSMUSG00000039543	44.2003	0.925314	0.306168	3.02225	0.00250905	0.0166526	Cfap70
229	ENSMUSG00000042616	331.056	0.916436	0.180754	5.07008	3.97649e-07	1.03747e-05	Oscp1
230	ENSMUSG00000046442	121.117	0.916389	0.222409	4.12029	3.78402e-05	0.00054243	Ppm1e
231	ENSMUSG00000046402	1387.56	0.913808	0.117301	7.79026	6.68735e-15	8.72367e-13	Rbp1
232	ENSMUSG00000039337	33.0532	0.911248	0.339127	2.68704	0.00720878	0.0378466	Tex19.2
233	ENSMUSG00000031342	675.798	0.908421	0.249413	3.64223	0.000270282	0.00279085	Gpm6b
234	ENSMUSG00000036304	118.251	0.904154	0.231502	3.9056	9.39922e-05	0.00116914	Zdhhc23
235	ENSMUSG00000022449	95.3532	0.90336	0.177405	5.09209	3.5414e-07	9.38279e-06	Adamts20
236	ENSMUSG00000033029	94.1735	0.903234	0.226632	3.98546	6.73491e-05	0.000880589	1700088E04Rik
237	ENSMUSG00000032528	81.6023	0.900054	0.223173	4.03298	5.50732e-05	0.000744577	Vipr1
238	ENSMUSG00000037685	1621.65	0.897576	0.324973	2.762	0.00574486	0.031885	Atp8a1
239	ENSMUSG00000054263	629.301	0.895384	0.145623	6.14866	7.8138e-10	3.81515e-08	Lifr
240	ENSMUSG00000021363	250.05	0.892456	0.209199	4.26607	1.9895e-05	0.000312487	Mak
241	ENSMUSG00000034706	34.4988	0.886774	0.318204	2.78681	0.00532296	0.0301905	Dnaic2
242	ENSMUSG00000023781	45.915	0.882541	0.264591	3.33549	0.000851498	0.0070059	Hes7
243	ENSMUSG00000034555	66.7502	0.882486	0.285016	3.09626	0.00195976	0.0136417	Tex16
244	ENSMUSG00000026721	787.287	0.879566	0.269686	3.26144	0.00110848	0.00860253	Rabgap1l
245	ENSMUSG00000034037	740.257	0.878209	0.127638	6.88044	5.96661e-12	4.74248e-10	Fgd5
246	ENSMUSG00000046352	79.6466	0.8779	0.324499	2.7054	0.00682224	0.0363534	Gjb2
247	ENSMUSG00000021281	178.817	0.87632	0.260314	3.36639	0.000761576	0.00639936	Tnfaip2
248	ENSMUSG00000037579	60.1922	0.875576	0.251911	3.47573	0.000509466	0.00463217	Kcnh3
249	ENSMUSG00000064225	26.3292	0.87421	0.334676	2.61211	0.00899859	0.0448068	Paqr9
250	ENSMUSG00000085936	38.8599	0.869778	0.325599	2.67132	0.00755542	0.0392804	2610307P16Rik
251	ENSMUSG00000090744	60.3937	0.869182	0.224954	3.86382	0.000111626	0.0013447	Gm6871
252	ENSMUSG00000015085	34.0395	0.864992	0.294826	2.93391	0.00334723	0.0208838	Entpd2
253	ENSMUSG00000038060	38.3899	0.864032	0.314142	2.75045	0.00595141	0.0327628	Dlec1
254	ENSMUSG00000074607	80.368	0.861746	0.216755	3.97566	7.01838e-05	0.000913458	Tox2
255	ENSMUSG00000002603	1349.85	0.857199	0.261289	3.28066	0.00103565	0.00815585	Tgfb1
256	ENSMUSG00000030607	194.891	0.855096	0.153995	5.55274	2.81229e-08	1.00123e-06	Acan
257	ENSMUSG00000042808	163.362	0.854132	0.229511	3.72153	0.000198016	0.0021336	Gpx2
258	ENSMUSG00000030353	121.757	0.850815	0.218756	3.88934	0.000100516	0.00123399	Tead4
259	ENSMUSG00000047604	310.617	0.848872	0.328691	2.58258	0.00980644	0.0477442	Frat2
260	ENSMUSG00000029859	7906.49	0.847961	0.210319	4.03179	5.53538e-05	0.000747189	Epha1
261	ENSMUSG00000027737	181.755	0.847683	0.251848	3.36585	0.00076307	0.00640791	Slc7a11
262	ENSMUSG00000022015	378.636	0.846231	0.130215	6.49874	8.09974e-11	5.05169e-09	Tnfsf11
263	ENSMUSG00000024053	90.4916	0.845132	0.206446	4.09372	4.24505e-05	0.000593647	Emilin2
264	ENSMUSG00000052560	73.261	0.843056	0.200622	4.20221	2.64326e-05	0.000398682	Cpne8
265	ENSMUSG00000056598	153.466	0.835064	0.175098	4.76914	1.85017e-06	4.02771e-05	Lrrc48
266	ENSMUSG00000106621	61.6559	0.83342	0.281906	2.95638	0.00311277	0.0197527	Gm42752
267	ENSMUSG00000046223	76.3044	0.83304	0.260868	3.19334	0.0014064	0.0104675	Plaur
268	ENSMUSG00000042622	408.839	0.827345	0.161827	5.11252	3.17881e-07	8.56825e-06	Maff
269	ENSMUSG00000064373	1054.15	0.825092	0.224935	3.66814	0.000244318	0.00255831	Sepp1
270	ENSMUSG00000031558	382.053	0.822116	0.200601	4.09826	4.16268e-05	0.000583961	Slit2
271	ENSMUSG00000048865	42.7143	0.814436	0.295623	2.75499	0.00586948	0.0324082	Arhgap30
272	ENSMUSG00000008658	73.1574	0.810256	0.258495	3.13451	0.00172143	0.0123443	Rbfox1
273	ENSMUSG00000002885	219.282	0.801875	0.151961	5.27686	1.3142e-07	4.04654e-06	Adgre5
274	ENSMUSG00000075254	179.908	0.798836	0.188736	4.23256	2.31047e-05	0.000356351	Heg1
275	ENSMUSG00000000167	189.39	0.792699	0.152888	5.18485	2.16194e-07	6.11678e-06	Pih1d2
276	ENSMUSG00000020878	130.68	0.789641	0.252627	3.12571	0.00177374	0.0126216	Lrrc46
277	ENSMUSG00000095300	42.8095	0.787463	0.281459	2.79779	0.00514535	0.029388	Gm906
278	ENSMUSG00000015599	88.4349	0.785972	0.19063	4.12303	3.73929e-05	0.000537885	Ttbk1
279	ENSMUSG00000040929	2381.4	0.782347	0.11993	6.52337	6.87448e-11	4.36721e-09	Rfx3
280	ENSMUSG00000038637	401.315	0.780799	0.145014	5.38431	7.27234e-08	2.37623e-06	Lrrc56
281	ENSMUSG00000020930	92.1013	0.779831	0.264922	2.94363	0.00324388	0.0203729	Ccdc103
282	ENSMUSG00000021136	639.92	0.77982	0.110129	7.08098	1.43134e-12	1.24163e-10	Smoc1
283	ENSMUSG00000035964	346.342	0.779531	0.153741	5.0704	3.96982e-07	1.03731e-05	Tmem59l
284	ENSMUSG00000022114	4751.59	0.777974	0.175741	4.42681	9.56349e-06	0.000166936	Spry2
285	ENSMUSG00000031654	102.092	0.77795	0.295363	2.63388	0.00844163	0.0426676	Cbln1
286	ENSMUSG00000039774	556.455	0.776282	0.131169	5.91818	3.25523e-09	1.40122e-07	Galnt12
287	ENSMUSG00000013846	123.505	0.772559	0.233603	3.30714	0.000942524	0.00758681	St3gal1
288	ENSMUSG00000083218	35.9894	0.770019	0.289658	2.65837	0.00785192	0.0404893	Gm16425
289	ENSMUSG00000041313	2232.23	0.76429	0.192282	3.97484	7.04254e-05	0.000915905	Slc7a1
290	ENSMUSG00000035984	142.984	0.764057	0.208422	3.66591	0.000246464	0.00257779	Nme5
291	ENSMUSG00000020701	296.133	0.761269	0.241108	3.15738	0.00159193	0.0115666	Tmem132e
292	ENSMUSG00000002475	46.4958	0.760264	0.258355	2.94271	0.00325352	0.020426	Abhd3
293	ENSMUSG00000097796	111.329	0.757919	0.194768	3.8914	9.96671e-05	0.0012258	Gm16702
294	ENSMUSG00000029650	1313.69	0.756161	0.246988	3.06152	0.00220213	0.0150109	Slc46a3
295	ENSMUSG00000034645	240.106	0.754435	0.171623	4.39589	1.10319e-05	0.000189471	Zyg11a
296	ENSMUSG00000067261	3631.53	0.751526	0.110735	6.7867	1.14726e-11	8.71359e-10	Foxd3
297	ENSMUSG00000027344	58.2543	0.75113	0.236985	3.16953	0.00152685	0.0111841	Fsip1
298	ENSMUSG00000048029	64.7198	0.749984	0.222894	3.36476	0.000766116	0.00642717	Eno4
299	ENSMUSG00000063646	606.123	0.74583	0.166844	4.47021	7.81417e-06	0.000140844	Jakmip1
300	ENSMUSG00000037737	52.4891	0.740761	0.249454	2.96953	0.00298255	0.0191087	Actrt3
301	ENSMUSG00000028637	156.189	0.737974	0.172297	4.28315	1.84266e-05	0.000292923	Ccdc30
302	ENSMUSG00000079042	1813.06	0.737298	0.226848	3.25018	0.00115332	0.008858	Apela
303	ENSMUSG00000050677	220.721	0.733219	0.193323	3.79271	0.000149014	0.00170906	Ccdc96
304	ENSMUSG00000029778	83.4438	0.729169	0.193302	3.77217	0.000161834	0.00181826	Adcyap1r1
305	ENSMUSG00000022257	1845.31	0.727566	0.136917	5.3139	1.07304e-07	3.36461e-06	Laptm4b
306	ENSMUSG00000029544	176.511	0.722558	0.183586	3.93581	8.29178e-05	0.00104962	Cabp1
307	ENSMUSG00000032724	340.948	0.721787	0.2372	3.04294	0.00234278	0.015757	Abtb2
308	ENSMUSG00000029436	537.574	0.718374	0.101112	7.1047	1.20584e-12	1.05674e-10	Mmp17
309	ENSMUSG00000051159	55.1027	0.714873	0.271644	2.63166	0.00849697	0.0428965	Cited1
310	ENSMUSG00000056708	693.092	0.714167	0.120561	5.92367	3.14834e-09	1.36208e-07	Ier5
311	ENSMUSG00000054871	370.69	0.712074	0.203672	3.49618	0.000471963	0.00435026	Tmem158
312	ENSMUSG00000042759	76.1044	0.711994	0.221291	3.21745	0.00129334	0.00973778	Apobr
313	ENSMUSG00000040936	134.073	0.711976	0.213882	3.32882	0.000872143	0.00713113	Ulk4
314	ENSMUSG00000030263	197.488	0.707669	0.187885	3.76649	0.000165556	0.00185035	Lrmp
315	ENSMUSG00000027702	77.3096	0.706705	0.233775	3.02302	0.00250269	0.016622	Lrrc34
316	ENSMUSG00000021466	1083.15	0.705764	0.0798005	8.84411	9.22617e-19	2.28501e-16	Ptch1
317	ENSMUSG00000000958	4485.5	0.705337	0.0929608	7.58746	3.26227e-14	3.84475e-12	Slc7a7
318	ENSMUSG00000046410	201.784	0.704483	0.14475	4.86691	1.13359e-06	2.57263e-05	Kcnk6
319	ENSMUSG00000060487	264.768	0.70407	0.203578	3.45848	0.000543235	0.00488855	Samd5
320	ENSMUSG00000021806	5720.63	0.703836	0.109853	6.40705	1.48358e-10	8.59418e-09	Nid2
321	ENSMUSG00000031144	108.715	0.695269	0.170058	4.08843	4.3431e-05	0.000606366	Syp
322	ENSMUSG00000085007	140.187	0.692187	0.19303	3.58591	0.000335904	0.00333021	Gm11549
323	ENSMUSG00000056832	771.175	0.691924	0.160379	4.31431	1.601e-05	0.000261564	Ttc26
324	ENSMUSG00000029403	417.267	0.691543	0.14403	4.80137	1.57585e-06	3.4883e-05	Cdkl2
325	ENSMUSG00000021728	17725.9	0.688017	0.193695	3.55205	0.000382236	0.00368209	Emb
326	ENSMUSG00000052837	567.953	0.672662	0.148588	4.52703	5.98189e-06	0.000111721	Junb
327	ENSMUSG00000071637	629.964	0.670486	0.129571	5.17468	2.28307e-07	6.40647e-06	Cebpd
328	ENSMUSG00000042284	606.958	0.670038	0.249122	2.6896	0.00715381	0.0375927	Itga1
329	ENSMUSG00000004961	141.641	0.668758	0.225963	2.95959	0.00308054	0.0195985	Syt5
330	ENSMUSG00000056458	116.991	0.668573	0.206691	3.23465	0.00121791	0.00926662	Mok
331	ENSMUSG00000037843	290.288	0.66729	0.113161	5.89684	3.70533e-09	1.57906e-07	Vstm2l
332	ENSMUSG00000031026	57.9733	0.667009	0.251125	2.65608	0.00790548	0.0407163	Trim66
333	ENSMUSG00000025359	179.353	0.66543	0.172827	3.85027	0.000117988	0.00140899	Pmel
334	ENSMUSG00000057069	81.6858	0.663206	0.241521	2.74595	0.00603354	0.0330177	Ero1lb
335	ENSMUSG00000054702	1958.03	0.660735	0.20537	3.21729	0.00129408	0.00973778	Ap1s3
336	ENSMUSG00000072294	234.008	0.660337	0.150203	4.39629	1.10118e-05	0.000189317	Klf12
337	ENSMUSG00000040447	113.632	0.65783	0.20216	3.25401	0.00113789	0.00877498	Spns2
338	ENSMUSG00000020635	222.178	0.656301	0.198529	3.30583	0.000946959	0.00760825	Fkbp1b
339	ENSMUSG00000027676	224.627	0.655018	0.179531	3.64849	0.000263791	0.00273705	Ccdc39
340	ENSMUSG00000039632	126.052	0.651967	0.210968	3.09036	0.00199916	0.0138482	Ccdc151
341	ENSMUSG00000053747	65.9548	0.651095	0.245473	2.65241	0.00799196	0.0410504	Sox14
342	ENSMUSG00000000031	176.844	0.649536	0.240055	2.70578	0.00681444	0.0363345	H19
343	ENSMUSG00000005148	637.259	0.649319	0.142993	4.54091	5.6012e-06	0.000105767	Klf5
344	ENSMUSG00000021908	476.478	0.647565	0.192201	3.36921	0.000753836	0.00634909	Gm6768
345	ENSMUSG00000013523	154.74	0.646472	0.225024	2.87291	0.00406714	0.0244386	Bcas1
346	ENSMUSG00000026768	327.713	0.646084	0.170312	3.79354	0.000148514	0.00170447	Itga8
347	ENSMUSG00000048490	1036.13	0.644748	0.156386	4.12281	3.74286e-05	0.000537946	Nrip1
348	ENSMUSG00000035355	60.2218	0.643529	0.220053	2.92443	0.00345091	0.0213897	Kcnh4
349	ENSMUSG00000074925	263.105	0.640624	0.131453	4.87341	1.09689e-06	2.50599e-05	Ptar1
350	ENSMUSG00000026259	101.273	0.63967	0.241064	2.65352	0.00796561	0.0409367	Ngef
351	ENSMUSG00000025038	81.6015	0.63736	0.233185	2.73328	0.00627077	0.034041	Efhc2
352	ENSMUSG00000050931	67.7267	0.630582	0.233449	2.70116	0.0069098	0.0366597	Sgms2
353	ENSMUSG00000107142	224.208	0.629809	0.14239	4.42311	9.72897e-06	0.000169651	4930566F21Rik
354	ENSMUSG00000039963	764.602	0.629647	0.125609	5.01274	5.36604e-07	1.33869e-05	Ccdc40
355	ENSMUSG00000038172	526.747	0.629299	0.144876	4.34371	1.40098e-05	0.00023356	Ttc39b
356	ENSMUSG00000033792	542.023	0.626936	0.106775	5.87158	4.31669e-09	1.82143e-07	Atp7a
357	ENSMUSG00000030761	152.833	0.625971	0.201168	3.11168	0.00186023	0.0130983	Myo7a
358	ENSMUSG00000041343	229.845	0.625122	0.163892	3.81423	0.000136607	0.00159242	Ankrd42
359	ENSMUSG00000000317	525.462	0.625074	0.143654	4.35125	1.35363e-05	0.000226786	Bcl6b
360	ENSMUSG00000033032	140.743	0.62297	0.193687	3.21637	0.00129823	0.00976044	Afap1l1
361	ENSMUSG00000034832	3303.72	0.622395	0.0920754	6.75962	1.38356e-11	1.03247e-09	Tet3
362	ENSMUSG00000025089	231.485	0.622215	0.166443	3.73831	0.000185259	0.0020165	Gfra1
363	ENSMUSG00000040717	6978.7	0.617139	0.0953715	6.4709	9.74237e-11	5.98875e-09	Il17rd
364	ENSMUSG00000050558	81.294	0.614018	0.226176	2.71478	0.00663207	0.0356254	Prokr2
365	ENSMUSG00000021733	3338.31	0.610921	0.172467	3.54225	0.000396735	0.00378533	Slc4a7
366	ENSMUSG00000061702	67.611	0.61074	0.236078	2.58703	0.00968064	0.0472934	Tmem91
367	ENSMUSG00000030170	466.987	0.609665	0.135609	4.49575	6.93245e-06	0.000126976	Wnt5b
368	ENSMUSG00000007989	845.584	0.609565	0.1438	4.23899	2.24528e-05	0.000347236	Fzd3
369	ENSMUSG00000027947	71.8499	0.606949	0.224156	2.7077	0.00677505	0.0361757	Il6ra
370	ENSMUSG00000041920	452.574	0.60587	0.14678	4.12775	3.66329e-05	0.000528287	Slc16a6
371	ENSMUSG00000032902	11379.4	0.600604	0.186571	3.21917	0.00128564	0.00970847	Slc16a1
372	ENSMUSG00000040289	649.953	0.600422	0.179081	3.3528	0.000799984	0.00665576	Hey1
373	ENSMUSG00000048416	617.193	0.597901	0.132696	4.5058	6.61232e-06	0.000122028	Mlf1
374	ENSMUSG00000047379	1092.19	0.597015	0.146204	4.08345	4.43721e-05	0.000617991	B4gat1
375	ENSMUSG00000030905	164.866	0.5965	0.15718	3.79501	0.000147639	0.00169785	Crym
376	ENSMUSG00000030041	59.1008	0.595534	0.228342	2.60808	0.00910521	0.0451975	M1ap
377	ENSMUSG00000000305	417.841	0.595187	0.135706	4.38586	1.1553e-05	0.000197035	Cdh4
378	ENSMUSG00000053617	2890.66	0.594186	0.13224	4.49325	7.01446e-06	0.000128203	Sh3pxd2a
379	ENSMUSG00000000531	224.689	0.589284	0.127963	4.6051	4.12268e-06	8.19214e-05	Grasp
380	ENSMUSG00000027368	108.908	0.587814	0.211684	2.77685	0.00548893	0.0309062	Dusp2
381	ENSMUSG00000022505	254.66	0.586328	0.228357	2.5676	0.0102406	0.0493163	Emp2
382	ENSMUSG00000002688	311.208	0.585868	0.142852	4.10123	4.10964e-05	0.000577546	Prkd1
383	ENSMUSG00000040451	932.778	0.58489	0.11357	5.15005	2.60414e-07	7.1547e-06	Sgms1
384	ENSMUSG00000024873	262.825	0.584127	0.132722	4.40113	1.07687e-05	0.00018551	Cnih2
385	ENSMUSG00000041482	1059.67	0.583713	0.153358	3.80621	0.000141112	0.001636	Piezo2
386	ENSMUSG00000022346	5035.03	0.582983	0.106038	5.49785	3.8445e-08	1.33534e-06	Myc
387	ENSMUSG00000050917	533.757	0.582621	0.0786227	7.41035	1.25966e-13	1.33487e-11	Fgf4
388	ENSMUSG00000027562	6895.45	0.582015	0.196319	2.96464	0.00303035	0.0193591	Car2
389	ENSMUSG00000086158	192.097	0.580478	0.180356	3.21851	0.00128857	0.00972629	Ccpg1os
390	ENSMUSG00000034845	71.2678	0.578752	0.225779	2.56336	0.0103664	0.0497617	Plvap
391	ENSMUSG00000030669	1119.43	0.57721	0.107344	5.37722	7.56434e-08	2.44824e-06	Calca
392	ENSMUSG00000040189	276.482	0.577136	0.149787	3.85305	0.000116656	0.00139603	Ccdc114
393	ENSMUSG00000042453	405.168	0.575611	0.110766	5.19665	2.02909e-07	5.81798e-06	Reln
394	ENSMUSG00000056234	1141.48	0.575601	0.211357	2.72336	0.00646207	0.0348471	Ncoa4
395	ENSMUSG00000032698	288.574	0.573399	0.151527	3.78415	0.000154238	0.00175134	Lmo2
396	ENSMUSG00000025658	423.426	0.573372	0.183408	3.12622	0.00177072	0.0126083	Cnksr2
397	ENSMUSG00000001240	145.559	0.572134	0.165654	3.45378	0.000552778	0.00495096	Ramp2
398	ENSMUSG00000030559	273.173	0.570518	0.14213	4.01406	5.96823e-05	0.000798678	Rab38
399	ENSMUSG00000032796	193.056	0.566028	0.150409	3.76325	0.000167722	0.0018696	Lama1
400	ENSMUSG00000091562	176.735	0.565109	0.17224	3.28094	0.00103461	0.00815522	Gm9581
401	ENSMUSG00000020021	967.879	0.563996	0.147934	3.81248	0.000137578	0.00160045	Fgd6
402	ENSMUSG00000022246	6398.08	0.559848	0.0974751	5.7435	9.27417e-09	3.66019e-07	Rai14
403	ENSMUSG00000019970	2804.55	0.558537	0.2123	2.63089	0.00851619	0.0429682	Sgk1
404	ENSMUSG00000020732	118.033	0.557034	0.188575	2.95391	0.00313776	0.0198818	Rab37
405	ENSMUSG00000021678	1563.06	0.556864	0.0685647	8.12172	4.59613e-16	7.93367e-14	F2rl1
406	ENSMUSG00000043439	3131.18	0.554439	0.109755	5.05162	4.38076e-07	1.12915e-05	E130012A19Rik
407	ENSMUSG00000027858	975.339	0.554385	0.10532	5.2638	1.4111e-07	4.28317e-06	Tspan2
408	ENSMUSG00000023961	176.607	0.55427	0.166821	3.32255	0.000891988	0.0072552	Enpp4
409	ENSMUSG00000002190	205.476	0.553648	0.120789	4.58362	4.57005e-06	8.93237e-05	Clgn
410	ENSMUSG00000070708	138.917	0.553059	0.158909	3.48035	0.00050076	0.00456399	Gtsf1l
411	ENSMUSG00000031220	97.0788	0.552642	0.202607	2.72765	0.00637868	0.0345063	Awat2
412	ENSMUSG00000055809	375.854	0.550039	0.100526	5.4716	4.45981e-08	1.5182e-06	Dnaaf3
413	ENSMUSG00000031770	1063.31	0.549422	0.155665	3.52951	0.000416325	0.00392853	Herpud1
414	ENSMUSG00000020644	575.002	0.548083	0.169981	3.22438	0.00126244	0.00956289	Id2
415	ENSMUSG00000032120	187.153	0.544654	0.158828	3.42921	0.000605349	0.00531919	C2cd2l
416	ENSMUSG00000032376	1176.47	0.540229	0.104365	5.17636	2.26262e-07	6.36343e-06	Usp3
417	ENSMUSG00000086096	331.385	0.538382	0.158332	3.40034	0.000673033	0.00579711	Gm12688
418	ENSMUSG00000020258	71.0716	0.537872	0.202023	2.66242	0.00775801	0.0401261	Glyctk
419	ENSMUSG00000031441	962.851	0.536957	0.0935551	5.73948	9.49704e-09	3.73951e-07	Atp11a
420	ENSMUSG00000034275	428.852	0.535238	0.124409	4.30223	1.69086e-05	0.000273629	Igsf9b
421	ENSMUSG00000033276	388.914	0.532298	0.170451	3.12289	0.00179087	0.0127094	Stk36
422	ENSMUSG00000021464	1249.52	0.531241	0.110589	4.80375	1.55724e-06	3.45607e-05	Ror2
423	ENSMUSG00000018076	2447.04	0.531203	0.177196	2.99782	0.00271914	0.0177095	Med13l
424	ENSMUSG00000030657	370.047	0.528125	0.129953	4.06398	4.82437e-05	0.000661667	Xylt1
425	ENSMUSG00000040711	2192.21	0.527495	0.125082	4.21719	2.47368e-05	0.000375757	Sh3pxd2b
426	ENSMUSG00000044562	158.751	0.525509	0.171347	3.06693	0.00216272	0.0147717	Rasip1
427	ENSMUSG00000028982	797.598	0.52241	0.114224	4.57354	4.79544e-06	9.29131e-05	Slc25a33
428	ENSMUSG00000017724	6827.85	0.521967	0.0931144	5.60566	2.07467e-08	7.67402e-07	Etv4
429	ENSMUSG00000050022	119.222	0.521741	0.170208	3.06531	0.00217443	0.0148457	Amz1
430	ENSMUSG00000054074	702.658	0.520333	0.0944994	5.5062	3.66653e-08	1.27872e-06	Skida1
431	ENSMUSG00000040010	14346.6	0.520286	0.0922204	5.64177	1.68313e-08	6.30767e-07	Slc7a5
432	ENSMUSG00000018581	161.14	0.518695	0.174697	2.96911	0.00298668	0.019123	Dnah11
433	ENSMUSG00000024640	22762.2	0.518396	0.167492	3.09505	0.00196779	0.0136753	Psat1
434	ENSMUSG00000032012	5262.23	0.5173	0.0840882	6.15187	7.65735e-10	3.74947e-08	Nectin1
435	ENSMUSG00000030317	155.444	0.516962	0.178453	2.89691	0.00376855	0.0229675	Timp4
436	ENSMUSG00000091594	90.3842	0.51394	0.189035	2.71876	0.00655266	0.0352577	Gm17067
437	ENSMUSG00000061436	1201.27	0.510663	0.141354	3.61266	0.000303074	0.0030556	Hipk2
438	ENSMUSG00000023809	3329.44	0.507615	0.102576	4.94867	7.47216e-07	1.78341e-05	Rps6ka2
439	ENSMUSG00000032221	2194.37	0.507523	0.0976442	5.19768	2.01793e-07	5.79571e-06	Mns1
440	ENSMUSG00000022425	14109.2	0.505781	0.0753313	6.71409	1.89244e-11	1.3475e-09	Enpp2
441	ENSMUSG00000046500	290.118	0.504788	0.17369	2.90625	0.00365787	0.0224191	Fam19a4
442	ENSMUSG00000037341	121.091	0.503691	0.182016	2.76729	0.00565248	0.0315774	Slc9a7
443	ENSMUSG00000024180	693.226	0.503044	0.091717	5.48474	4.14083e-08	1.4238e-06	Tmem8
444	ENSMUSG00000040495	90.2994	0.500654	0.184834	2.70867	0.00675536	0.0361322	Chrm4
445	ENSMUSG00000005667	5067.53	0.499943	0.185427	2.69618	0.00701402	0.0369974	Mthfd2
446	ENSMUSG00000031480	168.471	0.499668	0.138987	3.59505	0.000324323	0.00323925	Thsd1
447	ENSMUSG00000025993	655.084	0.499021	0.104107	4.79335	1.6402e-06	3.60904e-05	Slc40a1
448	ENSMUSG00000027075	618.885	0.496176	0.0869482	5.70658	1.15272e-08	4.44668e-07	Slc43a1
449	ENSMUSG00000025008	502.8	0.495803	0.114148	4.34351	1.40226e-05	0.00023356	Tctn3
450	ENSMUSG00000054855	113.141	0.494919	0.174102	2.8427	0.00447326	0.0263145	Rnd1
451	ENSMUSG00000044768	704.858	0.493981	0.15966	3.09395	0.0019751	0.0137014	D1Ertd622e
452	ENSMUSG00000023942	2456.61	0.490953	0.0697123	7.04256	1.88735e-12	1.60462e-10	Slc29a1
453	ENSMUSG00000034825	156.844	0.489798	0.146898	3.33428	0.000855216	0.00702166	Nrip3
454	ENSMUSG00000027583	232.876	0.489402	0.143624	3.40753	0.000655532	0.00567497	Zbtb46
455	ENSMUSG00000043671	1274.02	0.48344	0.0773413	6.25073	4.08541e-10	2.13503e-08	Dpy19l3
456	ENSMUSG00000037370	146.1	0.481611	0.158231	3.04372	0.00233671	0.0157399	Enpp1
457	ENSMUSG00000006310	207.942	0.480872	0.128704	3.73626	0.000186776	0.00202571	Zbtb32
458	ENSMUSG00000020183	142.742	0.480416	0.176563	2.72093	0.00650977	0.03506	Cpm
459	ENSMUSG00000047496	607.914	0.480035	0.147654	3.25108	0.00114968	0.00884201	Rnf152
460	ENSMUSG00000024033	114.539	0.478495	0.16032	2.98462	0.00283935	0.018367	Rsph1
461	ENSMUSG00000058881	547.713	0.478093	0.166075	2.87878	0.00399214	0.0240641	Zfp516
462	ENSMUSG00000008489	1400.33	0.477502	0.117403	4.06721	4.75804e-05	0.000654671	Elavl2
463	ENSMUSG00000075012	1569.98	0.476985	0.124851	3.82043	0.000133217	0.00155927	Fjx1
464	ENSMUSG00000030287	118.534	0.476675	0.17848	2.67075	0.00756819	0.0393228	Itpr2
465	ENSMUSG00000041440	699.71	0.476077	0.110402	4.31223	1.61618e-05	0.000263792	Gk5
466	ENSMUSG00000031847	171.576	0.47568	0.173133	2.74749	0.00600535	0.0329465	1700030J22Rik
467	ENSMUSG00000037747	267.459	0.472465	0.104985	4.50033	6.78486e-06	0.000124808	Phyhipl
468	ENSMUSG00000040270	341.93	0.471785	0.140503	3.35783	0.000785561	0.00655928	Bach2
469	ENSMUSG00000002983	193.123	0.469351	0.178744	2.62583	0.0086439	0.0434841	Relb
470	ENSMUSG00000000732	434.331	0.46871	0.108855	4.30582	1.66369e-05	0.000269918	Icosl
471	ENSMUSG00000036862	425.47	0.467587	0.102176	4.57628	4.73321e-06	9.18113e-05	Dchs1
472	ENSMUSG00000039976	4491.19	0.463923	0.0754711	6.14703	7.89478e-10	3.8437e-08	Tbc1d16
473	ENSMUSG00000070883	143.581	0.463456	0.162856	2.8458	0.00443006	0.0260873	Ccdc173
474	ENSMUSG00000048732	1256.56	0.463434	0.0941335	4.92316	8.51579e-07	2.00449e-05	Klhl11
475	ENSMUSG00000036902	1890.76	0.463131	0.132951	3.48346	0.000494977	0.00452093	Neto2
476	ENSMUSG00000025025	731.047	0.463116	0.142274	3.25511	0.00113348	0.00874878	Mxi1
477	ENSMUSG00000017639	4481.26	0.462721	0.0585984	7.89649	2.86864e-15	4.15827e-13	Rab11fip4
478	ENSMUSG00000046079	1777.35	0.462354	0.103247	4.47815	7.52938e-06	0.000136303	Lrrc8d
479	ENSMUSG00000001211	7211.79	0.461486	0.115803	3.98509	6.74544e-05	0.00088129	Agpat3
480	ENSMUSG00000028434	707.947	0.46057	0.115083	4.00207	6.27917e-05	0.00083182	Epb41l4b
481	ENSMUSG00000062309	296.637	0.457552	0.134944	3.39068	0.000697187	0.00594858	Rpp25
482	ENSMUSG00000074785	130.348	0.453652	0.160275	2.83047	0.00464796	0.0270837	Plxnc1
483	ENSMUSG00000020937	504.214	0.452721	0.113352	3.99393	6.4987e-05	0.000854937	Plcd3
484	ENSMUSG00000024190	1007.32	0.452671	0.151088	2.99608	0.00273476	0.01779	Dusp1
485	ENSMUSG00000022574	691.723	0.452329	0.106327	4.25414	2.09849e-05	0.000326902	Naprt
486	ENSMUSG00000052396	151.908	0.451993	0.170596	2.64949	0.00806123	0.041344	Mogat2
487	ENSMUSG00000022843	2067.9	0.450843	0.0966372	4.66531	3.08149e-06	6.32928e-05	Clcn2
488	ENSMUSG00000033581	4247.39	0.450588	0.103216	4.3655	1.26831e-05	0.000213749	Igf2bp2
489	ENSMUSG00000039621	1021.28	0.449493	0.0728736	6.16812	6.91068e-10	3.4132e-08	Prex1
490	ENSMUSG00000053070	765.853	0.449337	0.120251	3.73666	0.000186479	0.00202571	9230110C19Rik
491	ENSMUSG00000105565	220.693	0.44787	0.12855	3.48401	0.000493956	0.00451885	Gm43566
492	ENSMUSG00000036699	584.152	0.447561	0.160757	2.78409	0.00536783	0.0304046	Zcchc12
493	ENSMUSG00000047181	352.616	0.4461	0.114002	3.9131	9.11176e-05	0.00113824	Samd14
494	ENSMUSG00000030029	975.973	0.44551	0.115808	3.84696	0.000119593	0.00142239	Lrig1
495	ENSMUSG00000018417	3329.02	0.444316	0.171422	2.59194	0.00954359	0.046771	Myo1b
496	ENSMUSG00000006457	667.428	0.444127	0.109387	4.06015	4.90419e-05	0.000670461	Actn3
497	ENSMUSG00000023043	4085.09	0.443949	0.126524	3.50882	0.000450107	0.00418719	Krt18
498	ENSMUSG00000027985	4833.35	0.442924	0.165592	2.6748	0.00747749	0.0389349	Lef1
499	ENSMUSG00000020788	336.351	0.4388	0.0957769	4.58149	4.61684e-06	9.00652e-05	Atp2a3
500	ENSMUSG00000078490	251.187	0.438681	0.122641	3.57696	0.000347617	0.00342979	Cfap74
501	ENSMUSG00000030747	506.28	0.438026	0.170641	2.56694	0.01026	0.0493618	Dgat2
502	ENSMUSG00000017830	145.015	0.4373	0.154011	2.83942	0.0045196	0.0265231	Dhx58
503	ENSMUSG00000025403	6269.89	0.436445	0.101081	4.31777	1.57616e-05	0.000257999	Shmt2
504	ENSMUSG00000036528	275.492	0.434712	0.124456	3.49289	0.000477825	0.00439008	Ppfibp2
505	ENSMUSG00000035247	13544.6	0.430982	0.0657184	6.55801	5.45311e-11	3.57043e-09	Hectd1
506	ENSMUSG00000037031	395.824	0.430671	0.149953	2.87205	0.00407825	0.0244766	Tspan15
507	ENSMUSG00000041779	676.156	0.429936	0.0948262	4.53394	5.78948e-06	0.000108721	Tram2
508	ENSMUSG00000038156	230.595	0.429499	0.133236	3.2236	0.00126591	0.00958489	Spon1
509	ENSMUSG00000029860	6934.81	0.428949	0.0945499	4.53675	5.71282e-06	0.000107518	Zyx
510	ENSMUSG00000091472	157.701	0.42873	0.167	2.56725	0.0102509	0.0493365	Gm3739
511	ENSMUSG00000023915	1237.27	0.42805	0.138332	3.09437	0.00197232	0.0136901	Tnfrsf21
512	ENSMUSG00000017697	309.14	0.42649	0.110865	3.84693	0.000119608	0.00142239	Ada
513	ENSMUSG00000028680	333.706	0.426396	0.0980547	4.34855	1.3704e-05	0.000229371	Plk3
514	ENSMUSG00000015843	561.408	0.424612	0.121967	3.48138	0.000498836	0.00455131	Rxrg
515	ENSMUSG00000035064	559.598	0.424456	0.0952758	4.45502	8.38849e-06	0.000149168	Eef2k
516	ENSMUSG00000020473	398.98	0.423604	0.102969	4.1139	3.89023e-05	0.000554463	Aebp1
517	ENSMUSG00000067215	355.52	0.422774	0.0917713	4.60682	4.08874e-06	8.13416e-05	Usp51
518	ENSMUSG00000024937	220.006	0.422547	0.124224	3.40149	0.000670186	0.00577841	Ehbp1l1
519	ENSMUSG00000022231	484.027	0.422012	0.092073	4.58345	4.5736e-06	8.93237e-05	Sema5a
520	ENSMUSG00000040195	2079.7	0.421748	0.0988675	4.2658	1.99191e-05	0.000312579	Tmem194
521	ENSMUSG00000038843	1042.45	0.420813	0.149317	2.81825	0.00482858	0.0278769	Gcnt1
522	ENSMUSG00000060791	588.406	0.420763	0.091609	4.59303	4.36846e-06	8.60695e-05	Gmfg
523	ENSMUSG00000020889	289.095	0.420501	0.119097	3.53075	0.000414379	0.00391883	Nr1d1
524	ENSMUSG00000041729	391.822	0.419516	0.108226	3.87629	0.000106062	0.00128728	Coro2b
525	ENSMUSG00000003228	336.516	0.419418	0.15181	2.76279	0.00573097	0.0318378	Grk5
526	ENSMUSG00000044393	2642.59	0.418948	0.0648648	6.45878	1.05547e-10	6.41883e-09	Dsg2
527	ENSMUSG00000028825	281.702	0.418212	0.115943	3.60706	0.000309688	0.00311309	Rhd
528	ENSMUSG00000027276	1773.45	0.418066	0.145494	2.87343	0.00406044	0.0244069	Jag1
529	ENSMUSG00000020189	1290.75	0.417888	0.0989892	4.22155	2.42625e-05	0.000369994	Osbpl8
530	ENSMUSG00000028519	2141.43	0.417627	0.0708549	5.89412	3.76692e-09	1.60132e-07	Dab1
531	ENSMUSG00000060519	1223.92	0.417245	0.0685574	6.08607	1.15714e-09	5.41765e-08	Tor3a
532	ENSMUSG00000043639	301.187	0.415694	0.106295	3.91074	9.20142e-05	0.00114692	Rbm20
533	ENSMUSG00000034066	151.834	0.41567	0.146499	2.83735	0.00454895	0.0266609	Farp2
534	ENSMUSG00000027495	1119.23	0.41545	0.115111	3.60914	0.000307218	0.0030919	Fam210b
535	ENSMUSG00000022519	1497.17	0.414996	0.0907555	4.57268	4.81525e-06	9.30858e-05	Srl
536	ENSMUSG00000029413	309.631	0.413477	0.131473	3.14496	0.00166111	0.0119725	Naaa
537	ENSMUSG00000070565	1352.25	0.412713	0.0775941	5.31887	1.04415e-07	3.28256e-06	Rasal2
538	ENSMUSG00000004266	927.12	0.411962	0.0885643	4.65155	3.29445e-06	6.74238e-05	Ptpn6
539	ENSMUSG00000022533	8657.28	0.411752	0.108809	3.78418	0.000154219	0.00175134	Atp13a3
540	ENSMUSG00000020413	2229.7	0.411376	0.0904109	4.55007	5.36284e-06	0.000101828	Hus1
541	ENSMUSG00000010095	8429.28	0.411365	0.0733312	5.60968	2.02695e-08	7.53013e-07	Slc3a2
542	ENSMUSG00000029405	39218.5	0.410298	0.0803223	5.10815	3.2533e-07	8.68681e-06	G3bp2
543	ENSMUSG00000051375	3533.97	0.409936	0.0540837	7.57966	3.46449e-14	4.05511e-12	Pcdh1
544	ENSMUSG00000018470	261.205	0.409112	0.124744	3.27961	0.0010395	0.00817862	Kcnab3
545	ENSMUSG00000038594	165.953	0.408784	0.145709	2.80548	0.00502423	0.0287924	Cep85l
546	ENSMUSG00000023903	4527.28	0.407072	0.0743649	5.47398	4.40043e-08	1.50098e-06	Mmp25
547	ENSMUSG00000032394	2332.57	0.407004	0.105557	3.85576	0.00011537	0.00138258	Igdcc3
548	ENSMUSG00000039652	270.723	0.406288	0.11802	3.44254	0.000576271	0.00511845	Cpeb3
549	ENSMUSG00000022180	1937.31	0.406043	0.0713415	5.69154	1.25901e-08	4.81324e-07	Slc7a8
550	ENSMUSG00000022864	455.738	0.405855	0.105611	3.84294	0.000121569	0.0014407	D16Ertd472e
551	ENSMUSG00000020300	924.223	0.405182	0.103437	3.9172	8.95833e-05	0.00112318	Cpeb4
552	ENSMUSG00000024776	159.723	0.404718	0.155868	2.59654	0.00941672	0.0462953	Stambpl1
553	ENSMUSG00000021256	165.271	0.404161	0.142219	2.84181	0.00448579	0.0263791	Vash1
554	ENSMUSG00000062296	580.768	0.403445	0.123541	3.26568	0.00109203	0.00849804	Trank1
555	ENSMUSG00000045532	321.706	0.403314	0.122042	3.30472	0.000950713	0.00763475	C1ql1
556	ENSMUSG00000026116	10028.1	0.401668	0.044135	9.10089	8.95973e-20	2.46956e-17	Tmem131
557	ENSMUSG00000074887	153.95	0.401395	0.154018	2.60616	0.00915649	0.0454078	EU599041
558	ENSMUSG00000031352	1162.47	0.400479	0.118211	3.38784	0.000704447	0.00600414	Hccs
559	ENSMUSG00000030545	300.043	0.400224	0.110229	3.63084	0.000282499	0.0028908	Pex11a
560	ENSMUSG00000026483	1177.54	0.400077	0.0981243	4.07724	4.5573e-05	0.0006333	Fam129a
561	ENSMUSG00000035268	681.877	0.399214	0.112029	3.56348	0.000365975	0.00356289	Pkig
562	ENSMUSG00000026608	8690.83	0.398753	0.0909499	4.38431	1.16354e-05	0.000198243	Kctd3
563	ENSMUSG00000061393	960.709	0.39663	0.0963551	4.11633	3.84948e-05	0.000549114	Acvr2b
564	ENSMUSG00000073016	283.232	0.395095	0.129144	3.05933	0.00221833	0.0151092	Uprt
565	ENSMUSG00000029552	3149.61	0.393212	0.0918159	4.28262	1.84709e-05	0.000293355	Tes
566	ENSMUSG00000019889	2327.79	0.392662	0.115534	3.39866	0.000677163	0.00581509	Ptprk
567	ENSMUSG00000034998	941.695	0.392157	0.130722	2.99994	0.00270036	0.0176509	Foxn2
568	ENSMUSG00000055866	480.692	0.390772	0.147945	2.64133	0.00825809	0.0420258	Per2
569	ENSMUSG00000041354	2797.44	0.38944	0.0663724	5.8675	4.42419e-09	1.86219e-07	Rgl2
570	ENSMUSG00000041161	390.843	0.388197	0.108435	3.57999	0.000343613	0.00339618	Otud3
571	ENSMUSG00000062115	4492.79	0.387261	0.0854685	4.53104	5.86954e-06	0.000110036	Rai1
572	ENSMUSG00000006464	612.92	0.386722	0.112889	3.42569	0.000613243	0.00537146	Bbs1
573	ENSMUSG00000042035	964.096	0.386698	0.077422	4.99469	5.89316e-07	1.44904e-05	Igsf3
574	ENSMUSG00000034903	645.954	0.386649	0.0894612	4.32198	1.54639e-05	0.000254588	Cobll1
575	ENSMUSG00000057176	210.44	0.386224	0.14352	2.69108	0.00712201	0.0374452	Ccdc189
576	ENSMUSG00000020015	1826.82	0.384672	0.0870941	4.41674	1.00201e-05	0.000174018	Cdk17
577	ENSMUSG00000020027	4986.71	0.384307	0.07841	4.90125	9.52284e-07	2.20808e-05	Socs2
578	ENSMUSG00000020029	3101.21	0.382188	0.109713	3.48352	0.000494861	0.00452093	Nudt4
579	ENSMUSG00000079008	668.703	0.381757	0.104307	3.65994	0.000252272	0.00262998	Gm14124
580	ENSMUSG00000037169	3872.25	0.381431	0.0593834	6.42318	1.33456e-10	7.86422e-09	Mycn
581	ENSMUSG00000022462	11883.5	0.380187	0.0638007	5.95898	2.53817e-09	1.11218e-07	Slc38a2
582	ENSMUSG00000043155	133.477	0.380071	0.144017	2.63907	0.00831328	0.0421915	Hpdl
583	ENSMUSG00000032640	924.394	0.379597	0.102522	3.70258	0.000213419	0.00227945	Chsy1
584	ENSMUSG00000014786	351.306	0.379337	0.120727	3.14211	0.00167735	0.0120641	Slc9a5
585	ENSMUSG00000056131	1697.22	0.379316	0.0805078	4.71154	2.45847e-06	5.14232e-05	Pgm3
586	ENSMUSG00000024451	533.28	0.378202	0.0863894	4.37787	1.19842e-05	0.000203173	Arap3
587	ENSMUSG00000020895	572.65	0.377614	0.127873	2.95305	0.00314655	0.0199154	Tmem107
588	ENSMUSG00000021725	444.542	0.377385	0.138163	2.73145	0.00630571	0.0341873	Parp8
589	ENSMUSG00000032515	1262.74	0.376568	0.0598908	6.28758	3.2245e-10	1.73828e-08	Csrnp1
590	ENSMUSG00000053441	300.846	0.376066	0.118281	3.17943	0.00147567	0.0108979	Adamts19
591	ENSMUSG00000054057	298.123	0.375919	0.118646	3.16842	0.00153269	0.0112172	A930004D18Rik
592	ENSMUSG00000027860	2045.43	0.375232	0.137079	2.73733	0.00619396	0.0337312	Vangl1
593	ENSMUSG00000073408	204.848	0.375032	0.130517	2.87344	0.00406033	0.0244069	Dpcr1
594	ENSMUSG00000033788	962.92	0.374139	0.10427	3.58817	0.000333011	0.00331054	Dysf
595	ENSMUSG00000021998	371.292	0.373438	0.143768	2.5975	0.00939047	0.0462061	Lcp1
596	ENSMUSG00000068617	193.496	0.373393	0.137909	2.70754	0.00677832	0.0361757	Efcab1
597	ENSMUSG00000024298	1891.84	0.372726	0.0689795	5.40344	6.53752e-08	2.15675e-06	Zfp871
598	ENSMUSG00000025019	238.097	0.372684	0.140413	2.6542	0.00794962	0.0408944	Lcor
599	ENSMUSG00000054951	482.315	0.372329	0.103832	3.58586	0.000335963	0.00333021	9130008F23Rik
600	ENSMUSG00000048142	533.5	0.372282	0.0979071	3.8024	0.000143299	0.00165911	Nat8l
601	ENSMUSG00000023087	2463.3	0.371801	0.0761709	4.88114	1.05473e-06	2.42915e-05	Noct
602	ENSMUSG00000025880	2850.09	0.371418	0.06759	5.49516	3.90363e-08	1.34954e-06	Smad7
603	ENSMUSG00000038526	3816.25	0.371142	0.049514	7.49569	6.59491e-14	7.36604e-12	Car14
604	ENSMUSG00000005057	426.801	0.370507	0.105171	3.5229	0.00042686	0.00401024	Sh2b2
605	ENSMUSG00000042997	804.954	0.36919	0.0811116	4.55163	5.32327e-06	0.00010119	Nhlrc3
606	ENSMUSG00000027397	7440.28	0.368687	0.072426	5.09054	3.57046e-07	9.44513e-06	Slc20a1
607	ENSMUSG00000023883	6846.24	0.368369	0.0887642	4.14997	3.3252e-05	0.00048651	Phf10
608	ENSMUSG00000076435	791.508	0.368338	0.0699961	5.26226	1.42297e-07	4.28349e-06	Acsf2
609	ENSMUSG00000031169	368.131	0.368335	0.134861	2.73122	0.00630994	0.0341994	Porcn
610	ENSMUSG00000033256	787.271	0.368316	0.0849545	4.33545	1.4546e-05	0.000240869	Shf
611	ENSMUSG00000025366	859.2	0.368221	0.113529	3.24341	0.0011811	0.00904291	Esyt1
612	ENSMUSG00000032262	744.299	0.368194	0.114893	3.20467	0.00135216	0.0101073	Elovl4
613	ENSMUSG00000069227	175.604	0.366916	0.13401	2.73797	0.00618197	0.0336874	Gprin1
614	ENSMUSG00000029313	1575	0.366226	0.0629591	5.81689	5.99516e-09	2.4687e-07	Aff1
615	ENSMUSG00000029600	750.406	0.365439	0.0732235	4.99074	6.01496e-07	1.47686e-05	Rita1
616	ENSMUSG00000024817	2246.35	0.365273	0.116977	3.12261	0.00179254	0.0127159	Uhrf2
617	ENSMUSG00000031910	421.712	0.364092	0.0887484	4.10252	4.08679e-05	0.0005752	Has3
618	ENSMUSG00000026121	1047.33	0.364019	0.078289	4.64968	3.32451e-06	6.77954e-05	Sema4c
619	ENSMUSG00000025665	6975.12	0.363274	0.10562	3.43945	0.000582902	0.00515858	Rps6ka6
620	ENSMUSG00000019852	537.11	0.362254	0.0905342	4.0013	6.29961e-05	0.000833236	Arfgef3
621	ENSMUSG00000049882	257.481	0.362033	0.105069	3.44568	0.000569623	0.00506994	Vcpkmt
622	ENSMUSG00000026672	1083.7	0.361032	0.124073	2.90983	0.00361631	0.0222186	Optn
623	ENSMUSG00000025040	641.302	0.360658	0.130813	2.75704	0.00583264	0.0322687	Fundc1
624	ENSMUSG00000037112	1139.57	0.35955	0.0981954	3.66158	0.000250665	0.00261675	Sik2
625	ENSMUSG00000027351	6342.51	0.358848	0.0945523	3.79523	0.000147506	0.00169746	Spred1
626	ENSMUSG00000021559	8368.91	0.357822	0.0832796	4.29663	1.73415e-05	0.000278524	Dapk1
627	ENSMUSG00000037857	10693.4	0.357548	0.0698894	5.11591	3.12234e-07	8.42934e-06	Nufip2
628	ENSMUSG00000011179	20937.1	0.357516	0.0782302	4.57005	4.87613e-06	9.40499e-05	Odc1
629	ENSMUSG00000074272	174.542	0.357393	0.132693	2.69338	0.00707324	0.0372495	Ceacam1
630	ENSMUSG00000003418	483.81	0.356882	0.0944288	3.77938	0.000157221	0.00177695	St8sia6
631	ENSMUSG00000021090	199.198	0.355184	0.123745	2.87028	0.00410106	0.0245905	Lrrc9
632	ENSMUSG00000023169	8891.75	0.354623	0.0369061	9.60878	7.34105e-22	2.7272e-19	Slc38a1
633	ENSMUSG00000025225	1147.53	0.354246	0.135165	2.62084	0.00877126	0.0439437	Nfkb2
634	ENSMUSG00000072568	1807.25	0.3542	0.115259	3.07308	0.00211862	0.0145285	Fam84b
635	ENSMUSG00000042428	315.243	0.353544	0.123624	2.85984	0.00423859	0.0251823	Mgat3
636	ENSMUSG00000022722	1260.33	0.353126	0.0628587	5.61777	1.93434e-08	7.21745e-07	Arl6
637	ENSMUSG00000031278	12213.5	0.351651	0.0905087	3.88527	0.000102215	0.00124946	Acsl4
638	ENSMUSG00000073434	1834.08	0.35058	0.0586301	5.97953	2.23783e-09	9.93308e-08	Wdr90
639	ENSMUSG00000003355	842.426	0.350571	0.0844118	4.15311	3.27994e-05	0.000480711	Fkbp11
640	ENSMUSG00000090290	1221.94	0.350237	0.0677785	5.16738	2.37399e-07	6.59661e-06	Gm17296
641	ENSMUSG00000042599	1224.58	0.34996	0.114458	3.05753	0.00223169	0.01517	Kdm7a
642	ENSMUSG00000020275	471.763	0.349514	0.101602	3.44002	0.000581669	0.00515567	Rel
643	ENSMUSG00000032511	690.546	0.349023	0.129116	2.70317	0.00686809	0.0365066	Scn5a
644	ENSMUSG00000014547	535.147	0.348996	0.101615	3.4345	0.000593642	0.00524243	Wdfy2
645	ENSMUSG00000037003	903.694	0.348512	0.106463	3.27356	0.00106202	0.00831371	Tns2
646	ENSMUSG00000026457	9431.64	0.346781	0.0799069	4.33981	1.42609e-05	0.000236836	Adipor1
647	ENSMUSG00000051427	866.951	0.346761	0.0791166	4.38291	1.17105e-05	0.000199323	Ccdc157
648	ENSMUSG00000020038	2672.57	0.346412	0.110846	3.12516	0.00177711	0.012638	Cry1
649	ENSMUSG00000003934	373.386	0.345266	0.120365	2.86848	0.00412446	0.0246875	Efnb3
650	ENSMUSG00000020715	924.468	0.344629	0.070116	4.91513	8.87229e-07	2.07413e-05	Ern1
651	ENSMUSG00000005413	2549.74	0.344123	0.115603	2.97677	0.00291307	0.018743	Hmox1
652	ENSMUSG00000053560	2578.43	0.343966	0.0971506	3.54055	0.0003993	0.00379723	Ier2
653	ENSMUSG00000021018	3631.75	0.343732	0.0725133	4.74027	2.13437e-06	4.55358e-05	Polr2h
654	ENSMUSG00000007617	2297.53	0.34364	0.0985511	3.48693	0.000488608	0.00447471	Homer1
655	ENSMUSG00000032462	1169.36	0.343313	0.0967548	3.54828	0.000387754	0.0037145	Pik3cb
656	ENSMUSG00000045414	2143.58	0.343232	0.104518	3.28397	0.00102357	0.00808994	1190002N15Rik
657	ENSMUSG00000029851	632.432	0.342507	0.106718	3.20944	0.00132993	0.00998557	Tcaf2
658	ENSMUSG00000010066	920.924	0.342475	0.0889282	3.85114	0.000117569	0.00140499	Cacna2d2
659	ENSMUSG00000021952	4148.58	0.34244	0.0582342	5.88039	4.09299e-09	1.73131e-07	Xpo4
660	ENSMUSG00000001707	2361.55	0.342359	0.109337	3.13122	0.0017408	0.0124419	Eef1e1
661	ENSMUSG00000048921	425.426	0.341532	0.127178	2.68548	0.00724267	0.0379546	Zfp689
662	ENSMUSG00000097532	272.831	0.341333	0.111604	3.05842	0.00222509	0.0151371	Gm4349
663	ENSMUSG00000044795	995.102	0.341245	0.0992552	3.43805	0.000585912	0.00518253	Cyb5d1
664	ENSMUSG00000053192	1262.08	0.339974	0.069159	4.91584	8.84046e-07	2.06952e-05	Mllt11
665	ENSMUSG00000004661	5141.43	0.339521	0.097254	3.49107	0.000481085	0.0044139	Arid3b
666	ENSMUSG00000029992	3132.64	0.338432	0.109632	3.08697	0.00202211	0.0139902	Gfpt1
667	ENSMUSG00000069808	357.766	0.338339	0.106693	3.17113	0.00151846	0.0111417	Fam57a
668	ENSMUSG00000020253	962.543	0.3377	0.0821644	4.11006	3.95555e-05	0.000561899	Ppm1m
669	ENSMUSG00000018800	239.953	0.337414	0.122489	2.75464	0.00587576	0.0324271	Abca5
670	ENSMUSG00000023088	2130.58	0.336633	0.0603426	5.5787	2.42328e-08	8.79225e-07	Abcc1
671	ENSMUSG00000047766	502.225	0.336349	0.110687	3.03873	0.00237581	0.0159217	Lrrc49
672	ENSMUSG00000027438	891.281	0.335987	0.0780611	4.30416	1.67623e-05	0.000271517	Napb
673	ENSMUSG00000034312	3381.36	0.335063	0.0745173	4.49644	6.90993e-06	0.000126836	Iqsec1
674	ENSMUSG00000006494	1814.3	0.334673	0.103453	3.23502	0.00121634	0.00926293	Pdk1
675	ENSMUSG00000033102	3906.87	0.333203	0.0665808	5.00449	5.60106e-07	1.39123e-05	Cdc14b
676	ENSMUSG00000034336	2213.39	0.33267	0.11662	2.85261	0.00433625	0.0256586	Ina
677	ENSMUSG00000006720	603.069	0.331522	0.107408	3.08658	0.00202475	0.0140028	Zfp184
678	ENSMUSG00000070643	1722.11	0.331468	0.0641013	5.171	2.32843e-07	6.50953e-06	Sox13
679	ENSMUSG00000030513	308.529	0.330396	0.125994	2.6223	0.00873373	0.0438325	Pcsk6
680	ENSMUSG00000025007	4068.45	0.329573	0.111362	2.95948	0.00308159	0.0195985	Aldh18a1
681	ENSMUSG00000039202	2102.92	0.32929	0.0898978	3.66293	0.000249343	0.00260614	Abhd2
682	ENSMUSG00000017760	1507.04	0.328066	0.0567325	5.78268	7.35207e-09	2.9702e-07	Ctsa
683	ENSMUSG00000007872	914.081	0.327559	0.0623001	5.25775	1.45826e-07	4.36432e-06	Id3
684	ENSMUSG00000028184	8898.48	0.326399	0.0636895	5.12484	2.97783e-07	8.07749e-06	Adgrl2
685	ENSMUSG00000036093	3268.68	0.326221	0.0893359	3.65163	0.000260584	0.00270706	Arl5a
686	ENSMUSG00000036291	1087.7	0.326081	0.0760322	4.28872	1.79707e-05	0.000287817	Ap5m1
687	ENSMUSG00000024913	4436.64	0.326064	0.0535188	6.09251	1.11151e-09	5.23265e-08	Lrp5
688	ENSMUSG00000037722	1831.37	0.325465	0.104091	3.12672	0.00176768	0.0125919	Gnpnat1
689	ENSMUSG00000054178	269.868	0.32489	0.120133	2.70442	0.00684231	0.0364263	Gm9938
690	ENSMUSG00000020387	3632.58	0.32341	0.085153	3.79799	0.000145874	0.00168356	Jade2
691	ENSMUSG00000063632	8616.78	0.322544	0.0917109	3.51697	0.000436505	0.00408737	Sox11
692	ENSMUSG00000087141	545.159	0.322208	0.125715	2.56299	0.0103774	0.0497939	Plcxd2
693	ENSMUSG00000027520	7110.16	0.322137	0.116507	2.76494	0.00569325	0.0317119	Zdbf2
694	ENSMUSG00000030323	1305.99	0.321389	0.0820591	3.91656	8.98224e-05	0.00112452	Ift122
695	ENSMUSG00000024516	340.309	0.320889	0.117435	2.73248	0.00628586	0.0341121	Sec11c
696	ENSMUSG00000041268	923.74	0.320529	0.0944825	3.39247	0.000692648	0.00593017	Dmxl2
697	ENSMUSG00000003070	746.069	0.320476	0.118491	2.70464	0.00683779	0.0364195	Efna2
698	ENSMUSG00000000957	1626.05	0.320281	0.068584	4.6699	3.01339e-06	6.21181e-05	Mmp14
699	ENSMUSG00000048960	727.302	0.31977	0.0953449	3.35383	0.000797023	0.00663766	Prex2
700	ENSMUSG00000030393	1561.72	0.319627	0.0816344	3.91535	9.02743e-05	0.00112935	Zik1
701	ENSMUSG00000027669	647.309	0.318746	0.101857	3.12936	0.00175187	0.0125053	Gnb4
702	ENSMUSG00000022769	1115.89	0.318392	0.0911441	3.49328	0.000477129	0.00438605	Sdf2l1
703	ENSMUSG00000030031	2358.17	0.317955	0.0892284	3.56338	0.000366109	0.00356289	Kbtbd8
704	ENSMUSG00000033624	1937.84	0.317484	0.0672306	4.72231	2.3318e-06	4.90136e-05	Pdpr
705	ENSMUSG00000039197	5392.2	0.317454	0.0697355	4.55226	5.30737e-06	0.000101	Adk
706	ENSMUSG00000025986	5693.14	0.316791	0.116396	2.72166	0.00649541	0.0349937	Slc39a10
707	ENSMUSG00000049313	1716.94	0.31662	0.117876	2.68603	0.00723068	0.0379034	Sorl1
708	ENSMUSG00000000409	920.67	0.316395	0.0965357	3.2775	0.00104732	0.00822506	Lck
709	ENSMUSG00000055917	337.948	0.316298	0.0946926	3.34026	0.000837003	0.00690659	Zfp277
710	ENSMUSG00000050628	1640.14	0.314833	0.111301	2.82867	0.00467426	0.0271964	Ubald2
711	ENSMUSG00000071708	3925.95	0.314766	0.0512843	6.13767	8.37424e-10	4.05403e-08	Sms
712	ENSMUSG00000032186	1191.4	0.314651	0.0604973	5.20108	1.98134e-07	5.70981e-06	Tmod2
713	ENSMUSG00000024556	4493.14	0.314448	0.0924306	3.40199	0.000668959	0.00577074	Me2
714	ENSMUSG00000050473	1133.32	0.313417	0.0817775	3.83256	0.000126816	0.00149665	Slc35d3
715	ENSMUSG00000041817	6467.89	0.313396	0.0785253	3.99102	6.57904e-05	0.000863511	Fam169a
716	ENSMUSG00000037400	2962.13	0.313203	0.0642061	4.87808	1.07124e-06	2.45449e-05	Atp11b
717	ENSMUSG00000049881	2550.7	0.312843	0.0562974	5.55697	2.74503e-08	9.83433e-07	2810025M15Rik
718	ENSMUSG00000074637	5600.23	0.312826	0.0701681	4.45824	8.26345e-06	0.000147251	Sox2
719	ENSMUSG00000050064	323.965	0.312263	0.107922	2.89341	0.00381079	0.0231724	Zfp697
720	ENSMUSG00000024614	3220.83	0.311846	0.11775	2.64837	0.00808807	0.0414693	Tmx3
721	ENSMUSG00000024222	4804.92	0.311743	0.0790712	3.94256	8.06157e-05	0.00102351	Fkbp5
722	ENSMUSG00000024247	3775.93	0.311715	0.110136	2.83027	0.00465093	0.0270892	Pkdcc
723	ENSMUSG00000024827	7737.47	0.310978	0.0479026	6.49189	8.47649e-11	5.26745e-09	Gldc
724	ENSMUSG00000071856	559.98	0.310543	0.0858897	3.6156	0.000299656	0.00302649	Mcc
725	ENSMUSG00000039234	1574.94	0.310121	0.114973	2.69733	0.00698971	0.036912	Sec24d
726	ENSMUSG00000041245	1626.81	0.309802	0.10304	3.00662	0.0026417	0.0173765	Wnk3
727	ENSMUSG00000026578	375.118	0.309666	0.107228	2.88792	0.00387793	0.0234818	Ccdc181
728	ENSMUSG00000024587	17456.7	0.309543	0.104483	2.96261	0.00305045	0.0194657	Nars
729	ENSMUSG00000073411	1641.48	0.309363	0.0895613	3.4542	0.000551925	0.0049485	H2-D1
730	ENSMUSG00000030493	814.164	0.309164	0.0887649	3.48296	0.00049591	0.00452703	Faap24
731	ENSMUSG00000032115	16069.3	0.309078	0.0587359	5.26216	1.42374e-07	4.28349e-06	Hyou1
732	ENSMUSG00000020695	2908.63	0.308783	0.083862	3.68204	0.000231379	0.00244227	Mrc2
733	ENSMUSG00000031292	684.338	0.308769	0.0916607	3.36861	0.00075549	0.00635741	Cdkl5
734	ENSMUSG00000028826	4730.22	0.307909	0.0403923	7.62296	2.47918e-14	3.04796e-12	Tmem57
735	ENSMUSG00000075470	3087.3	0.307589	0.0818387	3.75848	0.000170948	0.00189531	Alg10b
736	ENSMUSG00000052609	1576.95	0.307056	0.105197	2.91885	0.0035132	0.0216975	Plekhg3
737	ENSMUSG00000045691	427.753	0.306261	0.114283	2.67985	0.00736557	0.0385042	Thtpa
738	ENSMUSG00000032965	701.189	0.305987	0.0927313	3.29972	0.000967807	0.00775016	Ift57
739	ENSMUSG00000052854	763.309	0.305835	0.0804465	3.80172	0.000143694	0.00166255	Nrk
740	ENSMUSG00000027035	727.183	0.305696	0.103481	2.95413	0.00313556	0.0198752	Cers6
741	ENSMUSG00000049488	364.039	0.30555	0.101266	3.01729	0.00255044	0.0168867	Tmem67
742	ENSMUSG00000048376	1602.39	0.305376	0.0837728	3.64529	0.000267091	0.00276458	F2r
743	ENSMUSG00000024462	810.312	0.305008	0.085279	3.57659	0.000348109	0.00342979	Gabbr1
744	ENSMUSG00000028599	609.963	0.304876	0.096605	3.1559	0.00160004	0.0116155	Tnfrsf1b
745	ENSMUSG00000033769	2388.68	0.304469	0.0922858	3.29919	0.000969639	0.0077612	Exoc6b
746	ENSMUSG00000040118	578.581	0.30387	0.0964325	3.15112	0.00162647	0.0117774	Cacna2d1
747	ENSMUSG00000038009	338.111	0.303688	0.114447	2.65352	0.00796582	0.0409367	Dnajc22
748	ENSMUSG00000027006	6665.77	0.30363	0.0772487	3.93054	8.47536e-05	0.00106969	Dnajc10
749	ENSMUSG00000033949	257.013	0.303628	0.113743	2.66941	0.00759836	0.0394556	Trim36
750	ENSMUSG00000041408	11341.6	0.303131	0.0598967	5.0609	4.17287e-07	1.07882e-05	Wapl
751	ENSMUSG00000020142	4157.87	0.302805	0.107633	2.8133	0.00490355	0.0282239	Slc1a4
752	ENSMUSG00000046179	2378.11	0.302472	0.043678	6.92505	4.35827e-12	3.49664e-10	E2f8
753	ENSMUSG00000001507	2967.34	0.302468	0.110509	2.73703	0.00619959	0.0337404	Itga3
754	ENSMUSG00000008730	7143.21	0.302207	0.0682487	4.42802	9.5103e-06	0.000166177	Hipk1
755	ENSMUSG00000014550	1836.58	0.301987	0.0838996	3.59938	0.000318978	0.00319333	Rbsn
756	ENSMUSG00000079009	463.842	0.301958	0.09459	3.19229	0.00141151	0.0104921	Gm14139
757	ENSMUSG00000075703	4079.05	0.30187	0.0645999	4.67292	2.9695e-06	6.12872e-05	Ept1
758	ENSMUSG00000031904	3509.55	0.301454	0.0792368	3.80447	0.000142111	0.00164646	Slc7a6
759	ENSMUSG00000026202	3932.38	0.301377	0.0475656	6.33604	2.35746e-10	1.32087e-08	Tuba4a
760	ENSMUSG00000043019	2412.87	0.301125	0.0628804	4.78885	1.67742e-06	3.67978e-05	Edem3
761	ENSMUSG00000000628	7571.68	0.301122	0.0767141	3.92525	8.664e-05	0.00109027	Hk2
762	ENSMUSG00000021514	1454.08	0.301043	0.075903	3.96615	7.30426e-05	0.000944909	Zfp369
763	ENSMUSG00000036863	935.144	0.300644	0.10128	2.96844	0.00299319	0.0191575	Syde2
764	ENSMUSG00000040296	572.789	0.300257	0.0864383	3.47366	0.00051341	0.00465941	Ddx58
765	ENSMUSG00000032946	669.484	0.300244	0.0966427	3.10674	0.00189163	0.0132647	Rasgrp2
766	ENSMUSG00000039835	928.604	0.299509	0.0822899	3.63969	0.000272972	0.00280674	Nhsl1
767	ENSMUSG00000027387	559.891	0.299414	0.0926829	3.23052	0.00123566	0.00938496	Zc3h8
768	ENSMUSG00000036523	977.745	0.298879	0.0824586	3.62459	0.000289419	0.00294924	Greb1
769	ENSMUSG00000024360	21847.8	0.298615	0.0722083	4.13547	3.54231e-05	0.000513875	Etf1
770	ENSMUSG00000029467	15325.3	0.297919	0.061605	4.83596	1.32505e-06	2.97945e-05	Atp2a2
771	ENSMUSG00000015882	520.43	0.29778	0.111708	2.66571	0.0076826	0.0397978	Lcorl
772	ENSMUSG00000064264	2220.78	0.297258	0.072795	4.08349	4.43636e-05	0.000617991	Zfp428
773	ENSMUSG00000020000	460.155	0.296978	0.107178	2.77089	0.00559042	0.0313237	Moxd1
774	ENSMUSG00000041143	517.262	0.296164	0.0942116	3.1436	0.00166883	0.012018	Tmco4
775	ENSMUSG00000031812	2608.77	0.295937	0.0852286	3.47228	0.000516066	0.00467523	Map1lc3b
776	ENSMUSG00000029007	1847.76	0.295499	0.0789993	3.74052	0.000183637	0.00200266	Agtrap
777	ENSMUSG00000030970	10218.9	0.29529	0.0560584	5.26754	1.38262e-07	4.20419e-06	Ctbp2
778	ENSMUSG00000043067	3217.24	0.294869	0.0571459	5.15994	2.47034e-07	6.81999e-06	Dpy19l1
779	ENSMUSG00000079555	2529.99	0.294402	0.0862493	3.41339	0.000641609	0.00557987	Haus3
780	ENSMUSG00000036555	836.859	0.294337	0.0771963	3.81284	0.000137378	0.00159922	Iqce
781	ENSMUSG00000035671	2824.84	0.294238	0.083307	3.53198	0.000412463	0.00390503	Zswim4
782	ENSMUSG00000021848	6162.52	0.294119	0.0980306	3.00028	0.0026973	0.0176469	Otx2
783	ENSMUSG00000032932	1688.93	0.293356	0.108906	2.69366	0.00706714	0.0372288	Hspa13
784	ENSMUSG00000029337	9625.83	0.292578	0.107775	2.7147	0.0066335	0.0356254	Fgf5
785	ENSMUSG00000020534	5414.76	0.292378	0.0504247	5.7983	6.69887e-09	2.73215e-07	Shmt1
786	ENSMUSG00000036036	2854.62	0.291859	0.0581815	5.01635	5.26615e-07	1.31762e-05	Zfp57
787	ENSMUSG00000026980	1311.23	0.29145	0.0575729	5.06228	4.1428e-07	1.0743e-05	Ly75
788	ENSMUSG00000030707	310.564	0.29083	0.109444	2.65734	0.00787589	0.0405916	Coro1a
789	ENSMUSG00000045896	3502.57	0.290416	0.0647784	4.48323	7.35228e-06	0.000133379	Paip2b
790	ENSMUSG00000019823	1481.95	0.290304	0.0675025	4.30064	1.70304e-05	0.000275078	Mical1
791	ENSMUSG00000020652	932.214	0.290188	0.0738022	3.93197	8.42529e-05	0.00106494	Cenpo
792	ENSMUSG00000030201	3868	0.289831	0.0535601	5.41133	6.25574e-08	2.07387e-06	Lrp6
793	ENSMUSG00000050310	2051.49	0.289304	0.0623775	4.63795	3.51879e-06	7.10787e-05	Rictor
794	ENSMUSG00000033009	2297.87	0.289124	0.0996836	2.90042	0.00372661	0.0227517	Ogfod1
795	ENSMUSG00000051344	609.02	0.288948	0.0856269	3.3745	0.000739495	0.00624369	Plekhm3
796	ENSMUSG00000023991	4789.37	0.288924	0.0861219	3.35482	0.000794162	0.00662022	Foxp4
797	ENSMUSG00000031513	1245.52	0.28891	0.0871709	3.3143	0.000918741	0.00741633	Leprotl1
798	ENSMUSG00000039568	1559.56	0.288413	0.0797324	3.61726	0.00029774	0.00301904	Ubald1
799	ENSMUSG00000025486	432.825	0.288165	0.0997857	2.88783	0.00387905	0.0234818	Sirt3
800	ENSMUSG00000103749	268.102	0.287971	0.110985	2.59467	0.0094681	0.0464676	Pcdhgb5
801	ENSMUSG00000034173	348.753	0.287197	0.100171	2.86705	0.00414311	0.0247732	Zbed5
802	ENSMUSG00000108900	1211.46	0.287166	0.0719617	3.99054	6.59219e-05	0.000864574	C430049E01Rik
803	ENSMUSG00000035954	454.383	0.286166	0.105767	2.70563	0.00681749	0.0363394	Dock4
804	ENSMUSG00000001039	1348.09	0.28591	0.0742655	3.84984	0.000118197	0.00140899	B9d1
805	ENSMUSG00000038178	1232.36	0.285219	0.0836581	3.40934	0.000651193	0.00564599	Slc43a2
806	ENSMUSG00000003762	722.125	0.285061	0.0905169	3.14926	0.00163685	0.0118426	Adck4
807	ENSMUSG00000037907	1368.93	0.284565	0.0881757	3.22725	0.00124987	0.00947187	Ankrd13b
808	ENSMUSG00000024891	1073.47	0.283842	0.087745	3.23485	0.00121706	0.00926432	Slc29a2
809	ENSMUSG00000025059	934.239	0.283741	0.106074	2.67493	0.00747456	0.0389349	Gk
810	ENSMUSG00000064127	5255.86	0.283512	0.0707751	4.00581	6.18051e-05	0.000820658	Med14
811	ENSMUSG00000052812	1648.67	0.282816	0.0861232	3.28386	0.00102397	0.00808994	Atad2b
812	ENSMUSG00000007987	622.949	0.282809	0.0938516	3.01337	0.00258368	0.017067	Ift22
813	ENSMUSG00000024851	1504.57	0.282369	0.0529282	5.33495	9.55709e-08	3.03571e-06	Pitpnm1
814	ENSMUSG00000038712	1543.74	0.282058	0.0775769	3.63585	0.000277064	0.00284198	Fam63a
815	ENSMUSG00000032042	4106.83	0.282017	0.0518638	5.43764	5.39911e-08	1.81625e-06	Srpr
816	ENSMUSG00000058013	14219.4	0.281752	0.0737622	3.81974	0.000133591	0.00156207	Sept11
817	ENSMUSG00000057858	1113.34	0.28162	0.0801618	3.51315	0.000442831	0.0041285	Fam204a
818	ENSMUSG00000020841	5920.1	0.281121	0.0691806	4.06358	4.83257e-05	0.00066226	Cpd
819	ENSMUSG00000060671	3116.91	0.281079	0.0811936	3.46184	0.00053649	0.00483548	Atp8b2
820	ENSMUSG00000024122	3341.99	0.280631	0.0839922	3.34115	0.000834307	0.00689433	Pdpk1
821	ENSMUSG00000034928	11863.8	0.280411	0.0607128	4.61864	3.86257e-06	7.75646e-05	Rnf44
822	ENSMUSG00000042406	11580	0.280148	0.106141	2.63939	0.00830544	0.0421663	Atf4
823	ENSMUSG00000049670	992.293	0.279676	0.103919	2.69128	0.00711782	0.0374442	Morn4
824	ENSMUSG00000042719	4874.1	0.279499	0.0428238	6.52672	6.72275e-11	4.30281e-09	Naa25
825	ENSMUSG00000026469	1677.6	0.279209	0.0741836	3.76376	0.000167379	0.00186706	Xpr1
826	ENSMUSG00000038646	1349.04	0.279129	0.0866756	3.22039	0.00128016	0.00967566	Fam103a1
827	ENSMUSG00000026473	7884.19	0.279034	0.0803604	3.47228	0.000516064	0.00467523	Glul
828	ENSMUSG00000029798	785.992	0.278643	0.0783083	3.55828	0.000373284	0.00361625	Herc6
829	ENSMUSG00000022686	1002.46	0.278093	0.101275	2.74591	0.00603428	0.0330177	B3gnt5
830	ENSMUSG00000022175	3017	0.277375	0.0824723	3.36325	0.000770318	0.00645609	Lrp10
831	ENSMUSG00000021000	3498.79	0.27713	0.0569648	4.86493	1.14497e-06	2.59501e-05	Ctage5
832	ENSMUSG00000010277	19043.4	0.275698	0.0630679	4.37144	1.23427e-05	0.000208423	2610507B11Rik
833	ENSMUSG00000052727	5453.78	0.275645	0.0558401	4.93632	7.96093e-07	1.8895e-05	Map1b
834	ENSMUSG00000025616	2582.24	0.275616	0.0522645	5.27348	1.33859e-07	4.0995e-06	Usp16
835	ENSMUSG00000054434	390.784	0.275042	0.0967077	2.84405	0.00445439	0.0262125	Tmem120b
836	ENSMUSG00000000326	1988.41	0.273802	0.0797239	3.43438	0.000593911	0.00524243	Comt
837	ENSMUSG00000022842	780.923	0.273411	0.0734533	3.72224	0.000197465	0.0021292	Ece2
838	ENSMUSG00000018570	473.284	0.273322	0.0985082	2.77462	0.0055267	0.0310472	2810408A11Rik
839	ENSMUSG00000004591	5446.12	0.272879	0.0540238	5.0511	4.3928e-07	1.13055e-05	Pkn2
840	ENSMUSG00000025591	2091.42	0.272532	0.0538501	5.06094	4.1719e-07	1.07882e-05	Tma16
841	ENSMUSG00000030660	4192.54	0.272201	0.0884284	3.0782	0.00208253	0.0143305	Pik3c2a
842	ENSMUSG00000044906	1024.93	0.272024	0.0669355	4.06398	4.82427e-05	0.000661667	4930503L19Rik
843	ENSMUSG00000029407	6201.75	0.271722	0.0596522	4.5551	5.23609e-06	9.98655e-05	Uso1
844	ENSMUSG00000032434	2731.69	0.271403	0.0790776	3.43211	0.000598901	0.00527672	Cmtm6
845	ENSMUSG00000021990	2283.92	0.270869	0.0887355	3.05254	0.00226911	0.0153815	Spata13
846	ENSMUSG00000026565	5002.82	0.270596	0.0652998	4.1439	3.41445e-05	0.000497438	Pou2f1
847	ENSMUSG00000020674	5911.13	0.270504	0.0443961	6.09297	1.10834e-09	5.23214e-08	Pxdn
848	ENSMUSG00000030123	1216.41	0.270157	0.0746967	3.61672	0.000298365	0.00301968	Plxnd1
849	ENSMUSG00000063018	942.736	0.270107	0.0712592	3.79049	0.000150348	0.00171975	2010204K13Rik
850	ENSMUSG00000032116	9306.97	0.269768	0.051893	5.19855	2.0085e-07	5.77832e-06	Stt3a
851	ENSMUSG00000107476	1006.26	0.269466	0.0683699	3.94129	8.10429e-05	0.00102817	Zfp862-ps
852	ENSMUSG00000040661	5309.22	0.268986	0.0709903	3.78906	0.000151219	0.0017274	Rad54l2
853	ENSMUSG00000053646	4340.13	0.26841	0.0471722	5.69	1.27036e-08	4.84581e-07	Plxnb1
854	ENSMUSG00000063455	1418.93	0.268386	0.0667695	4.0196	5.82981e-05	0.000780765	D630045J12Rik
855	ENSMUSG00000021902	602.207	0.26807	0.0870408	3.07981	0.0020713	0.0142613	Phf7
856	ENSMUSG00000039046	2886.05	0.266931	0.0637165	4.18935	2.79752e-05	0.000417527	Usp6nl
857	ENSMUSG00000020196	4174.08	0.266884	0.0458542	5.82027	5.8751e-09	2.42511e-07	Cabin1
858	ENSMUSG00000052593	3032.4	0.266413	0.0441481	6.03453	1.59429e-09	7.24595e-08	Adam17
859	ENSMUSG00000023277	1112.67	0.264527	0.0962505	2.74832	0.00599016	0.0328833	Twf2
860	ENSMUSG00000038722	3291.12	0.264105	0.0506995	5.20921	1.89645e-07	5.49908e-06	Bud31
861	ENSMUSG00000032062	326.866	0.263976	0.102846	2.56672	0.0102665	0.0493791	2310030G06Rik
862	ENSMUSG00000023030	2045.49	0.263837	0.055846	4.72437	2.30835e-06	4.87006e-05	Slc11a2
863	ENSMUSG00000073643	2053.24	0.263781	0.0535917	4.92205	8.56443e-07	2.01317e-05	Wdfy1
864	ENSMUSG00000048707	694.033	0.263601	0.0743551	3.54517	0.00039236	0.00375422	Tprn
865	ENSMUSG00000025231	3306.95	0.263522	0.0473072	5.57044	2.54092e-08	9.18007e-07	Sufu
866	ENSMUSG00000023092	631.21	0.262691	0.080912	3.24663	0.00116781	0.00895275	Fhl1
867	ENSMUSG00000034206	975.228	0.26017	0.0627504	4.14612	3.3816e-05	0.000493494	Polq
868	ENSMUSG00000035021	2389.17	0.259934	0.0650112	3.9983	6.37988e-05	0.0008406	Baz1a
869	ENSMUSG00000033161	21618.1	0.259835	0.0721518	3.60122	0.000316723	0.00317448	Atp1a1
870	ENSMUSG00000074129	3354.7	0.259108	0.0684052	3.78783	0.000151966	0.00173361	Rpl13a
871	ENSMUSG00000019943	4283.16	0.258891	0.0637598	4.06041	4.89868e-05	0.000670244	Atp2b1
872	ENSMUSG00000036098	2651.88	0.258808	0.050816	5.09304	3.52359e-07	9.35415e-06	Myrf
873	ENSMUSG00000022948	589.509	0.257953	0.0866886	2.97563	0.00292392	0.0187896	Setd4
874	ENSMUSG00000031134	3370.97	0.257923	0.0646829	3.9875	6.67728e-05	0.000873928	Rbmx
875	ENSMUSG00000020561	2343.11	0.25699	0.0547397	4.69475	2.66928e-06	5.54257e-05	Twistnb
876	ENSMUSG00000002068	5089.88	0.256726	0.0529154	4.85163	1.22448e-06	2.76788e-05	Ccne1
877	ENSMUSG00000037568	753.701	0.256655	0.0668423	3.83971	0.000123179	0.00145776	Vash2
878	ENSMUSG00000033799	7965.1	0.256418	0.0549571	4.66578	3.07446e-06	6.32245e-05	Fam208b
879	ENSMUSG00000066324	7106.82	0.256296	0.0988903	2.59172	0.00954976	0.0467878	Impad1
880	ENSMUSG00000100690	492.845	0.256275	0.0863859	2.96663	0.00301083	0.0192488	Gm4322
881	ENSMUSG00000025078	1189.69	0.256255	0.0753924	3.39895	0.000676451	0.00581509	Nhlrc2
882	ENSMUSG00000004929	8550	0.256237	0.0533776	4.80046	1.58303e-06	3.49966e-05	Thop1
883	ENSMUSG00000055629	1274.16	0.256108	0.0594262	4.30968	1.63493e-05	0.000266342	B4galnt4
884	ENSMUSG00000025130	39490.6	0.255786	0.0764037	3.34782	0.000814499	0.00676664	P4hb
885	ENSMUSG00000028207	2864.8	0.255684	0.0875417	2.92071	0.0034923	0.0215997	Asph
886	ENSMUSG00000035133	5432.54	0.255476	0.0972185	2.62785	0.00859266	0.0432773	Arhgap5
887	ENSMUSG00000054793	490.935	0.255196	0.0979601	2.6051	0.00918465	0.0454661	Cadm4
888	ENSMUSG00000020091	6996.04	0.254881	0.0589856	4.32108	1.5527e-05	0.00025489	Eif4ebp2
889	ENSMUSG00000020607	761.621	0.25431	0.0778508	3.26663	0.00108837	0.00848118	Fam84a
890	ENSMUSG00000046062	6876.99	0.25363	0.0456804	5.55228	2.81967e-08	1.00177e-06	Ppp1r15b
891	ENSMUSG00000037989	1095.52	0.253622	0.0921695	2.75169	0.00592888	0.0326624	Wnk2
892	ENSMUSG00000042228	581.447	0.253559	0.074778	3.39082	0.000696839	0.00594858	Lyn
893	ENSMUSG00000026994	1523.05	0.253328	0.0770237	3.28896	0.00100558	0.00797047	Galnt3
894	ENSMUSG00000006641	847.622	0.253204	0.0816112	3.10256	0.00191853	0.0133934	Slc5a6
895	ENSMUSG00000031976	5066.03	0.252282	0.0591011	4.26865	1.96655e-05	0.000309888	Urb2
896	ENSMUSG00000039523	1873.83	0.252115	0.0668481	3.77146	0.000162296	0.00182226	Cep104
897	ENSMUSG00000015937	2129.38	0.25153	0.0913132	2.75458	0.00587669	0.0324271	H2afy
898	ENSMUSG00000038388	3061.94	0.251397	0.0866192	2.90233	0.00370398	0.0226466	Mpp6
899	ENSMUSG00000018846	6811.62	0.251011	0.0903695	2.7776	0.00547616	0.0308546	Pank3
900	ENSMUSG00000036403	1303.01	0.250859	0.0626902	4.00157	6.29228e-05	0.000832911	Cep135
901	ENSMUSG00000036779	2777.26	0.250038	0.0725733	3.44531	0.000570402	0.00507423	Papd5
902	ENSMUSG00000036106	1273.67	0.250002	0.0933853	2.6771	0.0074262	0.0387619	Prr5
903	ENSMUSG00000020048	38666.1	0.249948	0.047257	5.28913	1.22902e-07	3.81175e-06	Hsp90b1
904	ENSMUSG00000022802	624.09	0.249657	0.0766448	3.25732	0.0011247	0.00868506	Lmln
905	ENSMUSG00000021670	25683.9	0.249505	0.0529358	4.71336	2.43668e-06	5.103e-05	Hmgcr
906	ENSMUSG00000021629	2658.74	0.249429	0.0585862	4.25747	2.06756e-05	0.000322672	Slc30a5
907	ENSMUSG00000022797	7880.62	0.24892	0.0778031	3.19936	0.00137734	0.0102693	Tfrc
908	ENSMUSG00000028243	1788.93	0.248643	0.0651018	3.8193	0.00013383	0.00156324	Ubxn2b
909	ENSMUSG00000034675	6235.19	0.248593	0.0701637	3.54305	0.000395532	0.00377611	Dbn1
910	ENSMUSG00000029364	1206.27	0.248524	0.0779589	3.18789	0.00143317	0.0106327	Wsb2
911	ENSMUSG00000037211	976.759	0.248407	0.0925411	2.68429	0.00726835	0.0380775	Spry1
912	ENSMUSG00000029782	2729.45	0.248259	0.0688996	3.6032	0.000314324	0.00315598	Tmem209
913	ENSMUSG00000026767	1616.57	0.248202	0.0857517	2.89443	0.00379846	0.0231168	Fam188a
914	ENSMUSG00000029326	2315.45	0.248154	0.0555519	4.46707	7.92979e-06	0.000142195	Enoph1
915	ENSMUSG00000031647	1321.51	0.247606	0.0638936	3.87528	0.000106503	0.0012908	Mfap3l
916	ENSMUSG00000070003	1654.62	0.247588	0.0722799	3.42541	0.000613873	0.00537422	Ssbp4
917	ENSMUSG00000023025	10377.7	0.247578	0.0861314	2.87443	0.0040476	0.0243554	Larp4
918	ENSMUSG00000049470	18766.5	0.247108	0.0754968	3.27309	0.00106378	0.00832366	Aff4
919	ENSMUSG00000021196	1066.64	0.246845	0.0846352	2.91657	0.003539	0.0218006	Pfkp
920	ENSMUSG00000026827	5450.37	0.246809	0.0399272	6.18146	6.3511e-10	3.15506e-08	Gpd2
921	ENSMUSG00000034520	2633.83	0.246803	0.0615155	4.01204	6.01967e-05	0.000804396	Gjc1
922	ENSMUSG00000023143	629.133	0.246705	0.0868343	2.8411	0.00449581	0.0264289	Nagpa
923	ENSMUSG00000025324	854.993	0.246569	0.0840868	2.93232	0.00336438	0.0209526	Atp10a
924	ENSMUSG00000024472	6890.26	0.246259	0.0540656	4.55481	5.24319e-06	9.98895e-05	Dcp2
925	ENSMUSG00000036202	12793.8	0.246194	0.0516615	4.76552	1.88368e-06	4.07986e-05	Rif1
926	ENSMUSG00000021972	1317.9	0.246113	0.0688018	3.57713	0.000347391	0.00342979	Hmbox1
927	ENSMUSG00000020092	6179.62	0.245704	0.0740278	3.31907	0.000903165	0.00732172	Pald1
928	ENSMUSG00000038697	2246.44	0.245457	0.0529181	4.63843	3.51069e-06	7.09991e-05	Taf5l
929	ENSMUSG00000053799	1245.9	0.245333	0.0690901	3.55092	0.000383883	0.00369588	Exoc6
930	ENSMUSG00000033751	1620.62	0.245112	0.0601986	4.07172	4.66678e-05	0.000646801	Gadd45gip1
931	ENSMUSG00000032575	5557.15	0.244941	0.0633173	3.86847	0.000109519	0.0013208	Manf
932	ENSMUSG00000037416	3356.78	0.244686	0.0768046	3.18582	0.00144343	0.0106875	Dmxl1
933	ENSMUSG00000041992	1750.06	0.244342	0.0524551	4.65812	3.19111e-06	6.54657e-05	Rapgef5
934	ENSMUSG00000029392	699.284	0.243888	0.0800667	3.04605	0.00231866	0.0156368	Rilpl1
935	ENSMUSG00000097195	2497.12	0.243377	0.0704967	3.45232	0.000555795	0.00497276	Snhg5
936	ENSMUSG00000014907	5643.35	0.243035	0.0651229	3.73194	0.000190011	0.00205513	Naf1
937	ENSMUSG00000055660	1448.42	0.242783	0.074185	3.27268	0.00106534	0.00833209	Mettl4
938	ENSMUSG00000107092	1783.36	0.242693	0.0666559	3.64099	0.000271591	0.00280016	Gm7993
939	ENSMUSG00000021270	93207.2	0.242549	0.0604603	4.0117	6.02823e-05	0.000804816	Hsp90aa1
940	ENSMUSG00000030082	12314.5	0.24253	0.0678732	3.57328	0.000352534	0.00345835	Sec61a1
941	ENSMUSG00000003526	1079.97	0.241793	0.0678849	3.56181	0.000368313	0.00358026	Prodh
942	ENSMUSG00000031381	1269.02	0.241391	0.0571463	4.22408	2.39914e-05	0.00036719	Piga
943	ENSMUSG00000056427	4109.45	0.240979	0.0510158	4.7236	2.31701e-06	4.88229e-05	Slit3
944	ENSMUSG00000024597	2699.14	0.240906	0.0804836	2.99323	0.00276043	0.0179365	Slc12a2
945	ENSMUSG00000074746	4496.16	0.240675	0.0615176	3.9123	9.14227e-05	0.00114093	Pdzd8
946	ENSMUSG00000020020	1215.95	0.240658	0.0690824	3.48363	0.000494655	0.00452093	Usp44
947	ENSMUSG00000031333	3741.37	0.240562	0.0919842	2.61525	0.00891615	0.0445	Abcb7
948	ENSMUSG00000034807	3533.91	0.240399	0.05748	4.18232	2.88556e-05	0.000429167	Colgalt1
949	ENSMUSG00000039176	3678.66	0.240384	0.048991	4.90671	9.2619e-07	2.1593e-05	Polg
950	ENSMUSG00000034218	2386.02	0.240285	0.0584501	4.11093	3.94061e-05	0.000560708	Atm
951	ENSMUSG00000035173	2183.5	0.239774	0.0887875	2.70054	0.00692274	0.0366944	Ccdc186
952	ENSMUSG00000015143	6290.24	0.239686	0.0842146	2.84613	0.0044254	0.0260688	Actn1
953	ENSMUSG00000048007	700.366	0.239492	0.077091	3.10661	0.00189248	0.0132652	Timm8a1
954	ENSMUSG00000027968	5553.17	0.239308	0.0433572	5.51945	3.4007e-08	1.19525e-06	Larp7
955	ENSMUSG00000025332	7500.75	0.238884	0.0637704	3.746	0.000179675	0.00196951	Kdm5c
956	ENSMUSG00000053870	720.484	0.238845	0.0914416	2.612	0.00900154	0.0448084	Fpgt
957	ENSMUSG00000030847	2750.77	0.238835	0.0629048	3.79677	0.000146595	0.00169039	Bag3
958	ENSMUSG00000005514	2588.57	0.238768	0.0530686	4.49923	6.82011e-06	0.000125321	Por
959	ENSMUSG00000017861	2961.06	0.238466	0.077963	3.0587	0.002223	0.0151289	Mybl2
960	ENSMUSG00000021188	1617.42	0.238177	0.0666238	3.57495	0.000350289	0.00344821	Trip11
961	ENSMUSG00000062397	7016.07	0.237466	0.0679109	3.49673	0.000470997	0.00434604	Zfp706
962	ENSMUSG00000003644	5225.98	0.237233	0.0573224	4.13857	3.49473e-05	0.000508268	Rps6ka1
963	ENSMUSG00000054321	1341.15	0.237056	0.0609223	3.89111	9.97861e-05	0.00122591	Taf4b
964	ENSMUSG00000038126	1408.53	0.237029	0.0790528	2.99836	0.00271437	0.0177095	Mphosph9
965	ENSMUSG00000003119	9488.4	0.236482	0.0457343	5.17078	2.33123e-07	6.50953e-06	Cdk12
966	ENSMUSG00000045817	8945.68	0.23636	0.0317595	7.44217	9.90415e-14	1.08495e-11	Zfp36l2
967	ENSMUSG00000019518	855.478	0.23633	0.0696978	3.39078	0.000696934	0.00594858	Ap4m1
968	ENSMUSG00000027478	108078	0.235967	0.051511	4.58091	4.62956e-06	9.01077e-05	Dnmt3b
969	ENSMUSG00000028811	6677.71	0.235954	0.0870611	2.71021	0.00672396	0.0359868	Yars
970	ENSMUSG00000056050	3155.07	0.235952	0.0540568	4.36489	1.27185e-05	0.00021406	Mia3
971	ENSMUSG00000020173	980.466	0.235493	0.0711796	3.30843	0.000938215	0.00755924	Cobl
972	ENSMUSG00000049504	4257.84	0.235203	0.0572705	4.10688	4.01037e-05	0.000567328	Proser1
973	ENSMUSG00000046314	1701.08	0.235172	0.0706927	3.32668	0.000878863	0.00717235	Stxbp6
974	ENSMUSG00000034560	3993.97	0.234887	0.0904328	2.59736	0.00939425	0.0462114	A230046K03Rik
975	ENSMUSG00000033948	1094.1	0.234831	0.0675671	3.47552	0.000509867	0.00463217	Zswim5
976	ENSMUSG00000010048	3289.55	0.23476	0.0608915	3.85538	0.000115551	0.00138378	Ifrd2
977	ENSMUSG00000056608	4497.92	0.234453	0.0578438	4.05321	5.05188e-05	0.000688999	Chd9
978	ENSMUSG00000051469	3212.41	0.234069	0.0780187	3.00017	0.00269831	0.0176469	Zfp24
979	ENSMUSG00000031586	6562.58	0.233926	0.0485517	4.81808	1.44944e-06	3.23362e-05	Rbpms
980	ENSMUSG00000057335	1901.44	0.233622	0.0890807	2.62259	0.00872644	0.0438219	Cep170
981	ENSMUSG00000029246	8621.56	0.232806	0.0751477	3.09798	0.00194844	0.0135739	Ppat
982	ENSMUSG00000029657	10269.1	0.232609	0.05917	3.93119	8.45262e-05	0.0010676	Hsph1
983	ENSMUSG00000026740	684.796	0.232494	0.0894781	2.59833	0.00936787	0.0461082	Dnajc1
984	ENSMUSG00000029086	3990.26	0.232463	0.04395	5.28926	1.22814e-07	3.81175e-06	Prom1
985	ENSMUSG00000012640	794.195	0.232309	0.068123	3.41013	0.000649316	0.00563543	Zfp715
986	ENSMUSG00000087179	1312.5	0.231697	0.0571194	4.05637	4.98423e-05	0.000680315	Gm14230
987	ENSMUSG00000002006	7298.86	0.23136	0.044784	5.16613	2.38986e-07	6.61918e-06	Pdzd4
988	ENSMUSG00000021936	1954.52	0.231109	0.080554	2.86899	0.00411781	0.024665	Mapk8
989	ENSMUSG00000020130	2737.14	0.230998	0.0659131	3.50459	0.000457316	0.00424367	Tbc1d15
990	ENSMUSG00000021709	1809.05	0.230995	0.0892962	2.58684	0.00968604	0.0473063	Erbb2ip
991	ENSMUSG00000022241	11957.2	0.230695	0.0549627	4.1973	2.7012e-05	0.000405631	Tars
992	ENSMUSG00000061244	3517.35	0.230619	0.0819333	2.81472	0.00488205	0.0281191	Exoc5
993	ENSMUSG00000028576	1902.63	0.229953	0.0709992	3.23881	0.00120031	0.00916128	Ift74
994	ENSMUSG00000008976	4921.59	0.229798	0.0893571	2.57169	0.0101204	0.0488831	Gabpa
995	ENSMUSG00000027236	1820.42	0.229743	0.0628093	3.65779	0.000254395	0.00264599	Eif3j1
996	ENSMUSG00000026782	4751.92	0.22925	0.0653068	3.51036	0.000447498	0.00416746	Abi2
997	ENSMUSG00000039810	1154.93	0.228608	0.0810431	2.82083	0.00479003	0.0277575	Zc3h10
998	ENSMUSG00000016200	1424.28	0.228516	0.0553136	4.13127	3.60761e-05	0.000522462	Syt14
999	ENSMUSG00000039100	6451.12	0.228441	0.0525827	4.34441	1.39651e-05	0.000233284	March6
1000	ENSMUSG00000104960	846.449	0.228345	0.076585	2.98159	0.00286757	0.018492	Snhg8
1001	ENSMUSG00000031605	1199.64	0.228207	0.0869441	2.62476	0.00867111	0.0435825	Klhl2
1002	ENSMUSG00000020536	7379.14	0.22812	0.0870096	2.62178	0.00874721	0.0438618	Llgl1
1003	ENSMUSG00000031861	2560.85	0.227969	0.0467338	4.87804	1.07148e-06	2.45449e-05	Lpar2
1004	ENSMUSG00000024807	2232.04	0.227507	0.0645542	3.52429	0.000424625	0.00399143	Syvn1
1005	ENSMUSG00000047466	2059.11	0.227292	0.0676635	3.35914	0.000781842	0.00654305	8030462N17Rik
1006	ENSMUSG00000003824	1084.4	0.227285	0.0708604	3.2075	0.00133894	0.0100312	Syce2
1007	ENSMUSG00000031996	11884.2	0.226799	0.0704697	3.21839	0.00128914	0.0097263	Aplp2
1008	ENSMUSG00000025823	7926.37	0.226392	0.0598503	3.78264	0.000155175	0.00175731	Pdia4
1009	ENSMUSG00000070733	2337.47	0.226275	0.0612848	3.69219	0.000222328	0.00235547	Fryl
1010	ENSMUSG00000074305	1473.37	0.226182	0.0738606	3.06229	0.00219652	0.0149786	Peak1
1011	ENSMUSG00000047777	866.793	0.226142	0.084772	2.66765	0.0076384	0.0396274	Phf13
1012	ENSMUSG00000035150	4625.92	0.225931	0.071174	3.17435	0.00150173	0.0110521	Eif2s3x
1013	ENSMUSG00000040761	4974.43	0.225878	0.0564745	3.99965	6.34357e-05	0.000837753	Spen
1014	ENSMUSG00000038664	3882.53	0.225815	0.0542748	4.16058	3.17442e-05	0.000467652	Herc1
1015	ENSMUSG00000001672	589.59	0.225806	0.0848984	2.65972	0.00782058	0.0403764	Marveld3
1016	ENSMUSG00000046572	3234.19	0.225724	0.0603109	3.74267	0.000182076	0.00198944	Zfp518b
1017	ENSMUSG00000028410	11183.5	0.22572	0.0635739	3.55051	0.00038449	0.00369963	Dnaja1
1018	ENSMUSG00000006442	9673.32	0.225292	0.0549728	4.09824	4.16304e-05	0.000583961	Srm
1019	ENSMUSG00000026663	1330.8	0.225278	0.0661673	3.40467	0.000662432	0.00572613	Atf6
1020	ENSMUSG00000023755	778.486	0.225179	0.0694867	3.24061	0.00119276	0.00911586	Rhebl1
1021	ENSMUSG00000028771	3705.46	0.225016	0.0708919	3.17407	0.00150316	0.0110579	Ptpn12
1022	ENSMUSG00000039697	567.294	0.223578	0.0799368	2.79693	0.00515906	0.029427	Ncoa7
1023	ENSMUSG00000032525	3854.36	0.223385	0.0388378	5.75175	8.83232e-09	3.50532e-07	Nktr
1024	ENSMUSG00000071253	962.084	0.223363	0.0693788	3.21947	0.0012843	0.00970263	Slc25a16
1025	ENSMUSG00000025060	3688.8	0.223148	0.0857793	2.60143	0.00928373	0.0457863	Slk
1026	ENSMUSG00000024293	2164.48	0.222764	0.0850631	2.61881	0.0088236	0.0441671	Esco1
1027	ENSMUSG00000025878	1410.89	0.222719	0.0527271	4.224	2.40009e-05	0.00036719	Uimc1
1028	ENSMUSG00000022972	1556.07	0.221852	0.079325	2.79675	0.00516192	0.0294335	1110004E09Rik
1029	ENSMUSG00000038122	722.939	0.22174	0.0758291	2.92421	0.00345335	0.0213897	Tbc1d32
1030	ENSMUSG00000020462	2376.69	0.22139	0.0800182	2.76674	0.00566197	0.0315994	Cfap36
1031	ENSMUSG00000028059	4592.38	0.221378	0.0615968	3.59399	0.000325658	0.00325068	Arhgef2
1032	ENSMUSG00000031953	606.379	0.221281	0.085892	2.57627	0.00998715	0.0483486	Tmem170
1033	ENSMUSG00000063410	4590.32	0.22121	0.0583662	3.79004	0.000150622	0.00172173	Stk24
1034	ENSMUSG00000042700	3859.08	0.220945	0.0836042	2.64274	0.00822373	0.041946	Sipa1l1
1035	ENSMUSG00000020571	15734.1	0.220915	0.0617673	3.57657	0.000348134	0.00342979	Pdia6
1036	ENSMUSG00000054408	5425.75	0.219953	0.0691667	3.18005	0.00147251	0.0108792	Spcs3
1037	ENSMUSG00000058446	2119.07	0.219916	0.0784531	2.80315	0.00506061	0.0289815	Znrf2
1038	ENSMUSG00000030268	8706.25	0.219865	0.0651591	3.37428	0.00074008	0.00624555	Bcat1
1039	ENSMUSG00000032579	613.507	0.219773	0.0768413	2.86008	0.00423528	0.0251823	Hemk1
1040	ENSMUSG00000038518	11847	0.219564	0.0429812	5.10836	3.2496e-07	8.68681e-06	Jarid2
1041	ENSMUSG00000042396	2456.89	0.219094	0.0788521	2.77854	0.00546041	0.0307963	Rbm7
1042	ENSMUSG00000073542	1802.75	0.21904	0.0730638	2.99793	0.00271817	0.0177095	Cep76
1043	ENSMUSG00000057421	6323.79	0.218427	0.0452875	4.82311	1.41336e-06	3.15724e-05	Las1l
1044	ENSMUSG00000020526	1704.14	0.218313	0.0602527	3.62329	0.000290876	0.00296056	Znhit3
1045	ENSMUSG00000041235	5045.18	0.218222	0.0582094	3.74892	0.000177599	0.00195076	Chd7
1046	ENSMUSG00000033909	5473.73	0.21802	0.0498657	4.37214	1.23037e-05	0.00020797	Usp36
1047	ENSMUSG00000072258	828.047	0.217831	0.0840716	2.59101	0.00956935	0.0468435	Taf1a
1048	ENSMUSG00000021556	6112.98	0.217413	0.0726581	2.99227	0.0027691	0.017986	Golm1
1049	ENSMUSG00000019802	3031.93	0.217401	0.0762509	2.85113	0.00435644	0.0257603	Sec63
1050	ENSMUSG00000030059	2093.32	0.217349	0.0503335	4.31818	1.57319e-05	0.000257759	Tmf1
1051	ENSMUSG00000020649	11285.1	0.217147	0.0700231	3.10108	0.00192814	0.013449	Rrm2
1052	ENSMUSG00000028381	3655.51	0.217137	0.062459	3.47647	0.000508069	0.00462321	Ugcg
1053	ENSMUSG00000059890	2955.67	0.217013	0.0431765	5.02618	5.00347e-07	1.26673e-05	Ube4a
1054	ENSMUSG00000031668	1189.52	0.216946	0.0617407	3.51382	0.000441712	0.00412256	Eif2ak3
1055	ENSMUSG00000034636	5053.25	0.2169	0.0429621	5.04865	4.44946e-07	1.1417e-05	Zyg11b
1056	ENSMUSG00000024070	3817.67	0.21654	0.0541355	3.99997	6.33503e-05	0.000837273	Prkd3
1057	ENSMUSG00000011877	6762.97	0.21653	0.075615	2.86359	0.00418869	0.0249714	Git1
1058	ENSMUSG00000066232	16900.4	0.216109	0.0538967	4.00969	6.07986e-05	0.000809411	Ipo7
1059	ENSMUSG00000007613	3537.86	0.215933	0.0823455	2.62228	0.00873435	0.0438325	Tgfbr1
1060	ENSMUSG00000055760	1466.38	0.215879	0.0621121	3.47563	0.00050965	0.00463217	Gemin6
1061	ENSMUSG00000023473	960.167	0.215307	0.0647889	3.32321	0.000889873	0.00724835	Celsr3
1062	ENSMUSG00000035914	5004.42	0.2148	0.0488699	4.39534	1.10597e-05	0.000189568	Cd276
1063	ENSMUSG00000027288	25803.6	0.214736	0.0613483	3.50028	0.000464766	0.00430015	Zfp106
1064	ENSMUSG00000022016	3710.21	0.214705	0.0642604	3.34117	0.000834274	0.00689433	Akap11
1065	ENSMUSG00000047248	2895.53	0.214677	0.0812494	2.6422	0.00823695	0.0419682	C2cd3
1066	ENSMUSG00000052397	13661.4	0.214606	0.0602582	3.56144	0.000368825	0.00358145	Ezr
1067	ENSMUSG00000037434	1981.9	0.214427	0.0804138	2.66654	0.00766369	0.0397344	Slc30a1
1068	ENSMUSG00000022656	2474.01	0.214404	0.0574991	3.72883	0.000192371	0.00207934	Nectin3
1069	ENSMUSG00000050697	1928.75	0.214108	0.0747814	2.86311	0.00419502	0.0249874	Prkaa1
1070	ENSMUSG00000042079	12987.9	0.21389	0.0602801	3.54827	0.000387774	0.0037145	Hnrnpf
1071	ENSMUSG00000058638	2778.95	0.213456	0.0582275	3.66589	0.000246481	0.00257779	Zfp110
1072	ENSMUSG00000055884	2538.5	0.213451	0.0586536	3.63918	0.000273511	0.00280891	Fancm
1073	ENSMUSG00000021068	2031.03	0.213031	0.0518983	4.10478	4.04698e-05	0.000571089	Nin
1074	ENSMUSG00000078868	1500.24	0.212896	0.0708912	3.00314	0.00267212	0.0175226	Gm14412
1075	ENSMUSG00000024095	7592.28	0.212811	0.0623399	3.41372	0.000640822	0.00557587	Hnrnpll
1076	ENSMUSG00000067017	2060.34	0.212519	0.0808082	2.62992	0.00854053	0.0430529	Gm3608
1077	ENSMUSG00000040565	6641	0.212224	0.0492895	4.30567	1.66478e-05	0.000269918	Btaf1
1078	ENSMUSG00000018425	3630.41	0.21162	0.0655149	3.23011	0.00123742	0.00939001	Dhx40
1079	ENSMUSG00000020580	4394.87	0.211416	0.0545142	3.87819	0.000105237	0.00127908	Rock2
1080	ENSMUSG00000025381	2645.23	0.211341	0.0610173	3.46363	0.000532939	0.00480602	Cnpy2
1081	ENSMUSG00000049957	1461.36	0.211278	0.0514424	4.10709	4.00674e-05	0.000567284	Ccdc137
1082	ENSMUSG00000020075	32445.5	0.210568	0.0419915	5.01453	5.31642e-07	1.32825e-05	Ddx21
1083	ENSMUSG00000040297	2684.01	0.210379	0.063366	3.32006	0.00089997	0.00731317	Suco
1084	ENSMUSG00000027475	1740.3	0.210044	0.0813872	2.5808	0.0098572	0.0479367	Kif3b
1085	ENSMUSG00000048371	1835.06	0.210037	0.0591124	3.55318	0.0003806	0.00367229	Pdp2
1086	ENSMUSG00000042331	926.791	0.20945	0.0732432	2.85966	0.00424101	0.0251823	Specc1
1087	ENSMUSG00000047844	3398.36	0.20945	0.0514547	4.07057	4.68976e-05	0.000649136	Bex4
1088	ENSMUSG00000039168	859.298	0.209426	0.0789002	2.65432	0.0079468	0.0408922	Dap
1089	ENSMUSG00000035476	1750.97	0.209264	0.0775685	2.6978	0.00697991	0.0368944	Tab3
1090	ENSMUSG00000036246	682.998	0.209121	0.0788564	2.65192	0.00800344	0.0410865	Gmip
1091	ENSMUSG00000014859	8355.6	0.208724	0.0581502	3.5894	0.000331443	0.00329879	E2f4
1092	ENSMUSG00000042632	2223.14	0.20869	0.057943	3.60165	0.000316199	0.00317109	Pla2g6
1093	ENSMUSG00000071660	3289.93	0.20867	0.0609363	3.42439	0.000616174	0.00538766	Ttc9c
1094	ENSMUSG00000005813	3175.36	0.208597	0.0582226	3.58275	0.000339993	0.00336625	Metap1
1095	ENSMUSG00000034403	2348.97	0.208474	0.0577924	3.60729	0.000309416	0.00311219	Pja1
1096	ENSMUSG00000038024	1428.19	0.208249	0.0726697	2.8657	0.00416091	0.0248475	Dennd4c
1097	ENSMUSG00000059495	2157.46	0.207995	0.0590026	3.52519	0.000423182	0.00398005	Arhgef12
1098	ENSMUSG00000022360	8212.28	0.207917	0.0455567	4.56392	5.02072e-06	9.6512e-05	Atad2
1099	ENSMUSG00000018481	9575.91	0.207855	0.0452308	4.59543	4.31866e-06	8.52211e-05	Appbp2
1100	ENSMUSG00000041506	3993.06	0.207649	0.0600931	3.45546	0.000549352	0.00492802	Rrp9
1101	ENSMUSG00000056429	3877.89	0.206668	0.0644077	3.20875	0.00133315	0.010001	Tgoln1
1102	ENSMUSG00000021794	16542.6	0.206663	0.0341939	6.04386	1.50466e-09	6.89361e-08	Glud1
1103	ENSMUSG00000038766	7166.66	0.206378	0.061684	3.34573	0.000820675	0.00680802	Gabpb2
1104	ENSMUSG00000005533	2366.05	0.206339	0.0477101	4.32485	1.52634e-05	0.000251529	Igf1r
1105	ENSMUSG00000021149	10156.4	0.206296	0.0551493	3.74068	0.000183524	0.00200266	Gtpbp4
1106	ENSMUSG00000025871	5756.44	0.206225	0.0528028	3.90557	9.4002e-05	0.00116914	4833439L19Rik
1107	ENSMUSG00000025555	2194.2	0.206022	0.0465142	4.42923	9.45707e-06	0.000165417	Farp1
1108	ENSMUSG00000053289	4719.7	0.205453	0.0451675	4.54868	5.39822e-06	0.000102386	Ddx10
1109	ENSMUSG00000018796	670.14	0.205259	0.073481	2.79336	0.0052163	0.0296841	Acsl1
1110	ENSMUSG00000008763	4918.87	0.205167	0.0425191	4.82529	1.39797e-06	3.13105e-05	Man1a2
1111	ENSMUSG00000022557	8632.7	0.204311	0.0640945	3.18766	0.00143429	0.0106337	Bop1
1112	ENSMUSG00000022855	5101.71	0.204173	0.0644998	3.16548	0.00154829	0.0113087	Senp2
1113	ENSMUSG00000021374	11152.7	0.204087	0.033599	6.07419	1.24617e-09	5.77123e-08	Nup153
1114	ENSMUSG00000049658	3572.92	0.20381	0.0554122	3.67806	0.000235013	0.00247604	Bdp1
1115	ENSMUSG00000020973	1700.09	0.203554	0.0613725	3.3167	0.000910864	0.00736317	Dnaaf2
1116	ENSMUSG00000042105	1755.66	0.2035	0.0671156	3.03209	0.00242866	0.016183	Inpp5f
1117	ENSMUSG00000046230	1158.93	0.202837	0.0709959	2.85702	0.00427633	0.0253646	Vps13a
1118	ENSMUSG00000063895	4624.51	0.202726	0.0750016	2.70295	0.00687264	0.0365194	Nupl1
1119	ENSMUSG00000042272	1850.81	0.20266	0.0514278	3.94066	8.12571e-05	0.00103012	Sestd1
1120	ENSMUSG00000028312	11117.2	0.20238	0.0559708	3.61582	0.000299402	0.00302649	Smc2
1121	ENSMUSG00000027423	14449.7	0.202346	0.0594072	3.40608	0.000659029	0.00570235	Snx5
1122	ENSMUSG00000026743	3462.1	0.202149	0.0558541	3.61922	0.000295488	0.00300214	Mllt10
1123	ENSMUSG00000004880	9743.58	0.202054	0.0406032	4.97632	6.48036e-07	1.57529e-05	Lbr
1124	ENSMUSG00000029415	7289.83	0.201667	0.0401135	5.02742	4.97134e-07	1.26046e-05	Sdad1
1125	ENSMUSG00000022867	1864.4	0.201615	0.0711357	2.83422	0.00459371	0.0268291	Usp25
1126	ENSMUSG00000025283	1080.58	0.201613	0.0731183	2.75735	0.00582723	0.0322687	Sat1
1127	ENSMUSG00000031095	7917.84	0.201587	0.0576856	3.49458	0.00047481	0.00437178	Cul4b
1128	ENSMUSG00000057406	6756.91	0.201313	0.053092	3.79178	0.000149572	0.00171201	Whsc1
1129	ENSMUSG00000032267	3373.69	0.200704	0.0542018	3.70291	0.000213139	0.00227789	Usp28
1130	ENSMUSG00000032870	1973.73	0.200601	0.0644668	3.11169	0.00186017	0.0130983	Smap2
1131	ENSMUSG00000048537	2424.3	0.200253	0.0700246	2.85975	0.00423973	0.0251823	Phldb1
1132	ENSMUSG00000020288	4300.14	0.20024	0.0547803	3.65532	0.000256857	0.00266997	Ahsa2
1133	ENSMUSG00000040697	861.916	0.199847	0.0638939	3.1278	0.0017612	0.0125562	Dnajc16
1134	ENSMUSG00000020893	2025.59	0.199811	0.0624408	3.20002	0.0013742	0.0102549	Per1
1135	ENSMUSG00000032688	731.889	0.199548	0.0768368	2.59704	0.00940306	0.0462414	Malt1
1136	ENSMUSG00000025209	2935.29	0.199541	0.0496156	4.02174	5.77707e-05	0.000775525	Peo1
1137	ENSMUSG00000001864	1577.19	0.199318	0.0574152	3.47151	0.000517534	0.00468203	Aif1l
1138	ENSMUSG00000038069	1092.63	0.19929	0.0737371	2.70271	0.00687771	0.036535	Cdkn2aip
1139	ENSMUSG00000021468	1562.47	0.199241	0.0657142	3.03193	0.00242995	0.016183	Sptlc1
1140	ENSMUSG00000029922	7676.64	0.198813	0.0344636	5.76877	7.98538e-09	3.21087e-07	Mkrn1
1141	ENSMUSG00000075054	1039.99	0.198466	0.0616087	3.2214	0.00127566	0.00965017	Yae1d1
1142	ENSMUSG00000040675	6563.47	0.198047	0.0654142	3.02759	0.00246514	0.0164109	Mthfd1l
1143	ENSMUSG00000029202	11368.6	0.198034	0.0659457	3.00299	0.00267342	0.0175244	Pds5a
1144	ENSMUSG00000022621	669.156	0.197963	0.0748068	2.64633	0.00813714	0.0416584	Rabl2
1145	ENSMUSG00000028851	13412.5	0.197939	0.0500052	3.95836	7.54652e-05	0.000970373	Nudc
1146	ENSMUSG00000032803	19906.8	0.197827	0.0495146	3.99534	6.46017e-05	0.000850522	Cdv3
1147	ENSMUSG00000036327	1624.24	0.197771	0.0616579	3.20755	0.0013387	0.0100312	Qsox2
1148	ENSMUSG00000028653	1101.78	0.197672	0.0566417	3.48987	0.000483252	0.00442804	Trit1
1149	ENSMUSG00000037646	2381.61	0.19766	0.0610531	3.23751	0.00120577	0.00919474	Vps13b
1150	ENSMUSG00000031984	3034.76	0.197282	0.048922	4.03258	5.51685e-05	0.000745277	2810004N23Rik
1151	ENSMUSG00000020541	3860.64	0.19727	0.0765037	2.57857	0.00992101	0.0481265	Tom1l1
1152	ENSMUSG00000024811	27368.2	0.196686	0.0728679	2.69921	0.00695037	0.0367952	Tnks2
1153	ENSMUSG00000026499	2312.57	0.196656	0.075502	2.60464	0.00919696	0.0454661	Acbd3
1154	ENSMUSG00000053091	971.417	0.196536	0.0697055	2.81951	0.00480969	0.0278331	Lins1
1155	ENSMUSG00000028683	2304.24	0.196481	0.0719781	2.72974	0.0063385	0.0343324	Eif2b3
1156	ENSMUSG00000020357	691.377	0.196298	0.0766101	2.5623	0.0103983	0.0498725	Flt4
1157	ENSMUSG00000020262	650.992	0.196196	0.0719221	2.7279	0.00637393	0.0344915	Adarb1
1158	ENSMUSG00000043207	3568.6	0.195954	0.0604841	3.23976	0.00119632	0.00913494	Zmpste24
1159	ENSMUSG00000028899	1216.03	0.195912	0.0731466	2.67834	0.00739873	0.0386539	Taf12
1160	ENSMUSG00000028345	7567.12	0.195884	0.0376323	5.20521	1.93774e-07	5.60304e-06	Tex10
1161	ENSMUSG00000030469	987.041	0.195834	0.0678379	2.8868	0.00389184	0.0235425	Zfp719
1162	ENSMUSG00000016526	1787.17	0.195679	0.0660742	2.9615	0.00306146	0.0195214	Dyrk3
1163	ENSMUSG00000021666	2751.4	0.195662	0.0691121	2.83108	0.00463914	0.0270482	Gfm2
1164	ENSMUSG00000027678	2315.22	0.195452	0.062186	3.14303	0.00167211	0.0120365	Ncoa3
1165	ENSMUSG00000038774	3298.55	0.195289	0.0655451	2.97946	0.0028876	0.0186002	Ascc3
1166	ENSMUSG00000054280	2362.79	0.195083	0.0487778	3.99941	6.35005e-05	0.000837962	Prr14l
1167	ENSMUSG00000038886	836.884	0.194795	0.067683	2.87805	0.00400139	0.0241028	Man2a2
1168	ENSMUSG00000037270	2303.65	0.19477	0.0676666	2.87838	0.0039972	0.0240861	4932438A13Rik
1169	ENSMUSG00000040054	11581.2	0.194757	0.0613254	3.1758	0.00149426	0.0110114	Baz2a
1170	ENSMUSG00000039967	3216.22	0.194607	0.047914	4.06158	4.87411e-05	0.000667417	Zfp292
1171	ENSMUSG00000040648	6267.03	0.194532	0.0598957	3.24784	0.00116285	0.00892319	Ppip5k2
1172	ENSMUSG00000031398	1445.99	0.194474	0.0674044	2.88518	0.00391184	0.0236217	Plxna3
1173	ENSMUSG00000037519	3733.33	0.194341	0.0712414	2.72792	0.00637345	0.0344915	Ppfia1
1174	ENSMUSG00000028896	6611.36	0.194328	0.0450695	4.31174	1.61978e-05	0.000264127	Rcc1
1175	ENSMUSG00000029009	3162.78	0.194134	0.0572305	3.39214	0.000693489	0.00593145	Mthfr
1176	ENSMUSG00000048279	1412.52	0.193615	0.059381	3.26055	0.00111195	0.00862165	Sacs
1177	ENSMUSG00000026626	4138.77	0.193547	0.071765	2.69695	0.00699778	0.0369432	Ppp2r5a
1178	ENSMUSG00000042688	8495.47	0.193229	0.0466178	4.14495	3.39881e-05	0.000495582	Mapk6
1179	ENSMUSG00000042155	3392.44	0.193111	0.0712041	2.71208	0.00668621	0.0358454	Klhl23
1180	ENSMUSG00000003814	25648.7	0.193032	0.044921	4.29715	1.7301e-05	0.000278524	Calr
1181	ENSMUSG00000038838	2593.35	0.192964	0.0584751	3.29993	0.000967093	0.00774808	Vars2
1182	ENSMUSG00000024978	1039.73	0.19286	0.0736931	2.61707	0.00886877	0.0443504	Gpam
1183	ENSMUSG00000057469	3067.84	0.192816	0.0516104	3.73599	0.000186981	0.0020262	E2f6
1184	ENSMUSG00000034135	2717.4	0.192645	0.0654718	2.94241	0.00325669	0.0204308	Sik3
1185	ENSMUSG00000035049	8215.21	0.192643	0.0510833	3.77114	0.000162501	0.00182336	Rrp12
1186	ENSMUSG00000042207	13521.2	0.192508	0.0579896	3.3197	0.000901155	0.0073133	Kdm5b
1187	ENSMUSG00000030322	1251.89	0.192171	0.0581078	3.30715	0.000942495	0.00758681	Mbd4
1188	ENSMUSG00000048878	3168.77	0.192057	0.0651813	2.94651	0.00321385	0.0202066	Hexim1
1189	ENSMUSG00000039826	2369.08	0.191666	0.0521517	3.67516	0.000237701	0.00249513	Trub2
1190	ENSMUSG00000021595	18152.3	0.191389	0.0470248	4.06995	4.70231e-05	0.000649618	Nsun2
1191	ENSMUSG00000047221	1098.57	0.191365	0.0580984	3.29382	0.000988369	0.00785311	Fam185a
1192	ENSMUSG00000021890	4252.05	0.191345	0.0545297	3.50901	0.00044977	0.00418634	Eaf1
1193	ENSMUSG00000042029	4906.56	0.190953	0.0545055	3.50337	0.000459413	0.00425633	Ncapg2
1194	ENSMUSG00000041747	4846.06	0.190885	0.0536602	3.55729	0.0003747	0.00362512	Utp15
1195	ENSMUSG00000018068	8195.43	0.190662	0.0502816	3.79189	0.000149508	0.00171201	Ints2
1196	ENSMUSG00000030521	5353.58	0.190639	0.0491435	3.87924	0.000104785	0.0012745	Mphosph10
1197	ENSMUSG00000039662	3006.63	0.190096	0.0528468	3.59711	0.000321767	0.00321748	Icmt
1198	ENSMUSG00000028099	3842.6	0.189867	0.0493489	3.84745	0.000119355	0.00142136	Polr3c
1199	ENSMUSG00000021905	1426.2	0.189569	0.0689471	2.74949	0.00596884	0.0327979	Dph3
1200	ENSMUSG00000022136	4155.35	0.189551	0.0568427	3.33466	0.000854048	0.00702166	Dnajc3
1201	ENSMUSG00000031160	1505.97	0.189529	0.0679376	2.78975	0.00527485	0.0299375	Eras
1202	ENSMUSG00000040560	1317.44	0.189508	0.0580512	3.2645	0.00109657	0.00852947	Wdr7
1203	ENSMUSG00000022704	2915.67	0.189494	0.0444983	4.25845	2.05845e-05	0.000321543	Qtrtd1
1204	ENSMUSG00000029674	1733.2	0.189112	0.0533897	3.54211	0.00039694	0.00378533	Limk1
1205	ENSMUSG00000041438	7511.4	0.188537	0.0509556	3.70003	0.000215578	0.0022939	Cirh1a
1206	ENSMUSG00000035575	10948.4	0.188273	0.0530316	3.5502	0.00038494	0.00370188	Utp6
1207	ENSMUSG00000024539	2471.47	0.188228	0.0712979	2.64002	0.00829	0.0421129	Ptpn2
1208	ENSMUSG00000061136	13078.8	0.188177	0.0687882	2.73561	0.00622652	0.0338492	Prpf40a
1209	ENSMUSG00000035666	4778.7	0.188092	0.0648523	2.90032	0.00372783	0.0227517	Gtf3c4
1210	ENSMUSG00000022905	4537.44	0.188047	0.0563071	3.33967	0.000838775	0.00691787	Kpna1
1211	ENSMUSG00000067367	8011	0.18713	0.0449919	4.1592	3.19361e-05	0.000470074	Lyar
1212	ENSMUSG00000037013	8189.52	0.187001	0.045507	4.10929	3.96876e-05	0.000562839	Ss18
1213	ENSMUSG00000005312	12698.4	0.18632	0.0697363	2.67178	0.00754507	0.0392505	Ubqln1
1214	ENSMUSG00000046324	2872.44	0.186299	0.0523723	3.55719	0.000374837	0.00362512	Ermp1
1215	ENSMUSG00000035093	1872.23	0.186285	0.0626283	2.97446	0.00293509	0.0188351	Secisbp2l
1216	ENSMUSG00000031148	977.647	0.186189	0.0633517	2.93897	0.0032931	0.0205912	Gpkow
1217	ENSMUSG00000041084	6923.47	0.186138	0.0604791	3.07772	0.00208588	0.0143443	Ostc
1218	ENSMUSG00000034667	10712.5	0.186031	0.0551206	3.37499	0.000738189	0.00623574	Xpot
1219	ENSMUSG00000036160	3628.34	0.185987	0.0480157	3.87347	0.000107296	0.00129857	Surf6
1220	ENSMUSG00000046034	1288.59	0.185775	0.0627399	2.96103	0.00306615	0.0195409	Otulin
1221	ENSMUSG00000021193	8834.94	0.185636	0.0554757	3.34626	0.0008191	0.00680156	Pitrm1
1222	ENSMUSG00000013736	4739.71	0.185554	0.0634531	2.92427	0.00345269	0.0213897	Trnt1
1223	ENSMUSG00000031010	9557.16	0.185168	0.0602333	3.07419	0.00211078	0.0144806	Usp9x
1224	ENSMUSG00000051065	1947.94	0.184928	0.0718767	2.57285	0.0100865	0.0487468	Mb21d2
1225	ENSMUSG00000032103	977.904	0.184924	0.066709	2.7721	0.00556959	0.0312369	Pus3
1226	ENSMUSG00000063972	6076.29	0.184569	0.0378905	4.87111	1.1097e-06	2.52513e-05	Nr6a1
1227	ENSMUSG00000020549	6549.87	0.184083	0.0515743	3.56927	0.000357973	0.00350166	Elac2
1228	ENSMUSG00000019578	1207.23	0.183191	0.0598054	3.06312	0.00219043	0.014943	Ubxn6
1229	ENSMUSG00000022111	2694.44	0.183051	0.0517629	3.53633	0.000405728	0.0038498	Uchl3
1230	ENSMUSG00000000168	6157.31	0.183003	0.0666404	2.74612	0.0060304	0.0330177	Dlat
1231	ENSMUSG00000020089	9931.67	0.182832	0.0607003	3.01205	0.00259487	0.0171278	Ppa1
1232	ENSMUSG00000026204	1567.32	0.18283	0.0697238	2.62221	0.00873624	0.0438325	Ptprn
1233	ENSMUSG00000061306	6162.59	0.182714	0.0503611	3.62808	0.000285538	0.00291665	Slc38a10
1234	ENSMUSG00000025239	2119.73	0.182567	0.067627	2.69961	0.00694204	0.0367625	Limd1
1235	ENSMUSG00000028454	1536.93	0.182307	0.0549613	3.317	0.000909895	0.00736231	Pigo
1236	ENSMUSG00000027365	4598.24	0.181729	0.0485681	3.74173	0.000182757	0.00199562	Trpm7
1237	ENSMUSG00000033417	3969.29	0.181657	0.0638216	2.84633	0.00442263	0.0260615	Cacul1
1238	ENSMUSG00000030591	8110.78	0.181564	0.0534495	3.39692	0.00068148	0.00584629	Psmd8
1239	ENSMUSG00000096188	5217.96	0.181468	0.061481	2.95161	0.0031612	0.0199731	Cmtm4
1240	ENSMUSG00000038970	2632.87	0.181413	0.0543452	3.33816	0.000843354	0.00695228	Lmtk2
1241	ENSMUSG00000037275	14694	0.181276	0.0497668	3.64252	0.000269984	0.00278946	Gemin5
1242	ENSMUSG00000031482	1400.17	0.18126	0.0662218	2.73717	0.00619704	0.0337372	Slc25a15
1243	ENSMUSG00000021748	5672.91	0.181183	0.0482937	3.75169	0.000175645	0.00193277	Pdhb
1244	ENSMUSG00000039656	1929.32	0.181174	0.0575427	3.14852	0.001641	0.0118498	Rxrb
1245	ENSMUSG00000030655	5887.8	0.18103	0.0580686	3.11752	0.00182381	0.0128923	Smg1
1246	ENSMUSG00000040263	1396.07	0.18068	0.0580256	3.1138	0.00184694	0.0130261	Klhdc4
1247	ENSMUSG00000022571	2094.62	0.180303	0.0611744	2.94736	0.00320499	0.0201806	Pycrl
1248	ENSMUSG00000040464	1775.8	0.180259	0.0686805	2.62459	0.00867522	0.0435904	Gtpbp10
1249	ENSMUSG00000051220	3191.29	0.180161	0.0551221	3.2684	0.00108156	0.00843962	Ercc6l
1250	ENSMUSG00000046668	5733.86	0.179977	0.053344	3.3739	0.000741122	0.00625125	Cxxc5
1251	ENSMUSG00000040550	5420.96	0.179231	0.0627523	2.85616	0.00428802	0.0253996	Otud6b
1252	ENSMUSG00000030689	3209.76	0.179148	0.0601116	2.98026	0.00288005	0.0185655	Ino80e
1253	ENSMUSG00000035798	811.409	0.179009	0.0660018	2.71218	0.00668428	0.0358454	Zdhhc17
1254	ENSMUSG00000049323	5328.08	0.178878	0.0589207	3.03591	0.00239814	0.0160273	Smcr8
1255	ENSMUSG00000024378	12063.8	0.178814	0.0620117	2.88355	0.00393226	0.0237199	Stard4
1256	ENSMUSG00000047649	1497.14	0.178653	0.0619867	2.88211	0.0039502	0.0238197	Cd3eap
1257	ENSMUSG00000017561	2937.72	0.178534	0.0585349	3.05005	0.00228803	0.0154791	Crlf3
1258	ENSMUSG00000050966	27774.4	0.178469	0.0482082	3.70205	0.00021386	0.00228273	Lin28a
1259	ENSMUSG00000068739	9597.93	0.178463	0.0541554	3.2954	0.000982828	0.00782607	Sars
1260	ENSMUSG00000028333	21699.6	0.178244	0.0381211	4.67573	2.92904e-06	6.05252e-05	Anp32b
1261	ENSMUSG00000003226	13739.4	0.178235	0.0489789	3.63901	0.000273683	0.00280899	Ranbp2
1262	ENSMUSG00000014551	1847.88	0.177981	0.0505992	3.51748	0.000435667	0.00408175	Mrps25
1263	ENSMUSG00000047388	3189.78	0.177857	0.0526828	3.376	0.000735476	0.0062159	Atmin
1264	ENSMUSG00000033629	2679.98	0.177302	0.050159	3.53479	0.000408094	0.0038701	Hacd3
1265	ENSMUSG00000050240	2879.61	0.177259	0.0472158	3.75423	0.000173872	0.00191573	Hic2
1266	ENSMUSG00000037331	42811.9	0.177005	0.0383935	4.61029	4.02106e-06	8.00885e-05	Larp1
1267	ENSMUSG00000022498	1762.59	0.176999	0.0600653	2.94678	0.003211	0.0201961	Txndc11
1268	ENSMUSG00000024436	4377.82	0.176994	0.0421393	4.20022	2.66658e-05	0.00040149	Mrps18b
1269	ENSMUSG00000061950	4481.89	0.176907	0.0664947	2.66047	0.00780319	0.0403232	Ppp4r1
1270	ENSMUSG00000017548	13683.9	0.176858	0.0635391	2.78345	0.00537843	0.0304376	Suz12
1271	ENSMUSG00000005846	16510	0.176849	0.0420976	4.20093	2.65825e-05	0.000400589	Rsl1d1
1272	ENSMUSG00000021710	2239.88	0.17665	0.0667073	2.64813	0.0080938	0.0414862	Nln
1273	ENSMUSG00000050071	6839.82	0.176106	0.0499561	3.52521	0.000423155	0.00398005	Bex1
1274	ENSMUSG00000054808	17430.9	0.175967	0.0463244	3.79857	0.000145532	0.00168154	Actn4
1275	ENSMUSG00000001305	3020.41	0.175861	0.0461905	3.8073	0.000140495	0.00162995	Rrp15
1276	ENSMUSG00000041570	2915.16	0.175822	0.055061	3.19322	0.00140698	0.0104675	Camsap2
1277	ENSMUSG00000026646	2876.61	0.175818	0.0598666	2.93683	0.00331582	0.0207181	Suv39h2
1278	ENSMUSG00000063317	2557.86	0.175733	0.059621	2.9475	0.00320359	0.0201792	Usp31
1279	ENSMUSG00000034543	12066.4	0.175236	0.0344454	5.08735	3.63108e-07	9.59066e-06	Morc2a
1280	ENSMUSG00000078515	5245.08	0.175224	0.0561276	3.12189	0.00179697	0.0127368	Ddi2
1281	ENSMUSG00000026620	1287.19	0.175046	0.0573074	3.05451	0.00225426	0.0152991	Mark1
1282	ENSMUSG00000032437	8835.56	0.174768	0.0447907	3.90188	9.54484e-05	0.00118283	Stt3b
1283	ENSMUSG00000063531	896.965	0.174755	0.0668056	2.61588	0.00889986	0.0444465	Sema3e
1284	ENSMUSG00000024772	3776.84	0.174589	0.056621	3.08347	0.00204599	0.0141211	Ehd1
1285	ENSMUSG00000039660	2308.46	0.174567	0.0560877	3.11239	0.0018558	0.0130779	D2Wsu81e
1286	ENSMUSG00000052557	1583.42	0.174522	0.0673484	2.59133	0.00956063	0.0468142	Gan
1287	ENSMUSG00000011831	2165.58	0.174385	0.0651786	2.67549	0.00746208	0.0389016	Evi5
1288	ENSMUSG00000022401	1720.12	0.173877	0.0578915	3.0035	0.00266894	0.0175152	Xpnpep3
1289	ENSMUSG00000002326	1112.6	0.173814	0.0673672	2.5801	0.00987722	0.0479988	Gmpr2
1290	ENSMUSG00000006169	9826.77	0.173355	0.0660356	2.62517	0.00866063	0.0435427	Clint1
1291	ENSMUSG00000038374	9238.58	0.173299	0.0399926	4.33327	1.46913e-05	0.000242804	Rbm8a
1292	ENSMUSG00000015112	2135.55	0.173075	0.0590487	2.93105	0.00337821	0.0210158	Slc25a13
1293	ENSMUSG00000071652	4316.65	0.173068	0.058886	2.93904	0.00329226	0.0205912	Ints5
1294	ENSMUSG00000025857	2331.19	0.172983	0.0674769	2.56359	0.0103597	0.0497435	Dnaaf5
1295	ENSMUSG00000033737	3940.86	0.172912	0.0645049	2.6806	0.00734904	0.0384413	Fndc3c1
1296	ENSMUSG00000022130	954.892	0.172875	0.0632732	2.7322	0.00629126	0.0341306	Tgds
1297	ENSMUSG00000058355	17829.8	0.172869	0.0599233	2.88483	0.00391624	0.02364	Abce1
1298	ENSMUSG00000034075	5643.78	0.172848	0.0554341	3.11809	0.0018203	0.0128754	Zdhhc5
1299	ENSMUSG00000023110	12678.8	0.17237	0.0446211	3.86297	0.000112016	0.00134711	Prmt5
1300	ENSMUSG00000046711	10913.4	0.172275	0.0378026	4.55723	5.18323e-06	9.91895e-05	Hmga1
1301	ENSMUSG00000040548	1662.76	0.171866	0.0539619	3.18496	0.00144774	0.0107101	Tex2
1302	ENSMUSG00000000355	1274.45	0.171787	0.0658044	2.61056	0.00903932	0.0449589	Mcts1
1303	ENSMUSG00000002017	3306.38	0.171704	0.0601009	2.85693	0.00427765	0.0253646	Fam98a
1304	ENSMUSG00000021814	4230.58	0.171434	0.0424169	4.04163	5.3081e-05	0.000721066	Anxa7
1305	ENSMUSG00000027573	3261.59	0.171223	0.0439424	3.89654	9.75773e-05	0.00120484	Gid8
1306	ENSMUSG00000041057	12503.5	0.17112	0.0455212	3.75913	0.000170509	0.00189209	Wdr43
1307	ENSMUSG00000041891	6824.24	0.170864	0.0462289	3.69605	0.000218977	0.00232573	Lman1
1308	ENSMUSG00000030168	7288.96	0.17059	0.0428544	3.98069	6.87158e-05	0.000895034	Adipor2
1309	ENSMUSG00000053553	1555.33	0.169536	0.0573522	2.95605	0.00311605	0.0197662	3110082I17Rik
1310	ENSMUSG00000028010	3912.75	0.169536	0.0555901	3.04975	0.00229034	0.0154886	Gar1
1311	ENSMUSG00000039929	4303.45	0.169363	0.0461082	3.67317	0.000239562	0.00251158	Urb1
1312	ENSMUSG00000015745	1519.33	0.169139	0.0578695	2.92276	0.00346939	0.0214657	Plekho1
1313	ENSMUSG00000056919	1086.7	0.168917	0.0638915	2.64382	0.00819768	0.0418679	Cep162
1314	ENSMUSG00000033706	6675.03	0.1689	0.0446466	3.78303	0.000154929	0.00175569	Smyd5
1315	ENSMUSG00000026270	1931.26	0.168686	0.0653331	2.58193	0.0098249	0.0478205	Capn10
1316	ENSMUSG00000039244	2147.48	0.168619	0.055827	3.02039	0.0025245	0.0167279	E130309D02Rik
1317	ENSMUSG00000029174	2500.27	0.16856	0.0649267	2.59617	0.00942706	0.0463328	Tbc1d1
1318	ENSMUSG00000001642	4670.78	0.168258	0.0487276	3.45304	0.000554306	0.00496204	Akr1b3
1319	ENSMUSG00000030275	6788.23	0.168186	0.0646042	2.60333	0.00923233	0.0455987	Etnk1
1320	ENSMUSG00000021532	1187.18	0.168068	0.0553967	3.0339	0.00241412	0.0161089	Fastkd3
1321	ENSMUSG00000079259	9959.42	0.167863	0.0511298	3.28308	0.0010268	0.00810481	Trim71
1322	ENSMUSG00000002297	6662.78	0.167607	0.0534779	3.13414	0.00172358	0.0123498	Dbf4
1323	ENSMUSG00000026864	31700.3	0.167464	0.039881	4.19909	2.67985e-05	0.00040278	Hspa5
1324	ENSMUSG00000026622	3576.06	0.167173	0.048837	3.42308	0.00061915	0.00540933	Nek2
1325	ENSMUSG00000034729	1777.1	0.166926	0.0493373	3.38336	0.000716051	0.0060878	Mrps10
1326	ENSMUSG00000040699	5146.87	0.166805	0.0517853	3.2211	0.001277	0.00965602	Limd2
1327	ENSMUSG00000031365	2280.32	0.166777	0.0509289	3.2747	0.00105775	0.00829549	Zfp275
1328	ENSMUSG00000066441	9154.67	0.166694	0.0468975	3.55443	0.000378805	0.00365843	Rdh11
1329	ENSMUSG00000027091	7764.25	0.166649	0.0540212	3.08487	0.0020364	0.0140611	Zc3h15
1330	ENSMUSG00000029507	1831.2	0.166646	0.0528218	3.15487	0.00160569	0.0116517	Pus1
1331	ENSMUSG00000036875	2922.94	0.166589	0.0419741	3.96885	7.22213e-05	0.000936411	Dna2
1332	ENSMUSG00000026577	1433.4	0.16651	0.0544539	3.05782	0.00222953	0.0151613	Blzf1
1333	ENSMUSG00000023079	2880.78	0.166107	0.0604578	2.74748	0.00600552	0.0329465	Gtf2ird1
1334	ENSMUSG00000033014	9586.22	0.165709	0.062824	2.63767	0.0083478	0.0423059	Trim33
1335	ENSMUSG00000002814	1883.58	0.165674	0.0522289	3.17207	0.00151356	0.01112	Top3a
1336	ENSMUSG00000020430	14422.3	0.165641	0.0533653	3.10391	0.00190981	0.0133648	Pes1
1337	ENSMUSG00000018428	4475.69	0.165498	0.0421264	3.92861	8.54365e-05	0.00107671	Akap1
1338	ENSMUSG00000021929	10221.1	0.16481	0.0578447	2.84919	0.00438311	0.0258772	Kpna3
1339	ENSMUSG00000026478	11501.4	0.164462	0.0501741	3.27783	0.00104607	0.008219	Lamc1
1340	ENSMUSG00000001687	2606.78	0.164171	0.0634162	2.58879	0.00963136	0.0471065	Ubl3
1341	ENSMUSG00000052713	4615.52	0.164081	0.0445384	3.68404	0.000229564	0.00242461	Zfp608
1342	ENSMUSG00000024429	4288.16	0.163811	0.0430059	3.80902	0.000139516	0.0016197	Gnl1
1343	ENSMUSG00000037242	9877.07	0.163388	0.0612914	2.66576	0.00768135	0.0397978	Clic4
1344	ENSMUSG00000029672	1737.08	0.163342	0.0633304	2.57921	0.00990275	0.0480877	Fam3c
1345	ENSMUSG00000039474	1336.14	0.163106	0.0547007	2.98179	0.00286567	0.0184868	Wfs1
1346	ENSMUSG00000031711	2631.18	0.163087	0.0520794	3.13152	0.00173904	0.0124345	Zfp330
1347	ENSMUSG00000009535	5497.96	0.163009	0.0496834	3.28096	0.00103455	0.00815522	Rnmt
1348	ENSMUSG00000030062	13460.2	0.162927	0.0552703	2.94782	0.0032002	0.0201653	Rpn1
1349	ENSMUSG00000024528	1774.62	0.162732	0.053598	3.03616	0.00239615	0.0160265	Srfbp1
1350	ENSMUSG00000020547	10222.2	0.162722	0.0410964	3.95953	7.50985e-05	0.000966384	Bzw2
1351	ENSMUSG00000070730	1746.51	0.162394	0.0540851	3.00256	0.00267723	0.0175426	Rmdn3
1352	ENSMUSG00000037851	18336.9	0.162026	0.0620169	2.61261	0.00898528	0.044773	Iars
1353	ENSMUSG00000039952	8131.22	0.161885	0.0626375	2.58447	0.00975275	0.0475374	Dag1
1354	ENSMUSG00000006740	13196.2	0.161431	0.0510828	3.16018	0.00157671	0.0114706	Kif5b
1355	ENSMUSG00000010554	5127.92	0.1614	0.0377621	4.27414	1.91875e-05	0.000303326	Mettl16
1356	ENSMUSG00000032324	4107.59	0.161118	0.0605985	2.65877	0.00784263	0.0404658	Tspan3
1357	ENSMUSG00000034621	5804.8	0.16096	0.0352654	4.56425	5.01272e-06	9.64665e-05	Gpatch8
1358	ENSMUSG00000031232	2681.53	0.160721	0.0581406	2.76435	0.00570364	0.0317591	Magt1
1359	ENSMUSG00000072872	3967.95	0.16053	0.0550604	2.91553	0.00355083	0.0218588	Rybp
1360	ENSMUSG00000022752	18175.9	0.160293	0.0523215	3.06362	0.00218675	0.0149239	Tomm70a
1361	ENSMUSG00000038510	2799.75	0.160187	0.0614589	2.60641	0.00914968	0.0453872	Rpf2
1362	ENSMUSG00000031157	3660.84	0.16014	0.0594372	2.69428	0.00705411	0.0371717	Pqbp1
1363	ENSMUSG00000036990	15511.4	0.159936	0.0613062	2.60881	0.00908584	0.045136	Otud4
1364	ENSMUSG00000033099	1467.73	0.159851	0.0552543	2.89302	0.00381562	0.0231799	Nol12
1365	ENSMUSG00000020680	9991.72	0.159522	0.0485006	3.28907	0.00100519	0.00797047	Taf15
1366	ENSMUSG00000024991	38028.8	0.158621	0.0349079	4.54399	5.52003e-06	0.000104465	Eif3a
1367	ENSMUSG00000026127	4950.72	0.158584	0.0424298	3.73757	0.000185804	0.00201985	Imp4
1368	ENSMUSG00000025280	3257.9	0.157787	0.0523705	3.0129	0.00258764	0.0170866	Polr3a
1369	ENSMUSG00000021494	3233.32	0.157505	0.0459917	3.42463	0.000615627	0.00538681	Ddx41
1370	ENSMUSG00000022471	3912.93	0.157494	0.0462584	3.40467	0.000662448	0.00572613	Xrcc6
1371	ENSMUSG00000041278	3237.98	0.157397	0.0486054	3.23827	0.00120257	0.00917443	Ttc1
1372	ENSMUSG00000019312	3288.46	0.157141	0.0551194	2.85092	0.00435924	0.0257679	Grb7
1373	ENSMUSG00000001056	9496.11	0.156679	0.043226	3.62465	0.000289352	0.00294924	Nhp2
1374	ENSMUSG00000028953	8732.15	0.156653	0.0513006	3.05363	0.00226088	0.0153379	Abcf2
1375	ENSMUSG00000025612	4467.88	0.156247	0.057325	2.72563	0.00641783	0.0346618	Bach1
1376	ENSMUSG00000015176	17455.8	0.156205	0.0415872	3.75608	0.000172593	0.00190533	Nolc1
1377	ENSMUSG00000055553	1082.14	0.156129	0.0592497	2.6351	0.00841116	0.0425639	Kxd1
1378	ENSMUSG00000049775	2136.53	0.156067	0.0604824	2.58036	0.00986964	0.0479836	Tmsb4x
1379	ENSMUSG00000020964	3541.79	0.155711	0.0389383	3.99891	6.36352e-05	0.000839092	Sel1l
1380	ENSMUSG00000034453	3860.84	0.155692	0.0452084	3.44387	0.000573456	0.00509875	Polr3b
1381	ENSMUSG00000038095	6321.27	0.155653	0.0486291	3.20083	0.00137034	0.0102305	Sbno1
1382	ENSMUSG00000025417	2020.03	0.155617	0.0448686	3.46828	0.000523801	0.00472877	Pip4k2c
1383	ENSMUSG00000047036	3283.41	0.1554	0.0407706	3.81156	0.000138091	0.00160533	Zfp445
1384	ENSMUSG00000060216	2359.9	0.155376	0.056755	2.73766	0.00618785	0.0337087	Arrb2
1385	ENSMUSG00000025265	3177.61	0.155253	0.0411166	3.77592	0.000159418	0.00179703	Fgd1
1386	ENSMUSG00000030224	11899.6	0.155082	0.0526357	2.94632	0.00321578	0.0202113	Strap
1387	ENSMUSG00000027787	4800.11	0.154779	0.043153	3.58675	0.000334824	0.0033247	Nmd3
1388	ENSMUSG00000048271	4449.72	0.154358	0.0431893	3.57399	0.000351579	0.00345295	Rbm33
1389	ENSMUSG00000033237	8147.66	0.154355	0.0331891	4.65078	3.3068e-06	6.75956e-05	Arid2
1390	ENSMUSG00000040325	4746.79	0.154245	0.0517287	2.98181	0.00286547	0.0184868	Vprbp
1391	ENSMUSG00000027405	14551.3	0.154185	0.0519183	2.96976	0.00298037	0.0191041	Nop56
1392	ENSMUSG00000037119	7271.18	0.153891	0.0556211	2.76677	0.00566144	0.0315994	Fam91a1
1393	ENSMUSG00000035078	3771.97	0.153879	0.0440656	3.49205	0.000479323	0.00440148	Mtmr9
1394	ENSMUSG00000020576	1631.05	0.153681	0.0537058	2.86153	0.00421596	0.0250946	Nbas
1395	ENSMUSG00000020024	2476.5	0.153649	0.0556963	2.75869	0.00580328	0.0321779	Cep83
1396	ENSMUSG00000057541	3890.37	0.153615	0.0430575	3.56767	0.000360175	0.00351716	Pus7
1397	ENSMUSG00000036693	6721.43	0.15325	0.0592143	2.58806	0.00965171	0.0471791	Nop14
1398	ENSMUSG00000027381	2107.96	0.153247	0.0521423	2.93902	0.00329257	0.0205912	Bcl2l11
1399	ENSMUSG00000069910	2207.82	0.152737	0.0470417	3.24684	0.00116694	0.00895059	Spdl1
1400	ENSMUSG00000071662	2732.21	0.152534	0.0577033	2.64342	0.00820738	0.0419049	Polr2g
1401	ENSMUSG00000020738	3193.66	0.152489	0.0435273	3.5033	0.000459531	0.00425633	Sumo2
1402	ENSMUSG00000022100	11017.6	0.152441	0.0447805	3.40417	0.000663643	0.00573357	Xpo7
1403	ENSMUSG00000018040	5100.72	0.152434	0.0548767	2.77775	0.00547362	0.0308505	Rrp7a
1404	ENSMUSG00000042323	9644.21	0.15234	0.055119	2.76384	0.0057126	0.0317782	Pbrm1
1405	ENSMUSG00000039801	2090.76	0.152142	0.048322	3.14851	0.00164103	0.0118498	2410089E03Rik
1406	ENSMUSG00000032078	4230.67	0.151964	0.0584227	2.6011	0.00929248	0.0458031	Zpr1
1407	ENSMUSG00000027002	11379.1	0.151681	0.0446286	3.39874	0.000676975	0.00581509	Nckap1
1408	ENSMUSG00000032058	8530.67	0.151557	0.0309499	4.89686	9.73818e-07	2.25496e-05	Ppp2r1b
1409	ENSMUSG00000031432	4914.21	0.151493	0.0431059	3.51444	0.000440681	0.00411519	Prps1
1410	ENSMUSG00000019837	2656.66	0.151482	0.0404339	3.74642	0.000179373	0.00196746	Gtf3c6
1411	ENSMUSG00000025439	7071.53	0.151443	0.0405096	3.73845	0.000185155	0.0020165	Clns1a
1412	ENSMUSG00000041360	10812.2	0.151425	0.0428981	3.52987	0.000415759	0.00392536	Pum3
1413	ENSMUSG00000020315	15497.5	0.151298	0.03674	4.11806	3.82073e-05	0.000545924	Sptbn1
1414	ENSMUSG00000021282	16814.1	0.151212	0.0447194	3.38136	0.000721278	0.00611708	Eif5
1415	ENSMUSG00000036737	5816.61	0.151168	0.0424941	3.5574	0.000374549	0.00362512	Oxsr1
1416	ENSMUSG00000063362	2398.65	0.150982	0.054736	2.75837	0.00580912	0.0321894	Alg11
1417	ENSMUSG00000036398	1196.42	0.150934	0.0586169	2.57493	0.010026	0.048509	Ppp1r11
1418	ENSMUSG00000021392	3312.87	0.150591	0.0496359	3.03391	0.00241407	0.0161089	Nol8
1419	ENSMUSG00000003316	6651.14	0.150417	0.0415728	3.61817	0.000296692	0.0030113	Glg1
1420	ENSMUSG00000030091	3471.05	0.150222	0.0503405	2.98412	0.00284398	0.0183746	Nup210
1421	ENSMUSG00000024359	29873.3	0.150202	0.0449452	3.34188	0.000832116	0.00688969	Hspa9
1422	ENSMUSG00000057497	5181.64	0.150193	0.0530987	2.82857	0.0046757	0.0271964	Fam136a
1423	ENSMUSG00000020869	22355.8	0.150032	0.051004	2.94158	0.00326545	0.0204708	Lrrc59
1424	ENSMUSG00000027775	2769.34	0.149679	0.0545866	2.74204	0.00610585	0.033347	Mfsd1
1425	ENSMUSG00000079104	3024.51	0.149568	0.0568907	2.62904	0.00856261	0.0431514	Prps1l3
1426	ENSMUSG00000055850	4021.11	0.149513	0.046599	3.20851	0.00133424	0.0100048	Rnf181
1427	ENSMUSG00000042305	4884.37	0.149145	0.0503981	2.95933	0.00308308	0.0195994	Tmem183a
1428	ENSMUSG00000057113	206029	0.148963	0.0444742	3.34942	0.000809795	0.00673083	Npm1
1429	ENSMUSG00000026211	4438.96	0.14883	0.0563169	2.64273	0.00822415	0.041946	Obsl1
1430	ENSMUSG00000022191	11324.6	0.148769	0.0484731	3.0691	0.00214706	0.0146764	Drosha
1431	ENSMUSG00000037257	2382.24	0.148561	0.0493249	3.01189	0.00259627	0.0171304	Aagab
1432	ENSMUSG00000078440	2819.42	0.148475	0.0570561	2.60226	0.00926103	0.0457272	Dohh
1433	ENSMUSG00000029504	2335.06	0.148427	0.0439546	3.37683	0.000733268	0.00620074	Ddx51
1434	ENSMUSG00000030649	1435.35	0.148323	0.0534298	2.77603	0.00550279	0.0309537	Anapc15
1435	ENSMUSG00000020522	5174.24	0.148287	0.0434185	3.4153	0.000637124	0.00554935	Mfap3
1436	ENSMUSG00000018209	5696.22	0.148252	0.0348584	4.25299	2.10933e-05	0.000327693	Stk4
1437	ENSMUSG00000026491	12373.7	0.147709	0.0418424	3.53012	0.000415378	0.00392394	Ahctf1
1438	ENSMUSG00000029066	3043.63	0.147495	0.052	2.83644	0.00456199	0.0267169	Mrpl20
1439	ENSMUSG00000042195	2479.27	0.147358	0.0555147	2.65439	0.00794514	0.0408922	Slc35f2
1440	ENSMUSG00000033285	9505.08	0.147281	0.0464101	3.17347	0.00150631	0.0110763	Wdr3
1441	ENSMUSG00000026694	2433.6	0.147139	0.0438197	3.35782	0.000785586	0.00655928	Mettl13
1442	ENSMUSG00000055319	3806.83	0.146901	0.0396642	3.70363	0.000212537	0.00227287	Sec23ip
1443	ENSMUSG00000039242	2722.56	0.146551	0.043953	3.33426	0.000855254	0.00702166	B3galnt2
1444	ENSMUSG00000026377	6811.85	0.146243	0.0411692	3.55225	0.000381956	0.00368147	Nifk
1445	ENSMUSG00000001674	7619.08	0.146139	0.0528675	2.76425	0.00570546	0.0317591	Ddx18
1446	ENSMUSG00000017146	5381.64	0.146107	0.0530088	2.75628	0.00584624	0.0323008	Brca1
1447	ENSMUSG00000034931	8849.24	0.145838	0.0405612	3.59551	0.000323756	0.00323548	Dhx8
1448	ENSMUSG00000054766	59472	0.145809	0.0410745	3.54987	0.000385422	0.00370311	Set
1449	ENSMUSG00000069565	8039.5	0.145737	0.0358109	4.06962	4.70893e-05	0.000650008	Dazap1
1450	ENSMUSG00000026349	5159.85	0.14571	0.0550895	2.64497	0.00816973	0.0417751	Ccnt2
1451	ENSMUSG00000038848	8756.77	0.145568	0.0401946	3.62158	0.000292813	0.0029785	Ythdf1
1452	ENSMUSG00000044783	9677.85	0.145543	0.0350771	4.14923	3.33602e-05	0.000487259	Hjurp
1453	ENSMUSG00000006599	3364.48	0.14547	0.0420875	3.45637	0.000547504	0.0049166	Gtf2h1
1454	ENSMUSG00000035372	1288.3	0.145167	0.0549952	2.63964	0.00829951	0.0421487	1810055G02Rik
1455	ENSMUSG00000046897	5311.28	0.144976	0.0527706	2.74728	0.00600916	0.0329559	Zfp740
1456	ENSMUSG00000030180	3963.31	0.144844	0.0519023	2.79071	0.00525923	0.0298787	Kdm5a
1457	ENSMUSG00000056076	31130.4	0.144794	0.0398839	3.63038	0.000283002	0.00289356	Eif3b
1458	ENSMUSG00000054405	6661.43	0.144749	0.0408771	3.54108	0.000398497	0.00379172	Dnajc8
1459	ENSMUSG00000028423	7732.14	0.144425	0.0466837	3.09369	0.00197681	0.0137046	Nfx1
1460	ENSMUSG00000016257	2981.96	0.144104	0.0521383	2.76388	0.00571177	0.0317782	Slmo2
1461	ENSMUSG00000021096	7324.55	0.143341	0.045191	3.17189	0.0015145	0.0111222	Ppm1a
1462	ENSMUSG00000031960	17299	0.142973	0.0535161	2.67158	0.00754949	0.0392615	Aars
1463	ENSMUSG00000021635	1843.47	0.142726	0.055074	2.59153	0.00955503	0.0468002	Rad17
1464	ENSMUSG00000027189	8753.31	0.142689	0.0471735	3.02477	0.0024882	0.016545	Trim44
1465	ENSMUSG00000020116	7332.18	0.142634	0.0475559	2.99929	0.00270606	0.0176773	Pno1
1466	ENSMUSG00000031835	8594.35	0.142621	0.0532713	2.67727	0.00742252	0.0387545	Mbtps1
1467	ENSMUSG00000028138	6011.13	0.142608	0.0541419	2.63396	0.00843958	0.0426676	Adh5
1468	ENSMUSG00000003808	4489.48	0.142434	0.0468254	3.04181	0.00235157	0.0157964	Farsa
1469	ENSMUSG00000024841	3573.38	0.142146	0.0548328	2.59235	0.00953238	0.0467307	Eif1ad
1470	ENSMUSG00000034292	1442.07	0.142095	0.053305	2.6657	0.00768289	0.0397978	Traf3ip1
1471	ENSMUSG00000031540	3950.39	0.142002	0.0475337	2.98739	0.00281372	0.0182411	Kat6a
1472	ENSMUSG00000024732	2836.81	0.141725	0.0522925	2.71024	0.00672347	0.0359868	Ccdc86
1473	ENSMUSG00000025782	1574.81	0.141665	0.0474749	2.984	0.00284507	0.0183747	Taf3
1474	ENSMUSG00000045969	3983.68	0.141549	0.0488868	2.89544	0.0037863	0.0230592	Ing1
1475	ENSMUSG00000033075	4410.61	0.141413	0.0393788	3.5911	0.000329281	0.00327919	Senp1
1476	ENSMUSG00000038764	2461.89	0.141375	0.0480782	2.94053	0.00327647	0.0205323	Ptpn3
1477	ENSMUSG00000062867	17979.7	0.141224	0.0538597	2.62207	0.00873968	0.0438369	Impdh2
1478	ENSMUSG00000024966	24938.4	0.140976	0.0516398	2.72999	0.00633354	0.0343164	Stip1
1479	ENSMUSG00000011960	4192.79	0.140944	0.050824	2.77319	0.00555101	0.0311429	Ccnt1
1480	ENSMUSG00000076432	7174	0.140681	0.0354997	3.96286	7.40559e-05	0.000955126	Ywhaq
1481	ENSMUSG00000029623	9881.83	0.140635	0.0324399	4.33524	1.45602e-05	0.00024087	Pdap1
1482	ENSMUSG00000005534	1684.02	0.140477	0.0533036	2.6354	0.0084037	0.0425388	Insr
1483	ENSMUSG00000027804	17191	0.14034	0.0523795	2.6793	0.00737757	0.0385551	Ppid
1484	ENSMUSG00000021116	12134.9	0.140276	0.0439389	3.19252	0.00141039	0.0104883	Eif2s1
1485	ENSMUSG00000022751	1784.38	0.140223	0.0489921	2.86216	0.00420771	0.0250542	Nit2
1486	ENSMUSG00000024785	3629.25	0.139472	0.0486527	2.8667	0.00414782	0.0247926	Rcl1
1487	ENSMUSG00000050846	1298.68	0.139426	0.0536275	2.5999	0.00932508	0.0459264	Zfp623
1488	ENSMUSG00000030104	3396.33	0.139035	0.0492494	2.82308	0.00475654	0.0275821	Edem1
1489	ENSMUSG00000025495	2758.51	0.139018	0.0502765	2.76507	0.00569108	0.0317119	Ptdss2
1490	ENSMUSG00000031754	2944.62	0.138882	0.0521199	2.66467	0.00770628	0.0399069	Nudt21
1491	ENSMUSG00000037533	3548.85	0.138526	0.0415292	3.33562	0.000851105	0.0070059	Rapgef6
1492	ENSMUSG00000037470	7130.02	0.13847	0.038047	3.63944	0.000273234	0.00280775	Uggt1
1493	ENSMUSG00000020392	4943.04	0.138319	0.0475289	2.9102	0.00361195	0.0222031	Cdkn2aipnl
1494	ENSMUSG00000027639	5784.73	0.138237	0.0341476	4.04823	5.16074e-05	0.000702724	Samhd1
1495	ENSMUSG00000052962	2109.41	0.138235	0.0490388	2.81889	0.00481895	0.0278573	Mrpl35
1496	ENSMUSG00000067851	5858.31	0.138083	0.0437923	3.15313	0.00161528	0.0117063	Arfgef1
1497	ENSMUSG00000028098	3558.3	0.13788	0.0506814	2.72052	0.00651797	0.0350821	Rnf115
1498	ENSMUSG00000027395	6610.48	0.137815	0.0407601	3.38113	0.000721875	0.0061191	Polr1b
1499	ENSMUSG00000035086	4854.55	0.137747	0.0402824	3.41954	0.000627281	0.00546919	Becn1
1500	ENSMUSG00000022119	5162.41	0.137644	0.0536707	2.5646	0.0103296	0.0496408	Rbm26
1501	ENSMUSG00000035024	3640.73	0.137568	0.0464427	2.9621	0.00305545	0.0194903	Ncapd3
1502	ENSMUSG00000024795	5740.31	0.137451	0.0493504	2.7852	0.00534947	0.0303107	Kif20b
1503	ENSMUSG00000027185	6252.33	0.135965	0.0393244	3.45751	0.000545187	0.00489837	Nat10
1504	ENSMUSG00000027540	4376.21	0.135842	0.0458778	2.96096	0.00306681	0.0195409	Ptpn1
1505	ENSMUSG00000022538	4668.43	0.135764	0.0408613	3.32256	0.000891943	0.0072552	Lsg1
1506	ENSMUSG00000062580	4099.96	0.135711	0.0469891	2.88813	0.00387542	0.0234813	Timm17a
1507	ENSMUSG00000071456	2269.67	0.135547	0.0515904	2.62736	0.00860499	0.0433139	1110002L01Rik
1508	ENSMUSG00000058290	7183.14	0.13536	0.0448981	3.01481	0.00257136	0.0170054	Espl1
1509	ENSMUSG00000061024	4783.29	0.135104	0.0412662	3.27396	0.0010605	0.00830945	Rrs1
1510	ENSMUSG00000028614	6513.27	0.134997	0.045401	2.97345	0.00294477	0.0188901	Ndc1
1511	ENSMUSG00000026596	5207.76	0.13477	0.0442014	3.049	0.00229605	0.0155149	Abl2
1512	ENSMUSG00000041852	5382.16	0.134341	0.0462082	2.9073	0.00364566	0.0223701	Tcf20
1513	ENSMUSG00000039456	3865.56	0.133989	0.0450386	2.97498	0.00293004	0.0188097	Morc3
1514	ENSMUSG00000000420	3170.98	0.133655	0.0494777	2.70132	0.0069064	0.0366532	Galnt1
1515	ENSMUSG00000029076	3875.89	0.133257	0.0436977	3.04952	0.00229204	0.0154939	Sdf4
1516	ENSMUSG00000035960	10669.2	0.133182	0.0473463	2.81294	0.00490911	0.0282464	Apex1
1517	ENSMUSG00000041130	4797.21	0.133091	0.0418479	3.18034	0.00147102	0.0108761	Zfp598
1518	ENSMUSG00000040688	5919.17	0.133062	0.0476767	2.79092	0.00525588	0.0298696	Tbl3
1519	ENSMUSG00000042055	2543.61	0.132921	0.0496754	2.6758	0.00745511	0.0388771	Wdr11
1520	ENSMUSG00000038683	3972.94	0.132817	0.042028	3.16022	0.00157652	0.0114706	Pak1ip1
1521	ENSMUSG00000036822	4406.86	0.132379	0.0477902	2.76999	0.00560577	0.0313882	Topors
1522	ENSMUSG00000026455	2510.29	0.13234	0.0515695	2.56624	0.0102807	0.0494198	Klhl12
1523	ENSMUSG00000035297	5812.22	0.131536	0.0438337	3.0008	0.00269271	0.0176306	Cops4
1524	ENSMUSG00000000776	1757.72	0.131168	0.0470038	2.79058	0.00526131	0.0298805	Polr3d
1525	ENSMUSG00000029518	3640.62	0.130893	0.0509795	2.56755	0.0102419	0.0493163	Rab35
1526	ENSMUSG00000045302	3363.28	0.130758	0.0391236	3.34216	0.000831283	0.00688932	Preb
1527	ENSMUSG00000020358	77109.9	0.130603	0.0311947	4.18672	2.83017e-05	0.000422032	Hnrnpab
1528	ENSMUSG00000027613	7447.68	0.130468	0.0485424	2.6877	0.00719455	0.0377835	Eif6
1529	ENSMUSG00000063576	7923.82	0.130301	0.0385768	3.37771	0.000730909	0.00618955	Klhdc3
1530	ENSMUSG00000061589	5527.8	0.130218	0.0454755	2.86347	0.00419028	0.0249714	Dot1l
1531	ENSMUSG00000079523	13647.1	0.129582	0.0358264	3.61693	0.000298117	0.00301968	Tmsb10
1532	ENSMUSG00000030602	3075.23	0.129435	0.0481832	2.68631	0.00722455	0.0378913	Pak4
1533	ENSMUSG00000025337	2281.97	0.129318	0.0469354	2.75523	0.00586512	0.0323946	Sbds
1534	ENSMUSG00000026709	3045.82	0.129271	0.0472046	2.73853	0.0061714	0.033662	Dars2
1535	ENSMUSG00000022822	1577.33	0.12892	0.0501915	2.56855	0.0102124	0.0492437	Abcc5
1536	ENSMUSG00000055239	4988.77	0.128917	0.0390226	3.30366	0.000954318	0.0076565	Kcmf1
1537	ENSMUSG00000006378	4824.24	0.128646	0.0491049	2.61983	0.00879737	0.0440487	Gcat
1538	ENSMUSG00000028907	2803.23	0.128439	0.0457768	2.80576	0.00501984	0.0287769	Utp11l
1539	ENSMUSG00000021598	1691.48	0.128295	0.04776	2.68624	0.00722615	0.0378913	Med10
1540	ENSMUSG00000022403	13364.5	0.128131	0.049773	2.57432	0.0100438	0.0485679	St13
1541	ENSMUSG00000024312	6091.12	0.127798	0.0444954	2.87216	0.00407679	0.0244766	Wdr46
1542	ENSMUSG00000050107	2532.53	0.127552	0.0464315	2.74709	0.00601262	0.0329643	Gsg2
1543	ENSMUSG00000020720	13393.9	0.127486	0.0359658	3.54465	0.000393142	0.00375879	Psmd12
1544	ENSMUSG00000028948	8811.18	0.127238	0.0481508	2.64248	0.00823014	0.041946	Nol9
1545	ENSMUSG00000025155	5183.33	0.127216	0.0375011	3.39234	0.000692992	0.00593017	Dus1l
1546	ENSMUSG00000042185	1615.94	0.12719	0.0492268	2.58375	0.00977331	0.0476047	Nfrkb
1547	ENSMUSG00000046707	4634.72	0.126951	0.0461578	2.75037	0.00595286	0.0327628	Csnk2a2
1548	ENSMUSG00000018761	2974.17	0.126556	0.0421706	3.00106	0.00269042	0.0176223	Mpdu1
1549	ENSMUSG00000021993	2127.78	0.126529	0.0477924	2.64748	0.00810949	0.0415473	Mipep
1550	ENSMUSG00000001440	78952.9	0.126335	0.031708	3.98433	6.76702e-05	0.000883435	Kpnb1
1551	ENSMUSG00000033499	7564.04	0.126163	0.0445295	2.83324	0.00460788	0.0269027	Larp4b
1552	ENSMUSG00000002221	3978.59	0.125887	0.0421243	2.98846	0.00280389	0.0181843	Paxip1
1553	ENSMUSG00000029169	18004.7	0.125538	0.0480168	2.61447	0.0089367	0.0445661	Dhx15
1554	ENSMUSG00000040354	9914.94	0.124933	0.0474822	2.63115	0.00850961	0.0429476	Mars
1555	ENSMUSG00000026496	24514.8	0.124659	0.0427334	2.91714	0.00353254	0.0217698	Parp1
1556	ENSMUSG00000038335	13054.7	0.124194	0.0330316	3.75985	0.000170015	0.00189013	Tsr1
1557	ENSMUSG00000029447	30869.5	0.12415	0.0448054	2.77088	0.00559057	0.0313237	Cct6a
1558	ENSMUSG00000035139	1727.05	0.124036	0.0480936	2.57904	0.00990741	0.0480877	Secisbp2
1559	ENSMUSG00000021548	2079.16	0.123732	0.0468436	2.64139	0.00825664	0.0420258	Ccnh
1560	ENSMUSG00000039067	7432.8	0.123604	0.0337496	3.66239	0.000249871	0.00261005	Psmd7
1561	ENSMUSG00000100801	30338.3	0.12238	0.0445088	2.74958	0.00596723	0.0327979	Gm15459
1562	ENSMUSG00000033257	8788.88	0.122343	0.0380154	3.21824	0.00128978	0.00972688	Ttll4
1563	ENSMUSG00000036112	16349.6	0.122027	0.0418405	2.91648	0.0035401	0.0218006	Metap2
1564	ENSMUSG00000031207	11224.8	0.121995	0.0392821	3.10562	0.00189884	0.0132989	Msn
1565	ENSMUSG00000074656	18010.7	0.121931	0.0408587	2.98421	0.00284312	0.0183746	Eif2s2
1566	ENSMUSG00000024081	8687.09	0.121777	0.0372874	3.2659	0.00109118	0.00849532	Cebpz
1567	ENSMUSG00000031578	6680.03	0.121322	0.0375679	3.22941	0.00124048	0.00940901	Mak16
1568	ENSMUSG00000024491	6724.44	0.121262	0.0429188	2.82539	0.00472231	0.0274341	Rbm27
1569	ENSMUSG00000026020	17095.3	0.121165	0.0335105	3.61574	0.000299496	0.00302649	Nop58
1570	ENSMUSG00000023852	15327.4	0.120609	0.0463053	2.60465	0.00919687	0.0454661	Chd1
1571	ENSMUSG00000031701	11980.1	0.120578	0.0402785	2.99362	0.00275693	0.0179206	Dnaja2
1572	ENSMUSG00000024120	9393.37	0.120031	0.0366602	3.27417	0.00105974	0.00830733	Lrpprc
1573	ENSMUSG00000031226	3751.82	0.119742	0.042803	2.79751	0.00514976	0.0293959	Pbdc1
1574	ENSMUSG00000018583	38491.4	0.119121	0.0425755	2.79787	0.00514414	0.029388	G3bp1
1575	ENSMUSG00000044950	3332.97	0.119049	0.0426076	2.79407	0.00520499	0.0296485	Pwwp2a
1576	ENSMUSG00000078652	19873.6	0.118307	0.0379592	3.1167	0.00182889	0.0129148	Psme3
1577	ENSMUSG00000063480	5251.92	0.11808	0.0457955	2.57843	0.00992496	0.0481293	Nhp2l1
1578	ENSMUSG00000019814	4303.47	0.117598	0.039629	2.96747	0.0030026	0.0192106	Ltv1
1579	ENSMUSG00000020706	18753.8	0.11758	0.0402747	2.91946	0.0035064	0.0216634	Ftsj3
1580	ENSMUSG00000026234	122994	0.117473	0.034576	3.39753	0.000679964	0.00583621	Ncl
1581	ENSMUSG00000034424	6412.87	0.117306	0.0378403	3.10002	0.00193509	0.0134871	Gcsh
1582	ENSMUSG00000038084	5592.46	0.116198	0.0359032	3.23642	0.00121041	0.00922185	Opa1
1583	ENSMUSG00000045962	13078.7	0.115842	0.0396202	2.92381	0.00345774	0.0214092	Wnk1
1584	ENSMUSG00000031731	7340.63	0.115763	0.0397099	2.91523	0.0035543	0.0218645	Ap1g1
1585	ENSMUSG00000028096	2489.19	0.115723	0.0410554	2.8187	0.00482192	0.0278573	Gpr89
1586	ENSMUSG00000028455	6240.39	0.115689	0.0438208	2.64004	0.00828966	0.0421129	Stoml2
1587	ENSMUSG00000056305	4625.1	0.115116	0.0432402	2.66224	0.00776221	0.0401357	Usp39
1588	ENSMUSG00000096210	8150	0.115096	0.0345661	3.32972	0.000869328	0.00711151	H1f0
1589	ENSMUSG00000027940	22507.3	0.11448	0.0404363	2.83113	0.00463836	0.0270482	Tpm3
1590	ENSMUSG00000038685	3869.83	0.114331	0.0438953	2.60462	0.00919752	0.0454661	Rtel1
1591	ENSMUSG00000063785	8868.98	0.114327	0.0399266	2.86342	0.00419088	0.0249714	Utp14a
1592	ENSMUSG00000031691	6367.69	0.113985	0.0414122	2.75245	0.00591507	0.0326073	Tnpo2
1593	ENSMUSG00000049804	5409.88	0.113728	0.0385723	2.94843	0.00319396	0.0201408	Armcx4
1594	ENSMUSG00000030662	35219.6	0.113682	0.0356784	3.1863	0.00144107	0.0106747	Ipo5
1595	ENSMUSG00000020349	24466.6	0.113567	0.0434149	2.61586	0.00890023	0.0444465	Ppp2ca
1596	ENSMUSG00000024384	4767.18	0.112753	0.0376106	2.99791	0.00271839	0.0177095	Iws1
1597	ENSMUSG00000029833	5753.95	0.11272	0.0411668	2.73813	0.00617891	0.0336815	Trim24
1598	ENSMUSG00000020803	5290.7	0.112671	0.0320562	3.5148	0.000440081	0.00411183	Txndc17
1599	ENSMUSG00000030138	10210.8	0.112372	0.0334405	3.36036	0.000778415	0.00651756	Bms1
1600	ENSMUSG00000045983	53848.2	0.111997	0.0412963	2.71204	0.00668706	0.0358454	Eif4g1
1601	ENSMUSG00000035047	2333.15	0.111906	0.0428152	2.61369	0.00895698	0.0446516	Kri1
1602	ENSMUSG00000028577	10171.6	0.111658	0.0356782	3.1296	0.00175046	0.0125004	Plaa
1603	ENSMUSG00000020790	7282.15	0.111545	0.0359422	3.10345	0.00191277	0.0133745	Ankfy1
1604	ENSMUSG00000029613	3128.95	0.11119	0.0392835	2.83044	0.0046484	0.0270837	Eif2ak1
1605	ENSMUSG00000027363	4977.48	0.111153	0.0384184	2.89323	0.00381303	0.0231724	Usp8
1606	ENSMUSG00000027342	9026.35	0.11086	0.0413256	2.68261	0.0073051	0.0382466	Pcna
1607	ENSMUSG00000000303	23146.8	0.110784	0.0356154	3.11056	0.00186731	0.0131319	Cdh1
1608	ENSMUSG00000032481	18645.8	0.10984	0.0361233	3.0407	0.00236028	0.0158424	Smarcc1
1609	ENSMUSG00000026021	6001.39	0.109058	0.0392885	2.77582	0.00550619	0.0309626	Sumo1
1610	ENSMUSG00000028405	6044.95	0.108959	0.0358074	3.04292	0.00234294	0.015757	Aco1
1611	ENSMUSG00000031826	11612.7	0.108883	0.0354806	3.06881	0.00214912	0.0146846	Usp10
1612	ENSMUSG00000007880	18274.6	0.108828	0.0368697	2.9517	0.00316029	0.0199731	Arid1a
1613	ENSMUSG00000029147	14258.6	0.107988	0.0345349	3.12693	0.00176642	0.0125881	Ppm1g
1614	ENSMUSG00000026219	17890.5	0.107954	0.0382291	2.82388	0.00474466	0.0275413	Trip12
1615	ENSMUSG00000049878	4721.94	0.107868	0.0354719	3.04093	0.00235845	0.0158364	Rlf
1616	ENSMUSG00000014355	11194.3	0.107665	0.0395339	2.72337	0.00646202	0.0348471	Anapc1
1617	ENSMUSG00000013033	5614.15	0.107634	0.041701	2.58108	0.0098491	0.047911	Adgrl1
1618	ENSMUSG00000037503	6537.28	0.107315	0.0408749	2.62544	0.00865364	0.0435203	Fam168b
1619	ENSMUSG00000047284	5341.27	0.107141	0.0348217	3.07685	0.002092	0.0143633	Neurl4
1620	ENSMUSG00000022472	3050.41	0.106763	0.0405931	2.63007	0.0085368	0.0430467	Desi1
1621	ENSMUSG00000037935	10000.2	0.106637	0.0319233	3.3404	0.000836575	0.00690639	Smarce1
1622	ENSMUSG00000033596	6448.05	0.105833	0.0394451	2.68305	0.00729551	0.0382081	Rfwd3
1623	ENSMUSG00000008200	5561.18	0.104386	0.0330007	3.16313	0.00156082	0.0113792	Fnbp4
1624	ENSMUSG00000031954	6291.32	0.101881	0.0335774	3.03422	0.00241159	0.0161046	Cfdp1
1625	ENSMUSG00000000827	4012.56	0.101728	0.0366411	2.77634	0.00549746	0.0309338	Tpd52l2
1626	ENSMUSG00000039804	3613.12	0.10111	0.0391079	2.58542	0.00972609	0.0474747	Ncoa5
1627	ENSMUSG00000038525	4344.61	0.100893	0.0355215	2.84033	0.00450662	0.0264652	Armc10
1628	ENSMUSG00000028478	8106.18	0.10088	0.0379133	2.66081	0.00779532	0.0402947	Clta
1629	ENSMUSG00000024188	7363.76	0.100473	0.037899	2.65108	0.00802354	0.0411755	Luc7l
1630	ENSMUSG00000062203	17884.6	0.100461	0.0350092	2.86956	0.00411042	0.024638	Gspt1
1631	ENSMUSG00000040250	4725.97	0.100205	0.0354663	2.82534	0.00472299	0.0274341	Asun
1632	ENSMUSG00000030870	8664.54	0.0995992	0.0337342	2.95247	0.00315245	0.0199453	Ubfd1
1633	ENSMUSG00000012535	11415.6	0.0984072	0.0315424	3.11984	0.00180951	0.0128044	Tnpo3
1634	ENSMUSG00000038762	24821.2	0.0981646	0.0318392	3.08314	0.00204832	0.0141258	Abcf1
1635	ENSMUSG00000030189	15569.5	0.0981286	0.0324855	3.02069	0.00252202	0.0167179	Ybx3
1636	ENSMUSG00000025980	38619.6	0.098039	0.0339463	2.88806	0.00387621	0.0234813	Hspd1
1637	ENSMUSG00000024104	4001.8	0.0979598	0.0342757	2.85799	0.00426327	0.0252969	Fam21
1638	ENSMUSG00000028792	8575.86	0.0978009	0.0351137	2.78527	0.00534839	0.0303107	Ak2
1639	ENSMUSG00000036180	11128.9	0.0973686	0.0348407	2.79468	0.00519513	0.0296031	Gatad2a
1640	ENSMUSG00000020929	23600.7	0.0963317	0.0340448	2.82956	0.00466126	0.0271309	Eftud2
1641	ENSMUSG00000040945	27119.1	0.095455	0.034209	2.79035	0.0052651	0.0298922	Rcc2
1642	ENSMUSG00000059796	78591	0.0946244	0.0336106	2.81532	0.00487293	0.0280826	Eif4a1
1643	ENSMUSG00000053838	8421.71	0.0935572	0.0302394	3.09388	0.00197555	0.0137014	Nudcd3
1644	ENSMUSG00000078249	10225.5	0.0926399	0.0342976	2.70106	0.00691191	0.0366597	Hmga1-rs1
1645	ENSMUSG00000074480	5966.13	0.0916072	0.0333113	2.75004	0.00595888	0.0327748	Mex3a
1646	ENSMUSG00000029472	10481.5	0.0905153	0.0326804	2.76972	0.00561052	0.0314046	Anapc5
1647	ENSMUSG00000042557	9158.91	0.0897974	0.0295652	3.03727	0.00238733	0.0159801	Sin3a
1648	ENSMUSG00000015120	8401.12	0.0886721	0.0340438	2.60465	0.00919679	0.0454661	Ube2i
1649	ENSMUSG00000024007	4540.71	0.0881324	0.0339535	2.59568	0.00944044	0.0463585	Ppil1
1650	ENSMUSG00000032212	6494.14	0.0863312	0.0332574	2.59585	0.00943566	0.0463523	Sltm
1651	ENSMUSG00000028693	32134.2	0.0859402	0.0284717	3.01844	0.00254079	0.0168293	Nasp
1652	ENSMUSG00000025982	19285.9	0.0833232	0.0290518	2.86809	0.00412961	0.0247097	Sf3b1
1653	ENSMUSG00000048076	21778.5	0.0829347	0.0285375	2.90616	0.0036589	0.0224191	Arf1
1654	ENSMUSG00000025203	176688	0.0779819	0.0233904	3.33393	0.00085629	0.00702166	Scd2
1655	ENSMUSG00000052833	15572.3	-0.0762318	0.0258217	-2.95224	0.0031548	0.0199528	Sae1
1656	ENSMUSG00000027523	42527.8	-0.0789617	0.0286395	-2.75709	0.00583178	0.0322687	Gnas
1657	ENSMUSG00000008604	10631.1	-0.0839451	0.0317081	-2.64743	0.00811059	0.0415473	Ubqln4
1658	ENSMUSG00000020250	25217	-0.0907829	0.0334852	-2.71114	0.00670533	0.0359096	Txnrd1
1659	ENSMUSG00000070934	3901.77	-0.0912327	0.0341741	-2.66964	0.00759326	0.0394411	Rraga
1660	ENSMUSG00000005779	16900	-0.0913504	0.034617	-2.63889	0.00831782	0.0421915	Psmb4
1661	ENSMUSG00000025817	5116.64	-0.0935781	0.0327209	-2.85989	0.00423791	0.0251823	Nudt5
1662	ENSMUSG00000018547	10196.2	-0.0953521	0.0261593	-3.64506	0.000267328	0.00276536	Pip4k2b
1663	ENSMUSG00000028126	5582.5	-0.0971055	0.0327733	-2.96294	0.00304713	0.0194518	Pip5k1a
1664	ENSMUSG00000049354	7388.05	-0.0976959	0.0347803	-2.80894	0.00497042	0.0285422	Dcaf7
1665	ENSMUSG00000024758	9686.07	-0.0979324	0.0349496	-2.8021	0.00507706	0.0290476	Rtn3
1666	ENSMUSG00000031729	3281.43	-0.0991159	0.0376364	-2.63351	0.00845073	0.0427009	Ist1
1667	ENSMUSG00000007564	15909.9	-0.100007	0.0361689	-2.76499	0.00569237	0.0317119	Ppp2r1a
1668	ENSMUSG00000015837	11903	-0.100183	0.035563	-2.81704	0.00484681	0.0279727	Sqstm1
1669	ENSMUSG00000053119	3466.11	-0.102429	0.0383486	-2.67101	0.0075624	0.0393047	Chmp3
1670	ENSMUSG00000036781	8053.39	-0.103356	0.0373484	-2.76736	0.0056513	0.0315774	Rps27l
1671	ENSMUSG00000005103	5455.05	-0.106384	0.0389082	-2.73424	0.00625249	0.0339526	Wdr1
1672	ENSMUSG00000020321	13590.9	-0.108698	0.0283375	-3.83584	0.000125138	0.00147787	Mdh1
1673	ENSMUSG00000036275	2096.73	-0.109183	0.0419592	-2.60211	0.0092652	0.0457345	9530068E07Rik
1674	ENSMUSG00000041697	4285.19	-0.109337	0.0389101	-2.80999	0.00495438	0.0284781	Cox6a1
1675	ENSMUSG00000023307	6982.23	-0.111505	0.0303015	-3.67984	0.000233383	0.00246038	March5
1676	ENSMUSG00000014426	4392.55	-0.111715	0.0404525	-2.76162	0.00575147	0.0319113	Map3k4
1677	ENSMUSG00000041215	5233.03	-0.113044	0.0432381	-2.61445	0.00893721	0.0445661	Yeats2
1678	ENSMUSG00000015291	3135.52	-0.113809	0.0417847	-2.72369	0.00645577	0.0348351	Gdi1
1679	ENSMUSG00000048578	13707.6	-0.114377	0.037019	-3.08969	0.00200365	0.0138737	Mlec
1680	ENSMUSG00000024006	5347.1	-0.114885	0.0369418	-3.10989	0.00187155	0.0131562	Stk38
1681	ENSMUSG00000028960	13678.2	-0.115377	0.0332444	-3.47057	0.000519349	0.00469585	Ube4b
1682	ENSMUSG00000039852	7740.62	-0.117415	0.0409203	-2.86937	0.00411291	0.0246443	Rere
1683	ENSMUSG00000102252	8739.21	-0.118748	0.0448688	-2.64657	0.00813125	0.0416407	Snrpn
1684	ENSMUSG00000041769	4033.46	-0.11971	0.0413293	-2.8965	0.0037735	0.0229894	Ppp2r2d
1685	ENSMUSG00000023353	2375.82	-0.12175	0.0473119	-2.57334	0.0100721	0.0486908	Agap3
1686	ENSMUSG00000022106	3122.56	-0.122002	0.0450595	-2.70758	0.00677747	0.0361757	Rcbtb2
1687	ENSMUSG00000005442	6072.83	-0.122612	0.0449862	-2.72554	0.0064196	0.0346618	Cic
1688	ENSMUSG00000009291	2306.76	-0.123629	0.0457642	-2.70144	0.00690406	0.0366522	Pttg1ip
1689	ENSMUSG00000001441	12562.9	-0.123921	0.0382356	-3.24099	0.00119115	0.00910761	Npepps
1690	ENSMUSG00000050288	4624.09	-0.124017	0.0347314	-3.57075	0.000355955	0.00348392	Fzd2
1691	ENSMUSG00000031839	2174.13	-0.124595	0.0442572	-2.81524	0.00487407	0.0280826	Hsbp1
1692	ENSMUSG00000030609	7496.28	-0.124816	0.0430605	-2.89862	0.00374811	0.022851	Aen
1693	ENSMUSG00000019338	8289.64	-0.125356	0.0398169	-3.14832	0.00164213	0.0118506	Zfp687
1694	ENSMUSG00000058076	4015.6	-0.125869	0.0395782	-3.18026	0.00147145	0.0108761	Sdhc
1695	ENSMUSG00000020422	3851.87	-0.126346	0.0437346	-2.88893	0.00386551	0.023433	Tns3
1696	ENSMUSG00000036768	3705.12	-0.126467	0.0438183	-2.88616	0.00389976	0.0235655	Kif15
1697	ENSMUSG00000026277	3005.21	-0.126624	0.0448601	-2.82264	0.00476306	0.0276106	Stk25
1698	ENSMUSG00000025607	2576.67	-0.126835	0.0469995	-2.69864	0.00696224	0.0368352	Copg2
1699	ENSMUSG00000028013	1807.44	-0.127187	0.0475503	-2.67479	0.00747758	0.0389349	Ppa2
1700	ENSMUSG00000033088	4899.42	-0.128117	0.049119	-2.60829	0.00909963	0.0451914	Triobp
1701	ENSMUSG00000039262	11163.5	-0.128168	0.0466276	-2.74876	0.00598216	0.0328605	Prrc2b
1702	ENSMUSG00000031479	5954.94	-0.129017	0.0298531	-4.32173	1.54812e-05	0.000254627	Vps36
1703	ENSMUSG00000022404	2666.8	-0.129245	0.0461587	-2.80002	0.00510987	0.0292244	Slc25a17
1704	ENSMUSG00000020267	9774.2	-0.129554	0.0393166	-3.29515	0.000983698	0.00782607	Hint1
1705	ENSMUSG00000020440	3185.44	-0.129906	0.0467377	-2.77947	0.00544483	0.0307288	Arf5
1706	ENSMUSG00000000976	3147.28	-0.130139	0.0401514	-3.24122	0.00119021	0.00910449	Heatr6
1707	ENSMUSG00000043987	3256.18	-0.130169	0.0495412	-2.62749	0.00860175	0.0433103	Cep164
1708	ENSMUSG00000042605	4476.99	-0.130249	0.0399288	-3.26203	0.00110616	0.00858848	Atxn2
1709	ENSMUSG00000007817	4140.78	-0.130667	0.0483694	-2.70144	0.00690392	0.0366522	Zmiz1
1710	ENSMUSG00000033565	4449.37	-0.132625	0.0514439	-2.57805	0.00993601	0.0481692	Rbfox2
1711	ENSMUSG00000006818	3246.86	-0.13306	0.0433016	-3.07286	0.00212015	0.0145332	Sod2
1712	ENSMUSG00000018849	4348.66	-0.133436	0.044367	-3.00755	0.00263361	0.0173366	Wwc1
1713	ENSMUSG00000028530	2380.68	-0.133496	0.0472288	-2.82659	0.00470467	0.0273515	Jak1
1714	ENSMUSG00000026566	2265.01	-0.133993	0.0514243	-2.60563	0.0091705	0.0454377	Mpzl1
1715	ENSMUSG00000031029	14059.1	-0.135267	0.038434	-3.51946	0.000432431	0.00405811	Eif3f
1716	ENSMUSG00000041773	8446.05	-0.135842	0.0329311	-4.12504	3.70677e-05	0.000534107	Enc1
1717	ENSMUSG00000020628	1657.58	-0.135861	0.0526236	-2.58175	0.00983015	0.0478324	Trappc12
1718	ENSMUSG00000031016	3327.44	-0.136237	0.0498754	-2.73155	0.00630368	0.0341871	Wee1
1719	ENSMUSG00000032396	1616.13	-0.136906	0.0527701	-2.59439	0.00947602	0.0464798	Dis3l
1720	ENSMUSG00000029616	3276.7	-0.137235	0.0468004	-2.93235	0.00336413	0.0209526	Erp29
1721	ENSMUSG00000022779	3719.68	-0.13867	0.0429071	-3.23187	0.00122982	0.0093521	Top3b
1722	ENSMUSG00000025702	1798.45	-0.138711	0.0503203	-2.75656	0.00584123	0.032294	March8
1723	ENSMUSG00000059409	8809.17	-0.139832	0.0408647	-3.42183	0.000622011	0.00542878	Ppp2r5d
1724	ENSMUSG00000027306	5704.29	-0.140126	0.0504911	-2.77527	0.00551563	0.0310055	Nusap1
1725	ENSMUSG00000031446	4620.02	-0.140357	0.0373769	-3.75517	0.000173221	0.00190979	Cul4a
1726	ENSMUSG00000006373	5262.04	-0.141006	0.0471414	-2.99113	0.00277949	0.0180398	Pgrmc1
1727	ENSMUSG00000030095	2000.41	-0.141017	0.0519604	-2.71392	0.00664918	0.0356871	Tmem43
1728	ENSMUSG00000036352	3131.95	-0.141252	0.04012	-3.52072	0.000430369	0.00404098	Ubac1
1729	ENSMUSG00000031818	7484.04	-0.142602	0.0350852	-4.06445	4.81452e-05	0.000661377	Cox4i1
1730	ENSMUSG00000049932	7022.73	-0.142715	0.0476201	-2.99695	0.002727	0.017753	H2afx
1731	ENSMUSG00000023832	14229.4	-0.143507	0.0487759	-2.94216	0.00325934	0.02044	Acat2
1732	ENSMUSG00000038618	1315.7	-0.143947	0.0556657	-2.58592	0.00971195	0.0474193	Rassf7
1733	ENSMUSG00000036686	1146.68	-0.144039	0.0551345	-2.6125	0.00898831	0.044773	Cc2d1a
1734	ENSMUSG00000039599	1539.84	-0.144079	0.0544816	-2.64454	0.00818032	0.0418043	Fam149b
1735	ENSMUSG00000028646	2098.73	-0.144554	0.0484059	-2.9863	0.00282377	0.0182924	Rragc
1736	ENSMUSG00000022436	1592.24	-0.144621	0.0501016	-2.88656	0.00389479	0.0235521	Sh3bp1
1737	ENSMUSG00000029103	2910.57	-0.144839	0.0518433	-2.79378	0.00520965	0.0296561	Lrpap1
1738	ENSMUSG00000029148	4721.39	-0.145324	0.0548192	-2.65097	0.00802601	0.0411758	Nrbp1
1739	ENSMUSG00000025950	11831.1	-0.145974	0.0398857	-3.65982	0.000252394	0.00262998	Idh1
1740	ENSMUSG00000061838	3538.88	-0.146064	0.0507928	-2.87569	0.00403142	0.0242666	Suclg2
1741	ENSMUSG00000021357	1972.08	-0.146302	0.0448744	-3.26026	0.00111311	0.00862674	Exoc2
1742	ENSMUSG00000022761	1856.28	-0.146399	0.0536782	-2.72735	0.00638451	0.0345269	Lztr1
1743	ENSMUSG00000021218	25064.7	-0.146745	0.037786	-3.88359	0.000102927	0.00125542	Gdi2
1744	ENSMUSG00000034377	2576.09	-0.148353	0.0561384	-2.64264	0.00822628	0.041946	Tulp4
1745	ENSMUSG00000015305	2155.15	-0.149185	0.0526268	-2.83478	0.00458579	0.0268012	Sash1
1746	ENSMUSG00000006219	1729.29	-0.150018	0.0518494	-2.89333	0.00381176	0.0231724	Fblim1
1747	ENSMUSG00000014313	3409.9	-0.150272	0.0489134	-3.0722	0.00212486	0.0145596	Cox6c
1748	ENSMUSG00000005621	2012.73	-0.150279	0.052769	-2.84787	0.0044013	0.0259537	Zfp592
1749	ENSMUSG00000026035	1383.73	-0.150415	0.0526528	-2.85673	0.00428026	0.0253713	Ppil3
1750	ENSMUSG00000027030	2074.43	-0.151645	0.0505815	-2.99804	0.00271724	0.0177095	Stk39
1751	ENSMUSG00000020782	3477.08	-0.151819	0.0517485	-2.93378	0.00334858	0.0208846	Llgl2
1752	ENSMUSG00000028964	4594.72	-0.152461	0.0589123	-2.58793	0.00965534	0.0471833	Park7
1753	ENSMUSG00000032777	8064.78	-0.15254	0.0488822	-3.12056	0.00180506	0.0127888	Gtf3c1
1754	ENSMUSG00000002812	5074.43	-0.152653	0.0396919	-3.84596	0.000120084	0.00142697	Flii
1755	ENSMUSG00000005251	1852.46	-0.153437	0.0540272	-2.84	0.00451134	0.0264838	Ripk4
1756	ENSMUSG00000029705	1936.09	-0.15356	0.0556798	-2.75792	0.00581702	0.0322227	Cux1
1757	ENSMUSG00000041236	4687.8	-0.153876	0.0373627	-4.11844	3.8144e-05	0.000545475	Vps41
1758	ENSMUSG00000021048	15303.2	-0.154536	0.0347979	-4.44097	8.95543e-06	0.000157773	Mthfd1
1759	ENSMUSG00000022186	8275.73	-0.154756	0.0336948	-4.59288	4.37172e-06	8.60695e-05	Oxct1
1760	ENSMUSG00000030541	3014.35	-0.155055	0.0462008	-3.35611	0.00079046	0.00659257	Idh2
1761	ENSMUSG00000062421	1977.15	-0.155076	0.0582097	-2.66409	0.00771978	0.0399525	Arf2
1762	ENSMUSG00000024799	2166.72	-0.155892	0.0553048	-2.81878	0.00482071	0.0278573	Tm7sf2
1763	ENSMUSG00000025204	3562.93	-0.156029	0.0460836	-3.38578	0.000709771	0.0060465	Ndufb8
1764	ENSMUSG00000071014	2174.41	-0.156465	0.0573463	-2.72841	0.00636397	0.0344594	Ndufb6
1765	ENSMUSG00000018585	3648.72	-0.156533	0.0530061	-2.95311	0.00314588	0.0199154	Atox1
1766	ENSMUSG00000038894	1489.98	-0.156757	0.0585626	-2.67674	0.00743423	0.0387801	Irs2
1767	ENSMUSG00000020022	2165.56	-0.156769	0.0442876	-3.5398	0.000400436	0.00380592	Ndufa12
1768	ENSMUSG00000044252	1344.65	-0.156819	0.053744	-2.91788	0.00352416	0.0217338	Osbpl1a
1769	ENSMUSG00000022545	1030.64	-0.15761	0.0574695	-2.74249	0.00609749	0.0333227	Ercc4
1770	ENSMUSG00000032590	2742.4	-0.158094	0.0611875	-2.58377	0.00977264	0.0476047	Apeh
1771	ENSMUSG00000079020	2628.34	-0.159113	0.0460921	-3.45207	0.000556296	0.00497465	Slc45a4
1772	ENSMUSG00000047843	1085.88	-0.159344	0.061829	-2.57718	0.00996107	0.0482617	Bri3
1773	ENSMUSG00000026965	4421.55	-0.159652	0.0436091	-3.66097	0.000251261	0.00262137	Anapc2
1774	ENSMUSG00000003363	1398.96	-0.159966	0.0530487	-3.01545	0.00256598	0.016983	Pld3
1775	ENSMUSG00000005881	3208.13	-0.160692	0.0615548	-2.61055	0.00903966	0.0449589	Ergic3
1776	ENSMUSG00000019796	2212.46	-0.160707	0.0595615	-2.69818	0.00697201	0.0368755	Lrp11
1777	ENSMUSG00000047514	2588.2	-0.16077	0.0464706	-3.45961	0.000540967	0.00487326	Tspyl1
1778	ENSMUSG00000003344	4798.36	-0.160874	0.0453189	-3.54982	0.000385502	0.00370311	Btbd2
1779	ENSMUSG00000028745	8676.18	-0.16174	0.0324817	-4.97942	6.37765e-07	1.55253e-05	Capzb
1780	ENSMUSG00000064210	1857.31	-0.161856	0.0487077	-3.32301	0.000890525	0.00725021	Ano6
1781	ENSMUSG00000028030	1079.55	-0.162816	0.0542601	-3.00066	0.00269393	0.0176318	Tbck
1782	ENSMUSG00000031168	2139.1	-0.162857	0.0621348	-2.62103	0.00876658	0.0439332	Ebp
1783	ENSMUSG00000044813	3346.02	-0.163721	0.051293	-3.19188	0.00141348	0.0105021	Shb
1784	ENSMUSG00000024579	1107.24	-0.163883	0.0612611	-2.67515	0.00746958	0.0389288	Pcyox1l
1785	ENSMUSG00000022517	2624.1	-0.164084	0.0429195	-3.82306	0.000131807	0.00154701	Mgrn1
1786	ENSMUSG00000027646	2960.03	-0.164214	0.0523302	-3.13803	0.0017009	0.0122078	Src
1787	ENSMUSG00000011096	1239.7	-0.164237	0.0548939	-2.99189	0.00277257	0.0180017	Akt1s1
1788	ENSMUSG00000017837	2084.53	-0.164385	0.0598548	-2.74639	0.0060255	0.033017	Nkiras2
1789	ENSMUSG00000079553	3943.53	-0.164864	0.0596135	-2.76555	0.00568268	0.0316839	Kifc1
1790	ENSMUSG00000030243	2266.13	-0.16536	0.0516014	-3.20457	0.00135265	0.0101073	Recql
1791	ENSMUSG00000038368	1840.77	-0.166711	0.0454218	-3.6703	0.00024227	0.00253841	Focad
1792	ENSMUSG00000024816	3286.92	-0.166948	0.0515302	-3.23981	0.0011961	0.00913494	Frmd8
1793	ENSMUSG00000040374	1479.29	-0.167933	0.0532471	-3.15383	0.00161141	0.0116832	Pex2
1794	ENSMUSG00000026385	4422.91	-0.168037	0.0432645	-3.88395	0.000102774	0.0012545	Dbi
1795	ENSMUSG00000061981	4099.38	-0.168861	0.0442314	-3.81768	0.000134714	0.00157249	Flot2
1796	ENSMUSG00000015094	1137.31	-0.169473	0.059827	-2.83271	0.00461549	0.0269287	Npdc1
1797	ENSMUSG00000062232	2065.67	-0.169601	0.0546442	-3.10373	0.00191097	0.0133674	Rapgef2
1798	ENSMUSG00000037337	1094.67	-0.169939	0.0651402	-2.60882	0.00908542	0.045136	Map4k1
1799	ENSMUSG00000024603	2344.58	-0.170236	0.0442945	-3.84328	0.000121399	0.00143969	Dctn4
1800	ENSMUSG00000027809	1748.96	-0.170402	0.0512004	-3.32813	0.000874306	0.00714197	Etfdh
1801	ENSMUSG00000060261	18915	-0.17064	0.0313728	-5.43909	5.35547e-08	1.80512e-06	Gtf2i
1802	ENSMUSG00000063952	1960.26	-0.171087	0.0609054	-2.80907	0.00496855	0.0285422	Brpf3
1803	ENSMUSG00000021913	4269.63	-0.171938	0.0532262	-3.23032	0.00123653	0.00938739	Ogdhl
1804	ENSMUSG00000046753	1214.26	-0.171969	0.0617718	-2.78395	0.00537021	0.030408	Ccdc66
1805	ENSMUSG00000006369	1202.23	-0.172049	0.0600442	-2.86537	0.00416519	0.024853	Fbln1
1806	ENSMUSG00000038145	950.968	-0.172124	0.0612519	-2.81009	0.0049527	0.028478	Snrk
1807	ENSMUSG00000042302	1126.2	-0.173132	0.0659042	-2.62703	0.00861348	0.0433439	Ehbp1
1808	ENSMUSG00000026817	2848.32	-0.173287	0.0461111	-3.75803	0.000171259	0.00189663	Ak1
1809	ENSMUSG00000060032	1287.48	-0.173488	0.0525709	-3.30008	0.000966574	0.00774756	H2afj
1810	ENSMUSG00000003348	1533.19	-0.173665	0.0571159	-3.04057	0.00236134	0.0158433	Mob3a
1811	ENSMUSG00000039781	1578.42	-0.173806	0.0563712	-3.08325	0.00204756	0.0141258	Cep131
1812	ENSMUSG00000035437	2267.06	-0.173879	0.0637654	-2.72685	0.00639415	0.034568	Rabgap1
1813	ENSMUSG00000028070	1139.89	-0.174622	0.059029	-2.95824	0.00309404	0.0196485	Apoa1bp
1814	ENSMUSG00000024242	2444.32	-0.174769	0.0536187	-3.25948	0.00111618	0.00863743	Map4k3
1815	ENSMUSG00000071711	1275.42	-0.174925	0.0602811	-2.90183	0.00370991	0.0226748	Mpst
1816	ENSMUSG00000027293	2949.12	-0.174952	0.0463735	-3.77267	0.000161507	0.00181578	Ehd4
1817	ENSMUSG00000031822	4409.46	-0.175736	0.0528255	-3.32673	0.000878715	0.00717235	Gse1
1818	ENSMUSG00000025795	2040.35	-0.17578	0.0519299	-3.38495	0.000711924	0.00606181	Rassf3
1819	ENSMUSG00000035585	4124.58	-0.176193	0.0428417	-4.11265	3.91144e-05	0.000557021	Tsen34
1820	ENSMUSG00000023021	3262.49	-0.176285	0.044285	-3.9807	6.8712e-05	0.000895034	Cers5
1821	ENSMUSG00000039323	9461.56	-0.176312	0.0477975	-3.68872	0.000225389	0.00238641	Igfbp2
1822	ENSMUSG00000021242	5294.23	-0.176396	0.0401307	-4.39555	1.10494e-05	0.000189568	Npc2
1823	ENSMUSG00000020346	1509.29	-0.176642	0.0543372	-3.25085	0.0011506	0.0088451	Mgat1
1824	ENSMUSG00000020808	5301.74	-0.176763	0.0515081	-3.43175	0.000599699	0.00527717	Fam64a
1825	ENSMUSG00000004677	4696.7	-0.177387	0.0570745	-3.10799	0.00188362	0.0132194	Myo9b
1826	ENSMUSG00000021133	3045.22	-0.177778	0.0404919	-4.39047	1.13107e-05	0.000193288	Susd6
1827	ENSMUSG00000011837	879.231	-0.177978	0.0682985	-2.60589	0.00916364	0.0454169	Snapc2
1828	ENSMUSG00000036026	5528.6	-0.178608	0.0423113	-4.22127	2.42925e-05	0.000369994	Tmem63b
1829	ENSMUSG00000034875	1775.73	-0.178832	0.0640562	-2.79179	0.00524173	0.029809	Nudt19
1830	ENSMUSG00000035936	1084.19	-0.17952	0.0608654	-2.94946	0.00318333	0.0200812	Aldh5a1
1831	ENSMUSG00000002064	1579.01	-0.179688	0.0512472	-3.5063	0.000454383	0.00422238	Sdf2
1832	ENSMUSG00000061689	2776.62	-0.180068	0.0415129	-4.33765	1.44013e-05	0.000238704	Dlgap4
1833	ENSMUSG00000032657	920.249	-0.181064	0.0646175	-2.80209	0.00507726	0.0290476	Fam189b
1834	ENSMUSG00000035342	2853.3	-0.18108	0.0572087	-3.16525	0.0015495	0.0113112	Lzts2
1835	ENSMUSG00000051817	5087.63	-0.181362	0.0509558	-3.55921	0.000371973	0.00360763	Sox12
1836	ENSMUSG00000015806	3765.71	-0.182248	0.0482332	-3.77847	0.000157795	0.0017821	Qdpr
1837	ENSMUSG00000045237	750.453	-0.182531	0.0675191	-2.7034	0.00686338	0.0365043	1110012L19Rik
1838	ENSMUSG00000028944	1008.7	-0.18284	0.0657475	-2.78094	0.0054201	0.0306347	Prkag2
1839	ENSMUSG00000059248	6619.57	-0.183172	0.0487574	-3.7568	0.000172097	0.0019023	Sept9
1840	ENSMUSG00000022428	935.717	-0.183373	0.0677221	-2.70773	0.00677459	0.0361757	Cby1
1841	ENSMUSG00000040594	891.915	-0.183673	0.0711893	-2.58006	0.0098784	0.0479988	Ranbp17
1842	ENSMUSG00000040479	4857.85	-0.184195	0.0456527	-4.03469	5.46734e-05	0.000739757	Dgkz
1843	ENSMUSG00000034189	712.087	-0.184315	0.0697303	-2.64325	0.00821148	0.0419134	Hsdl1
1844	ENSMUSG00000032314	3071.57	-0.185338	0.0451506	-4.10488	4.04517e-05	0.000571089	Etfa
1845	ENSMUSG00000038582	1939.93	-0.185406	0.0571863	-3.24214	0.00118634	0.00907896	Pptc7
1846	ENSMUSG00000028047	1446.44	-0.185617	0.0702661	-2.64163	0.00825075	0.0420258	Thbs3
1847	ENSMUSG00000021144	8323.89	-0.185699	0.0603286	-3.07813	0.00208303	0.0143305	Mta1
1848	ENSMUSG00000029207	1251.93	-0.186175	0.0605006	-3.07724	0.00208925	0.0143559	Apbb2
1849	ENSMUSG00000033068	1980.18	-0.186193	0.0600098	-3.1027	0.00191761	0.0133934	Entpd6
1850	ENSMUSG00000005501	1046.99	-0.186706	0.0679833	-2.74636	0.00602611	0.033017	Usp40
1851	ENSMUSG00000020451	3022.27	-0.187297	0.0474007	-3.95135	7.77117e-05	0.000994023	Limk2
1852	ENSMUSG00000071235	5390.15	-0.187514	0.0665795	-2.81639	0.00485671	0.0280109	Vrtn
1853	ENSMUSG00000004207	6644.94	-0.187737	0.0501375	-3.74445	0.000180786	0.00198042	Psap
1854	ENSMUSG00000039795	1178.25	-0.188573	0.0641357	-2.94021	0.00327988	0.0205386	Zfand1
1855	ENSMUSG00000030824	3705.38	-0.188621	0.0548365	-3.43969	0.000582375	0.00515858	Nucb1
1856	ENSMUSG00000036678	5838.82	-0.188947	0.0478131	-3.95179	7.75699e-05	0.000992953	Aaas
1857	ENSMUSG00000040722	2135.5	-0.189459	0.0531877	-3.56208	0.000367935	0.00357862	Scamp5
1858	ENSMUSG00000025465	3207.09	-0.189751	0.0667944	-2.84082	0.00449984	0.0264435	Echs1
1859	ENSMUSG00000055932	3617.43	-0.19022	0.0473136	-4.02041	5.80967e-05	0.00077929	Fto
1860	ENSMUSG00000038780	2220.94	-0.190363	0.0501984	-3.79222	0.000149308	0.00171129	Smurf1
1861	ENSMUSG00000038369	2400.57	-0.190496	0.0611206	-3.11672	0.00182872	0.0129148	Ncoa6
1862	ENSMUSG00000030691	1347.75	-0.19051	0.0618071	-3.08232	0.00205391	0.0141586	Fchsd2
1863	ENSMUSG00000020525	2799.67	-0.19065	0.0488518	-3.90262	9.51552e-05	0.00118005	Ppm1d
1864	ENSMUSG00000040888	2164.1	-0.191147	0.0603067	-3.16959	0.00152654	0.0111841	Gfer
1865	ENSMUSG00000001249	694.124	-0.191678	0.0709075	-2.70321	0.00686742	0.0365066	Hpn
1866	ENSMUSG00000021928	700.017	-0.191945	0.0733003	-2.61861	0.00882879	0.0441802	Ebpl
1867	ENSMUSG00000024914	1694.03	-0.19221	0.0626138	-3.06977	0.00214226	0.0146554	Drap1
1868	ENSMUSG00000045095	2525.35	-0.192319	0.0411911	-4.66896	3.02728e-06	6.23292e-05	Magi1
1869	ENSMUSG00000020230	727.887	-0.19243	0.0728852	-2.64018	0.00828619	0.0421129	Prmt2
1870	ENSMUSG00000034126	1606.39	-0.192684	0.0655607	-2.93902	0.00329257	0.0205912	Pomt2
1871	ENSMUSG00000028969	756.878	-0.192693	0.074558	-2.58447	0.00975284	0.0475374	Cdk5
1872	ENSMUSG00000028367	8552.27	-0.19337	0.0368639	-5.24553	1.55836e-07	4.61539e-06	Txn1
1873	ENSMUSG00000030530	1486.65	-0.193608	0.0593786	-3.26057	0.0011119	0.00862165	Furin
1874	ENSMUSG00000015289	1633.24	-0.19441	0.0651274	-2.98507	0.00283512	0.018352	Lage3
1875	ENSMUSG00000087651	990.999	-0.195167	0.0591997	-3.29677	0.00097805	0.00780659	1500009L16Rik
1876	ENSMUSG00000026490	1834.03	-0.195518	0.0646331	-3.02504	0.00248598	0.0165368	Cdc42bpa
1877	ENSMUSG00000033400	1192.12	-0.195769	0.0681562	-2.87235	0.00407432	0.0244731	Agl
1878	ENSMUSG00000028607	1758.15	-0.195813	0.0577507	-3.39067	0.000697232	0.00594858	Cpt2
1879	ENSMUSG00000002043	1002.08	-0.196333	0.0634156	-3.09597	0.0019617	0.0136496	Trappc6a
1880	ENSMUSG00000003062	2131.85	-0.196753	0.0591843	-3.32442	0.000886025	0.00722045	Stard3nl
1881	ENSMUSG00000072966	1198.65	-0.196862	0.0638824	-3.08164	0.00205867	0.01418	Gprasp2
1882	ENSMUSG00000040209	1575.5	-0.196949	0.0607049	-3.24436	0.00117715	0.00901676	Zfp704
1883	ENSMUSG00000044857	914.84	-0.197127	0.0660232	-2.98573	0.00282907	0.0183198	Lemd2
1884	ENSMUSG00000045973	5056.92	-0.198231	0.0667569	-2.96945	0.00298333	0.0191087	Slc25a51
1885	ENSMUSG00000027007	598.423	-0.198832	0.0769133	-2.58515	0.0097338	0.0474853	Ssfa2
1886	ENSMUSG00000019478	817.159	-0.198852	0.0660261	-3.01171	0.00259777	0.0171337	Rab4a
1887	ENSMUSG00000037852	1451.33	-0.199424	0.0599634	-3.32576	0.000881783	0.00718931	Cpe
1888	ENSMUSG00000002803	753.993	-0.199518	0.0756058	-2.63893	0.00831689	0.0421915	Btbd6
1889	ENSMUSG00000026014	7898	-0.199883	0.0711598	-2.80894	0.00497055	0.0285422	Raph1
1890	ENSMUSG00000029165	1294.35	-0.199963	0.057982	-3.44871	0.000563269	0.00502385	Agbl5
1891	ENSMUSG00000031561	2104.16	-0.200098	0.0770845	-2.59582	0.00943645	0.0463523	Tenm3
1892	ENSMUSG00000039671	13858.8	-0.201191	0.0362182	-5.55497	2.77661e-08	9.90595e-07	Zmynd8
1893	ENSMUSG00000001270	1745.18	-0.201913	0.0737382	-2.73825	0.00617672	0.0336803	Ckb
1894	ENSMUSG00000020736	1932.8	-0.201986	0.0729903	-2.7673	0.0056522	0.0315774	Nt5c
1895	ENSMUSG00000031068	11546.6	-0.201995	0.0299316	-6.74854	1.49339e-11	1.10478e-09	Glrx3
1896	ENSMUSG00000035674	835.708	-0.202841	0.0691301	-2.93419	0.00334423	0.0208727	Ndufa3
1897	ENSMUSG00000025409	1997.9	-0.20447	0.0608939	-3.35781	0.000785639	0.00655928	Mbd6
1898	ENSMUSG00000036644	1953.64	-0.204587	0.0574478	-3.56127	0.000369064	0.00358145	Tbc1d9b
1899	ENSMUSG00000026269	1554.08	-0.204678	0.0658412	-3.10867	0.00187934	0.0132002	Rnpepl1
1900	ENSMUSG00000005469	4668.32	-0.2047	0.0446452	-4.58504	4.53897e-06	8.88505e-05	Prkaca
1901	ENSMUSG00000070808	1448	-0.2049	0.0694254	-2.95137	0.00316367	0.0199793	Gltscr1
1902	ENSMUSG00000022010	4338.65	-0.205186	0.0650407	-3.15474	0.00160642	0.011652	Tsc22d1
1903	ENSMUSG00000029050	6649.58	-0.205678	0.0446809	-4.60327	4.15912e-06	8.24539e-05	Ski
1904	ENSMUSG00000048486	550.672	-0.206556	0.0747603	-2.76291	0.00572877	0.0318371	Fitm2
1905	ENSMUSG00000048310	1589.18	-0.206749	0.0583799	-3.54145	0.000397935	0.00378847	Pskh1
1906	ENSMUSG00000022951	1240	-0.206923	0.0779725	-2.6538	0.00795916	0.0409311	Rcan1
1907	ENSMUSG00000062995	600.282	-0.20697	0.0778316	-2.6592	0.00783259	0.0404262	Ica1
1908	ENSMUSG00000034761	2361.55	-0.206985	0.0600516	-3.44679	0.000567282	0.005057	Map4k5
1909	ENSMUSG00000028245	2994.67	-0.207264	0.0731073	-2.83506	0.00458165	0.0267861	Nsmaf
1910	ENSMUSG00000032374	50464.5	-0.207365	0.0645132	-3.21431	0.00130758	0.00982209	Plod2
1911	ENSMUSG00000026727	1961.97	-0.207399	0.0638228	-3.24961	0.00115565	0.00887195	Rsu1
1912	ENSMUSG00000021811	4511.81	-0.207667	0.0370111	-5.61095	2.01221e-08	7.49163e-07	Dnajc9
1913	ENSMUSG00000024782	1395.41	-0.209481	0.0698649	-2.99837	0.0027143	0.0177095	Ak3
1914	ENSMUSG00000029673	2731.96	-0.209672	0.0794591	-2.63874	0.00832137	0.042197	Auts2
1915	ENSMUSG00000003380	1077.08	-0.209914	0.0664057	-3.16109	0.00157181	0.0114447	Rabac1
1916	ENSMUSG00000037366	762.514	-0.210029	0.0686636	-3.05881	0.00222216	0.0151289	Pafah2
1917	ENSMUSG00000004500	707.76	-0.21055	0.0714822	-2.94549	0.00322444	0.0202582	Zfp324
1918	ENSMUSG00000001555	2199.46	-0.210925	0.078015	-2.70365	0.00685828	0.0364885	Fkbp10
1919	ENSMUSG00000041530	9100.45	-0.211279	0.0731026	-2.89017	0.00385033	0.0233524	Ago1
1920	ENSMUSG00000034868	4930.79	-0.211395	0.0648615	-3.25917	0.00111739	0.00864028	Myl12b
1921	ENSMUSG00000025510	2939.33	-0.211628	0.0535628	-3.95104	7.78133e-05	0.000994578	Cd151
1922	ENSMUSG00000053286	1631.31	-0.211812	0.0559264	-3.78733	0.000152273	0.00173595	Trmt1l
1923	ENSMUSG00000050668	672.37	-0.211839	0.0696091	-3.04326	0.00234029	0.015757	Gpatch11
1924	ENSMUSG00000026239	608.341	-0.211905	0.0734629	-2.88452	0.00392013	0.0236551	Pde6d
1925	ENSMUSG00000044345	1694.47	-0.211992	0.057361	-3.69574	0.000219244	0.00232712	Marveld1
1926	ENSMUSG00000015714	9231.42	-0.212522	0.050389	-4.21763	2.46882e-05	0.000375354	Cers2
1927	ENSMUSG00000075592	2137.8	-0.212872	0.0690723	-3.08187	0.00205707	0.0141747	Nynrin
1928	ENSMUSG00000024843	2172.68	-0.213677	0.0819301	-2.60804	0.00910614	0.0451975	Chka
1929	ENSMUSG00000056394	10944.2	-0.213788	0.0598475	-3.57221	0.00035398	0.00346856	Lig1
1930	ENSMUSG00000029545	1421.66	-0.213872	0.0726847	-2.94247	0.00325606	0.0204308	Acads
1931	ENSMUSG00000038816	2291.5	-0.214109	0.0540172	-3.96372	7.37922e-05	0.000953163	Ctnnal1
1932	ENSMUSG00000048439	611.909	-0.214207	0.0806802	-2.65501	0.00793058	0.0408333	Nupl2
1933	ENSMUSG00000033065	3123.39	-0.214441	0.0794108	-2.7004	0.00692568	0.0366986	Pfkm
1934	ENSMUSG00000042978	4955.46	-0.214442	0.0528612	-4.0567	4.97706e-05	0.000679879	Sbk1
1935	ENSMUSG00000025041	1579.76	-0.214565	0.0534806	-4.01201	6.02038e-05	0.000804396	Nt5c2
1936	ENSMUSG00000039253	1154.29	-0.214785	0.0678641	-3.16493	0.0015512	0.0113187	Fn3krp
1937	ENSMUSG00000047423	1068.42	-0.214804	0.0593413	-3.61981	0.000294815	0.00299708	AI837181
1938	ENSMUSG00000042292	1434.69	-0.214985	0.0506059	-4.24822	2.15472e-05	0.000334441	Mkl1
1939	ENSMUSG00000022131	1106.48	-0.215483	0.0658689	-3.2714	0.00107018	0.00836607	Gpr180
1940	ENSMUSG00000025144	1035.17	-0.215766	0.0779138	-2.76929	0.00561791	0.0314357	Stra13
1941	ENSMUSG00000027490	1039.28	-0.216247	0.0842223	-2.56757	0.0102413	0.0493163	E2f1
1942	ENSMUSG00000038387	1223.31	-0.216312	0.0692486	-3.12371	0.00178586	0.0126791	Rras
1943	ENSMUSG00000054920	501.92	-0.21646	0.0840182	-2.57634	0.0099852	0.0483486	Klhl5
1944	ENSMUSG00000050379	2492.68	-0.216531	0.0709825	-3.05049	0.00228469	0.0154688	Sept6
1945	ENSMUSG00000073700	1991.52	-0.216815	0.0613083	-3.53647	0.00040551	0.0038498	Klhl21
1946	ENSMUSG00000029168	6069.65	-0.217007	0.046647	-4.65211	3.28563e-06	6.7324e-05	Dpysl5
1947	ENSMUSG00000027510	3643.97	-0.217614	0.0458868	-4.74241	2.11195e-06	4.5114e-05	Rbm38
1948	ENSMUSG00000031297	11741.4	-0.21769	0.0786344	-2.76837	0.00563366	0.0315032	Slc7a3
1949	ENSMUSG00000004626	2761.31	-0.217739	0.0592362	-3.67578	0.000237127	0.00249216	Stxbp2
1950	ENSMUSG00000052151	698.043	-0.218024	0.077515	-2.81267	0.00491327	0.0282608	Plpp2
1951	ENSMUSG00000027602	812.998	-0.218716	0.0839655	-2.60483	0.00919191	0.0454661	Map1lc3a
1952	ENSMUSG00000071454	1741.04	-0.219181	0.0569923	-3.8458	0.00012016	0.00142697	Dtnb
1953	ENSMUSG00000026664	2198.38	-0.219342	0.0613649	-3.57439	0.000351043	0.00344967	Phyh
1954	ENSMUSG00000039347	618.203	-0.219358	0.0798784	-2.74615	0.00602988	0.0330177	Atp6v0e2
1955	ENSMUSG00000024725	824.976	-0.219869	0.0699856	-3.14164	0.00168006	0.0120776	Ostf1
1956	ENSMUSG00000028040	897.22	-0.219983	0.0693738	-3.17097	0.00151929	0.011143	Efna4
1957	ENSMUSG00000018574	1276.98	-0.220091	0.0695138	-3.16615	0.00154473	0.0112956	Acadvl
1958	ENSMUSG00000034430	751.329	-0.220286	0.0656819	-3.35382	0.000797032	0.00663766	Zxdc
1959	ENSMUSG00000032743	910.292	-0.220632	0.0717468	-3.07515	0.002104	0.0144399	D430042O09Rik
1960	ENSMUSG00000013698	2279.69	-0.221461	0.0619204	-3.57655	0.00034816	0.00342979	Pea15a
1961	ENSMUSG00000020232	2037.65	-0.221515	0.0534781	-4.14217	3.44038e-05	0.000500789	Hmg20b
1962	ENSMUSG00000009894	4011.6	-0.221549	0.0469103	-4.72283	2.32582e-06	4.89481e-05	Snap47
1963	ENSMUSG00000034165	4223.68	-0.221868	0.0664084	-3.34097	0.000834871	0.00689565	Ccnd3
1964	ENSMUSG00000069601	2936.8	-0.222241	0.0515805	-4.30862	1.64279e-05	0.000267113	Ank3
1965	ENSMUSG00000022043	3869.61	-0.222264	0.0481558	-4.61552	3.92116e-06	7.83727e-05	Trim35
1966	ENSMUSG00000020289	1215.19	-0.222612	0.0717512	-3.10255	0.00191861	0.0133934	Nprl3
1967	ENSMUSG00000046204	1308.19	-0.222851	0.0864088	-2.57903	0.00990794	0.0480877	Pnma2
1968	ENSMUSG00000018567	3630.79	-0.22286	0.0395898	-5.62922	1.81021e-08	6.76909e-07	Gabarap
1969	ENSMUSG00000024063	1094.99	-0.223011	0.0860271	-2.59234	0.00953264	0.0467307	Lbh
1970	ENSMUSG00000021646	1224.41	-0.223239	0.0705916	-3.16241	0.00156469	0.0114025	Mccc2
1971	ENSMUSG00000001552	5900.89	-0.223278	0.0602311	-3.70702	0.000209713	0.00224917	Jup
1972	ENSMUSG00000038366	8035.23	-0.223606	0.053331	-4.19279	2.75539e-05	0.00041268	Lasp1
1973	ENSMUSG00000005968	580.878	-0.223872	0.0815667	-2.74464	0.00605765	0.0331261	Tuft1
1974	ENSMUSG00000025730	1480.47	-0.224102	0.0556992	-4.02344	5.7355e-05	0.00077055	Rab40c
1975	ENSMUSG00000004568	3205.63	-0.224206	0.0644191	-3.48043	0.000500612	0.00456399	Arhgef18
1976	ENSMUSG00000059834	826.65	-0.224744	0.0643779	-3.49101	0.000481192	0.0044139	Sclt1
1977	ENSMUSG00000021996	3376.63	-0.224905	0.0381203	-5.89987	3.6378e-09	1.55416e-07	Esd
1978	ENSMUSG00000022540	986.587	-0.225017	0.0769707	-2.9234	0.00346226	0.0214294	Rogdi
1979	ENSMUSG00000035778	2058.27	-0.225258	0.0501966	-4.4875	7.20623e-06	0.000131147	Ggta1
1980	ENSMUSG00000031402	877.623	-0.225633	0.064526	-3.49677	0.000470923	0.00434604	Mpp1
1981	ENSMUSG00000050390	1896	-0.225789	0.0584402	-3.86358	0.000111737	0.0013447	C77080
1982	ENSMUSG00000069814	575.284	-0.22681	0.0869854	-2.60744	0.00912208	0.0452634	Ccdc92b
1983	ENSMUSG00000029723	2137.59	-0.227102	0.0637219	-3.56396	0.000365305	0.00355912	Tsc22d4
1984	ENSMUSG00000045795	398.583	-0.22718	0.0881537	-2.57709	0.00996357	0.0482617	Whamm
1985	ENSMUSG00000008393	5151.61	-0.227206	0.0437793	-5.18981	2.10505e-07	5.96569e-06	Carhsp1
1986	ENSMUSG00000068747	7296.45	-0.227458	0.0567853	-4.00559	6.18634e-05	0.000820794	Sort1
1987	ENSMUSG00000026797	1608.03	-0.227942	0.0610494	-3.73373	0.000188666	0.00204316	Stxbp1
1988	ENSMUSG00000055116	496.099	-0.228191	0.0842587	-2.70822	0.00676442	0.0361693	Arntl
1989	ENSMUSG00000026657	874.744	-0.228485	0.0770476	-2.96551	0.00302185	0.0193121	Frmd4a
1990	ENSMUSG00000020814	751.665	-0.230066	0.0758727	-3.03227	0.00242723	0.016183	Mxra7
1991	ENSMUSG00000067071	1505.44	-0.230193	0.0724529	-3.17715	0.00148732	0.0109697	Hes6
1992	ENSMUSG00000028145	571.71	-0.230645	0.0741302	-3.11134	0.00186238	0.0131078	Them4
1993	ENSMUSG00000022203	1930.43	-0.231221	0.0635223	-3.63999	0.000272647	0.00280674	Efs
1994	ENSMUSG00000028086	3137.24	-0.231518	0.0404552	-5.72283	1.04766e-08	4.07823e-07	Fbxw7
1995	ENSMUSG00000027931	598.598	-0.231597	0.0739361	-3.13239	0.00173388	0.012408	Npr1
1996	ENSMUSG00000053898	708.848	-0.231661	0.078608	-2.94704	0.00320832	0.0201924	Ech1
1997	ENSMUSG00000026425	3513	-0.231735	0.0456401	-5.07745	3.82538e-07	1.00264e-05	Srgap2
1998	ENSMUSG00000053333	1046.49	-0.231904	0.0720777	-3.21742	0.00129347	0.00973778	Dis3l2
1999	ENSMUSG00000028223	1146.1	-0.232206	0.0612035	-3.794	0.00014824	0.00170246	Decr1
[truncated: 1,565 more rows]

## Sheet: DE_Seq_Nanog Vs PBCAG_Empty
	ensembl_ID	baseMean	log2FoldChange	lfcSE	stat	pvalue	padj	gene_name
1	ENSMUSG00000022613	8.8704	5.65656	1.12521	5.02713	4.97867e-07	1.33657e-05	Miox
2	ENSMUSG00000023274	8.72398	5.60229	1.18429	4.7305	2.23963e-06	5.06102e-05	Cd4
3	ENSMUSG00000027886	8.63587	3.2707	0.880644	3.71399	0.00020402	0.00239334	1700013F07Rik
4	ENSMUSG00000090877	20.3861	2.88442	0.442311	6.52126	6.97197e-11	4.85226e-09	Hspa1b
5	ENSMUSG00000068302	32.1353	2.78562	0.590919	4.71404	2.42849e-06	5.42123e-05	Noto
6	ENSMUSG00000048776	14.2087	2.78011	0.693455	4.00907	6.09577e-05	0.000874202	Pthlh
7	ENSMUSG00000046192	45.3533	2.52181	0.480883	5.24412	1.57032e-07	4.82576e-06	Iqub
8	ENSMUSG00000099452	7.14422	2.48414	0.774437	3.20768	0.00133812	0.0112055	Gm28502
9	ENSMUSG00000037159	6.765	2.47989	0.712172	3.48215	0.000497412	0.00506089	Wee2
10	ENSMUSG00000087461	12.6419	2.47126	0.586513	4.21348	2.5147e-05	0.000404011	C230014O12Rik
11	ENSMUSG00000041986	12.2334	2.46065	0.849335	2.89715	0.00376568	0.0254799	Elmod1
12	ENSMUSG00000075010	9.15932	2.43907	0.837342	2.91287	0.00358118	0.024522	AW112010
13	ENSMUSG00000011154	8.04269	2.40198	0.82974	2.89486	0.0037933	0.025604	Cfap161
14	ENSMUSG00000052861	34.6124	2.35893	0.458157	5.14874	2.62238e-07	7.46343e-06	Dnah6
15	ENSMUSG00000030110	359.521	2.27958	0.540548	4.21716	2.47393e-05	0.000398621	Ret
16	ENSMUSG00000027994	19.6892	2.23972	0.436515	5.13091	2.88343e-07	8.17827e-06	Ccdc109b
17	ENSMUSG00000096140	11.7628	2.21775	0.762926	2.90691	0.00365021	0.0248815	Ankrd66
18	ENSMUSG00000024175	9.58782	2.21275	0.734961	3.0107	0.00260645	0.0191629	Tekt4
19	ENSMUSG00000051590	46.7266	2.15326	0.402556	5.34897	8.84585e-08	2.91878e-06	Map3k19
20	ENSMUSG00000109649	21.995	2.12175	0.561936	3.77578	0.000159506	0.00195708	RP23-413F14.3
21	ENSMUSG00000024399	44.3704	2.10638	0.386691	5.44719	5.11721e-08	1.80728e-06	Ltb
22	ENSMUSG00000047021	18.1689	2.05073	0.607562	3.37534	0.000737239	0.0070061	Ccdc108
23	ENSMUSG00000036832	23.3889	2.04682	0.430643	4.75294	2.00478e-06	4.58662e-05	Lpar3
24	ENSMUSG00000028294	84.2773	2.02739	0.323333	6.27029	3.60368e-10	2.15492e-08	Cfap206
25	ENSMUSG00000108932	10.7448	1.96422	0.70399	2.79013	0.00526876	0.0328716	Gm31463
26	ENSMUSG00000038567	53.1444	1.95615	0.304968	6.41426	1.41505e-10	9.19172e-09	Cyp24a1
27	ENSMUSG00000028523	8.0124	1.93533	0.712828	2.715	0.00662751	0.0395882	Tctex1d1
28	ENSMUSG00000035539	10.2091	1.84116	0.692778	2.65765	0.00786875	0.0452092	Ccdc180
29	ENSMUSG00000010044	39.8699	1.84082	0.411257	4.47609	7.60233e-06	0.000144409	Zmynd10
30	ENSMUSG00000064280	12.5148	1.83286	0.64177	2.85595	0.00429086	0.0281258	Ccdc146
31	ENSMUSG00000028753	103.818	1.83012	0.30671	5.96695	2.41731e-09	1.19523e-07	Vwa5b1
32	ENSMUSG00000070687	17.7973	1.73816	0.48968	3.54958	0.000385849	0.00410482	Htr1d
33	ENSMUSG00000017344	11.715	1.73445	0.643264	2.69633	0.00701085	0.0413119	Vtn
34	ENSMUSG00000062960	205.165	1.71378	0.567913	3.01769	0.00254713	0.0188351	Kdr
35	ENSMUSG00000030708	60.5298	1.70734	0.365968	4.66526	3.08232e-06	6.63059e-05	Dnajb13
36	ENSMUSG00000038530	95.1937	1.69381	0.210862	8.03281	9.52664e-16	1.83488e-13	Rgs4
37	ENSMUSG00000050840	14.4145	1.68813	0.568573	2.96907	0.00298706	0.0213174	Cdh20
38	ENSMUSG00000002633	67.4168	1.68704	0.299625	5.63051	1.79675e-08	7.05244e-07	Shh
39	ENSMUSG00000021749	19.6974	1.66181	0.623725	2.66433	0.0077141	0.0445214	Oit1
40	ENSMUSG00000048616	32.7507	1.6361	0.369203	4.43143	9.36116e-06	0.000173249	Nog
41	ENSMUSG00000038754	12.1191	1.61399	0.54628	2.95452	0.0031316	0.0220919	Elovl3
42	ENSMUSG00000063428	27.9015	1.60799	0.403824	3.9819	6.83656e-05	0.000954009	Ddo
43	ENSMUSG00000070407	345.477	1.60579	0.595155	2.6981	0.00697369	0.0411808	Hs3st3b1
44	ENSMUSG00000013584	42.6114	1.59698	0.274665	5.81426	6.0902e-09	2.67581e-07	Aldh1a2
45	ENSMUSG00000053702	100.078	1.58679	0.288038	5.50894	3.60995e-08	1.3407e-06	Nebl
46	ENSMUSG00000003271	9.08563	1.58219	0.599721	2.63821	0.00833438	0.0472776	Sult2b1
47	ENSMUSG00000042476	12.5773	1.58205	0.492558	3.21191	0.00131855	0.0111147	Abcb4
48	ENSMUSG00000021255	58.0192	1.57524	0.227053	6.93777	3.98332e-12	3.52832e-10	Esrrb
49	ENSMUSG00000070880	15.3134	1.57405	0.444672	3.5398	0.000400435	0.00421934	Gad1
50	ENSMUSG00000030125	27.583	1.56416	0.387315	4.03847	5.38017e-05	0.000783613	Lrrc23
51	ENSMUSG00000091415	20.9063	1.55883	0.427289	3.6482	0.000264086	0.00298385	Ak9
52	ENSMUSG00000031530	1198.08	1.55282	0.511038	3.03857	0.00237703	0.0178159	Dusp4
53	ENSMUSG00000100916	20.9954	1.54419	0.537103	2.87503	0.00403983	0.0268199	Lhb
54	ENSMUSG00000020732	118.033	1.51603	0.178524	8.49198	2.03152e-17	5.25782e-15	Rab37
55	ENSMUSG00000071550	50.1792	1.47014	0.277602	5.29586	1.18459e-07	3.78064e-06	Cfap44
56	ENSMUSG00000018654	1040.35	1.4575	0.228339	6.38306	1.73583e-10	1.11443e-08	Ikzf1
57	ENSMUSG00000026679	85.136	1.44543	0.352939	4.09541	4.21424e-05	0.000638068	Enkur
58	ENSMUSG00000037738	32.1622	1.43106	0.394835	3.62444	0.000289585	0.00321494	Nek5
59	ENSMUSG00000017607	22.8606	1.42966	0.446164	3.20435	0.00135369	0.011313	Tns4
60	ENSMUSG00000071324	29.2051	1.42026	0.496426	2.86096	0.00422356	0.0277836	Armc2
61	ENSMUSG00000075302	52.0875	1.41976	0.410226	3.46092	0.000538327	0.00540415	Erich2
62	ENSMUSG00000052085	51.0688	1.39277	0.34226	4.06933	4.71493e-05	0.00069955	Dock8
63	ENSMUSG00000051435	35.4728	1.38858	0.437416	3.17451	0.00150091	0.0122468	Fhad1
64	ENSMUSG00000060176	236.997	1.37631	0.425163	3.23715	0.00120732	0.0103617	Kif27
65	ENSMUSG00000069072	97.2524	1.36278	0.192838	7.06695	1.58372e-12	1.52516e-10	Slc7a14
66	ENSMUSG00000022257	1845.31	1.35603	0.136359	9.94452	2.66448e-23	1.91889e-20	Laptm4b
67	ENSMUSG00000047586	10.7922	1.35053	0.502724	2.68643	0.00722202	0.0423004	Nccrp1
68	ENSMUSG00000043251	1814.02	1.3474	0.23146	5.82132	5.83862e-09	2.58585e-07	Exoc3l
69	ENSMUSG00000026546	56.9388	1.33505	0.334435	3.99195	6.55327e-05	0.000925391	Cfap45
70	ENSMUSG00000028441	38.332	1.3289	0.477944	2.78046	0.00542826	0.0336601	1110017D15Rik
71	ENSMUSG00000012396	14821.8	1.3155	0.156884	8.3852	5.0639e-17	1.23351e-14	Nanog
72	ENSMUSG00000020904	169.872	1.31385	0.421032	3.12054	0.0018052	0.0141847	Cfap52
73	ENSMUSG00000006958	2340.15	1.31076	0.355238	3.68979	0.00022444	0.00258707	Chrd
74	ENSMUSG00000022805	53.3223	1.31005	0.328905	3.98307	6.80298e-05	0.000950924	Maats1
75	ENSMUSG00000023393	147.986	1.30482	0.272923	4.78089	1.74524e-06	4.06585e-05	Slc17a9
76	ENSMUSG00000022376	223.673	1.29141	0.440463	2.93194	0.00336857	0.0234343	Adcy8
77	ENSMUSG00000041323	26.289	1.27928	0.456296	2.80362	0.00505317	0.031886	Ak7
78	ENSMUSG00000109156	20.8096	1.27311	0.441665	2.88253	0.0039449	0.0263375	Gm45194
79	ENSMUSG00000056752	26.8862	1.26988	0.367457	3.45585	0.000548553	0.00549681	Dnah9
80	ENSMUSG00000047250	35.0334	1.24186	0.303884	4.08661	4.37719e-05	0.000658527	Ptgs1
81	ENSMUSG00000024427	1390.74	1.22315	0.134358	9.10367	8.73292e-20	2.95208e-17	Spry4
82	ENSMUSG00000041673	39.4848	1.19293	0.34678	3.44003	0.00058166	0.00574858	Lrrc18
83	ENSMUSG00000091345	88.1722	1.19232	0.228074	5.22776	1.71577e-07	5.22426e-06	Col6a5
84	ENSMUSG00000020014	22.0997	1.1882	0.426577	2.78544	0.00534557	0.0332747	Cfap54
85	ENSMUSG00000044626	103.517	1.1855	0.363042	3.26547	0.00109284	0.00953226	Liph
86	ENSMUSG00000042417	313.844	1.18078	0.20298	5.81721	5.98374e-09	2.63603e-07	Ccno
87	ENSMUSG00000106621	61.6559	1.17757	0.277006	4.25105	2.1277e-05	0.0003502	Gm42752
88	ENSMUSG00000034706	34.4988	1.17582	0.311881	3.77011	0.000163177	0.00199179	Dnaic2
89	ENSMUSG00000029819	49.2643	1.1758	0.301763	3.89643	9.76206e-05	0.00129774	Npy
90	ENSMUSG00000047842	15.9888	1.17562	0.426576	2.75595	0.00585221	0.0358885	Diras2
91	ENSMUSG00000032899	44.6008	1.16875	0.322003	3.62962	0.000283839	0.00316387	Styk1
92	ENSMUSG00000014846	151.136	1.16832	0.225495	5.18113	2.20544e-07	6.46565e-06	Tppp3
93	ENSMUSG00000034391	53.68	1.16777	0.215337	5.42296	5.86188e-08	2.02706e-06	Fbxo15
94	ENSMUSG00000024421	139.025	1.15362	0.223054	5.17193	2.31692e-07	6.70935e-06	Lama3
95	ENSMUSG00000098678	24.4915	1.14294	0.420936	2.71523	0.006623	0.0395873	Mroh6
96	ENSMUSG00000022237	91.3352	1.1387	0.24345	4.67733	2.9063e-06	6.31757e-05	Ankrd33b
97	ENSMUSG00000053367	107.888	1.13738	0.224768	5.06025	4.18697e-07	1.15013e-05	Gm6792
98	ENSMUSG00000039809	23.6263	1.13737	0.393107	2.89328	0.00381238	0.02567	Gabbr2
99	ENSMUSG00000052384	61.0795	1.13713	0.234089	4.85767	1.18775e-06	2.92331e-05	Nrros
100	ENSMUSG00000029084	106.942	1.1042	0.210378	5.24867	1.53199e-07	4.71671e-06	Cd38
101	ENSMUSG00000032125	177.37	1.08123	0.188037	5.75011	8.91879e-09	3.78797e-07	Robo4
102	ENSMUSG00000040473	79.5351	1.0796	0.273129	3.95271	7.72706e-05	0.00106659	Cfap69
103	ENSMUSG00000028222	29.6951	1.07031	0.326298	3.28017	0.00103744	0.0091502	Calb1
104	ENSMUSG00000095300	42.8095	1.06925	0.275944	3.87489	0.000106672	0.00140009	Gm906
105	ENSMUSG00000034227	2052.97	1.068	0.359996	2.96671	0.00301001	0.021435	Foxj1
106	ENSMUSG00000071604	55.8151	1.0641	0.248515	4.28183	1.85365e-05	0.000312667	Fam189a2
107	ENSMUSG00000020059	96.5326	1.05905	0.237321	4.46251	8.10035e-06	0.000152471	Sycp3
108	ENSMUSG00000022015	378.636	1.031	0.129273	7.97539	1.51898e-15	2.76487e-13	Tnfsf11
109	ENSMUSG00000037716	84.5923	1.03095	0.282946	3.64364	0.000268809	0.00302895	Ccdc33
110	ENSMUSG00000042284	606.958	1.03086	0.248522	4.14797	3.35441e-05	0.000520899	Itga1
111	ENSMUSG00000072944	260.052	1.0236	0.17028	6.01129	1.84055e-09	9.35178e-08	Nup62cl
112	ENSMUSG00000032489	66.4748	1.01625	0.270552	3.7562	0.000172511	0.00209032	Kif9
113	ENSMUSG00000037362	35.9082	1.01327	0.326068	3.10753	0.00188659	0.0146849	Nov
114	ENSMUSG00000036466	28.1742	0.988734	0.374287	2.64165	0.00825044	0.0468496	Megf11
115	ENSMUSG00000054263	629.301	0.985942	0.145326	6.78437	1.16597e-11	9.4672e-10	Lifr
116	ENSMUSG00000039145	481.563	0.976113	0.289769	3.36859	0.000755525	0.00713892	Camk1d
117	ENSMUSG00000019866	353.022	0.97037	0.29976	3.23716	0.00120727	0.0103617	Aim1
118	ENSMUSG00000003354	89.8624	0.967338	0.2918	3.31507	0.000916193	0.00828375	Ccdc65
119	ENSMUSG00000026649	132.509	0.954552	0.221019	4.31886	1.56838e-05	0.000271177	Cfap126
120	ENSMUSG00000023931	45.4892	0.953985	0.262783	3.63032	0.000283075	0.00315961	Efhb
121	ENSMUSG00000039193	66.2716	0.948202	0.232066	4.08592	4.39032e-05	0.000659304	Nlrc4
122	ENSMUSG00000027329	78.4955	0.947134	0.283216	3.34421	0.000825177	0.00763588	Spef1
123	ENSMUSG00000040270	341.93	0.937564	0.138299	6.77925	1.20799e-11	9.7132e-10	Bach2
124	ENSMUSG00000029861	954.758	0.923075	0.139011	6.64031	3.13019e-11	2.30438e-09	Fam131b
125	ENSMUSG00000032656	79.2118	0.919601	0.202924	4.53176	5.8495e-06	0.000115615	March3
126	ENSMUSG00000028681	454.788	0.9082	0.103485	8.77619	1.69109e-18	5.00199e-16	Ptch2
127	ENSMUSG00000070780	1588.94	0.905597	0.344207	2.63096	0.0085143	0.048035	Rbm47
128	ENSMUSG00000019892	77.8155	0.892426	0.279774	3.18981	0.00142365	0.0117496	Lrriq1
129	ENSMUSG00000036766	46.6511	0.891148	0.263389	3.38339	0.000715975	0.00683933	Dner
130	ENSMUSG00000032420	846.342	0.878661	0.261295	3.36272	0.000771786	0.00725531	Nt5e
131	ENSMUSG00000015599	88.4349	0.87862	0.189079	4.64683	3.37074e-06	7.17647e-05	Ttbk1
132	ENSMUSG00000074785	130.348	0.876714	0.155688	5.63122	1.78944e-08	7.04044e-07	Plxnc1
133	ENSMUSG00000102752	80.3044	0.87589	0.206074	4.25036	2.13426e-05	0.000350515	Gm7694
134	ENSMUSG00000072663	66.5457	0.875563	0.275553	3.17748	0.00148563	0.0121521	Spef2
135	ENSMUSG00000074607	80.368	0.873876	0.216254	4.04098	5.32283e-05	0.000776121	Tox2
136	ENSMUSG00000022847	304.248	0.869463	0.189388	4.59092	4.41307e-06	9.0918e-05	Thpo
137	ENSMUSG00000000794	48.7454	0.869379	0.266049	3.26774	0.00108411	0.00947609	Kcnn3
138	ENSMUSG00000034845	71.2678	0.867648	0.221231	3.92191	8.78481e-05	0.00119174	Plvap
139	ENSMUSG00000092274	330.49	0.86307	0.234566	3.67944	0.000233748	0.00267945	Neat1
140	ENSMUSG00000027215	58.6782	0.862082	0.249499	3.45526	0.000549772	0.0055057	Cd82
141	ENSMUSG00000074925	263.105	0.859529	0.129845	6.61964	3.60071e-11	2.57078e-09	Ptar1
142	ENSMUSG00000000202	116.614	0.857671	0.319764	2.6822	0.00731403	0.0427034	Btbd17
143	ENSMUSG00000039552	150.851	0.845521	0.220496	3.83463	0.000125754	0.00160388	Rsph4a
144	ENSMUSG00000002228	65.3943	0.845382	0.252575	3.34706	0.00081675	0.00757907	Ppm1j
145	ENSMUSG00000091387	84.1347	0.837013	0.193456	4.32662	1.51412e-05	0.000263445	Gcnt4
146	ENSMUSG00000050138	57.4774	0.831455	0.278031	2.99051	0.00278515	0.0201719	Kcnk12
147	ENSMUSG00000027737	181.755	0.83098	0.251751	3.3008	0.00096411	0.00863684	Slc7a11
148	ENSMUSG00000025915	1472.53	0.830031	0.130482	6.36128	2.00082e-10	1.25537e-08	Sgk3
149	ENSMUSG00000042453	405.168	0.826856	0.109348	7.56169	3.97875e-14	5.31484e-12	Reln
150	ENSMUSG00000013523	154.74	0.82342	0.223746	3.68016	0.000233091	0.00267377	Bcas1
151	ENSMUSG00000046589	65.5365	0.814889	0.245305	3.32193	0.000893957	0.00811229	Lrrc8e
152	ENSMUSG00000057069	81.6858	0.813183	0.239434	3.39627	0.000683099	0.00655934	Ero1lb
153	ENSMUSG00000031026	57.9733	0.807158	0.248572	3.24718	0.00116557	0.0100554	Trim66
154	ENSMUSG00000016496	35.9857	0.807094	0.279241	2.89031	0.00384864	0.0258193	Cd274
155	ENSMUSG00000022269	57.1736	0.803763	0.263262	3.0531	0.00226492	0.0171072	March11
156	ENSMUSG00000102780	64.3039	0.803373	0.254199	3.16041	0.00157548	0.0127137	Gm38253
157	ENSMUSG00000000958	4485.5	0.802457	0.0928871	8.63906	5.66758e-18	1.61858e-15	Slc7a7
158	ENSMUSG00000042759	76.1044	0.79546	0.219825	3.61861	0.000296191	0.00326213	Apobr
159	ENSMUSG00000016150	46.7943	0.794436	0.252971	3.14042	0.00168706	0.0134478	Tenm1
160	ENSMUSG00000032796	193.056	0.791649	0.14847	5.33203	9.71203e-08	3.14199e-06	Lama1
161	ENSMUSG00000028289	1850.01	0.790897	0.290086	2.72642	0.00640254	0.0385503	Epha7
162	ENSMUSG00000002603	1349.85	0.789539	0.261306	3.02152	0.00251512	0.01864	Tgfb1
163	ENSMUSG00000050737	97.061	0.787222	0.18697	4.21042	2.54897e-05	0.00040754	Ptges
164	ENSMUSG00000037341	121.091	0.78719	0.178809	4.40241	1.07056e-05	0.000195294	Slc9a7
165	ENSMUSG00000043003	35.7379	0.783941	0.29915	2.62056	0.00877861	0.049108	Rasef
166	ENSMUSG00000097814	39.4906	0.782131	0.26665	2.93318	0.00335514	0.0233604	Panct2
167	ENSMUSG00000037737	52.4891	0.7808	0.248366	3.14374	0.00166802	0.013341	Actrt3
168	ENSMUSG00000040387	67.715	0.777278	0.279914	2.77685	0.00548887	0.0339468	Klhl32
169	ENSMUSG00000024837	49.2305	0.773265	0.248931	3.10634	0.00189418	0.0147301	Dmrt1
170	ENSMUSG00000047205	665.382	0.773012	0.177795	4.34777	1.37531e-05	0.000242347	Dusp18
171	ENSMUSG00000006310	207.942	0.772579	0.126072	6.12806	8.89553e-10	4.96113e-08	Zbtb32
172	ENSMUSG00000103067	69.453	0.771454	0.256792	3.0042	0.00266282	0.0195164	Gm30414
173	ENSMUSG00000040447	113.632	0.762096	0.200852	3.79431	0.000148055	0.0018439	Spns2
174	ENSMUSG00000047379	1092.19	0.761163	0.145926	5.21608	1.82746e-07	5.52372e-06	B4gat1
175	ENSMUSG00000053626	250.684	0.759847	0.246568	3.0817	0.00205823	0.0158276	Tll1
176	ENSMUSG00000046402	1387.56	0.756182	0.117459	6.43785	1.21177e-10	7.96499e-09	Rbp1
177	ENSMUSG00000036185	106.437	0.755032	0.208547	3.62043	0.00029411	0.00324776	Sapcd1
178	ENSMUSG00000026890	40.6622	0.753706	0.260401	2.89441	0.00379873	0.0256198	Lhx6
179	ENSMUSG00000038473	45.3549	0.748797	0.28439	2.63299	0.00846358	0.0478304	Nos1ap
180	ENSMUSG00000031517	225.47	0.744064	0.183822	4.04775	5.17125e-05	0.00075609	Gpm6a
181	ENSMUSG00000015468	274.258	0.740572	0.155743	4.7551	1.98351e-06	4.54549e-05	Notch4
182	ENSMUSG00000036304	118.251	0.72659	0.232626	3.12342	0.00178761	0.0140933	Zdhhc23
183	ENSMUSG00000035678	227.961	0.725633	0.215096	3.37353	0.0007421	0.00704421	Tnfsf9
184	ENSMUSG00000040929	2381.4	0.725616	0.119944	6.04963	1.4518e-09	7.6585e-08	Rfx3
185	ENSMUSG00000050931	67.7267	0.723305	0.231744	3.12114	0.0018015	0.0141624	Sgms2
186	ENSMUSG00000098061	44.3683	0.717913	0.264197	2.71734	0.00658091	0.0393983	Gm26945
187	ENSMUSG00000074887	153.95	0.716899	0.150766	4.75504	1.98406e-06	4.54549e-05	EU599041
188	ENSMUSG00000053024	1066.5	0.714815	0.131207	5.44801	5.09371e-08	1.80282e-06	Cntn2
189	ENSMUSG00000022574	691.723	0.710772	0.105404	6.74332	1.54806e-11	1.23236e-09	Naprt
190	ENSMUSG00000034645	240.106	0.708073	0.171683	4.12431	3.71845e-05	0.000571358	Zyg11a
191	ENSMUSG00000023886	196.212	0.707251	0.173324	4.08052	4.49341e-05	0.000672348	Smoc2
192	ENSMUSG00000028602	129.115	0.702549	0.264987	2.65126	0.00801924	0.0458511	Tnfrsf8
193	ENSMUSG00000051506	62.1127	0.701955	0.20918	3.35574	0.000791524	0.00739433	Wdfy4
194	ENSMUSG00000022449	95.3532	0.700814	0.179659	3.90081	9.58714e-05	0.00127859	Adamts20
195	ENSMUSG00000053399	54.7128	0.698828	0.262711	2.66007	0.00781248	0.0449951	Adamts18
196	ENSMUSG00000071398	286.935	0.698508	0.19035	3.6696	0.000242929	0.00277509	2410004P03Rik
197	ENSMUSG00000034958	351.143	0.698369	0.1413	4.94246	7.71442e-07	1.97194e-05	Atcay
198	ENSMUSG00000030170	466.987	0.69805	0.135168	5.1643	2.41339e-07	6.95224e-06	Wnt5b
199	ENSMUSG00000027858	975.339	0.697109	0.10493	6.64359	3.06142e-11	2.26381e-09	Tspan2
200	ENSMUSG00000020878	130.68	0.696776	0.252991	2.75416	0.00588437	0.0360328	Lrrc46
201	ENSMUSG00000037843	290.288	0.692386	0.112791	6.13866	8.32216e-10	4.66328e-08	Vstm2l
202	ENSMUSG00000107142	224.208	0.691657	0.141757	4.87918	1.06528e-06	2.64619e-05	4930566F21Rik
203	ENSMUSG00000042622	408.839	0.687193	0.162159	4.23778	2.25737e-05	0.000368023	Maff
204	ENSMUSG00000030905	164.866	0.683925	0.156175	4.37922	1.19106e-05	0.00021491	Crym
205	ENSMUSG00000030607	194.891	0.68304	0.15505	4.4053	1.05637e-05	0.000193132	Acan
206	ENSMUSG00000020205	142.11	0.675637	0.152715	4.42417	9.68131e-06	0.000178576	Phlda1
207	ENSMUSG00000022012	91.3541	0.674768	0.183294	3.68133	0.000232018	0.00266331	Enox1
208	ENSMUSG00000091594	90.3842	0.674733	0.186591	3.6161	0.000299072	0.00328069	Gm17067
209	ENSMUSG00000090744	60.3937	0.672407	0.227651	2.95367	0.00314016	0.0221256	Gm6871
210	ENSMUSG00000001507	2967.34	0.672312	0.110215	6.09998	1.06083e-09	5.7992e-08	Itga3
211	ENSMUSG00000000416	98.1584	0.672247	0.171453	3.92087	8.82286e-05	0.00119474	Cttnbp2
212	ENSMUSG00000029859	7906.49	0.670019	0.210338	3.18545	0.00144531	0.0118868	Epha1
213	ENSMUSG00000022231	484.027	0.666917	0.0907275	7.35077	1.97067e-13	2.28267e-11	Sema5a
214	ENSMUSG00000053310	66.9062	0.661321	0.237022	2.79012	0.00526887	0.0328716	Nrgn
215	ENSMUSG00000032528	81.6023	0.661135	0.22563	2.93017	0.00338778	0.0235185	Vipr1
216	ENSMUSG00000031217	98.1897	0.660846	0.168253	3.9277	8.57633e-05	0.00116632	Efnb1
217	ENSMUSG00000079042	1813.06	0.656235	0.226871	2.89255	0.00382127	0.0257001	Apela
218	ENSMUSG00000024922	64.0926	0.655757	0.233785	2.80496	0.00503224	0.0317903	Ovol1
219	ENSMUSG00000039936	300.327	0.64852	0.103534	6.26386	3.75565e-10	2.23772e-08	Pik3cd
220	ENSMUSG00000027692	285.67	0.648118	0.157822	4.10663	4.01468e-05	0.000610644	Tnik
221	ENSMUSG00000034786	73.6889	0.645033	0.224441	2.87395	0.00405372	0.0268691	Gpsm3
222	ENSMUSG00000022114	4751.59	0.644358	0.175767	3.66599	0.000246385	0.00280876	Spry2
223	ENSMUSG00000035681	106.468	0.642838	0.219978	2.92229	0.00347473	0.0239217	Kcnc2
224	ENSMUSG00000008398	520.691	0.637793	0.110811	5.75568	8.62933e-09	3.67445e-07	Elk3
225	ENSMUSG00000097796	111.329	0.637714	0.195669	3.25915	0.00111747	0.00970621	Gm16702
226	ENSMUSG00000025089	231.485	0.637265	0.166141	3.83569	0.000125212	0.00160125	Gfra1
227	ENSMUSG00000055805	55.6418	0.636172	0.221812	2.86806	0.00412992	0.0272775	Fmnl1
228	ENSMUSG00000050558	81.294	0.63522	0.225565	2.81613	0.0048606	0.0308944	Prokr2
229	ENSMUSG00000070044	117.864	0.634874	0.233465	2.71935	0.00654101	0.039209	Fam149a
230	ENSMUSG00000043639	301.187	0.632308	0.104617	6.04403	1.5031e-09	7.90393e-08	Rbm20
231	ENSMUSG00000096954	167.629	0.630213	0.184441	3.41688	0.000633427	0.0061465	Gdap10
232	ENSMUSG00000041729	391.822	0.629783	0.106919	5.89026	3.85583e-09	1.79405e-07	Coro2b
233	ENSMUSG00000054178	269.868	0.627904	0.117725	5.33365	9.6257e-08	3.12016e-06	Gm9938
234	ENSMUSG00000035964	346.342	0.626444	0.154225	4.06187	4.86802e-05	0.000716352	Tmem59l
235	ENSMUSG00000027347	162.806	0.622097	0.162786	3.82156	0.000132612	0.00167168	Rasgrp1
236	ENSMUSG00000024164	59.0807	0.611798	0.216564	2.82502	0.00472778	0.0302593	C3
237	ENSMUSG00000034312	3381.36	0.61155	0.0742295	8.23864	1.7418e-16	3.74691e-14	Iqsec1
238	ENSMUSG00000000627	84.1451	0.609976	0.205028	2.97508	0.00292908	0.020994	Sema4f
239	ENSMUSG00000024180	693.226	0.609253	0.0912114	6.67957	2.39636e-11	1.83766e-09	Tmem8
240	ENSMUSG00000041482	1059.67	0.608399	0.153266	3.96956	7.20043e-05	0.00100225	Piezo2
241	ENSMUSG00000048960	727.302	0.605459	0.0942761	6.42219	1.34325e-10	8.75971e-09	Prex2
242	ENSMUSG00000000317	525.462	0.602956	0.143611	4.19854	2.68644e-05	0.000426636	Bcl6b
243	ENSMUSG00000072294	234.008	0.59795	0.150389	3.97601	7.00799e-05	0.000976286	Klf12
244	ENSMUSG00000018581	161.14	0.596877	0.173783	3.4346	0.000593419	0.0058404	Dnah11
245	ENSMUSG00000041313	2232.23	0.596219	0.192348	3.09968	0.00193728	0.0150159	Slc7a1
246	ENSMUSG00000021363	250.05	0.592936	0.210285	2.81967	0.00480724	0.0306612	Mak
247	ENSMUSG00000023961	176.607	0.592927	0.166292	3.56559	0.000363042	0.00390482	Enpp4
248	ENSMUSG00000054074	702.658	0.5926	0.0941322	6.2954	3.06599e-10	1.85347e-08	Skida1
249	ENSMUSG00000029403	417.267	0.589619	0.14427	4.0869	4.37172e-05	0.000658302	Cdkl2
250	ENSMUSG00000031639	133.165	0.589235	0.18938	3.11139	0.00186206	0.0145281	Tlr3
251	ENSMUSG00000024112	400.373	0.587283	0.154915	3.79101	0.000150038	0.0018616	Cacna1h
252	ENSMUSG00000027520	7110.16	0.586511	0.116427	5.03759	4.71438e-07	1.27952e-05	Zdbf2
253	ENSMUSG00000025582	409.217	0.585284	0.127844	4.5781	4.69222e-06	9.60716e-05	Nptx1
254	ENSMUSG00000017639	4481.26	0.584746	0.0584621	10.0021	1.49136e-23	1.17633e-20	Rab11fip4
255	ENSMUSG00000035578	291.939	0.583876	0.152384	3.83161	0.000127307	0.00161587	Iqcg
256	ENSMUSG00000045215	480.26	0.583763	0.125008	4.66982	3.01471e-06	6.52753e-05	Asxl3
257	ENSMUSG00000033581	4247.39	0.582971	0.10313	5.65278	1.57876e-08	6.31658e-07	Igf2bp2
258	ENSMUSG00000060240	116.952	0.575757	0.183999	3.12912	0.00175328	0.0138622	Cend1
259	ENSMUSG00000040717	6978.7	0.575274	0.0953723	6.03188	1.62067e-09	8.46838e-08	Il17rd
260	ENSMUSG00000075012	1569.98	0.574463	0.124691	4.60708	4.08355e-06	8.47619e-05	Fjx1
261	ENSMUSG00000041920	452.574	0.571828	0.146771	3.89605	9.77753e-05	0.00129876	Slc16a6
262	ENSMUSG00000038637	401.315	0.570296	0.145681	3.91469	9.05188e-05	0.00121899	Lrrc56
263	ENSMUSG00000032776	363.949	0.570023	0.133153	4.28096	1.86087e-05	0.000313247	Mctp2
264	ENSMUSG00000018800	239.953	0.569221	0.120462	4.72531	2.29763e-06	5.15691e-05	Abca5
265	ENSMUSG00000059325	413.393	0.569065	0.100682	5.65209	1.58507e-08	6.32653e-07	Hopx
266	ENSMUSG00000032946	669.484	0.568874	0.0955284	5.95503	2.60026e-09	1.26679e-07	Rasgrp2
267	ENSMUSG00000027985	4833.35	0.567624	0.165544	3.42883	0.000606183	0.00593779	Lef1
268	ENSMUSG00000056608	4497.92	0.566915	0.0575112	9.85747	6.36298e-23	3.76416e-20	Chd9
269	ENSMUSG00000037347	161.206	0.566769	0.168505	3.36351	0.000769577	0.00723866	Chst7
270	ENSMUSG00000021678	1563.06	0.566457	0.068472	8.27282	1.3083e-16	2.96859e-14	F2rl1
271	ENSMUSG00000024873	262.825	0.565446	0.132635	4.26316	2.01554e-05	0.000335269	Cnih2
272	ENSMUSG00000050917	533.757	0.564106	0.0785688	7.17977	6.98305e-13	7.32071e-11	Fgf4
273	ENSMUSG00000052560	73.261	0.560707	0.204178	2.74617	0.0060296	0.0367861	Cpne8
274	ENSMUSG00000026483	1177.54	0.559291	0.0977445	5.72197	1.05294e-08	4.40427e-07	Fam129a
275	ENSMUSG00000004043	321.338	0.558581	0.117704	4.74563	2.07856e-06	4.7358e-05	Stat5a
276	ENSMUSG00000021136	639.92	0.557771	0.110714	5.03794	4.70564e-07	1.27952e-05	Smoc1
277	ENSMUSG00000033792	542.023	0.555213	0.106919	5.19282	2.07132e-07	6.11633e-06	Atp7a
278	ENSMUSG00000070565	1352.25	0.553545	0.077214	7.16897	7.5563e-13	7.77407e-11	Rasal2
279	ENSMUSG00000005148	637.259	0.553228	0.143135	3.86506	0.00011106	0.00144964	Klf5
280	ENSMUSG00000021466	1083.15	0.551479	0.0801206	6.88312	5.85559e-12	5.02549e-10	Ptch1
281	ENSMUSG00000038664	3882.53	0.550183	0.0538764	10.2119	1.7532e-24	1.815e-21	Herc1
282	ENSMUSG00000022799	141.906	0.549134	0.202419	2.71286	0.00667061	0.0397739	Arhgap31
283	ENSMUSG00000031144	108.715	0.548518	0.171436	3.19955	0.00137644	0.011457	Syp
284	ENSMUSG00000044042	143.135	0.547021	0.15101	3.62242	0.000291856	0.00323148	Fmn1
285	ENSMUSG00000004031	329.564	0.544386	0.113958	4.77707	1.77866e-06	4.13788e-05	Brinp2
286	ENSMUSG00000091418	70.1107	0.543334	0.206315	2.63351	0.00845069	0.047805	Gm3164
287	ENSMUSG00000075254	179.908	0.541449	0.190199	2.84676	0.00441672	0.028746	Heg1
288	ENSMUSG00000021806	5720.63	0.534091	0.109901	4.85973	1.17543e-06	2.8973e-05	Nid2
289	ENSMUSG00000092569	83.5442	0.533567	0.196218	2.71926	0.00654273	0.039209	Gm20544
290	ENSMUSG00000003418	483.81	0.529356	0.0934196	5.66644	1.45799e-08	5.89027e-07	St8sia6
291	ENSMUSG00000031290	1638.93	0.527075	0.110209	4.7825	1.73129e-06	4.05043e-05	Lrch2
292	ENSMUSG00000000120	184.084	0.524301	0.164029	3.19639	0.00139158	0.011554	Ngfr
293	ENSMUSG00000067261	3631.53	0.523993	0.110841	4.72745	2.27359e-06	5.12377e-05	Foxd3
294	ENSMUSG00000035247	13544.6	0.520334	0.0656855	7.9216	2.34478e-15	3.96316e-13	Hectd1
295	ENSMUSG00000055809	375.854	0.519916	0.100525	5.17199	2.31619e-07	6.70935e-06	Dnaaf3
296	ENSMUSG00000073077	100.83	0.518264	0.183239	2.82835	0.0046789	0.0299696	Gm7173
297	ENSMUSG00000034037	740.257	0.513485	0.128396	3.99924	6.35459e-05	0.000901176	Fgd5
298	ENSMUSG00000024014	112.361	0.512891	0.156096	3.28575	0.00101713	0.00900947	Pim1
299	ENSMUSG00000022246	6398.08	0.510936	0.0974785	5.24153	1.59252e-07	4.86688e-06	Rai14
300	ENSMUSG00000054057	298.123	0.510429	0.117568	4.34155	1.41479e-05	0.000247985	A930004D18Rik
301	ENSMUSG00000017697	309.14	0.507854	0.110135	4.61118	4.00383e-06	8.34207e-05	Ada
302	ENSMUSG00000000305	417.841	0.50767	0.135916	3.73518	0.000187578	0.00223528	Cdh4
303	ENSMUSG00000022425	14109.2	0.505124	0.0753232	6.70609	1.99914e-11	1.55464e-09	Enpp2
304	ENSMUSG00000028825	281.702	0.504017	0.11515	4.37703	1.20306e-05	0.000216839	Rhd
305	ENSMUSG00000034832	3303.72	0.502311	0.0921354	5.45188	4.98407e-08	1.7678e-06	Tet3
306	ENSMUSG00000020300	924.223	0.499919	0.103129	4.8475	1.25028e-06	3.06809e-05	Cpeb4
307	ENSMUSG00000030707	310.564	0.498551	0.107871	4.62175	3.80512e-06	7.99848e-05	Coro1a
308	ENSMUSG00000025019	238.097	0.497979	0.139324	3.57425	0.000351239	0.00379018	Lcor
309	ENSMUSG00000038156	230.595	0.497516	0.132505	3.7547	0.000173548	0.00210135	Spon1
310	ENSMUSG00000046500	290.118	0.496794	0.173566	2.86228	0.0042061	0.0277128	Fam19a4
311	ENSMUSG00000038543	102.846	0.495381	0.180021	2.7518	0.00592693	0.0362532	BC028528
312	ENSMUSG00000024937	220.006	0.494347	0.123402	4.00598	6.17605e-05	0.000881897	Ehbp1l1
313	ENSMUSG00000070708	138.917	0.493285	0.159207	3.09838	0.00194583	0.0150752	Gtsf1l
314	ENSMUSG00000079008	668.703	0.492519	0.103837	4.7432	2.10366e-06	4.78641e-05	Gm14124
315	ENSMUSG00000056708	693.092	0.490052	0.121068	4.04773	5.17176e-05	0.00075609	Ier5
316	ENSMUSG00000025993	655.084	0.489283	0.104022	4.70366	2.55535e-06	5.67383e-05	Slc40a1
317	ENSMUSG00000025324	854.993	0.488027	0.083199	5.86578	4.47032e-09	2.0473e-07	Atp10a
318	ENSMUSG00000022533	8657.28	0.487577	0.108782	4.48216	7.38907e-06	0.000140843	Atp13a3
319	ENSMUSG00000037857	10693.4	0.487243	0.0698368	6.97689	3.01796e-12	2.72345e-10	Nufip2
320	ENSMUSG00000020189	1290.75	0.485412	0.0988043	4.91287	8.97545e-07	2.25599e-05	Osbpl8
321	ENSMUSG00000022346	5035.03	0.485308	0.106063	4.57565	4.7474e-06	9.68424e-05	Myc
322	ENSMUSG00000028680	333.706	0.485141	0.0974524	4.97823	6.41672e-07	1.6738e-05	Plk3
323	ENSMUSG00000026587	249.816	0.48509	0.129373	3.74956	0.000177145	0.00213865	Astn1
324	ENSMUSG00000041268	923.74	0.485062	0.0939561	5.16264	2.43493e-07	6.99615e-06	Dmxl2
325	ENSMUSG00000004040	2182.11	0.483921	0.106789	4.53156	5.85502e-06	0.000115615	Stat3
326	ENSMUSG00000025880	2850.09	0.483803	0.0674097	7.17705	7.12336e-13	7.42084e-11	Smad7
327	ENSMUSG00000024298	1891.84	0.482956	0.0687179	7.02809	2.09376e-12	1.94837e-10	Zfp871
328	ENSMUSG00000025283	1080.58	0.481355	0.0722234	6.66481	2.6501e-11	1.99528e-09	Sat1
329	ENSMUSG00000068617	193.496	0.478471	0.136757	3.49869	0.000467553	0.00480133	Efcab1
330	ENSMUSG00000023092	631.21	0.475503	0.07984	5.9557	2.58958e-09	1.2653e-07	Fhl1
331	ENSMUSG00000044393	2642.59	0.475146	0.0647413	7.33915	2.14954e-13	2.44009e-11	Dsg2
332	ENSMUSG00000020644	575.002	0.474495	0.170063	2.79012	0.00526891	0.0328716	Id2
333	ENSMUSG00000002190	205.476	0.471391	0.121269	3.88716	0.000101426	0.00133973	Clgn
334	ENSMUSG00000021733	3338.31	0.469132	0.172506	2.71951	0.00653795	0.0392088	Slc4a7
335	ENSMUSG00000020183	142.742	0.467964	0.17639	2.653	0.00797801	0.0456784	Cpm
336	ENSMUSG00000026116	10028.1	0.464632	0.044082	10.5402	5.63965e-26	8.49229e-23	Tmem131
337	ENSMUSG00000073016	283.232	0.463276	0.12853	3.60441	0.000312867	0.00341617	Uprt
338	ENSMUSG00000091562	176.735	0.462807	0.172761	2.67888	0.00738684	0.0429619	Gm9581
339	ENSMUSG00000000167	189.39	0.461423	0.155209	2.97291	0.00294987	0.0210884	Pih1d2
340	ENSMUSG00000048895	172.865	0.461407	0.15342	3.00747	0.00263432	0.0193246	Cdk5r1
341	ENSMUSG00000035566	258.464	0.460316	0.123133	3.73837	0.00018522	0.00221515	Pcdh17
342	ENSMUSG00000041817	6467.89	0.460115	0.0784425	5.86563	4.47429e-09	2.0473e-07	Fam169a
343	ENSMUSG00000037747	267.459	0.45858	0.104877	4.37255	1.22805e-05	0.000220104	Phyhipl
344	ENSMUSG00000024073	7803.96	0.458215	0.0739748	6.1942	5.85824e-10	3.38104e-08	Birc6
345	ENSMUSG00000007872	914.081	0.458082	0.0616545	7.42983	1.08741e-13	1.33421e-11	Id3
346	ENSMUSG00000007989	845.584	0.456401	0.14401	3.16923	0.00152845	0.0124044	Fzd3
347	ENSMUSG00000071856	559.98	0.455622	0.0849962	5.3605	8.29914e-08	2.76038e-06	Mcc
348	ENSMUSG00000025408	130.313	0.455352	0.173788	2.62016	0.00878895	0.0491364	Ddit3
349	ENSMUSG00000032462	1169.36	0.454967	0.0964564	4.71682	2.39565e-06	5.35513e-05	Pik3cb
350	ENSMUSG00000016386	292.053	0.454554	0.131028	3.46912	0.00052216	0.00527825	Mpped2
351	ENSMUSG00000069227	175.604	0.453932	0.132922	3.41503	0.00063774	0.0061733	Gprin1
352	ENSMUSG00000102976	540.121	0.453682	0.159831	2.83851	0.00453244	0.0292463	Zc3h11a
353	ENSMUSG00000019852	537.11	0.452611	0.0899601	5.03124	4.87317e-07	1.31244e-05	Arfgef3
354	ENSMUSG00000019791	289.39	0.451045	0.11457	3.93687	8.2552e-05	0.00112811	Hint3
355	ENSMUSG00000004151	3129.18	0.44838	0.0988847	4.53438	5.77738e-06	0.000114607	Etv1
356	ENSMUSG00000043635	178.576	0.446799	0.146965	3.04018	0.00236438	0.0177313	Adamts3
357	ENSMUSG00000039697	567.294	0.446587	0.0786665	5.67696	1.37111e-08	5.56642e-07	Ncoa7
358	ENSMUSG00000031480	168.471	0.446338	0.139241	3.20552	0.00134818	0.0112727	Thsd1
359	ENSMUSG00000052837	567.953	0.445414	0.149077	2.98781	0.00280984	0.0202975	Junb
360	ENSMUSG00000029436	537.574	0.443406	0.102098	4.34295	1.40583e-05	0.000247199	Mmp17
361	ENSMUSG00000086096	331.385	0.441344	0.158606	2.78264	0.0053919	0.0335127	Gm12688
362	ENSMUSG00000073678	6308.46	0.441013	0.0803741	5.48701	4.08805e-08	1.49479e-06	Pgap1
363	ENSMUSG00000032012	5262.23	0.440994	0.0841072	5.24324	1.57778e-07	4.83969e-06	Nectin1
364	ENSMUSG00000032965	701.189	0.439945	0.0921388	4.7748	1.79884e-06	4.17895e-05	Ift57
365	ENSMUSG00000032376	1176.47	0.439859	0.104477	4.21009	2.55274e-05	0.000407545	Usp3
366	ENSMUSG00000046410	201.784	0.439405	0.146475	2.99987	0.00270098	0.0197161	Kcnk6
367	ENSMUSG00000023903	4527.28	0.438597	0.0743158	5.9018	3.59561e-09	1.6968e-07	Mmp25
368	ENSMUSG00000031278	12213.5	0.438094	0.090483	4.84172	1.28719e-06	3.14934e-05	Acsl4
369	ENSMUSG00000032285	151.788	0.437205	0.136766	3.19674	0.00138992	0.0115493	Dnaja4
370	ENSMUSG00000038172	526.747	0.435447	0.145334	2.99617	0.00273393	0.019861	Ttc39b
371	ENSMUSG00000031441	962.851	0.432327	0.0937313	4.61241	3.98021e-06	8.30331e-05	Atp11a
372	ENSMUSG00000032515	1262.74	0.432242	0.0596222	7.24969	4.17712e-13	4.46385e-11	Csrnp1
373	ENSMUSG00000022180	1937.31	0.431219	0.0712419	6.05289	1.4227e-09	7.52895e-08	Slc7a8
374	ENSMUSG00000031555	1506.9	0.430736	0.086794	4.96273	6.95074e-07	1.80175e-05	Adam9
375	ENSMUSG00000047146	7122.59	0.430585	0.0806105	5.34155	9.2155e-08	3.00483e-06	Tet1
376	ENSMUSG00000017724	6827.85	0.429154	0.0931337	4.60794	4.06685e-06	8.4521e-05	Etv4
377	ENSMUSG00000043439	3131.18	0.426353	0.109813	3.88254	0.00010337	0.00136106	E130012A19Rik
378	ENSMUSG00000036098	2651.88	0.425876	0.0504607	8.43975	3.1801e-17	8.10386e-15	Myrf
379	ENSMUSG00000020027	4986.71	0.425626	0.0783631	5.43146	5.58944e-08	1.94913e-06	Socs2
380	ENSMUSG00000002688	311.208	0.425364	0.143477	2.96469	0.00302984	0.0215577	Prkd1
381	ENSMUSG00000055296	2473.79	0.425123	0.0902056	4.71282	2.44308e-06	5.43915e-05	Tmem245
382	ENSMUSG00000037416	3356.78	0.424365	0.0766101	5.53928	3.03719e-08	1.14336e-06	Dmxl1
383	ENSMUSG00000029405	39218.5	0.423574	0.0803185	5.27367	1.33719e-07	4.23503e-06	G3bp2
384	ENSMUSG00000003228	336.516	0.423322	0.151633	2.79175	0.00524245	0.0327683	Grk5
385	ENSMUSG00000006494	1814.3	0.421254	0.103297	4.07808	4.54083e-05	0.000676997	Pdk1
386	ENSMUSG00000048732	1256.56	0.419246	0.0941477	4.45307	8.46526e-06	0.000158082	Klhl11
387	ENSMUSG00000043004	2172.93	0.41904	0.0631828	6.63219	3.30752e-11	2.40288e-09	Gng2
388	ENSMUSG00000039774	556.455	0.418859	0.132151	3.16954	0.0015268	0.0124007	Galnt12
389	ENSMUSG00000058006	10208.8	0.417852	0.0800684	5.21868	1.80198e-07	5.45669e-06	Mdn1
390	ENSMUSG00000058258	1465.62	0.411601	0.0971111	4.23845	2.25067e-05	0.000367577	Idi1
391	ENSMUSG00000021952	4148.58	0.41048	0.0581323	7.06114	1.65144e-12	1.56917e-10	Xpo4
392	ENSMUSG00000027695	145.797	0.40912	0.134371	3.04471	0.00232903	0.0175116	Pld1
393	ENSMUSG00000052430	178.945	0.408875	0.139846	2.92375	0.00345839	0.0238486	Bmpr1b
394	ENSMUSG00000032511	690.546	0.408185	0.128868	3.16745	0.0015378	0.012468	Scn5a
395	ENSMUSG00000062743	673.308	0.408056	0.0976111	4.18043	2.90959e-05	0.000457446	Zfp677
396	ENSMUSG00000041180	226.789	0.407187	0.133752	3.04435	0.00233184	0.0175168	Hectd2
397	ENSMUSG00000015843	561.408	0.406379	0.121907	3.33351	0.000857572	0.00787407	Rxrg
398	ENSMUSG00000039963	764.602	0.405514	0.126054	3.21699	0.00129544	0.0109589	Ccdc40
399	ENSMUSG00000070639	737.443	0.404659	0.0930351	4.34953	1.36431e-05	0.000241321	Lrrc8b
400	ENSMUSG00000036202	12793.8	0.404209	0.0515923	7.83467	4.70089e-15	7.48707e-13	Rif1
401	ENSMUSG00000061048	1368.83	0.402449	0.0548236	7.34081	2.12313e-13	2.44009e-11	Cdh3
402	ENSMUSG00000040010	14346.6	0.401829	0.092234	4.35662	1.32084e-05	0.000234495	Slc7a5
403	ENSMUSG00000064368	1377.13	0.401136	0.127673	3.1419	0.00167857	0.0134188	mt-Nd6
404	ENSMUSG00000034593	4679.76	0.399765	0.0561524	7.11928	1.08489e-12	1.09574e-10	Myo5a
405	ENSMUSG00000026565	5002.82	0.394685	0.0651848	6.05486	1.40536e-09	7.46102e-08	Pou2f1
406	ENSMUSG00000071708	3925.95	0.393843	0.0511527	7.69936	1.36747e-14	2.02239e-12	Sms
407	ENSMUSG00000030657	370.047	0.392375	0.130436	3.00818	0.0026282	0.0193023	Xylt1
408	ENSMUSG00000033769	2388.68	0.392263	0.092153	4.25665	2.07511e-05	0.000343036	Exoc6b
409	ENSMUSG00000021725	444.542	0.391895	0.137977	2.84029	0.00450731	0.0291523	Parp8
410	ENSMUSG00000026384	2098.9	0.391142	0.12141	3.22166	0.00127451	0.0108206	Ptpn4
411	ENSMUSG00000060519	1223.92	0.390675	0.0685375	5.70017	1.19689e-08	4.92227e-07	Tor3a
412	ENSMUSG00000073647	196.016	0.390332	0.124262	3.14119	0.00168262	0.0134355	Gm10557
413	ENSMUSG00000005802	1108.53	0.390102	0.0751236	5.1928	2.07152e-07	6.11633e-06	Slc30a4
414	ENSMUSG00000041440	699.71	0.389314	0.110551	3.52158	0.000428989	0.00446343	Gk5
415	ENSMUSG00000052854	763.309	0.388889	0.0800214	4.85982	1.17493e-06	2.8973e-05	Nrk
416	ENSMUSG00000035236	864.059	0.387681	0.129874	2.98505	0.00283532	0.0204214	Scai
417	ENSMUSG00000090100	626.762	0.387119	0.102422	3.77964	0.000157056	0.00193418	Ttbk2
418	ENSMUSG00000022722	1260.33	0.386138	0.0626755	6.16092	7.23246e-10	4.11678e-08	Arl6
419	ENSMUSG00000022864	455.738	0.386072	0.105548	3.6578	0.000254391	0.0028881	D16Ertd472e
420	ENSMUSG00000020000	460.155	0.383197	0.106617	3.59415	0.000325451	0.00353958	Moxd1
421	ENSMUSG00000052727	5453.78	0.383007	0.0557304	6.8725	6.30857e-12	5.38635e-10	Map1b
422	ENSMUSG00000073408	204.848	0.382687	0.130206	2.9391	0.00329169	0.022967	Dpcr1
423	ENSMUSG00000079575	401.898	0.381727	0.112272	3.40003	0.000673783	0.00648115	Rbpsuh-rs3
424	ENSMUSG00000011263	144.408	0.380337	0.138465	2.74681	0.00601777	0.036741	Exoc3l2
425	ENSMUSG00000024462	810.312	0.37998	0.0848983	4.4757	7.61605e-06	0.000144504	Gabbr1
426	ENSMUSG00000058252	226.609	0.37862	0.113833	3.32609	0.000880735	0.00802007	Tcp11x2
427	ENSMUSG00000002910	432.732	0.377715	0.10602	3.56267	0.000367108	0.00394088	Arrdc2
428	ENSMUSG00000053580	662.058	0.377458	0.091831	4.11035	3.95059e-05	0.000602002	Tanc2
429	ENSMUSG00000039652	270.723	0.376748	0.118014	3.1924	0.00141096	0.0116739	Cpeb3
430	ENSMUSG00000070733	2337.47	0.376215	0.0609816	6.16932	6.85841e-10	3.91734e-08	Fryl
431	ENSMUSG00000031788	176.068	0.374676	0.133439	2.80785	0.00498741	0.0315672	Kifc3
432	ENSMUSG00000037270	2303.65	0.37305	0.0673403	5.53977	3.02865e-08	1.14274e-06	4932438A13Rik
433	ENSMUSG00000032394	2332.57	0.371765	0.105554	3.52203	0.000428258	0.00445862	Igdcc3
434	ENSMUSG00000033004	3427.8	0.371581	0.0583444	6.36876	1.90568e-10	1.2048e-08	Mycbp2
435	ENSMUSG00000054951	482.315	0.371175	0.103686	3.5798	0.000343859	0.0037251	9130008F23Rik
436	ENSMUSG00000030525	222.63	0.369682	0.120885	3.05813	0.00222721	0.016892	Chrna7
437	ENSMUSG00000032186	1191.4	0.369637	0.0602168	6.13844	8.33332e-10	4.66328e-08	Tmod2
438	ENSMUSG00000072568	1807.25	0.369368	0.115201	3.20629	0.00134459	0.0112484	Fam84b
439	ENSMUSG00000027351	6342.51	0.369096	0.0945332	3.9044	9.44594e-05	0.00126483	Spred1
440	ENSMUSG00000020288	4300.14	0.367918	0.0545803	6.74087	1.57446e-11	1.24188e-09	Ahsa2
441	ENSMUSG00000029313	1575	0.36753	0.0628758	5.84534	5.05541e-09	2.28653e-07	Aff1
442	ENSMUSG00000003119	9488.4	0.367331	0.0456431	8.0479	8.42274e-16	1.66088e-13	Cdk12
443	ENSMUSG00000049881	2550.7	0.366126	0.0561563	6.51977	7.04173e-11	4.8803e-09	2810025M15Rik
444	ENSMUSG00000030655	5887.8	0.365719	0.0579169	6.31455	2.70956e-10	1.65004e-08	Smg1
445	ENSMUSG00000018846	6811.62	0.365607	0.0903123	4.04826	5.16003e-05	0.00075609	Pank3
446	ENSMUSG00000063632	8616.78	0.365411	0.091687	3.98542	6.73609e-05	0.000943167	Sox11
447	ENSMUSG00000036902	1890.76	0.365123	0.133005	2.74519	0.00604758	0.0368822	Neto2
448	ENSMUSG00000036452	452.538	0.364442	0.10431	3.49384	0.000476121	0.00487421	Arhgap26
449	ENSMUSG00000031327	654.64	0.364195	0.127158	2.86411	0.00418179	0.0275745	Chic1
450	ENSMUSG00000031352	1162.47	0.36316	0.11821	3.07217	0.00212509	0.0162437	Hccs
451	ENSMUSG00000040296	572.789	0.362782	0.0859984	4.21847	2.45967e-05	0.000397095	Ddx58
452	ENSMUSG00000036093	3268.68	0.362629	0.0892779	4.0618	4.86967e-05	0.000716352	Arl5a
453	ENSMUSG00000000531	224.689	0.362333	0.129471	2.79856	0.0051331	0.032265	Grasp
454	ENSMUSG00000028842	917.104	0.361775	0.0848856	4.26192	2.02682e-05	0.000336395	Ago3
455	ENSMUSG00000024378	12063.8	0.361523	0.0619437	5.83631	5.33691e-09	2.40219e-07	Stard4
456	ENSMUSG00000020948	379.443	0.36094	0.112896	3.1971	0.00138815	0.0115429	Klhl28
457	ENSMUSG00000023169	8891.75	0.360784	0.0368758	9.78375	1.32219e-22	7.06477e-20	Slc38a1
458	ENSMUSG00000036863	935.144	0.359196	0.10105	3.55463	0.000378514	0.00403976	Syde2
459	ENSMUSG00000040274	7414.21	0.358777	0.104885	3.42066	0.000624691	0.00607597	Cdk6
460	ENSMUSG00000023845	1115.97	0.358595	0.108237	3.31305	0.00092285	0.0083303	Lnpep
461	ENSMUSG00000031994	243.476	0.358421	0.136099	2.63354	0.00844996	0.047805	Adamts8
462	ENSMUSG00000025665	6975.12	0.358004	0.10561	3.38988	0.000699221	0.00669861	Rps6ka6
463	ENSMUSG00000053617	2890.66	0.357833	0.132358	2.70353	0.0068608	0.0406301	Sh3pxd2a
464	ENSMUSG00000049470	18766.5	0.356432	0.0754726	4.72267	2.3277e-06	5.21733e-05	Aff4
465	ENSMUSG00000023942	2456.61	0.355589	0.0698447	5.09113	3.55927e-07	9.9252e-06	Slc29a1
466	ENSMUSG00000041245	1626.81	0.354767	0.102925	3.44683	0.000567202	0.00563257	Wnk3
467	ENSMUSG00000027438	891.281	0.353346	0.0778939	4.53625	5.72632e-06	0.000113866	Napb
468	ENSMUSG00000038526	3816.25	0.35311	0.0494914	7.13477	9.69457e-13	9.85159e-11	Car14
469	ENSMUSG00000079009	463.842	0.352534	0.0941704	3.74358	0.000181417	0.00218069	Gm14139
470	ENSMUSG00000023025	10377.7	0.35247	0.0860943	4.094	4.24003e-05	0.000640802	Larp4
471	ENSMUSG00000071637	629.964	0.352347	0.130367	2.70273	0.00687724	0.0407115	Cebpd
472	ENSMUSG00000039967	3216.22	0.352304	0.0476185	7.39846	1.37769e-13	1.67794e-11	Zfp292
473	ENSMUSG00000053877	528.339	0.35129	0.0970362	3.62019	0.000294384	0.00324862	Srcap
474	ENSMUSG00000048416	617.193	0.35094	0.133268	2.63333	0.00845522	0.047805	Mlf1
475	ENSMUSG00000039704	1624.86	0.350495	0.0730952	4.79505	1.62638e-06	3.84298e-05	Lmbrd2
476	ENSMUSG00000037722	1831.37	0.349865	0.104018	3.36352	0.000769565	0.00723866	Gnpnat1
477	ENSMUSG00000015882	520.43	0.34805	0.111372	3.12511	0.00177738	0.0140193	Lcorl
478	ENSMUSG00000079555	2529.99	0.347758	0.0861536	4.03649	5.42563e-05	0.000789027	Haus3
479	ENSMUSG00000053846	1774.66	0.347687	0.0770581	4.512	6.42178e-06	0.000124328	Lipg
480	ENSMUSG00000014547	535.147	0.347496	0.101481	3.42424	0.000616527	0.00601422	Wdfy2
481	ENSMUSG00000039197	5392.2	0.345303	0.069695	4.95448	7.25229e-07	1.87113e-05	Adk
482	ENSMUSG00000030029	975.973	0.345273	0.115937	2.97811	0.00290033	0.020815	Lrig1
483	ENSMUSG00000026202	3932.38	0.345021	0.0474682	7.26847	3.63579e-13	3.9106e-11	Tuba4a
484	ENSMUSG00000073664	1503.11	0.344703	0.127912	2.69484	0.00704227	0.0414381	Nbeal1
485	ENSMUSG00000014786	351.306	0.344563	0.120739	2.85377	0.00432032	0.0282741	Slc9a5
486	ENSMUSG00000000567	493.737	0.344454	0.0929968	3.70394	0.00021228	0.00247098	Sox9
487	ENSMUSG00000010095	8429.28	0.344366	0.0733416	4.69537	2.66128e-06	5.86983e-05	Slc3a2
488	ENSMUSG00000031647	1321.51	0.344222	0.0635328	5.41802	6.02642e-08	2.07529e-06	Mfap3l
489	ENSMUSG00000036499	1074.93	0.344214	0.0762282	4.51557	6.31453e-06	0.000122763	Eea1
490	ENSMUSG00000032253	6396.01	0.34395	0.0822782	4.18033	2.91082e-05	0.000457446	Phip
491	ENSMUSG00000038126	1408.53	0.343807	0.0787502	4.3658	1.26661e-05	0.000226567	Mphosph9
492	ENSMUSG00000023809	3329.44	0.343633	0.102659	3.34732	0.000815973	0.00757611	Rps6ka2
493	ENSMUSG00000043467	788.287	0.343385	0.122863	2.79485	0.00519233	0.0325656	Zbtb37
494	ENSMUSG00000032262	744.299	0.343149	0.114863	2.98747	0.00281295	0.0203111	Elovl4
495	ENSMUSG00000031626	463.227	0.342932	0.109177	3.14106	0.00168338	0.0134355	Sorbs2
496	ENSMUSG00000037400	2962.13	0.342722	0.064125	5.34459	9.06236e-08	2.96851e-06	Atp11b
497	ENSMUSG00000064264	2220.78	0.340811	0.0726791	4.68926	2.74193e-06	5.99965e-05	Zfp428
498	ENSMUSG00000026110	442.323	0.340447	0.0887655	3.83536	0.000125382	0.00160125	Mgat4a
499	ENSMUSG00000023087	2463.3	0.340393	0.0761633	4.46925	7.84936e-06	0.000148083	Noct
500	ENSMUSG00000026675	3745.32	0.340227	0.0673083	5.05475	4.30947e-07	1.18182e-05	Hsd17b7
501	ENSMUSG00000050473	1133.32	0.338571	0.0816235	4.14796	3.35447e-05	0.000520899	Slc35d3
502	ENSMUSG00000041779	676.156	0.33828	0.0950328	3.55961	0.0003714	0.00397665	Tram2
503	ENSMUSG00000032221	2194.37	0.338039	0.0977844	3.45698	0.000546269	0.00547724	Mns1
504	ENSMUSG00000039191	1316.15	0.336907	0.0710894	4.7392	2.14564e-06	4.87522e-05	Rbpj
505	ENSMUSG00000023088	2130.58	0.335413	0.0602804	5.56422	2.63323e-08	1.00269e-06	Abcc1
506	ENSMUSG00000050310	2051.49	0.334859	0.062228	5.38117	7.40047e-08	2.50166e-06	Rictor
507	ENSMUSG00000048249	400.216	0.33469	0.111573	2.99975	0.00270197	0.0197161	Crebrf
508	ENSMUSG00000028556	4598.22	0.334219	0.049553	6.74469	1.53358e-11	1.22716e-09	Dock7
509	ENSMUSG00000036661	454.854	0.333632	0.0987972	3.37694	0.000732971	0.00697354	Dennd3
510	ENSMUSG00000034731	350.92	0.332666	0.114966	2.89361	0.00380838	0.0256535	Dgkh
511	ENSMUSG00000034551	1414.46	0.332595	0.094329	3.52591	0.000422034	0.00441046	Hdx
512	ENSMUSG00000026880	376.812	0.332439	0.111842	2.9724	0.0029548	0.0211054	Stom
513	ENSMUSG00000074994	10688.8	0.331349	0.0561781	5.89819	3.67511e-09	1.72939e-07	Qser1
514	ENSMUSG00000044906	1024.93	0.330785	0.0666281	4.96464	6.88277e-07	1.79255e-05	4930503L19Rik
515	ENSMUSG00000072761	252.34	0.33075	0.116827	2.83111	0.00463868	0.029758	Gm6712
516	ENSMUSG00000034520	2633.83	0.328671	0.061346	5.35767	8.43042e-08	2.79283e-06	Gjc1
517	ENSMUSG00000020593	3555.33	0.328419	0.0750636	4.37522	1.21311e-05	0.000218175	Lpin1
518	ENSMUSG00000036291	1087.7	0.328154	0.0759314	4.32171	1.54822e-05	0.000268531	Ap5m1
519	ENSMUSG00000001707	2361.55	0.32793	0.109316	2.99983	0.00270126	0.0197161	Eef1e1
520	ENSMUSG00000029860	6934.81	0.32755	0.0945718	3.46351	0.000533173	0.00536216	Zyx
521	ENSMUSG00000056735	513.298	0.327225	0.104215	3.1399	0.00169004	0.013465	A930024E05Rik
522	ENSMUSG00000035021	2389.17	0.327061	0.0648592	5.04263	4.59184e-07	1.25098e-05	Baz1a
523	ENSMUSG00000037646	2381.61	0.324972	0.0607867	5.3461	8.98717e-08	2.95951e-06	Vps13b
524	ENSMUSG00000024472	6890.26	0.323893	0.053993	5.99879	1.98795e-09	1.00698e-07	Dcp2
525	ENSMUSG00000021514	1454.08	0.32346	0.0757787	4.26849	1.96804e-05	0.000328615	Zfp369
526	ENSMUSG00000108900	1211.46	0.322778	0.0717739	4.49715	6.88705e-06	0.000132648	C430049E01Rik
527	ENSMUSG00000038344	2222.32	0.322436	0.0816048	3.95119	7.7765e-05	0.00107163	Txlng
528	ENSMUSG00000048279	1412.52	0.322043	0.0589341	5.46446	4.64311e-08	1.66109e-06	Sacs
529	ENSMUSG00000027189	8753.31	0.321807	0.0470502	6.83965	7.93865e-12	6.6412e-10	Trim44
530	ENSMUSG00000039835	928.604	0.32169	0.0821195	3.91734	8.95324e-05	0.00120865	Nhsl1
531	ENSMUSG00000029238	701.763	0.321228	0.0936982	3.42832	0.000607323	0.00594545	Clock
532	ENSMUSG00000048371	1835.06	0.321139	0.0588	5.46155	4.71999e-08	1.68495e-06	Pdp2
533	ENSMUSG00000024036	235.955	0.320641	0.119049	2.69336	0.00707353	0.0416072	Slc37a1
534	ENSMUSG00000030123	1216.41	0.320215	0.0744849	4.29906	1.71521e-05	0.000294412	Plxnd1
535	ENSMUSG00000025326	9459.48	0.319911	0.106286	3.00992	0.00261317	0.0192034	Ube3a
536	ENSMUSG00000028826	4730.22	0.319888	0.0403355	7.93068	2.17949e-15	3.79666e-13	Tmem57
537	ENSMUSG00000026743	3462.1	0.319559	0.0556673	5.74051	9.43924e-09	3.99876e-07	Mllt10
538	ENSMUSG00000042228	581.447	0.319483	0.0742649	4.30193	1.69315e-05	0.000291532	Lyn
539	ENSMUSG00000021559	8368.91	0.319234	0.0832793	3.83329	0.000126439	0.00160894	Dapk1
540	ENSMUSG00000034480	1602.87	0.318442	0.0834196	3.81735	0.000134893	0.00169464	Diaph2
541	ENSMUSG00000019518	855.478	0.31788	0.0692483	4.59043	4.42331e-06	9.10158e-05	Ap4m1
542	ENSMUSG00000021670	25683.9	0.317356	0.0529174	5.99719	2.00757e-09	1.01382e-07	Hmgcr
543	ENSMUSG00000031010	9557.16	0.316895	0.0601641	5.26717	1.38542e-07	4.34623e-06	Usp9x
544	ENSMUSG00000110393	352.887	0.316626	0.108402	2.92085	0.00349078	0.0240022	RP23-414P13.3
545	ENSMUSG00000041408	11341.6	0.315677	0.0598792	5.2719	1.35018e-07	4.26801e-06	Wapl
546	ENSMUSG00000040225	22224.1	0.315646	0.0612276	5.15529	2.53238e-07	7.24462e-06	Prrc2c
547	ENSMUSG00000035954	454.383	0.315627	0.10547	2.99257	0.00276642	0.0200626	Dock4
548	ENSMUSG00000031292	684.338	0.315326	0.0915098	3.44581	0.000569348	0.0056505	Cdkl5
549	ENSMUSG00000033949	257.013	0.315011	0.11343	2.77715	0.00548374	0.0339432	Trim36
550	ENSMUSG00000094786	267.981	0.314167	0.108741	2.88915	0.00386291	0.0258631	Gm14403
551	ENSMUSG00000057228	333.046	0.314149	0.100134	3.13728	0.00170523	0.01356	Aadat
552	ENSMUSG00000052397	13661.4	0.313568	0.0602196	5.20707	1.9185e-07	5.7569e-06	Ezr
553	ENSMUSG00000021196	1066.64	0.313553	0.0843699	3.71641	0.000202077	0.00237896	Pfkp
554	ENSMUSG00000020275	471.763	0.312932	0.10162	3.07943	0.002074	0.0159266	Rel
555	ENSMUSG00000047193	938.508	0.312401	0.0816214	3.82743	0.000129487	0.00163754	Dync2h1
556	ENSMUSG00000039621	1021.28	0.312382	0.073189	4.26815	1.97102e-05	0.000328781	Prex1
557	ENSMUSG00000021703	1018.69	0.312201	0.0765869	4.07643	4.57333e-05	0.000680617	Serinc5
558	ENSMUSG00000027340	3618.62	0.3122	0.0746886	4.18002	2.91485e-05	0.000457646	Slc23a2
559	ENSMUSG00000038056	1714.02	0.311599	0.076575	4.0692	4.71745e-05	0.00069955	Kmt2c
560	ENSMUSG00000018570	473.284	0.311282	0.0981584	3.17122	0.001518	0.0123498	2810408A11Rik
561	ENSMUSG00000046079	1777.35	0.311267	0.103387	3.0107	0.00260649	0.0191629	Lrrc8d
562	ENSMUSG00000040118	578.581	0.311055	0.0962632	3.23129	0.00123233	0.0105218	Cacna2d1
563	ENSMUSG00000024383	710.272	0.311037	0.0884815	3.51527	0.0004393	0.00454786	Map3k2
564	ENSMUSG00000056342	13980.8	0.31068	0.0439897	7.06256	1.6346e-12	1.56506e-10	Usp34
565	ENSMUSG00000034903	645.954	0.310665	0.0896272	3.46619	0.00052789	0.00533169	Cobll1
566	ENSMUSG00000059495	2157.46	0.310437	0.0587489	5.28413	1.26304e-07	4.00784e-06	Arhgef12
567	ENSMUSG00000074305	1473.37	0.310029	0.0736061	4.212	2.53122e-05	0.000405911	Peak1
568	ENSMUSG00000066324	7106.82	0.308583	0.0988605	3.1214	0.00179993	0.0141567	Impad1
569	ENSMUSG00000028354	352.044	0.308075	0.100753	3.05772	0.00223026	0.0169071	Fmn2
570	ENSMUSG00000022136	4155.35	0.307578	0.0566888	5.42573	5.7717e-08	2.00005e-06	Dnajc3
571	ENSMUSG00000031333	3741.37	0.307514	0.0919131	3.3457	0.000820758	0.00760349	Abcb7
572	ENSMUSG00000067336	2902.54	0.307027	0.0951373	3.2272	0.00125008	0.0106533	Bmpr2
573	ENSMUSG00000031229	8296.16	0.306209	0.0715039	4.28241	1.84877e-05	0.000312481	Atrx
574	ENSMUSG00000017291	9113.69	0.306186	0.0692157	4.42365	9.70479e-06	0.00017881	Taok1
575	ENSMUSG00000030669	1119.43	0.306119	0.107808	2.83949	0.00451857	0.0291713	Calca
576	ENSMUSG00000041161	390.843	0.305956	0.108705	2.81455	0.00488452	0.0310108	Otud3
577	ENSMUSG00000000628	7571.68	0.305714	0.0766963	3.98604	6.71861e-05	0.000941515	Hk2
578	ENSMUSG00000021068	2031.03	0.305271	0.0516228	5.91349	3.34938e-09	1.58966e-07	Nin
579	ENSMUSG00000063663	3294.85	0.304387	0.116285	2.6176	0.00885514	0.0493694	Brwd3
580	ENSMUSG00000049658	3572.92	0.304384	0.0552491	5.5093	3.60254e-08	1.3407e-06	Bdp1
581	ENSMUSG00000069808	357.766	0.303021	0.106718	2.83946	0.00451906	0.0291713	Fam57a
582	ENSMUSG00000029267	6651.5	0.302721	0.0850224	3.56049	0.000370162	0.00396595	Mtf2
583	ENSMUSG00000041992	1750.06	0.302611	0.0522246	5.79442	6.85581e-09	2.97277e-07	Rapgef5
584	ENSMUSG00000025240	2894.98	0.302219	0.0880416	3.43268	0.000597653	0.00587508	Sacm1l
585	ENSMUSG00000029552	3149.61	0.301954	0.091857	3.28722	0.0010118	0.0089671	Tes
586	ENSMUSG00000030201	3868	0.301406	0.0535053	5.6332	1.76892e-08	6.99295e-07	Lrp6
587	ENSMUSG00000046230	1158.93	0.300334	0.0706204	4.2528	2.11115e-05	0.000347951	Vps13a
588	ENSMUSG00000055917	337.948	0.299894	0.0946107	3.16977	0.00152559	0.0123994	Zfp277
589	ENSMUSG00000038914	7385.8	0.299142	0.0786221	3.80481	0.000141913	0.00177407	Dido1
590	ENSMUSG00000040451	932.778	0.299111	0.114098	2.62153	0.00875366	0.0490182	Sgms1
591	ENSMUSG00000038342	3523.24	0.298968	0.0532629	5.61307	1.98765e-08	7.72852e-07	Mlxip
592	ENSMUSG00000015222	808.485	0.298478	0.0764962	3.90186	9.54548e-05	0.00127455	Map2
593	ENSMUSG00000008730	7143.21	0.298396	0.068232	4.37326	1.22403e-05	0.000219662	Hipk1
594	ENSMUSG00000052889	407.026	0.297976	0.092866	3.20866	0.00133354	0.0111728	Prkcb
595	ENSMUSG00000009470	26546.2	0.297817	0.0938758	3.17246	0.00151153	0.0123153	Tnpo1
596	ENSMUSG00000038764	2461.89	0.297693	0.047699	6.24107	4.34597e-10	2.55272e-08	Ptpn3
597	ENSMUSG00000037169	3872.25	0.29757	0.0594305	5.00702	5.52804e-07	1.47213e-05	Mycn
598	ENSMUSG00000007617	2297.53	0.297508	0.0985587	3.01859	0.00253958	0.0187876	Homer1
599	ENSMUSG00000031314	6065.35	0.297341	0.0444988	6.68202	2.35675e-11	1.81569e-09	Taf1
600	ENSMUSG00000047751	9702.19	0.297246	0.0800207	3.71461	0.00020352	0.00239089	Utf1
601	ENSMUSG00000040761	4974.43	0.296894	0.0563831	5.26566	1.3969e-07	4.36571e-06	Spen
602	ENSMUSG00000022656	2474.01	0.296739	0.0573079	5.17798	2.243e-07	6.55256e-06	Nectin3
603	ENSMUSG00000033799	7965.1	0.296578	0.0549148	5.4007	6.63822e-08	2.25319e-06	Fam208b
604	ENSMUSG00000022462	11883.5	0.296445	0.0638141	4.64545	3.39341e-06	7.21546e-05	Slc38a2
605	ENSMUSG00000060985	847.937	0.296131	0.109172	2.71251	0.00667753	0.0397866	Tdrd5
606	ENSMUSG00000025555	2194.2	0.295409	0.0462364	6.3891	1.66864e-10	1.07546e-08	Farp1
607	ENSMUSG00000040865	2088.62	0.294856	0.0752045	3.92072	8.82852e-05	0.00119474	Ino80d
608	ENSMUSG00000020029	3101.21	0.294478	0.109745	2.68328	0.00729029	0.0425948	Nudt4
609	ENSMUSG00000020315	15497.5	0.294093	0.0366647	8.02114	1.04766e-15	1.99464e-13	Sptbn1
610	ENSMUSG00000016200	1424.28	0.293969	0.0550258	5.34238	9.17364e-08	2.99708e-06	Syt14
611	ENSMUSG00000032640	924.394	0.293548	0.102643	2.85989	0.00423783	0.0278553	Chsy1
612	ENSMUSG00000027957	1731.87	0.293351	0.101107	2.90139	0.00371508	0.0251878	Slc35a3
613	ENSMUSG00000055024	8022.82	0.292873	0.039815	7.35584	1.89734e-13	2.2132e-11	Ep300
614	ENSMUSG00000046179	2378.11	0.292869	0.0436279	6.71287	1.90828e-11	1.49098e-09	E2f8
615	ENSMUSG00000021180	558.203	0.292809	0.108594	2.69636	0.00701024	0.0413119	Rps6ka5
616	ENSMUSG00000040560	1317.44	0.292366	0.0576423	5.07207	3.93515e-07	1.08456e-05	Wdr7
617	ENSMUSG00000021464	1249.52	0.29209	0.110922	2.63329	0.00845622	0.047805	Ror2
618	ENSMUSG00000034218	2386.02	0.291545	0.0583035	5.00047	5.71907e-07	1.51569e-05	Atm
619	ENSMUSG00000031160	1505.97	0.291207	0.067633	4.30569	1.66467e-05	0.000287226	Eras
620	ENSMUSG00000090125	3694.85	0.291188	0.039402	7.3902	1.46611e-13	1.75976e-11	Pou3f1
621	ENSMUSG00000043535	11781	0.290471	0.0493298	5.88835	3.90064e-09	1.80981e-07	Setx
622	ENSMUSG00000060206	4804.9	0.290418	0.0710424	4.08795	4.35194e-05	0.000656517	Zfp462
623	ENSMUSG00000068284	1722.94	0.29041	0.0635703	4.56833	4.91629e-06	9.97959e-05	Usf3
624	ENSMUSG00000001995	2659.47	0.2897	0.106221	2.72732	0.00638502	0.0385136	Sipa1l2
625	ENSMUSG00000022016	3710.21	0.289676	0.0641494	4.51564	6.31248e-06	0.000122763	Akap11
626	ENSMUSG00000035898	5751.7	0.289636	0.0799955	3.62065	0.000293862	0.00324719	Uba6
627	ENSMUSG00000046572	3234.19	0.289587	0.0601897	4.81125	1.49992e-06	3.57477e-05	Zfp518b
628	ENSMUSG00000021690	916.752	0.288844	0.0823989	3.50544	0.000455857	0.00470455	Jmy
629	ENSMUSG00000020015	1826.82	0.28843	0.087178	3.30852	0.000937919	0.00843873	Cdk17
630	ENSMUSG00000001687	2606.78	0.288336	0.0631905	4.56296	5.04378e-06	0.000102009	Ubl3
631	ENSMUSG00000051375	3533.97	0.28795	0.0541872	5.31399	1.07249e-07	3.44946e-06	Pcdh1
632	ENSMUSG00000022094	2488.44	0.287654	0.0661446	4.34887	1.36842e-05	0.00024139	Slc39a14
633	ENSMUSG00000029600	750.406	0.287254	0.0734192	3.91253	9.13357e-05	0.00122799	Rita1
634	ENSMUSG00000026380	386.154	0.287165	0.0980424	2.92899	0.00340062	0.023578	Tfcp2l1
635	ENSMUSG00000002413	3012.6	0.287052	0.0765741	3.74868	0.000177765	0.00214049	Braf
636	ENSMUSG00000036036	2854.62	0.285814	0.0581377	4.91616	8.82565e-07	2.22848e-05	Zfp57
637	ENSMUSG00000020387	3632.58	0.285411	0.0851525	3.35176	0.000802983	0.00747236	Jade2
638	ENSMUSG00000003226	13739.4	0.285031	0.0489279	5.82554	5.6928e-09	2.52803e-07	Ranbp2
639	ENSMUSG00000056537	6686.44	0.284982	0.0668561	4.26262	2.02044e-05	0.000335673	Rlim
640	ENSMUSG00000054808	17430.9	0.284954	0.0462812	6.15701	7.41293e-10	4.20506e-08	Actn4
641	ENSMUSG00000042626	8909.23	0.284656	0.0490111	5.80798	6.32297e-09	2.75734e-07	Shc1
642	ENSMUSG00000054434	390.784	0.284547	0.0964641	2.94977	0.00318009	0.0223673	Tmem120b
643	ENSMUSG00000022419	1640.05	0.2843	0.0654899	4.34113	1.41755e-05	0.000248203	Deptor
644	ENSMUSG00000004591	5446.12	0.284177	0.0539854	5.26396	1.40987e-07	4.38967e-06	Pkn2
645	ENSMUSG00000078185	1166.14	0.283634	0.0825609	3.43545	0.000591566	0.00582562	Chml
646	ENSMUSG00000078868	1500.24	0.283412	0.0706533	4.0113	6.03852e-05	0.000866743	Gm14412
647	ENSMUSG00000044037	404.893	0.283041	0.0889557	3.18182	0.00146352	0.0120068	Als2cl
648	ENSMUSG00000040481	18850.8	0.282788	0.0515736	5.4832	4.177e-08	1.51396e-06	Bptf
649	ENSMUSG00000033102	3906.87	0.282584	0.066592	4.24352	2.2004e-05	0.000360153	Cdc14b
650	ENSMUSG00000003452	2174.58	0.282079	0.101365	2.78281	0.00538896	0.033507	Bicd1
651	ENSMUSG00000019951	2575.23	0.281116	0.0679313	4.13824	3.49983e-05	0.000540776	Uhrf1bp1l
652	ENSMUSG00000078671	1815.47	0.28099	0.0614608	4.57186	4.8341e-06	9.8248e-05	Chd2
653	ENSMUSG00000026469	1677.6	0.28065	0.0741127	3.7868	0.000152599	0.00188771	Xpr1
654	ENSMUSG00000000409	920.67	0.280453	0.0965356	2.90517	0.0036705	0.0249787	Lck
655	ENSMUSG00000021188	1617.42	0.2804	0.0664532	4.21951	2.44837e-05	0.000395657	Trip11
656	ENSMUSG00000026827	5450.37	0.280393	0.0398533	7.03561	1.98385e-12	1.85653e-10	Gpd2
657	ENSMUSG00000060791	588.406	0.280192	0.0920503	3.04391	0.00233528	0.0175347	Gmfg
658	ENSMUSG00000013663	15587.5	0.280106	0.0746353	3.75299	0.000174736	0.00211419	Pten
659	ENSMUSG00000028184	8898.48	0.278042	0.0636935	4.36532	1.26935e-05	0.000226592	Adgrl2
660	ENSMUSG00000002006	7298.86	0.277822	0.0447243	6.21189	5.23514e-10	3.04178e-08	Pdzd4
661	ENSMUSG00000061665	7878.82	0.277755	0.0755232	3.67774	0.000235311	0.00269364	Cd2ap
662	ENSMUSG00000054793	490.935	0.277583	0.0976979	2.84124	0.00449382	0.0290878	Cadm4
663	ENSMUSG00000032267	3373.69	0.277451	0.0540553	5.13273	2.85576e-07	8.1137e-06	Usp28
664	ENSMUSG00000010277	19043.4	0.277386	0.0630598	4.39877	1.08867e-05	0.000197945	2610507B11Rik
665	ENSMUSG00000074637	5600.23	0.277207	0.0701663	3.95072	7.79161e-05	0.00107282	Sox2
666	ENSMUSG00000055148	1006.29	0.276906	0.102857	2.69216	0.00709918	0.0417285	Klf2
667	ENSMUSG00000037013	8189.52	0.276827	0.0454274	6.09383	1.10239e-09	5.98691e-08	Ss18
668	ENSMUSG00000006740	13196.2	0.276688	0.0510295	5.42213	5.88935e-08	2.03232e-06	Kif5b
669	ENSMUSG00000004661	5141.43	0.275738	0.0972653	2.83491	0.00458389	0.0294864	Arid3b
670	ENSMUSG00000090290	1221.94	0.275222	0.0678955	4.0536	5.04346e-05	0.000740602	Gm17296
671	ENSMUSG00000037475	4811.8	0.275114	0.0752051	3.65818	0.000254016	0.0028878	Thoc2
672	ENSMUSG00000020413	2229.7	0.274876	0.090524	3.0365	0.00239342	0.0179144	Hus1
673	ENSMUSG00000031910	421.712	0.274697	0.0891213	3.08228	0.00205422	0.015804	Has3
674	ENSMUSG00000040565	6641	0.274282	0.0492184	5.57276	2.50741e-08	9.61407e-07	Btaf1
675	ENSMUSG00000097929	269.936	0.273604	0.102896	2.65903	0.00783669	0.0450719	Tunar
676	ENSMUSG00000026102	583.532	0.273474	0.0998074	2.74002	0.00614361	0.0373579	Inpp1
677	ENSMUSG00000050556	658.674	0.272663	0.083867	3.25113	0.00114946	0.0099424	Kcnb1
678	ENSMUSG00000041354	2797.44	0.272464	0.0664743	4.09879	4.15309e-05	0.000629386	Rgl2
679	ENSMUSG00000042719	4874.1	0.272445	0.0427914	6.36683	1.9297e-10	1.21535e-08	Naa25
680	ENSMUSG00000087370	785.767	0.272282	0.0900345	3.0242	0.00249292	0.0185169	Tmem170b
681	ENSMUSG00000035133	5432.54	0.271709	0.0971943	2.79553	0.00518151	0.0325101	Arhgap5
682	ENSMUSG00000056131	1697.22	0.271571	0.0806256	3.36829	0.000756352	0.00714265	Pgm3
683	ENSMUSG00000043671	1274.02	0.271456	0.0777606	3.49092	0.000481354	0.00491866	Dpy19l3
684	ENSMUSG00000036698	12702.9	0.271358	0.0718201	3.7783	0.000157903	0.00194172	Ago2
685	ENSMUSG00000030393	1561.72	0.271328	0.0816549	3.32286	0.00089099	0.00809564	Zik1
686	ENSMUSG00000044786	517.086	0.271046	0.0811885	3.33848	0.000842381	0.00776905	Zfp36
687	ENSMUSG00000044149	1753.09	0.270942	0.0724576	3.73932	0.00018452	0.00220837	Nkrf
688	ENSMUSG00000027397	7440.28	0.270935	0.0724518	3.73952	0.000184374	0.00220822	Slc20a1
689	ENSMUSG00000040167	837.597	0.270931	0.0988493	2.74085	0.00612813	0.0372911	Ikzf5
690	ENSMUSG00000029505	6913.58	0.270534	0.0476848	5.67338	1.40005e-08	5.67004e-07	Ep400
691	ENSMUSG00000061393	960.709	0.270278	0.0965811	2.79846	0.00513466	0.032265	Acvr2b
692	ENSMUSG00000027162	7367.16	0.270025	0.0984105	2.74386	0.00607211	0.0370182	Lin7c
693	ENSMUSG00000095193	451.592	0.269939	0.0958475	2.81633	0.00485752	0.0308868	Gm20939
694	ENSMUSG00000070003	1654.62	0.269324	0.0721663	3.732	0.000189967	0.00226049	Ssbp4
695	ENSMUSG00000034206	975.228	0.269006	0.0626013	4.29714	1.73019e-05	0.000296062	Polq
696	ENSMUSG00000020580	4394.87	0.268978	0.0544216	4.94248	7.71357e-07	1.97194e-05	Rock2
697	ENSMUSG00000028995	2123.57	0.268659	0.0770807	3.48542	0.000491359	0.00500854	Fam126a
698	ENSMUSG00000032525	3854.36	0.268456	0.0387132	6.93449	4.07683e-12	3.5853e-10	Nktr
699	ENSMUSG00000046314	1701.08	0.268415	0.0705567	3.80424	0.00014224	0.00177681	Stxbp6
700	ENSMUSG00000053192	1262.08	0.267793	0.0692586	3.86657	0.000110376	0.00144299	Mllt11
701	ENSMUSG00000040195	2079.7	0.267226	0.0989991	2.69927	0.0069491	0.0410649	Tmem194
702	ENSMUSG00000030660	4192.54	0.266997	0.0884074	3.02007	0.00252714	0.0187205	Pik3c2a
703	ENSMUSG00000045176	664.498	0.266909	0.0761457	3.50524	0.000456188	0.00470505	Borcs6
704	ENSMUSG00000066232	16900.4	0.266812	0.0538739	4.95252	7.3257e-07	1.88714e-05	Ipo7
705	ENSMUSG00000066036	9683.61	0.266755	0.0755545	3.53063	0.000414571	0.00434892	Ubr4
706	ENSMUSG00000068220	2441.08	0.266527	0.0741177	3.59599	0.000323155	0.00351692	Lgals1
707	ENSMUSG00000020715	924.468	0.266298	0.070285	3.78883	0.000151358	0.00187377	Ern1
708	ENSMUSG00000038538	3432.02	0.266225	0.0721431	3.69024	0.000224047	0.00258614	Ubn2
709	ENSMUSG00000017418	3960.1	0.265985	0.0812346	3.27429	0.00105929	0.00929842	Arl5b
710	ENSMUSG00000067215	355.52	0.265789	0.0926723	2.86805	0.00413009	0.0272775	Usp51
711	ENSMUSG00000000340	2484.25	0.265385	0.0707989	3.74843	0.000177943	0.00214049	Dbt
712	ENSMUSG00000021972	1317.9	0.262831	0.0686711	3.82739	0.000129509	0.00163754	Hmbox1
713	ENSMUSG00000048379	1869.89	0.26273	0.0932235	2.81828	0.00482812	0.0307707	Socs4
714	ENSMUSG00000029407	6201.75	0.262359	0.059634	4.39948	1.08508e-05	0.000197726	Uso1
715	ENSMUSG00000033256	787.271	0.261629	0.0852036	3.07063	0.00213608	0.0163051	Shf
716	ENSMUSG00000037331	42811.9	0.26146	0.0383756	6.8132	9.54543e-12	7.86619e-10	Larp1
717	ENSMUSG00000023883	6846.24	0.261136	0.0887898	2.94106	0.00327091	0.0228867	Phf10
718	ENSMUSG00000022905	4537.44	0.260777	0.056207	4.63959	3.49108e-06	7.40414e-05	Kpna1
719	ENSMUSG00000042323	9644.21	0.26076	0.0550539	4.73646	2.17484e-06	4.92131e-05	Pbrm1
720	ENSMUSG00000041353	616.066	0.260404	0.0863913	3.01423	0.00257629	0.0189998	Tmem29
721	ENSMUSG00000025949	3124.44	0.260364	0.0609096	4.27459	1.91492e-05	0.000320391	Pikfyve
722	ENSMUSG00000022360	8212.28	0.259804	0.0455001	5.70996	1.13001e-08	4.66769e-07	Atad2
723	ENSMUSG00000027678	2315.22	0.259804	0.0620246	4.18872	2.80532e-05	0.000442448	Ncoa3
724	ENSMUSG00000054321	1341.15	0.259735	0.0607615	4.27466	1.91429e-05	0.000320391	Taf4b
725	ENSMUSG00000067851	5858.31	0.259536	0.0436471	5.94625	2.74352e-09	1.32489e-07	Arfgef1
726	ENSMUSG00000022519	1497.17	0.259348	0.0909538	2.85142	0.0043524	0.0283943	Srl
727	ENSMUSG00000029993	2847.62	0.259318	0.075337	3.44211	0.000577189	0.0057078	Nfu1
728	ENSMUSG00000031095	7917.84	0.259096	0.057637	4.4953	6.94711e-06	0.000133649	Cul4b
729	ENSMUSG00000048109	2663.91	0.259095	0.0970307	2.67023	0.00757983	0.0439148	Rbm15
730	ENSMUSG00000035476	1750.97	0.258882	0.0774207	3.34384	0.000826286	0.00764112	Tab3
731	ENSMUSG00000030275	6788.23	0.258513	0.0645352	4.00576	6.18183e-05	0.000881963	Etnk1
732	ENSMUSG00000054099	756.1	0.25836	0.0918726	2.81215	0.00492113	0.0311954	Slc25a40
733	ENSMUSG00000075470	3087.3	0.258079	0.081849	3.15311	0.0016154	0.0129828	Alg10b
734	ENSMUSG00000061143	600.836	0.257918	0.0790045	3.2646	0.0010962	0.00955653	Maml3
735	ENSMUSG00000035992	2349.3	0.257716	0.0819374	3.14528	0.00165926	0.0132837	Fnip1
736	ENSMUSG00000063810	2238.56	0.257579	0.0645607	3.98972	6.6151e-05	0.000931225	Alms1
737	ENSMUSG00000014873	1656.93	0.257182	0.0671488	3.83003	0.000128125	0.00162377	Surf2
738	ENSMUSG00000019312	3288.46	0.256849	0.0549443	4.67471	2.94367e-06	6.39042e-05	Grb7
739	ENSMUSG00000008976	4921.59	0.256757	0.0893224	2.8745	0.00404669	0.0268439	Gabpa
740	ENSMUSG00000041235	5045.18	0.256613	0.0581479	4.41311	1.01896e-05	0.000186911	Chd7
741	ENSMUSG00000043019	2412.87	0.256466	0.0628931	4.07782	4.54607e-05	0.000677168	Edem3
742	ENSMUSG00000030729	1520.8	0.256294	0.0852103	3.00778	0.00263159	0.0193131	Pgm2l1
743	ENSMUSG00000028771	3705.46	0.255513	0.0708316	3.60733	0.000309368	0.00338242	Ptpn12
744	ENSMUSG00000025261	23252	0.255192	0.0529823	4.81656	1.46054e-06	3.49097e-05	Huwe1
745	ENSMUSG00000057858	1113.34	0.255168	0.0801395	3.18405	0.00145229	0.0119324	Fam204a
746	ENSMUSG00000028519	2141.43	0.25483	0.0710505	3.58661	0.000335005	0.00363394	Dab1
747	ENSMUSG00000017548	13683.9	0.254817	0.0635076	4.01238	6.01102e-05	0.000863543	Suz12
748	ENSMUSG00000036403	1303.01	0.254444	0.0625858	4.06552	4.79259e-05	0.000709106	Cep135
749	ENSMUSG00000034297	5576.78	0.254322	0.0733032	3.46946	0.000521513	0.00527693	Med13
750	ENSMUSG00000040760	3655.37	0.254089	0.0593592	4.28053	1.86449e-05	0.000313537	Appl1
751	ENSMUSG00000033737	3940.86	0.254034	0.0643944	3.94497	7.98105e-05	0.00109708	Fndc3c1
752	ENSMUSG00000030031	2358.17	0.253937	0.0892564	2.84503	0.00444076	0.0288684	Kbtbd8
753	ENSMUSG00000026764	1853.19	0.253851	0.056918	4.45994	8.19838e-06	0.000153966	Kif5c
754	ENSMUSG00000033209	717.837	0.253741	0.0946073	2.68204	0.0073174	0.0427073	Ttc28
755	ENSMUSG00000075703	4079.05	0.253366	0.0646092	3.92152	8.79912e-05	0.00119271	Ept1
756	ENSMUSG00000076435	791.508	0.253042	0.0703428	3.59727	0.000321572	0.00350199	Acsf2
757	ENSMUSG00000030102	2353.09	0.253032	0.0536898	4.71285	2.44277e-06	5.43915e-05	Itpr1
758	ENSMUSG00000094483	11007.6	0.252965	0.079325	3.18897	0.0014278	0.0117779	Purb
759	ENSMUSG00000018481	9575.91	0.252355	0.0451863	5.58478	2.33992e-08	8.99269e-07	Appbp2
760	ENSMUSG00000027104	5052.42	0.252104	0.066617	3.78438	0.000154092	0.00190193	Atf2
761	ENSMUSG00000050697	1928.75	0.251381	0.0746627	3.36688	0.000760229	0.00717109	Prkaa1
762	ENSMUSG00000022797	7880.62	0.251368	0.0777872	3.23148	0.00123151	0.0105202	Tfrc
763	ENSMUSG00000030592	387.062	0.250366	0.0930899	2.6895	0.00715584	0.0419951	Ryr1
764	ENSMUSG00000030091	3471.05	0.249727	0.0501552	4.97908	6.38868e-07	1.66912e-05	Nup210
765	ENSMUSG00000036943	2151.44	0.249283	0.0669201	3.72508	0.000195256	0.00231181	Rab8b
766	ENSMUSG00000043067	3217.24	0.249247	0.0571571	4.36073	1.29627e-05	0.000230875	Dpy19l1
767	ENSMUSG00000037533	3548.85	0.248888	0.0412986	6.02655	1.67492e-09	8.66982e-08	Rapgef6
768	ENSMUSG00000019841	2800.52	0.248617	0.063969	3.88653	0.000101687	0.0013421	Rev3l
769	ENSMUSG00000038774	3298.55	0.24858	0.0654463	3.79822	0.000145738	0.00181641	Ascc3
770	ENSMUSG00000035173	2183.5	0.248454	0.0887314	2.80007	0.00510922	0.0321783	Ccdc186
771	ENSMUSG00000036523	977.745	0.247685	0.0825054	3.00204	0.00268173	0.0196289	Greb1
772	ENSMUSG00000061244	3517.35	0.247101	0.0818895	3.01749	0.00254874	0.0188375	Exoc5
773	ENSMUSG00000055884	2538.5	0.24695	0.0585442	4.21818	2.46284e-05	0.00039722	Fancm
774	ENSMUSG00000026980	1311.23	0.246919	0.0576134	4.28579	1.8209e-05	0.000309347	Ly75
775	ENSMUSG00000033105	21459.6	0.246692	0.0852922	2.89231	0.00382415	0.0257075	Lss
776	ENSMUSG00000045482	6921.52	0.246606	0.0585117	4.21465	2.50163e-05	0.000402301	Trrap
777	ENSMUSG00000041143	517.262	0.246372	0.0942938	2.61282	0.00897995	0.0499141	Tmco4
778	ENSMUSG00000020607	761.621	0.245943	0.0777576	3.16294	0.00156182	0.012638	Fam84a
779	ENSMUSG00000041703	6005.32	0.245333	0.0812733	3.01862	0.00253929	0.0187876	Zic5
780	ENSMUSG00000031976	5066.03	0.245044	0.0590767	4.14789	3.35546e-05	0.000520899	Urb2
781	ENSMUSG00000095990	692.202	0.244767	0.0903449	2.70925	0.0067436	0.0401081	Zfp97
782	ENSMUSG00000053411	3795.44	0.244714	0.0833612	2.93559	0.00332913	0.0232086	Cbx7
783	ENSMUSG00000022415	641.835	0.244491	0.0756137	3.23342	0.00122319	0.0104775	Syngr1
784	ENSMUSG00000064127	5255.86	0.244458	0.0707753	3.45401	0.000552325	0.00552458	Med14
785	ENSMUSG00000032688	731.889	0.244136	0.0765187	3.19054	0.00142007	0.0117317	Malt1
786	ENSMUSG00000025078	1189.69	0.244042	0.0753335	3.23949	0.00119745	0.010309	Nhlrc2
787	ENSMUSG00000039976	4491.19	0.243953	0.0755939	3.22715	0.00125031	0.0106533	Tbc1d16
788	ENSMUSG00000027177	1740.09	0.243649	0.0776794	3.1366	0.00170918	0.0135718	Hipk3
789	ENSMUSG00000024360	21847.8	0.24364	0.0722105	3.37402	0.000740793	0.00703584	Etf1
790	ENSMUSG00000035109	1527.67	0.243622	0.0616311	3.95291	7.72062e-05	0.00106659	Shc4
791	ENSMUSG00000036792	683.636	0.243323	0.0741518	3.28142	0.00103287	0.00911963	Mbd5
792	ENSMUSG00000020572	10739.4	0.243238	0.0771905	3.15114	0.00162632	0.0130579	Nampt
793	ENSMUSG00000037486	2520.01	0.243175	0.0740873	3.28228	0.0010297	0.00910139	Asxl2
794	ENSMUSG00000028261	3085.11	0.242241	0.0798869	3.0323	0.00242698	0.0181157	Ndufaf4
795	ENSMUSG00000074746	4496.16	0.242239	0.0614841	3.93986	8.15307e-05	0.00111517	Pdzd8
796	ENSMUSG00000024122	3341.99	0.241939	0.0839923	2.88049	0.00397055	0.0264555	Pdpk1
797	ENSMUSG00000027288	25803.6	0.241733	0.0613384	3.94098	8.11493e-05	0.00111087	Zfp106
798	ENSMUSG00000091474	2391.59	0.241154	0.0518087	4.65469	3.24471e-06	6.94384e-05	2610021A01Rik
799	ENSMUSG00000039100	6451.12	0.241004	0.0525477	4.58638	4.5099e-06	9.25675e-05	March6
800	ENSMUSG00000011179	20937.1	0.240546	0.0782411	3.07442	0.00210912	0.0161364	Odc1
801	ENSMUSG00000038095	6321.27	0.239823	0.0485349	4.94124	7.76284e-07	1.97862e-05	Sbno1
802	ENSMUSG00000042396	2456.89	0.239306	0.0787831	3.03752	0.0023853	0.0178617	Rbm7
803	ENSMUSG00000024642	3961.32	0.239195	0.0529628	4.51629	6.29327e-06	0.000122763	Tle4
804	ENSMUSG00000050966	27774.4	0.239159	0.0481905	4.96278	6.94907e-07	1.80175e-05	Lin28a
805	ENSMUSG00000048707	694.033	0.239134	0.0743277	3.21729	0.00129407	0.010953	Tprn
806	ENSMUSG00000039840	1230.51	0.238995	0.0623513	3.83305	0.000126566	0.00160894	Epg5
807	ENSMUSG00000041852	5382.16	0.238738	0.0460736	5.18165	2.19928e-07	6.45902e-06	Tcf20
808	ENSMUSG00000096910	722.51	0.238592	0.0739394	3.22686	0.00125158	0.0106587	Zfp955b
809	ENSMUSG00000040407	2750.58	0.238449	0.0719682	3.31325	0.000922179	0.00832877	Akap9
810	ENSMUSG00000063018	942.736	0.238126	0.071257	3.34179	0.000832413	0.00768567	2010204K13Rik
811	ENSMUSG00000005533	2366.05	0.238078	0.0475724	5.00455	5.5992e-07	1.48869e-05	Igf1r
812	ENSMUSG00000038388	3061.94	0.237845	0.0865975	2.74656	0.00602239	0.0367556	Mpp6
813	ENSMUSG00000026782	4751.92	0.237715	0.0652716	3.64193	0.000270602	0.00304294	Abi2
814	ENSMUSG00000038697	2246.44	0.2375	0.0528661	4.49247	7.0401e-06	0.000135124	Taf5l
815	ENSMUSG00000030493	814.164	0.237104	0.0888851	2.66753	0.00764109	0.044177	Faap24
816	ENSMUSG00000019943	4283.16	0.236025	0.0637469	3.70254	0.000213451	0.00247765	Atp2b1
817	ENSMUSG00000028345	7567.12	0.235913	0.0375688	6.27948	3.39714e-10	2.03877e-08	Tex10
818	ENSMUSG00000022867	1864.4	0.235582	0.0710136	3.31742	0.000908519	0.00822018	Usp25
819	ENSMUSG00000021282	16814.1	0.235446	0.044681	5.2695	1.36797e-07	4.29964e-06	Eif5
820	ENSMUSG00000027478	108078	0.235166	0.0515094	4.5655	4.98305e-06	0.000101027	Dnmt3b
821	ENSMUSG00000005871	6854.57	0.234785	0.0427256	5.49518	3.90321e-08	1.43354e-06	Apc
822	ENSMUSG00000024222	4804.92	0.234222	0.0790948	2.96128	0.00306361	0.0217512	Fkbp5
823	ENSMUSG00000004266	927.12	0.234123	0.0889594	2.6318	0.00849343	0.04795	Ptpn6
824	ENSMUSG00000042029	4906.56	0.233971	0.054435	4.29817	1.72212e-05	0.000295292	Ncapg2
825	ENSMUSG00000061778	1101.89	0.233603	0.0884052	2.64242	0.00823165	0.0467589	Mospd2
826	ENSMUSG00000022339	1060.08	0.233402	0.0810837	2.87853	0.00399529	0.0265775	Ebag9
827	ENSMUSG00000030451	3263.78	0.233097	0.0726385	3.209	0.00133199	0.0111655	Herc2
828	ENSMUSG00000024451	533.28	0.23309	0.0869641	2.6803	0.00735565	0.0428407	Arap3
829	ENSMUSG00000040423	3030.75	0.23247	0.0627791	3.70298	0.000213078	0.00247568	Rc3h1
830	ENSMUSG00000035093	1872.23	0.232354	0.062465	3.71976	0.000199416	0.00235098	Secisbp2l
831	ENSMUSG00000033411	2519.37	0.232338	0.0777146	2.98963	0.00279314	0.020221	Ctdspl2
832	ENSMUSG00000062627	1819.08	0.231979	0.0791979	2.92911	0.00339933	0.023578	Mysm1
833	ENSMUSG00000093930	82603.9	0.231776	0.0656	3.53316	0.000410618	0.0043184	Hmgcs1
834	ENSMUSG00000020075	32445.5	0.231677	0.0419811	5.5186	3.41704e-08	1.27765e-06	Ddx21
835	ENSMUSG00000026767	1616.57	0.231574	0.0857178	2.70158	0.00690101	0.0408244	Fam188a
836	ENSMUSG00000032244	17552.4	0.231385	0.0512138	4.51803	6.24187e-06	0.000121923	Fem1b
837	ENSMUSG00000042035	964.096	0.231376	0.077799	2.97402	0.00293928	0.0210399	Igsf3
838	ENSMUSG00000069495	2430.44	0.231297	0.0788673	2.93274	0.00335989	0.0233837	Epc2
839	ENSMUSG00000033237	8147.66	0.230855	0.0330902	6.97654	3.02533e-12	2.72345e-10	Arid2
840	ENSMUSG00000027326	3672.96	0.230849	0.057027	4.04807	5.16423e-05	0.00075609	Casc5
841	ENSMUSG00000052812	1648.67	0.230396	0.0861482	2.67441	0.00748602	0.0434625	Atad2b
842	ENSMUSG00000020561	2343.11	0.230342	0.0547246	4.20912	2.56365e-05	0.000408704	Twistnb
843	ENSMUSG00000038024	1428.19	0.229967	0.0725406	3.17018	0.00152344	0.012388	Dennd4c
844	ENSMUSG00000029467	15325.3	0.229351	0.0616122	3.7225	0.000197262	0.00233223	Atp2a2
845	ENSMUSG00000033943	7148.23	0.229311	0.0490194	4.67797	2.89725e-06	6.30619e-05	Mga
846	ENSMUSG00000031155	43568.5	0.229253	0.0369085	6.21138	5.25205e-10	3.04178e-08	Pim2
847	ENSMUSG00000026204	1567.32	0.2292	0.0695468	3.29563	0.000982026	0.00875299	Ptprn
848	ENSMUSG00000011831	2165.58	0.229112	0.0650294	3.52321	0.000426359	0.00444724	Evi5
849	ENSMUSG00000027381	2107.96	0.228812	0.0519061	4.40819	1.04239e-05	0.000190787	Bcl2l11
850	ENSMUSG00000040648	6267.03	0.228735	0.0598504	3.82178	0.000132491	0.00167142	Ppip5k2
851	ENSMUSG00000038122	722.939	0.228655	0.075667	3.02185	0.00251232	0.0186276	Tbc1d32
852	ENSMUSG00000034342	7813.86	0.22865	0.0504639	4.53096	5.87155e-06	0.000115644	Cbl
853	ENSMUSG00000025612	4467.88	0.228643	0.0572259	3.99545	6.45715e-05	0.000912596	Bach1
854	ENSMUSG00000030268	8706.25	0.228164	0.0651392	3.50271	0.000460547	0.00474409	Bcat1
855	ENSMUSG00000015112	2135.55	0.227765	0.0588831	3.86809	0.000109692	0.00143632	Slc25a13
856	ENSMUSG00000026596	5207.76	0.2277	0.0440679	5.16702	2.37858e-07	6.87589e-06	Abl2
857	ENSMUSG00000027573	3261.59	0.226245	0.0437959	5.16589	2.39302e-07	6.90556e-06	Gid8
858	ENSMUSG00000048280	588.652	0.226032	0.0768565	2.94097	0.0032719	0.0228867	Zfp738
859	ENSMUSG00000034135	2717.4	0.225856	0.0653799	3.45452	0.000551279	0.00551745	Sik3
860	ENSMUSG00000027630	3311.75	0.225847	0.0664508	3.39872	0.000677028	0.00650859	Tbl1xr1
861	ENSMUSG00000046186	1019.69	0.225791	0.065436	3.45056	0.000559435	0.00558146	Cd109
862	ENSMUSG00000044155	2626.56	0.224988	0.0818926	2.74735	0.00600787	0.0366941	Lsm8
863	ENSMUSG00000063804	6572.06	0.224771	0.0636043	3.53389	0.000409493	0.0043093	Lin28b
864	ENSMUSG00000027236	1820.42	0.224546	0.0627488	3.57848	0.000345593	0.00374016	Eif3j1
865	ENSMUSG00000030970	10218.9	0.224541	0.0560715	4.00454	6.21375e-05	0.000885753	Ctbp2
866	ENSMUSG00000025591	2091.42	0.224177	0.0538795	4.16072	3.17247e-05	0.000494882	Tma16
867	ENSMUSG00000030059	2093.32	0.224056	0.0502454	4.45924	8.22519e-06	0.000154294	Tmf1
868	ENSMUSG00000021794	16542.6	0.223927	0.0341711	6.55311	5.63507e-11	3.95506e-09	Glud1
869	ENSMUSG00000061273	2312.11	0.223747	0.0799858	2.79733	0.00515261	0.0323532	Mmgt1
870	ENSMUSG00000025558	970.311	0.223729	0.0854152	2.61931	0.00881077	0.0491882	Dock9
871	ENSMUSG00000032042	4106.83	0.223187	0.0518879	4.30133	1.69778e-05	0.000292026	Srpr
872	ENSMUSG00000032231	1027.18	0.222888	0.0738714	3.01724	0.00255086	0.0188375	Anxa2
873	ENSMUSG00000021273	15549.9	0.222475	0.0744561	2.98801	0.00280803	0.0202975	Fdft1
874	ENSMUSG00000057561	7764.23	0.222275	0.0743931	2.98784	0.00280956	0.0202975	Eif1a
875	ENSMUSG00000034636	5053.25	0.222247	0.0429172	5.1785	2.23673e-07	6.54579e-06	Zyg11b
876	ENSMUSG00000029657	10269.1	0.22139	0.0591594	3.74226	0.000182372	0.00218714	Hsph1
877	ENSMUSG00000022141	7749.68	0.22132	0.0475432	4.65513	3.23773e-06	6.93787e-05	Nipbl
878	ENSMUSG00000022842	780.923	0.220679	0.0735406	3.00078	0.00269292	0.019676	Ece2
879	ENSMUSG00000001998	1093.11	0.219694	0.0809315	2.71457	0.00663622	0.0396259	Ap4e1
880	ENSMUSG00000037172	2135.03	0.219235	0.0695292	3.15313	0.00161528	0.0129828	E330009J07Rik
881	ENSMUSG00000039701	978.68	0.218862	0.0686537	3.18792	0.00143302	0.0118092	Usp53
882	ENSMUSG00000039801	2090.76	0.218578	0.0480894	4.54525	5.48702e-06	0.000109767	2410089E03Rik
883	ENSMUSG00000054408	5425.75	0.218519	0.0691437	3.16035	0.00157578	0.0127137	Spcs3
884	ENSMUSG00000016409	1455.45	0.218152	0.0808401	2.69857	0.0069639	0.0411377	Nkap
885	ENSMUSG00000056972	1960.98	0.218143	0.0710785	3.06904	0.00214748	0.0163619	Magel2
886	ENSMUSG00000032560	6138.55	0.217974	0.0529253	4.11852	3.81308e-05	0.000584273	Dnajc13
887	ENSMUSG00000020196	4174.08	0.217818	0.0458705	4.74855	2.04882e-06	4.68091e-05	Cabin1
888	ENSMUSG00000079614	10981.6	0.217807	0.0693438	3.14097	0.0016839	0.0134355	Seh1l
889	ENSMUSG00000047466	2059.11	0.217704	0.0676189	3.21958	0.00128381	0.0108828	8030462N17Rik
890	ENSMUSG00000036167	9948.85	0.2171	0.060493	3.58885	0.000332139	0.00360758	Pphln1
891	ENSMUSG00000011960	4192.79	0.217044	0.0506981	4.28111	1.85961e-05	0.000313247	Ccnt1
892	ENSMUSG00000018239	1745.18	0.216846	0.0743926	2.91489	0.00355814	0.024389	Zcchc10
893	ENSMUSG00000031157	3660.84	0.216557	0.0593373	3.6496	0.00026265	0.00297371	Pqbp1
894	ENSMUSG00000030779	8050.93	0.216457	0.0748459	2.89204	0.00382752	0.0257197	Rbbp6
895	ENSMUSG00000021018	3631.75	0.216298	0.0725922	2.97963	0.00288596	0.0207298	Polr2h
896	ENSMUSG00000049606	4613.08	0.216241	0.0562092	3.84707	0.000119539	0.0015457	Zfp644
897	ENSMUSG00000039046	2886.05	0.216164	0.0637338	3.39167	0.000694681	0.00666669	Usp6nl
898	ENSMUSG00000019792	1151.02	0.21573	0.0645511	3.342	0.000831758	0.0076839	Trmt11
899	ENSMUSG00000068036	8602.55	0.215695	0.0412664	5.2269	1.72377e-07	5.239e-06	Mllt4
900	ENSMUSG00000034453	3860.84	0.215566	0.0450788	4.78198	1.73577e-06	4.05519e-05	Polr3b
901	ENSMUSG00000052102	1726.77	0.215148	0.0589494	3.6497	0.000262548	0.00297371	Gnpda1
902	ENSMUSG00000029364	1206.27	0.214832	0.0779551	2.75585	0.00585398	0.0358885	Wsb2
903	ENSMUSG00000029798	785.992	0.214353	0.078427	2.73316	0.00627302	0.0379931	Herc6
904	ENSMUSG00000006442	9673.32	0.214044	0.0549604	3.89451	9.83955e-05	0.00130386	Srm
905	ENSMUSG00000020532	10234.1	0.213805	0.0507611	4.21198	2.53143e-05	0.000405911	Acaca
906	ENSMUSG00000037119	7271.18	0.213795	0.0555643	3.8477	0.00011923	0.00154291	Fam91a1
907	ENSMUSG00000029802	6191.58	0.213183	0.0559166	3.81251	0.000137562	0.00172358	Abcg2
908	ENSMUSG00000034320	1893.6	0.21315	0.0527025	4.04441	5.24552e-05	0.000766198	Slc26a2
909	ENSMUSG00000029622	2698.27	0.213058	0.0638023	3.33934	0.000839772	0.00774929	Arpc1b
910	ENSMUSG00000026121	1047.33	0.212859	0.0786218	2.70738	0.0067816	0.0402618	Sema4c
911	ENSMUSG00000047749	2166.45	0.212853	0.0728122	2.92331	0.00346332	0.0238629	Zc3hav1l
912	ENSMUSG00000028514	4451.66	0.212726	0.0486526	4.37235	1.22915e-05	0.000220104	Usp24
913	ENSMUSG00000038518	11847	0.21261	0.0429667	4.94824	7.48868e-07	1.92314e-05	Jarid2
914	ENSMUSG00000094870	2373.49	0.212576	0.0802907	2.64758	0.00810702	0.0461618	Zfp131
915	ENSMUSG00000027365	4598.24	0.212522	0.0484965	4.38222	1.17477e-05	0.000212666	Trpm7
916	ENSMUSG00000054280	2362.79	0.212472	0.0486729	4.3653	1.26948e-05	0.000226592	Prr14l
917	ENSMUSG00000032846	1400.65	0.212198	0.0778288	2.72647	0.00640152	0.0385503	Zswim6
918	ENSMUSG00000035246	2789.54	0.212116	0.0453971	4.67246	2.9761e-06	6.45237e-05	Pcyt1b
919	ENSMUSG00000068270	1418.76	0.211315	0.0511906	4.12801	3.65917e-05	0.000562982	Shroom4
920	ENSMUSG00000029787	2142.81	0.211194	0.0612109	3.45027	0.000560033	0.00558146	Avl9
921	ENSMUSG00000052713	4615.52	0.210919	0.0444431	4.74581	2.07675e-06	4.7358e-05	Zfp608
922	ENSMUSG00000036391	2891.18	0.210879	0.0583393	3.6147	0.000300696	0.00329413	Sec24a
923	ENSMUSG00000032413	1337.84	0.210595	0.066631	3.16062	0.00157435	0.0127137	Rasa2
924	ENSMUSG00000022641	2579.73	0.210444	0.0678194	3.10301	0.00191563	0.014876	Bbx
925	ENSMUSG00000050244	12516.8	0.210041	0.0453774	4.62877	3.67844e-06	7.77163e-05	Heatr1
926	ENSMUSG00000047554	1888.62	0.209167	0.0671345	3.11564	0.00183546	0.0143625	Tmem41b
927	ENSMUSG00000034928	11863.8	0.209111	0.0607232	3.44368	0.000573862	0.00568913	Rnf44
928	ENSMUSG00000021366	1060.36	0.208966	0.0638314	3.27371	0.00106145	0.0093124	Hivep1
929	ENSMUSG00000024542	4524.5	0.208792	0.0610524	3.41988	0.000626477	0.0060862	Cep192
930	ENSMUSG00000027506	5231.74	0.208448	0.0654162	3.1865	0.00144007	0.0118497	Tpd52
931	ENSMUSG00000027968	5553.17	0.208115	0.0433518	4.80059	1.58195e-06	3.74871e-05	Larp7
932	ENSMUSG00000042410	7097.76	0.207924	0.0712703	2.9174	0.00352963	0.0242291	Agps
933	ENSMUSG00000021371	810.266	0.207843	0.064928	3.20114	0.00136886	0.0114111	Mcur1
934	ENSMUSG00000028312	11117.2	0.207605	0.0559542	3.71026	0.000207046	0.00242027	Smc2
935	ENSMUSG00000029178	1117.26	0.20735	0.0630124	3.29063	0.000999635	0.00888303	Klf3
936	ENSMUSG00000035504	1057.28	0.20698	0.0620057	3.33808	0.000843583	0.0077758	Reep6
937	ENSMUSG00000075706	3672.94	0.206734	0.0733906	2.8169	0.00484894	0.0308559	Gpx4
938	ENSMUSG00000075054	1039.99	0.20642	0.0614666	3.35824	0.000784398	0.00734054	Yae1d1
939	ENSMUSG00000096188	5217.96	0.206123	0.0614353	3.35513	0.00079327	0.00740266	Cmtm4
940	ENSMUSG00000033751	1620.62	0.206108	0.0602103	3.42313	0.000619042	0.00603165	Gadd45gip1
941	ENSMUSG00000037876	10366.9	0.205788	0.0623665	3.29965	0.000968067	0.00866292	Jmjd1c
942	ENSMUSG00000024913	4436.64	0.205258	0.053601	3.82937	0.000128474	0.00162695	Lrp5
943	ENSMUSG00000008763	4918.87	0.204872	0.0424786	4.82296	1.41446e-06	3.41036e-05	Man1a2
944	ENSMUSG00000019647	10342.1	0.20473	0.0721811	2.83634	0.00456339	0.0294029	Sema6a
945	ENSMUSG00000033624	1937.84	0.20465	0.0673678	3.0378	0.00238311	0.0178534	Pdpr
946	ENSMUSG00000026994	1523.05	0.204595	0.0770484	2.65541	0.00792115	0.0454	Galnt3
947	ENSMUSG00000012640	794.195	0.204073	0.0681141	2.99605	0.00273502	0.019861	Zfp715
948	ENSMUSG00000040548	1662.76	0.203978	0.0537951	3.79176	0.000149583	0.00185734	Tex2
949	ENSMUSG00000056268	1627.6	0.203977	0.062995	3.23799	0.00120374	0.0103417	Dennd1b
950	ENSMUSG00000021699	906.03	0.203812	0.0625165	3.26013	0.0011136	0.00968278	Pde4d
951	ENSMUSG00000063317	2557.86	0.20377	0.0595212	3.42349	0.000618227	0.00602726	Usp31
952	ENSMUSG00000036990	15511.4	0.203529	0.0612857	3.32099	0.000896993	0.00813235	Otud4
953	ENSMUSG00000057982	696.716	0.203169	0.0766553	2.65043	0.00803904	0.045901	Zfp809
954	ENSMUSG00000073542	1802.75	0.203152	0.0730274	2.78186	0.0054048	0.0335677	Cep76
955	ENSMUSG00000028572	6035.86	0.202829	0.0631888	3.20989	0.00132786	0.0111459	Hook1
956	ENSMUSG00000031134	3370.97	0.202705	0.0647018	3.13291	0.00173085	0.0137153	Rbmx
957	ENSMUSG00000027952	7287.65	0.202647	0.048932	4.1414	3.45194e-05	0.000533875	Pmvk
958	ENSMUSG00000014907	5643.35	0.202567	0.0651241	3.11047	0.00186788	0.0145666	Naf1
959	ENSMUSG00000020362	8973.02	0.201958	0.0683362	2.95536	0.00312305	0.0220692	Cnot6
960	ENSMUSG00000020534	5414.76	0.20136	0.0504706	3.98965	6.61707e-05	0.000931225	Shmt1
961	ENSMUSG00000022802	624.09	0.201179	0.0767369	2.62167	0.00875002	0.0490143	Lmln
962	ENSMUSG00000020091	6996.04	0.200974	0.0589942	3.40668	0.00065759	0.00633643	Eif4ebp2
963	ENSMUSG00000038127	6133.88	0.200954	0.0656456	3.06119	0.00220461	0.0167664	Ccdc50
964	ENSMUSG00000055629	1274.16	0.200897	0.059497	3.37659	0.000733895	0.00697832	B4galnt4
965	ENSMUSG00000052593	3032.4	0.200798	0.0442032	4.54262	5.55606e-06	0.000111014	Adam17
966	ENSMUSG00000045962	13078.7	0.200698	0.0395635	5.07279	3.92015e-07	1.08222e-05	Wnk1
967	ENSMUSG00000025616	2582.24	0.200557	0.0523336	3.83228	0.000126961	0.00161272	Usp16
968	ENSMUSG00000021595	18152.3	0.200415	0.0470115	4.26311	2.01599e-05	0.000335269	Nsun2
969	ENSMUSG00000009535	5497.96	0.20022	0.0496195	4.0351	5.45789e-05	0.000791633	Rnmt
970	ENSMUSG00000074802	3648.04	0.200194	0.0626082	3.19757	0.00138589	0.0115298	Gas2l3
971	ENSMUSG00000030042	902.164	0.200073	0.0758451	2.63792	0.00834164	0.0473026	Pole4
972	ENSMUSG00000037287	1051.8	0.19986	0.0600776	3.32669	0.000878839	0.00801774	Tbcel
973	ENSMUSG00000026623	3935.58	0.199589	0.0598617	3.33417	0.000855537	0.0078641	Lpgat1
974	ENSMUSG00000107092	1783.36	0.199111	0.0666719	2.98643	0.0028226	0.020363	Gm7993
975	ENSMUSG00000029922	7676.64	0.199092	0.0344312	5.78232	7.36789e-09	3.1454e-07	Mkrn1
976	ENSMUSG00000024491	6724.44	0.198791	0.0428246	4.64197	3.45095e-06	7.32841e-05	Rbm27
977	ENSMUSG00000022914	2870.52	0.198542	0.0515087	3.85453	0.000115954	0.0015064	Brwd1
978	ENSMUSG00000052299	4700.38	0.198496	0.0566668	3.50286	0.000460298	0.00474409	Ltn1
979	ENSMUSG00000020674	5911.13	0.198161	0.0444283	4.46023	8.18715e-06	0.00015393	Pxdn
980	ENSMUSG00000034021	5084.59	0.19807	0.0623824	3.17509	0.00149788	0.0122402	Pds5b
981	ENSMUSG00000079259	9959.42	0.197999	0.0510975	3.87493	0.000106657	0.00140009	Trim71
982	ENSMUSG00000035161	2153.23	0.197626	0.0553434	3.57089	0.000355767	0.00383404	Ints6
983	ENSMUSG00000021140	1786.22	0.197556	0.056948	3.46906	0.00052228	0.00527825	Pcnx
984	ENSMUSG00000032410	3923.57	0.197245	0.0557337	3.53907	0.000401545	0.00422835	Xrn1
985	ENSMUSG00000020020	1215.95	0.196855	0.0691098	2.84843	0.0043935	0.0286173	Usp44
986	ENSMUSG00000020272	906.936	0.196847	0.0653311	3.01306	0.00258627	0.0190608	Stk10
987	ENSMUSG00000033952	3475.65	0.196639	0.0692033	2.84146	0.00449072	0.0290878	Aspm
988	ENSMUSG00000022704	2915.67	0.196586	0.0444237	4.42524	9.63336e-06	0.00017789	Qtrtd1
989	ENSMUSG00000036779	2777.26	0.196475	0.0725916	2.70659	0.00679789	0.0403296	Papd5
990	ENSMUSG00000031604	20595.7	0.196271	0.0572834	3.42632	0.000611819	0.00597886	Msmo1
991	ENSMUSG00000042688	8495.47	0.196225	0.0465937	4.21141	2.53784e-05	0.000406545	Mapk6
992	ENSMUSG00000018796	670.14	0.196205	0.0733822	2.67374	0.00750106	0.0435345	Acsl1
993	ENSMUSG00000020716	2233.47	0.195797	0.0607702	3.22192	0.00127334	0.0108162	Nf1
994	ENSMUSG00000031668	1189.52	0.19569	0.0617063	3.17131	0.00151752	0.0123498	Eif2ak3
995	ENSMUSG00000034640	2233.46	0.195454	0.0737443	2.65043	0.00803898	0.045901	Tiparp
996	ENSMUSG00000036550	19069.5	0.195402	0.043949	4.4461	8.74433e-06	0.000163109	Cnot1
997	ENSMUSG00000020003	925.879	0.195085	0.0649926	3.00165	0.00268518	0.0196368	Pex7
998	ENSMUSG00000040268	8827.57	0.194977	0.0496531	3.92679	8.60869e-05	0.00116976	Plekha1
999	ENSMUSG00000021374	11152.7	0.194842	0.0335814	5.80208	6.54988e-09	2.84757e-07	Nup153
1000	ENSMUSG00000001039	1348.09	0.194641	0.0743937	2.61636	0.00888732	0.0495155	B9d1
1001	ENSMUSG00000046034	1288.59	0.194558	0.0626187	3.10703	0.00188979	0.0147029	Otulin
1002	ENSMUSG00000051790	1995.46	0.194528	0.0655691	2.96676	0.00300954	0.021435	Nlgn2
1003	ENSMUSG00000090112	3108.12	0.194484	0.0556389	3.49546	0.000473242	0.00485374	Shprh
1004	ENSMUSG00000025899	1833.12	0.194087	0.0571469	3.39629	0.000683056	0.00655934	Alkbh8
1005	ENSMUSG00000032575	5557.15	0.193742	0.0633257	3.05945	0.00221746	0.0168409	Manf
1006	ENSMUSG00000001305	3020.41	0.193584	0.0461032	4.19894	2.6817e-05	0.000426293	Rrp15
1007	ENSMUSG00000014859	8355.6	0.193405	0.0581388	3.32661	0.000879089	0.00801774	E2f4
1008	ENSMUSG00000048271	4449.72	0.193395	0.0430962	4.48752	7.20571e-06	0.000137665	Rbm33
1009	ENSMUSG00000001280	9428.63	0.192988	0.0440976	4.37637	1.20671e-05	0.000217261	Sp1
1010	ENSMUSG00000044763	1814.33	0.192832	0.0663639	2.90568	0.00366452	0.0249496	Trmt10c
1011	ENSMUSG00000039156	1097.46	0.1928	0.0615877	3.13049	0.00174512	0.0138109	Stim2
1012	ENSMUSG00000035614	2271.49	0.192553	0.0578096	3.33081	0.00086593	0.00793322	Fam179b
1013	ENSMUSG00000049504	4257.84	0.1925	0.0572756	3.36093	0.000776793	0.00728172	Proser1
1014	ENSMUSG00000039456	3865.56	0.19239	0.0449114	4.28377	1.83757e-05	0.000311222	Morc3
1015	ENSMUSG00000042195	2479.27	0.192318	0.0553758	3.47296	0.000514747	0.00522763	Slc35f2
1016	ENSMUSG00000002068	5089.88	0.192166	0.0529386	3.62998	0.000283445	0.00316161	Ccne1
1017	ENSMUSG00000047036	3283.41	0.192076	0.0406455	4.72565	2.29376e-06	5.15691e-05	Zfp445
1018	ENSMUSG00000042272	1850.81	0.191946	0.0513738	3.73626	0.000186778	0.00222896	Sestd1
1019	ENSMUSG00000025280	3257.9	0.191683	0.0522727	3.66698	0.000245427	0.00279976	Polr3a
1020	ENSMUSG00000039585	1856.17	0.191477	0.06657	2.87632	0.00402339	0.0267322	Myo9a
1021	ENSMUSG00000039662	3006.63	0.191359	0.0527923	3.62475	0.000289237	0.00321494	Icmt
1022	ENSMUSG00000020173	980.466	0.191299	0.0712176	2.68612	0.00722879	0.0423251	Cobl
1023	ENSMUSG00000052557	1583.42	0.191219	0.0672328	2.84414	0.0044532	0.0289231	Gan
1024	ENSMUSG00000027171	3354.1	0.190761	0.0677682	2.8149	0.00487917	0.0309887	Prrg4
1025	ENSMUSG00000022119	5162.41	0.190388	0.0535934	3.55245	0.000381662	0.00406549	Rbm26
1026	ENSMUSG00000038722	3291.12	0.190244	0.0507518	3.74851	0.000177886	0.00214049	Bud31
1027	ENSMUSG00000040297	2684.01	0.189929	0.0633434	2.99841	0.00271395	0.0197686	Suco
1028	ENSMUSG00000066406	2036.02	0.189524	0.064719	2.92841	0.00340696	0.0236121	Akap13
1029	ENSMUSG00000039929	4303.45	0.189318	0.0460404	4.11199	3.92259e-05	0.000598285	Urb1
1030	ENSMUSG00000061755	5137.07	0.18909	0.0682076	2.77227	0.00556669	0.0343542	Bod1l
1031	ENSMUSG00000020522	5174.24	0.18908	0.0433362	4.36309	1.28236e-05	0.000228644	Mfap3
1032	ENSMUSG00000022241	11957.2	0.189001	0.0549636	3.43865	0.00058462	0.00577095	Tars
1033	ENSMUSG00000004880	9743.58	0.188864	0.0405885	4.65314	3.26917e-06	6.98717e-05	Lbr
1034	ENSMUSG00000039987	1913.92	0.18886	0.0654319	2.88635	0.00389736	0.0260516	Phtf2
1035	ENSMUSG00000029263	747.23	0.188844	0.0676898	2.78985	0.00527326	0.0328793	Pigg
1036	ENSMUSG00000037487	22940.8	0.18849	0.0563026	3.3478	0.000814556	0.00756719	Ubr5
1037	ENSMUSG00000071078	718.947	0.188337	0.0708845	2.65696	0.00788493	0.0452864	Nr2c2ap
1038	ENSMUSG00000029009	3162.78	0.188329	0.0571903	3.29303	0.000991142	0.00881701	Mthfr
1039	ENSMUSG00000021629	2658.74	0.18764	0.0586246	3.2007	0.00137092	0.0114225	Slc30a5
1040	ENSMUSG00000055670	1481.53	0.187409	0.0593636	3.15697	0.00159418	0.0128309	Zzef1
1041	ENSMUSG00000026784	1017.19	0.187216	0.0627788	2.98215	0.00286227	0.0205865	Pdss1
1042	ENSMUSG00000047888	3158.1	0.186966	0.0662355	2.82274	0.00476147	0.0304513	Tnrc6b
1043	ENSMUSG00000037239	1715.63	0.186706	0.0545211	3.42448	0.000615977	0.0060124	Spred3
1044	ENSMUSG00000033902	797.571	0.186562	0.0644007	2.89689	0.00376887	0.0254806	Mapkbp1
1045	ENSMUSG00000043940	2112.63	0.186319	0.0482495	3.86157	0.000112659	0.00146936	Wdfy3
1046	ENSMUSG00000002733	1613.03	0.185768	0.0671487	2.76651	0.00566602	0.0348762	Plekha3
1047	ENSMUSG00000029833	5753.95	0.185735	0.0410562	4.52393	6.07007e-06	0.00011898	Trim24
1048	ENSMUSG00000031586	6562.58	0.185348	0.0485596	3.81691	0.000135131	0.00169569	Rbpms
1049	ENSMUSG00000003644	5225.98	0.185316	0.0573335	3.23224	0.00122822	0.0105084	Rps6ka1
1050	ENSMUSG00000030180	3963.31	0.185232	0.0518135	3.57497	0.000350272	0.0037822	Kdm5a
1051	ENSMUSG00000020048	38666.1	0.184593	0.0472603	3.90587	9.38865e-05	0.0012582	Hsp90b1
1052	ENSMUSG00000031540	3950.39	0.184326	0.0474345	3.88591	0.000101946	0.00134446	Kat6a
1053	ENSMUSG00000045210	2935.99	0.184241	0.0692425	2.6608	0.00779542	0.0449125	Vcpip1
1054	ENSMUSG00000001440	78952.9	0.184176	0.0316988	5.81019	6.24037e-09	2.73454e-07	Kpnb1
1055	ENSMUSG00000040850	22921.3	0.184082	0.0536419	3.43168	0.000599846	0.00588919	Psme4
1056	ENSMUSG00000017760	1507.04	0.18361	0.0570367	3.21916	0.00128565	0.0108928	Ctsa
1057	ENSMUSG00000031381	1269.02	0.183364	0.0572314	3.2039	0.00135578	0.0113248	Piga
1058	ENSMUSG00000041570	2915.16	0.183277	0.0549979	3.33243	0.000860913	0.00789599	Camsap2
1059	ENSMUSG00000041506	3993.06	0.183247	0.06008	3.05006	0.00228798	0.0172578	Rrp9
1060	ENSMUSG00000021929	10221.1	0.183175	0.0578221	3.1679	0.00153543	0.0124549	Kpna3
1061	ENSMUSG00000046111	3273.67	0.182937	0.0584719	3.12863	0.00175623	0.0138789	Cep295
1062	ENSMUSG00000021270	93207.2	0.18292	0.0604611	3.02542	0.00248286	0.0184505	Hsp90aa1
1063	ENSMUSG00000059288	2359.53	0.182905	0.0635398	2.87858	0.00399464	0.0265775	Cdyl
1064	ENSMUSG00000020640	1773.94	0.182662	0.0557853	3.27438	0.00105895	0.00929842	Itsn2
1065	ENSMUSG00000063972	6076.29	0.181866	0.0378568	4.80404	1.55497e-06	3.69006e-05	Nr6a1
1066	ENSMUSG00000017778	4384.17	0.18183	0.062549	2.907	0.00364908	0.0248815	Cox7c
1067	ENSMUSG00000029415	7289.83	0.181629	0.0400998	4.52942	5.91455e-06	0.000116214	Sdad1
1068	ENSMUSG00000017550	3451.25	0.181292	0.0578688	3.13281	0.00173139	0.0137153	Atad5
1069	ENSMUSG00000040550	5420.96	0.181054	0.0627248	2.88647	0.00389585	0.0260516	Otud6b
1070	ENSMUSG00000020841	5920.1	0.18081	0.069216	2.61225	0.00899478	0.0499797	Cpd
1071	ENSMUSG00000037851	18336.9	0.180513	0.0620048	2.91127	0.00359962	0.0245873	Iars
1072	ENSMUSG00000062098	1814.55	0.180378	0.0602416	2.99425	0.00275124	0.01997	Btbd3
1073	ENSMUSG00000013701	3064.35	0.180086	0.056644	3.17926	0.00147651	0.0120954	Timm23
1074	ENSMUSG00000021754	2004.52	0.180034	0.0651037	2.76535	0.00568624	0.0349877	Map3k1
1075	ENSMUSG00000021770	2378.93	0.179852	0.0551739	3.25973	0.00111518	0.00969138	Samd8
1076	ENSMUSG00000020973	1700.09	0.179363	0.0613494	2.92363	0.0034598	0.0238486	Dnaaf2
1077	ENSMUSG00000030322	1251.89	0.179111	0.0580485	3.08554	0.00203181	0.0156461	Mbd4
1078	ENSMUSG00000024436	4377.82	0.178927	0.0420914	4.25091	2.12902e-05	0.0003502	Mrps18b
1079	ENSMUSG00000026491	12373.7	0.17881	0.0418105	4.27667	1.89706e-05	0.000318046	Ahctf1
1080	ENSMUSG00000041057	12503.5	0.178731	0.045502	3.92799	8.5658e-05	0.00116585	Wdr43
1081	ENSMUSG00000030327	1693.03	0.178731	0.0515681	3.46593	0.000528408	0.00533367	Necap1
1082	ENSMUSG00000031516	1148.08	0.17822	0.0602462	2.95819	0.00309452	0.0218956	Dctn6
1083	ENSMUSG00000038563	1833.94	0.178059	0.0491161	3.62526	0.000288668	0.00321121	Efl1
1084	ENSMUSG00000024991	38028.8	0.177968	0.0348975	5.09975	3.40097e-07	9.53192e-06	Eif3a
1085	ENSMUSG00000031711	2631.18	0.177594	0.0519946	3.41562	0.000636373	0.00616787	Zfp330
1086	ENSMUSG00000026851	1489.84	0.177395	0.0532517	3.33125	0.000864563	0.00792508	BC005624
1087	ENSMUSG00000026219	17890.5	0.177143	0.0381916	4.63827	3.51331e-06	7.44175e-05	Trip12
1088	ENSMUSG00000024827	7737.47	0.17712	0.0479627	3.69286	0.000221743	0.00256312	Gldc
1089	ENSMUSG00000018068	8195.43	0.176773	0.0502676	3.51664	0.000437047	0.00453019	Ints2
1090	ENSMUSG00000040021	2089.5	0.176772	0.0599906	2.94666	0.00321223	0.0225455	Lats1
1091	ENSMUSG00000034621	5804.8	0.176093	0.0352073	5.00159	5.68583e-07	1.5093e-05	Gpatch8
1092	ENSMUSG00000041444	2368.65	0.175755	0.0531102	3.30925	0.000935467	0.00842123	Arhgap32
1093	ENSMUSG00000071660	3289.93	0.175409	0.0609317	2.87879	0.00399207	0.0265774	Ttc9c
1094	ENSMUSG00000022995	8652.04	0.17539	0.0512793	3.42028	0.00062556	0.00608086	Enah
1095	ENSMUSG00000028282	3866.48	0.175313	0.0533784	3.28435	0.00102219	0.00904462	Casp8ap2
1096	ENSMUSG00000038766	7166.66	0.175248	0.0616799	2.84125	0.00449369	0.0290878	Gabpb2
1097	ENSMUSG00000020220	1383.49	0.175062	0.0591743	2.95842	0.00309219	0.0218885	Vps13d
1098	ENSMUSG00000056211	4319.35	0.174782	0.0525037	3.32895	0.000871731	0.00798195	R3hdm1
1099	ENSMUSG00000033487	3564.42	0.17461	0.0564551	3.0929	0.00198209	0.0153131	Fndc3a
1100	ENSMUSG00000059897	1152.99	0.174574	0.0623233	2.8011	0.00509289	0.0320877	Zfp930
1101	ENSMUSG00000024095	7592.28	0.174511	0.0623396	2.79936	0.00512037	0.0321996	Hnrnpll
1102	ENSMUSG00000021000	3498.79	0.174393	0.0570418	3.05728	0.00223354	0.0169242	Ctage5
1103	ENSMUSG00000005846	16510	0.174309	0.0420853	4.1418	3.44588e-05	0.000533435	Rsl1d1
1104	ENSMUSG00000025878	1410.89	0.173942	0.0527836	3.29538	0.000982888	0.00875299	Uimc1
1105	ENSMUSG00000032097	18188.2	0.173932	0.0462552	3.76026	0.000169738	0.00206579	Ddx6
1106	ENSMUSG00000067367	8011	0.173557	0.044976	3.85889	0.000113905	0.00148444	Lyar
1107	ENSMUSG00000018501	10341.4	0.173546	0.0383008	4.53112	5.86708e-06	0.000115644	Ncor1
1108	ENSMUSG00000028266	1615.48	0.173448	0.0638307	2.71731	0.00658144	0.0393983	Lmo4
1109	ENSMUSG00000005893	2629.62	0.173281	0.0469704	3.68915	0.000225002	0.00259174	Nr2c2
1110	ENSMUSG00000015335	1191.46	0.173024	0.0646131	2.67784	0.00740985	0.0430504	Zdhhc12
1111	ENSMUSG00000033054	3283.64	0.172382	0.0583452	2.95453	0.00313149	0.0220919	Npat
1112	ENSMUSG00000020024	2476.5	0.172363	0.0556027	3.0999	0.00193587	0.0150121	Cep83
1113	ENSMUSG00000050071	6839.82	0.172169	0.049933	3.44799	0.000564769	0.00561515	Bex1
1114	ENSMUSG00000039988	2487.33	0.172146	0.0580863	2.96362	0.00304048	0.0216148	Ankrd13c
1115	ENSMUSG00000053289	4719.7	0.17199	0.0451643	3.8081	0.000140041	0.00175199	Ddx10
1116	ENSMUSG00000020526	1704.14	0.171958	0.0602803	2.85265	0.0043357	0.028342	Znhit3
1117	ENSMUSG00000025417	2020.03	0.171677	0.0447463	3.83667	0.000124712	0.00159886	Pip4k2c
1118	ENSMUSG00000032115	16069.3	0.171594	0.0587604	2.92023	0.00349775	0.0240302	Hyou1
1119	ENSMUSG00000033671	1652.98	0.171579	0.0566391	3.02935	0.00245083	0.0182781	Cep350
1120	ENSMUSG00000016257	2981.96	0.171193	0.052044	3.28939	0.00100404	0.00891256	Slmo2
1121	ENSMUSG00000001891	1994.4	0.171003	0.0615743	2.77719	0.00548314	0.0339432	Ugp2
1122	ENSMUSG00000056124	3800.85	0.170927	0.0609032	2.80654	0.00500774	0.0316717	B4galt6
1123	ENSMUSG00000025231	3306.95	0.17086	0.0473931	3.60516	0.000311955	0.00340846	Sufu
1124	ENSMUSG00000058638	2778.95	0.170702	0.0582369	2.93116	0.00337696	0.023465	Zfp110
1125	ENSMUSG00000057738	15314.1	0.170673	0.0442787	3.85453	0.000115953	0.0015064	Sptan1
1126	ENSMUSG00000027845	971.924	0.170386	0.0632038	2.69582	0.00702163	0.0413607	Dclre1b
1127	ENSMUSG00000021814	4230.58	0.170216	0.0423725	4.01714	5.89099e-05	0.000848507	Anxa7
1128	ENSMUSG00000049323	5328.08	0.170025	0.0588987	2.88674	0.00389256	0.0260405	Smcr8
1129	ENSMUSG00000047844	3398.36	0.169809	0.0514592	3.29988	0.000967255	0.00866033	Bex4
1130	ENSMUSG00000013736	4739.71	0.169558	0.063436	2.6729	0.00751982	0.0436281	Trnt1
1131	ENSMUSG00000007880	18274.6	0.169176	0.0368342	4.59291	4.3711e-06	9.01655e-05	Arid1a
1132	ENSMUSG00000032116	9306.97	0.169	0.0519232	3.2548	0.00113473	0.00983034	Stt3a
1133	ENSMUSG00000040054	11581.2	0.168927	0.0613209	2.75479	0.00587291	0.0359759	Baz2a
1134	ENSMUSG00000026496	24514.8	0.168714	0.0427145	3.94982	7.82102e-05	0.00107597	Parp1
1135	ENSMUSG00000033417	3969.29	0.168591	0.0637987	2.64255	0.00822833	0.0467561	Cacul1
1136	ENSMUSG00000047221	1098.57	0.168574	0.0580712	2.90288	0.00369743	0.0251104	Fam185a
1137	ENSMUSG00000045817	8945.68	0.167971	0.031786	5.28442	1.26103e-07	4.00784e-06	Zfp36l2
1138	ENSMUSG00000028099	3842.6	0.167945	0.049331	3.40445	0.000662969	0.00638084	Polr3c
1139	ENSMUSG00000022255	8456.1	0.167926	0.0572858	2.93138	0.0033746	0.023465	Mtdh
1140	ENSMUSG00000031731	7340.63	0.167891	0.0396377	4.23565	2.27896e-05	0.000371177	Ap1g1
1141	ENSMUSG00000021027	2568.1	0.167763	0.0604169	2.77676	0.00549043	0.0339468	Ralgapa1
1142	ENSMUSG00000035310	2009.97	0.167666	0.061425	2.7296	0.00634116	0.038306	Lin54
1143	ENSMUSG00000020893	2025.59	0.167373	0.062435	2.68075	0.00734579	0.0428134	Per1
1144	ENSMUSG00000021748	5672.91	0.167226	0.0482735	3.46413	0.000531942	0.00535303	Pdhb
1145	ENSMUSG00000045071	1440.28	0.166979	0.0630652	2.64772	0.00810367	0.0461586	E130308A19Rik
1146	ENSMUSG00000029507	1831.2	0.166823	0.0527406	3.16309	0.00156103	0.0126378	Pus1
1147	ENSMUSG00000057230	2044.83	0.166544	0.0568992	2.92701	0.00342237	0.0236793	Aak1
1148	ENSMUSG00000029475	4594.01	0.166153	0.0577396	2.87763	0.00400674	0.026643	Kdm2b
1149	ENSMUSG00000022772	1302.21	0.166125	0.0594694	2.79345	0.00521497	0.0326581	Senp5
1150	ENSMUSG00000063410	4590.32	0.166017	0.0583813	2.84367	0.00445978	0.0289466	Stk24
1151	ENSMUSG00000031861	2560.85	0.165657	0.0467905	3.54039	0.000399536	0.00421255	Lpar2
1152	ENSMUSG00000034667	10712.5	0.165559	0.0551132	3.00397	0.00266478	0.01952	Xpot
1153	ENSMUSG00000014496	4139.24	0.165517	0.0532489	3.10836	0.00188128	0.0146573	Ankrd28
1154	ENSMUSG00000024070	3817.67	0.165383	0.0541517	3.05406	0.00225765	0.0170679	Prkd3
1155	ENSMUSG00000040325	4746.79	0.165367	0.0516823	3.19969	0.00137575	0.0114569	Vprbp
1156	ENSMUSG00000036822	4406.86	0.1653	0.0477122	3.46452	0.000531169	0.0053485	Topors
1157	ENSMUSG00000031093	2905.95	0.16507	0.0571671	2.8875	0.00388312	0.0259879	Dock11
1158	ENSMUSG00000026187	4127.13	0.164916	0.0428717	3.84673	0.000119702	0.00154661	Xrcc5
1159	ENSMUSG00000026577	1433.4	0.164652	0.0543644	3.02867	0.00245636	0.018311	Blzf1
1160	ENSMUSG00000028577	10171.6	0.164421	0.0356198	4.61601	3.91183e-06	8.18125e-05	Plaa
1161	ENSMUSG00000031386	19616.2	0.164308	0.0500702	3.28155	0.00103239	0.00911963	Hcfc1
1162	ENSMUSG00000026646	2876.61	0.164058	0.0598328	2.74194	0.00610779	0.0371947	Suv39h2
1163	ENSMUSG00000028333	21699.6	0.163883	0.0381141	4.29981	1.70946e-05	0.000293729	Anp32b
1164	ENSMUSG00000026234	122994	0.163823	0.0345712	4.73872	2.15075e-06	4.88013e-05	Ncl
1165	ENSMUSG00000049957	1461.36	0.163633	0.0514967	3.17755	0.00148526	0.0121521	Ccdc137
1166	ENSMUSG00000024528	1774.62	0.163099	0.0535156	3.0477	0.00230603	0.0173623	Srfbp1
1167	ENSMUSG00000021149	10156.4	0.162844	0.0551512	2.95268	0.00315032	0.0221768	Gtpbp4
1168	ENSMUSG00000044791	7491.69	0.162606	0.0457904	3.55108	0.000383648	0.00408402	Setd2
1169	ENSMUSG00000027405	14551.3	0.16258	0.0519031	3.13237	0.00173403	0.0137297	Nop56
1170	ENSMUSG00000031592	6807.54	0.162515	0.0513549	3.16455	0.00155323	0.0125808	Pcm1
1171	ENSMUSG00000001864	1577.19	0.162023	0.0574258	2.82143	0.00478095	0.0305524	Aif1l
1172	ENSMUSG00000033499	7564.04	0.162017	0.0444775	3.64267	0.000269825	0.00303627	Larp4b
1173	ENSMUSG00000032387	12970.4	0.161896	0.0480502	3.36931	0.000753557	0.00712845	Rbpms2
1174	ENSMUSG00000055319	3806.83	0.161769	0.0395879	4.08633	4.38245e-05	0.000658719	Sec23ip
1175	ENSMUSG00000033099	1467.73	0.161638	0.055156	2.93056	0.00338351	0.0234987	Nol12
1176	ENSMUSG00000009681	3482.49	0.161503	0.0440191	3.66893	0.000243564	0.00278042	Bcr
1177	ENSMUSG00000034243	3476.96	0.161492	0.0602651	2.67969	0.00736902	0.0428828	Golgb1
1178	ENSMUSG00000061175	2769.28	0.161138	0.04728	3.40816	0.000654017	0.0063116	Fnip2
1179	ENSMUSG00000020594	12672.5	0.16084	0.0567123	2.83606	0.00456735	0.0294029	Pum2
1180	ENSMUSG00000001056	9496.11	0.160783	0.0432018	3.72166	0.000197916	0.00233829	Nhp2
1181	ENSMUSG00000022307	2850.7	0.160766	0.0536206	2.99821	0.00271574	0.019773	Oxr1
1182	ENSMUSG00000051329	8150.03	0.160745	0.0400221	4.0164	5.90932e-05	0.000850408	Nup160
1183	ENSMUSG00000033075	4410.61	0.160557	0.039305	4.0849	4.4095e-05	0.000661284	Senp1
1184	ENSMUSG00000028044	8009.94	0.160252	0.043159	3.71306	0.000204764	0.00240037	Cks1b
1185	ENSMUSG00000017561	2937.72	0.160104	0.0585102	2.73634	0.0062126	0.0377358	Crlf3
1186	ENSMUSG00000072872	3967.95	0.160032	0.055021	2.90856	0.00363103	0.0247814	Rybp
1187	ENSMUSG00000087166	42456.9	0.159592	0.0361672	4.4126	1.02135e-05	0.000187143	L1td1
1188	ENSMUSG00000029920	5090.22	0.159467	0.0475602	3.35295	0.000799545	0.00745282	Smarcad1
1189	ENSMUSG00000024251	3155.83	0.15925	0.0546345	2.91483	0.00355881	0.024389	Thada
1190	ENSMUSG00000030850	1652.93	0.159192	0.0570623	2.7898	0.00527411	0.0328793	Ate1
1191	ENSMUSG00000026605	9024.01	0.159141	0.0546408	2.91249	0.00358559	0.0245319	Cenpf
1192	ENSMUSG00000046324	2872.44	0.158542	0.0523601	3.02791	0.00246251	0.0183404	Ermp1
1193	ENSMUSG00000019578	1207.23	0.158478	0.0597828	2.6509	0.00802785	0.0458687	Ubxn6
1194	ENSMUSG00000028156	6352.59	0.158231	0.0581528	2.72096	0.00650933	0.0390654	Eif4e
1195	ENSMUSG00000002297	6662.78	0.158229	0.0534589	2.95982	0.0030782	0.0218361	Dbf4
1196	ENSMUSG00000038633	3865.55	0.158046	0.0472668	3.34371	0.000826665	0.00764112	Degs1
1197	ENSMUSG00000096916	2293.54	0.157998	0.0543758	2.90567	0.00366471	0.0249496	Zfp850
1198	ENSMUSG00000004929	8550	0.157065	0.0534089	2.9408	0.00327365	0.0228893	Thop1
1199	ENSMUSG00000022401	1720.12	0.15646	0.0578523	2.70447	0.00684128	0.040529	Xpnpep3
1200	ENSMUSG00000033106	1356.33	0.15595	0.0585045	2.66562	0.00768474	0.0443984	Slc7a6os
1201	ENSMUSG00000042439	2785.75	0.155874	0.0486064	3.20687	0.00134188	0.0112314	Zfp532
1202	ENSMUSG00000035078	3771.97	0.15587	0.0440127	3.54148	0.000397882	0.00419778	Mtmr9
1203	ENSMUSG00000024851	1504.57	0.155701	0.053209	2.92621	0.00343118	0.0237105	Pitpnm1
1204	ENSMUSG00000035049	8215.21	0.15564	0.0510825	3.04684	0.00231261	0.0174039	Rrp12
1205	ENSMUSG00000033909	5473.73	0.155622	0.0498877	3.11944	0.00181193	0.0142308	Usp36
1206	ENSMUSG00000055553	1082.14	0.15551	0.0591393	2.62955	0.00854973	0.0481529	Kxd1
1207	ENSMUSG00000053553	1555.33	0.155156	0.0573029	2.70765	0.00677618	0.0402585	3110082I17Rik
1208	ENSMUSG00000031365	2280.32	0.15491	0.0508839	3.04439	0.00233155	0.0175168	Zfp275
1209	ENSMUSG00000078515	5245.08	0.154685	0.0561137	2.75664	0.0058399	0.0358665	Ddi2
1210	ENSMUSG00000006378	4824.24	0.154606	0.0490427	3.15248	0.00161889	0.0130045	Gcat
1211	ENSMUSG00000068739	9597.93	0.154499	0.0541486	2.85323	0.00432769	0.0283112	Sars
1212	ENSMUSG00000039512	1690.07	0.154304	0.0585241	2.63659	0.00837439	0.0474558	Uhrf1bp1
1213	ENSMUSG00000021890	4252.05	0.153759	0.05453	2.81972	0.00480659	0.0306612	Eaf1
1214	ENSMUSG00000026349	5159.85	0.153707	0.0550512	2.79208	0.0052371	0.032755	Ccnt2
1215	ENSMUSG00000025265	3177.61	0.153682	0.0410593	3.74293	0.000181888	0.00218318	Fgd1
1216	ENSMUSG00000017146	5381.64	0.153476	0.0529716	2.89733	0.00376359	0.0254761	Brca1
1217	ENSMUSG00000042507	2893.85	0.153433	0.0473835	3.23811	0.00120323	0.0103417	Elmsan1
1218	ENSMUSG00000041360	10812.2	0.152584	0.042878	3.55857	0.000372883	0.00398915	Pum3
1219	ENSMUSG00000017390	2653.82	0.152284	0.0408343	3.72931	0.000192003	0.00227981	Aldoc
1220	ENSMUSG00000063870	36754.4	0.152283	0.0485456	3.1369	0.00170743	0.0135644	Chd4
1221	ENSMUSG00000059890	2955.67	0.152168	0.0432343	3.51962	0.000432166	0.00448548	Ube4a
1222	ENSMUSG00000031232	2681.53	0.152164	0.058099	2.61905	0.00881759	0.0491932	Magt1
1223	ENSMUSG00000028653	1101.78	0.152058	0.0567014	2.68174	0.00732407	0.0427168	Trit1
1224	ENSMUSG00000063362	2398.65	0.151823	0.0546708	2.77703	0.00548575	0.0339432	Alg11
1225	ENSMUSG00000038374	9238.58	0.151636	0.0399825	3.79255	0.000149109	0.00185285	Rbm8a
1226	ENSMUSG00000041488	2779.82	0.15141	0.0496237	3.05116	0.0022796	0.0172103	Stx3
1227	ENSMUSG00000033319	3700.09	0.151319	0.0569296	2.65801	0.00786046	0.0451928	Fem1c
1228	ENSMUSG00000000804	3273.78	0.151028	0.056261	2.68441	0.00726573	0.0425113	Usp32
1229	ENSMUSG00000039183	2167.52	0.150393	0.049599	3.03218	0.00242797	0.0181157	Nubp2
1230	ENSMUSG00000038733	9383.8	0.149975	0.0469762	3.19257	0.00141012	0.0116728	Wdr26
1231	ENSMUSG00000032803	19906.8	0.149901	0.0495166	3.02728	0.00246767	0.0183623	Cdv3
1232	ENSMUSG00000018209	5696.22	0.149855	0.0348151	4.3043	1.67514e-05	0.00028873	Stk4
1233	ENSMUSG00000004446	1382.07	0.149613	0.0536017	2.7912	0.00525127	0.032811	Bid
1234	ENSMUSG00000027002	11379.1	0.149288	0.0446119	3.34636	0.000818786	0.00759372	Nckap1
1235	ENSMUSG00000019837	2656.66	0.149275	0.0403695	3.69773	0.000217536	0.00252153	Gtf3c6
1236	ENSMUSG00000042903	3865.4	0.149125	0.0456869	3.26405	0.0010983	0.00956482	Foxo4
1237	ENSMUSG00000035914	5004.42	0.148657	0.0488979	3.04014	0.00236467	0.0177313	Cd276
1238	ENSMUSG00000029066	3043.63	0.148503	0.0519456	2.85881	0.00425236	0.0279176	Mrpl20
1239	ENSMUSG00000011254	3363.03	0.148247	0.0532088	2.78614	0.00533391	0.0332367	Thg1l
1240	ENSMUSG00000033257	8788.88	0.148244	0.0379703	3.90421	9.45338e-05	0.00126483	Ttll4
1241	ENSMUSG00000020549	6549.87	0.147919	0.051573	2.86815	0.00412886	0.0272775	Elac2
1242	ENSMUSG00000038335	13054.7	0.147611	0.0329981	4.47334	7.70088e-06	0.00014578	Tsr1
1243	ENSMUSG00000035569	11847.8	0.147429	0.043597	3.38163	0.000720568	0.00687579	Ankrd11
1244	ENSMUSG00000042446	4757.58	0.147325	0.0411777	3.57779	0.000346513	0.0037465	Zmym4
1245	ENSMUSG00000040728	5863.32	0.147238	0.0548567	2.68404	0.00727381	0.0425436	Esrp1
1246	ENSMUSG00000028187	2107.77	0.146662	0.0560074	2.61863	0.00882847	0.0492373	Rpf1
1247	ENSMUSG00000023026	3355.79	0.146649	0.0467475	3.13704	0.0017066	0.0135644	Dip2b
1248	ENSMUSG00000034543	12066.4	0.146576	0.0344403	4.25594	2.08171e-05	0.000343783	Morc2a
1249	ENSMUSG00000015176	17455.8	0.146373	0.0415777	3.52047	0.000430775	0.00447639	Nolc1
1250	ENSMUSG00000037275	14694	0.146317	0.0497655	2.94013	0.0032807	0.0229095	Gemin5
1251	ENSMUSG00000062580	4099.96	0.146157	0.046932	3.11423	0.00184425	0.0143959	Timm17a
1252	ENSMUSG00000023068	4980.89	0.146077	0.0527142	2.77112	0.00558644	0.0344376	Nus1
1253	ENSMUSG00000022142	7324.92	0.145382	0.0416057	3.49429	0.000475331	0.00486913	Nup155
1254	ENSMUSG00000032740	3717.94	0.145197	0.051548	2.81673	0.0048515	0.0308603	Ccdc88a
1255	ENSMUSG00000049878	4721.94	0.14517	0.0353706	4.10425	4.05633e-05	0.000615848	Rlf
1256	ENSMUSG00000032058	8530.67	0.145073	0.0309238	4.69131	2.71463e-06	5.95999e-05	Ppp2r1b
1257	ENSMUSG00000057497	5181.64	0.14505	0.0530709	2.73314	0.0062733	0.0379931	Fam136a
1258	ENSMUSG00000030168	7288.96	0.144874	0.0428455	3.38131	0.00072141	0.00687579	Adipor2
1259	ENSMUSG00000013089	11175.8	0.144719	0.0354287	4.0848	4.41149e-05	0.000661284	Etv5
1260	ENSMUSG00000054766	59472	0.144711	0.0410708	3.52345	0.000425972	0.004446	Set
1261	ENSMUSG00000035575	10948.4	0.144475	0.0530336	2.72421	0.00644551	0.0387667	Utp6
1262	ENSMUSG00000026924	5754.69	0.144074	0.0530531	2.71565	0.00661459	0.0395538	Sec16a
1263	ENSMUSG00000066441	9154.67	0.144019	0.0468889	3.07149	0.0021299	0.0162654	Rdh11
1264	ENSMUSG00000035311	2123.61	0.144006	0.0505084	2.85114	0.00435628	0.0284085	Gnptab
1265	ENSMUSG00000059743	5673.88	0.143754	0.0342006	4.20326	2.63096e-05	0.000418629	Fdps
1266	ENSMUSG00000023027	4051.18	0.143206	0.0523548	2.73529	0.0062325	0.0378428	Atf1
1267	ENSMUSG00000074182	2164.72	0.143088	0.0484245	2.95486	0.00312813	0.0220919	Znhit6
1268	ENSMUSG00000035086	4854.55	0.141574	0.0402345	3.51872	0.00043364	0.0044977	Becn1
1269	ENSMUSG00000025980	38619.6	0.141332	0.0339313	4.16523	3.11037e-05	0.00048604	Hspd1
1270	ENSMUSG00000021392	3312.87	0.140899	0.0495984	2.84079	0.00450021	0.0291178	Nol8
1271	ENSMUSG00000056427	4109.45	0.140394	0.0510892	2.74803	0.00599548	0.0366319	Slit3
1272	ENSMUSG00000030649	1435.35	0.139983	0.0533595	2.6234	0.00870558	0.0488314	Anapc15
1273	ENSMUSG00000063576	7923.82	0.139962	0.0385404	3.63156	0.000281716	0.00314868	Klhdc3
1274	ENSMUSG00000025439	7071.53	0.139616	0.0404888	3.44826	0.000564212	0.00561298	Clns1a
1275	ENSMUSG00000030521	5353.58	0.139584	0.0491556	2.83963	0.00451664	0.0291713	Mphosph10
1276	ENSMUSG00000022100	11017.6	0.139488	0.0447682	3.11579	0.00183453	0.0143625	Xpo7
1277	ENSMUSG00000036160	3628.34	0.139462	0.0480304	2.90363	0.00368865	0.0250713	Surf6
1278	ENSMUSG00000063550	8173.15	0.139273	0.0414329	3.36142	0.00077544	0.00727728	Nup98
1279	ENSMUSG00000020358	77109.9	0.13892	0.03119	4.45401	8.42808e-06	0.000157565	Hnrnpab
1280	ENSMUSG00000100801	30338.3	0.138748	0.0444991	3.118	0.00182082	0.0142871	Gm15459
1281	ENSMUSG00000022451	2686.43	0.138616	0.045868	3.02207	0.00251053	0.0186226	Twf1
1282	ENSMUSG00000045969	3983.68	0.138544	0.0488466	2.83631	0.00456385	0.0294029	Ing1
1283	ENSMUSG00000021096	7324.55	0.138496	0.0451675	3.06628	0.00216738	0.0164984	Ppm1a
1284	ENSMUSG00000021470	1900.81	0.138117	0.0515357	2.68003	0.00736166	0.0428607	Ercc6l2
1285	ENSMUSG00000055239	4988.77	0.138084	0.0389688	3.54345	0.000394931	0.00417196	Kcmf1
1286	ENSMUSG00000020720	13393.9	0.137687	0.0359422	3.8308	0.00012773	0.00162	Psmd12
1287	ENSMUSG00000041997	7017.81	0.137543	0.0421639	3.26209	0.00110593	0.00962616	Tlk1
1288	ENSMUSG00000057421	6323.79	0.137162	0.0453239	3.02627	0.00247591	0.0184071	Las1l
1289	ENSMUSG00000021116	12134.9	0.137117	0.0439233	3.12175	0.00179782	0.0141536	Eif2s1
1290	ENSMUSG00000034269	14211.4	0.137075	0.0320052	4.28291	1.84466e-05	0.000312103	Setd5
1291	ENSMUSG00000000278	3833.36	0.137004	0.0518764	2.64097	0.00826687	0.0469268	Scpep1
1292	ENSMUSG00000022682	4749.55	0.136969	0.0369441	3.70747	0.000209344	0.00244368	Rrn3
1293	ENSMUSG00000024812	6066.62	0.136955	0.0429728	3.18701	0.0014375	0.0118344	Tjp2
1294	ENSMUSG00000031984	3034.76	0.136649	0.0489624	2.79089	0.00525628	0.03283	2810004N23Rik
1295	ENSMUSG00000057469	3067.84	0.136164	0.0516414	2.63673	0.00837088	0.0474522	E2f6
1296	ENSMUSG00000030104	3396.33	0.135597	0.0492035	2.75583	0.00585431	0.0358885	Edem1
1297	ENSMUSG00000029014	8307.17	0.13543	0.045489	2.9772	0.00290892	0.0208586	Dnajc2
1298	ENSMUSG00000035949	2526.61	0.135339	0.05108	2.64955	0.0080599	0.0459787	Fbxw2
1299	ENSMUSG00000038848	8756.77	0.135079	0.0401765	3.36214	0.00077341	0.00726234	Ythdf1
1300	ENSMUSG00000032309	2902.84	0.134642	0.0410601	3.27914	0.00104125	0.00917404	Fbxo22
1301	ENSMUSG00000034729	1777.1	0.134559	0.0493393	2.72721	0.00638715	0.0385136	Mrps10
1302	ENSMUSG00000033382	3237.75	0.134553	0.0471273	2.85511	0.00430222	0.028189	Trappc8
1303	ENSMUSG00000002052	16749.2	0.13435	0.0426935	3.14686	0.00165036	0.0132252	Supt6
1304	ENSMUSG00000027637	4954.93	0.134226	0.0497084	2.70027	0.00692832	0.0409567	1110008F13Rik
1305	ENSMUSG00000049804	5409.88	0.134167	0.0385087	3.48408	0.000493823	0.00503056	Armcx4
1306	ENSMUSG00000031578	6680.03	0.133042	0.0375227	3.54564	0.000391664	0.00414274	Mak16
1307	ENSMUSG00000046062	6876.99	0.132996	0.0457429	2.90747	0.00364368	0.0248575	Ppp1r15b
1308	ENSMUSG00000022751	1784.38	0.132913	0.0489271	2.71656	0.0065964	0.0394735	Nit2
1309	ENSMUSG00000054405	6661.43	0.132731	0.0408557	3.24877	0.00115904	0.0100043	Dnajc8
1310	ENSMUSG00000031924	14031.7	0.132502	0.0430591	3.07721	0.00208951	0.016016	Cyb5b
1311	ENSMUSG00000020850	54923.7	0.132492	0.0398652	3.3235	0.000888946	0.00808594	Prpf8
1312	ENSMUSG00000042606	3716.15	0.132305	0.0441407	2.99735	0.00272336	0.0197972	Hirip3
1313	ENSMUSG00000038084	5592.46	0.132126	0.0358428	3.68626	0.000227574	0.00261773	Opa1
1314	ENSMUSG00000026864	31700.3	0.131998	0.0398803	3.30985	0.000933448	0.00840763	Hspa5
1315	ENSMUSG00000027395	6610.48	0.131661	0.0407327	3.23232	0.00122788	0.0105084	Polr1b
1316	ENSMUSG00000023852	15327.4	0.131329	0.0462887	2.83717	0.00455148	0.0293546	Chd1
1317	ENSMUSG00000035047	2333.15	0.131306	0.0426925	3.07563	0.00210061	0.0160862	Kri1
1318	ENSMUSG00000028397	3447.42	0.13096	0.0452871	2.89177	0.00383073	0.0257308	Kdm4c
1319	ENSMUSG00000042185	1615.94	0.130827	0.0491229	2.66325	0.00773899	0.0446322	Nfrkb
1320	ENSMUSG00000006005	18330	0.130195	0.0486255	2.67751	0.00741716	0.0430778	Tpr
1321	ENSMUSG00000020790	7282.15	0.130177	0.0358922	3.62688	0.000286865	0.0031933	Ankfy1
1322	ENSMUSG00000017421	19386.9	0.12934	0.046195	2.79987	0.00511233	0.0321857	Zfp207
1323	ENSMUSG00000038708	4250.61	0.128402	0.0423332	3.03314	0.00242025	0.0180989	Golga4
1324	ENSMUSG00000037470	7130.02	0.128146	0.0380236	3.37017	0.000751226	0.00711453	Uggt1
1325	ENSMUSG00000019814	4303.47	0.127877	0.0395665	3.23195	0.00122949	0.0105138	Ltv1
1326	ENSMUSG00000028433	15844.6	0.127617	0.0359682	3.54806	0.000388074	0.00411708	Ubap2
1327	ENSMUSG00000057541	3890.37	0.127557	0.0430447	2.96337	0.00304295	0.0216231	Pus7
1328	ENSMUSG00000014355	11194.3	0.127227	0.0395029	3.2207	0.00127879	0.0108459	Anapc1
1329	ENSMUSG00000033285	9505.08	0.127061	0.0464003	2.73836	0.00617467	0.0375329	Wdr3
1330	ENSMUSG00000065954	1852.24	0.126701	0.047233	2.68247	0.00730806	0.0426836	Tacc1
1331	ENSMUSG00000041415	8251.43	0.126601	0.0335649	3.77184	0.00016205	0.00197949	Dicer1
1332	ENSMUSG00000042557	9158.91	0.125643	0.0295021	4.2588	2.05527e-05	0.000340435	Sin3a
1333	ENSMUSG00000031226	3751.82	0.124994	0.0427443	2.92423	0.00345314	0.0238325	Pbdc1
1334	ENSMUSG00000046711	10913.4	0.124739	0.0378082	3.29927	0.000969355	0.00866976	Hmga1
1335	ENSMUSG00000032883	9730.27	0.124638	0.0457808	2.72249	0.00647926	0.0389414	Acsl3
1336	ENSMUSG00000027639	5784.73	0.124107	0.034123	3.63706	0.000275771	0.00309372	Samhd1
1337	ENSMUSG00000007458	6325.43	0.123904	0.0461147	2.68687	0.0072125	0.0422745	M6pr
1338	ENSMUSG00000033596	6448.05	0.123222	0.0393945	3.12789	0.00176064	0.0139072	Rfwd3
1339	ENSMUSG00000037815	17304	0.122787	0.033939	3.61786	0.000297048	0.0032693	Ctnna1
1340	ENSMUSG00000020361	33011.8	0.122757	0.0327427	3.74916	0.000177431	0.00213996	Hspa4
1341	ENSMUSG00000003316	6651.14	0.122548	0.0415649	2.94836	0.00319463	0.02246	Glg1
1342	ENSMUSG00000022471	3912.93	0.121902	0.0462581	2.63527	0.00840708	0.0476085	Xrcc6
1343	ENSMUSG00000061024	4783.29	0.121677	0.0412395	2.95049	0.00317268	0.0223247	Rrs1
1344	ENSMUSG00000036112	16349.6	0.12136	0.0418273	2.90146	0.00371429	0.0251878	Metap2
1345	ENSMUSG00000010554	5127.92	0.121228	0.0377681	3.20979	0.0013283	0.0111459	Mettl16
1346	ENSMUSG00000031207	11224.8	0.120829	0.0392623	3.07747	0.00208764	0.0160091	Msn
1347	ENSMUSG00000036737	5816.61	0.120167	0.0424886	2.82822	0.00468079	0.0299701	Oxsr1
1348	ENSMUSG00000032002	3525.29	0.119913	0.0409922	2.92527	0.00344155	0.0237623	Dcun1d5
1349	ENSMUSG00000057388	3754.86	0.119765	0.039163	3.05813	0.00222725	0.016892	Mrpl18
1350	ENSMUSG00000028405	6044.95	0.11902	0.0357575	3.32853	0.000873063	0.00798597	Aco1
1351	ENSMUSG00000025203	176688	0.11875	0.0233857	5.0779	3.81625e-07	1.05706e-05	Scd2
1352	ENSMUSG00000021474	5216.92	0.118519	0.0444862	2.66418	0.00771761	0.0445261	Sfxn1
1353	ENSMUSG00000074656	18010.7	0.118331	0.0408474	2.8969	0.00376871	0.0254806	Eif2s2
1354	ENSMUSG00000063785	8868.98	0.118302	0.0398986	2.96507	0.00302618	0.0215409	Utp14a
1355	ENSMUSG00000039640	7829.48	0.117745	0.0417916	2.81742	0.0048411	0.0308297	Mrpl12
1356	ENSMUSG00000004455	6232.05	0.117696	0.0390627	3.01299	0.00258685	0.0190608	Ppp1cc
1357	ENSMUSG00000027184	44217.1	0.117491	0.0350521	3.35189	0.000802624	0.00747236	Caprin1
1358	ENSMUSG00000024081	8687.09	0.116816	0.0372639	3.13483	0.00171956	0.0136412	Cebpz
1359	ENSMUSG00000039068	3546.77	0.116659	0.0443874	2.62819	0.00858404	0.0482969	Zzz3
1360	ENSMUSG00000024498	10411.2	0.116644	0.0394915	2.95365	0.00314038	0.0221256	Tcerg1
1361	ENSMUSG00000041297	5102.51	0.11657	0.0357688	3.25899	0.00111809	0.00970656	Cdk13
1362	ENSMUSG00000024384	4767.18	0.116321	0.0375596	3.09698	0.00195501	0.0151329	Iws1
1363	ENSMUSG00000029623	9881.83	0.116241	0.0324308	3.58429	0.000338002	0.00366405	Pdap1
1364	ENSMUSG00000027652	4687.77	0.115399	0.0397296	2.90461	0.00367705	0.025013	Ralgapb
1365	ENSMUSG00000017715	4605.31	0.115186	0.0398478	2.89065	0.0038444	0.0258043	Pgs1
1366	ENSMUSG00000027342	9026.35	0.114827	0.0412994	2.78036	0.00542984	0.0336601	Pcna
1367	ENSMUSG00000026020	17095.3	0.114372	0.0334975	3.41435	0.000639336	0.00617939	Nop58
1368	ENSMUSG00000076432	7174	0.114353	0.0354906	3.22207	0.0012727	0.0108162	Ywhaq
1369	ENSMUSG00000040463	47955.3	0.114208	0.0410484	2.78229	0.00539775	0.0335365	Mybbp1a
1370	ENSMUSG00000020738	3193.66	0.114022	0.0435344	2.61912	0.00881558	0.0491932	Sumo2
1371	ENSMUSG00000027774	5137.23	0.113736	0.0410534	2.77044	0.00559804	0.0344962	Gfm1
1372	ENSMUSG00000028431	7223.09	0.113525	0.0341068	3.32851	0.000873134	0.00798597	Ikbkap
1373	ENSMUSG00000020706	18753.8	0.112159	0.0402641	2.78559	0.00534306	0.0332716	Ftsj3
1374	ENSMUSG00000024908	8299.51	0.11197	0.0386758	2.89511	0.0037903	0.0255941	Ppp6r3
1375	ENSMUSG00000022710	14682.9	0.111725	0.038753	2.88301	0.003939	0.0263087	Usp7
1376	ENSMUSG00000038683	3972.94	0.110142	0.0420105	2.62178	0.00874717	0.0490143	Pak1ip1
1377	ENSMUSG00000028729	7717.45	0.109736	0.0417801	2.62653	0.00862615	0.0485009	Ebna1bp2
1378	ENSMUSG00000018160	6764.44	0.10964	0.0334966	3.27318	0.00106343	0.00932485	Med1
1379	ENSMUSG00000027363	4977.48	0.108973	0.0383771	2.83953	0.00451798	0.0291713	Usp8
1380	ENSMUSG00000031826	11612.7	0.108825	0.0354589	3.06905	0.00214739	0.0163619	Usp10
1381	ENSMUSG00000022770	5850.89	0.108591	0.0368692	2.94532	0.00322624	0.0226151	Dlg1
1382	ENSMUSG00000036097	4250.15	0.108569	0.0404818	2.68193	0.00731986	0.0427073	Fam178a
1383	ENSMUSG00000024120	9393.37	0.108535	0.0366423	2.96201	0.00305634	0.0217089	Lrpprc
1384	ENSMUSG00000028741	6245.26	0.108529	0.0410394	2.6445	0.00818124	0.0465205	Mrto4
1385	ENSMUSG00000032397	4235.02	0.108308	0.0409267	2.64639	0.00813567	0.046309	Tipin
1386	ENSMUSG00000031701	11980.1	0.107522	0.0402662	2.67027	0.00757897	0.0439148	Dnaja2
1387	ENSMUSG00000026021	6001.39	0.107352	0.0392542	2.7348	0.0062419	0.0378721	Sumo1
1388	ENSMUSG00000030138	10210.8	0.10727	0.0334183	3.20991	0.00132776	0.0111459	Bms1
1389	ENSMUSG00000033166	6601.11	0.105606	0.0390753	2.70262	0.00687947	0.0407115	Dis3
1390	ENSMUSG00000030528	6722.94	0.10481	0.0344728	3.04036	0.00236299	0.0177313	Blm
1391	ENSMUSG00000026558	11018	0.103711	0.0313575	3.30737	0.000941757	0.00846406	Uck2
1392	ENSMUSG00000036893	5808.94	0.103654	0.0345067	3.00387	0.00266568	0.01952	Ehmt1
1393	ENSMUSG00000030016	8237.5	0.103589	0.0396104	2.61521	0.00891731	0.0496659	Zfp638
1394	ENSMUSG00000032212	6494.14	0.101815	0.0332014	3.06659	0.00216514	0.0164889	Sltm
1395	ENSMUSG00000049553	10708.5	0.101453	0.03735	2.71627	0.00660219	0.0394939	Polr1a
1396	ENSMUSG00000027671	8120.96	0.101213	0.0328747	3.07874	0.00207878	0.0159559	Actl6a
1397	ENSMUSG00000025155	5183.33	0.100851	0.0374903	2.69005	0.0071442	0.0419633	Dus1l
1398	ENSMUSG00000015656	82217.4	0.100313	0.0333577	3.00719	0.00263673	0.0193337	Hspa8
1399	ENSMUSG00000025995	9192.37	0.0996231	0.0366001	2.72193	0.00649016	0.0389786	Wdr75
1400	ENSMUSG00000025220	12241.2	0.0981315	0.0373651	2.62629	0.00863216	0.0485013	Mgea5
1401	ENSMUSG00000059995	7805.84	0.0975382	0.034203	2.85174	0.00434802	0.0283769	Atxn7l3
1402	ENSMUSG00000096210	8150	0.096907	0.0345508	2.80477	0.00503519	0.0317968	H1f0
1403	ENSMUSG00000053838	8421.71	0.0963852	0.0302037	3.19117	0.00141697	0.0117178	Nudcd3
1404	ENSMUSG00000062203	17884.6	0.0956804	0.0349964	2.73401	0.00625681	0.0379209	Gspt1
1405	ENSMUSG00000022052	8163.22	0.0942987	0.0359813	2.62077	0.00877322	0.0490944	Ppp2r2a
1406	ENSMUSG00000063904	7576.79	0.0939119	0.0351846	2.66912	0.00760497	0.044045	4930533O14Rik
1407	ENSMUSG00000028693	32134.2	0.0935596	0.0284597	3.28744	0.00101103	0.00896627	Nasp
1408	ENSMUSG00000068039	33122.1	0.09336	0.0263056	3.54905	0.00038662	0.00410511	Tcp1
1409	ENSMUSG00000044783	9677.85	0.0921486	0.035089	2.62614	0.00863598	0.0485013	Hjurp
1410	ENSMUSG00000038773	5321.3	0.0917713	0.0320698	2.86161	0.00421492	0.0277444	Kdm3b
1411	ENSMUSG00000039067	7432.8	0.091582	0.033746	2.71386	0.00665039	0.0396962	Psmd7
1412	ENSMUSG00000025982	19285.9	0.0894352	0.029033	3.08047	0.00206673	0.0158782	Sf3b1
1413	ENSMUSG00000013415	23301.3	0.0864541	0.0305046	2.83413	0.004595	0.0295349	Igf2bp1
1414	ENSMUSG00000029472	10481.5	0.0859627	0.0326577	2.63223	0.00848253	0.0479167	Anapc5
1415	ENSMUSG00000048076	21778.5	0.0800959	0.028524	2.80802	0.00498478	0.0315626	Arf1
1416	ENSMUSG00000020402	31613.6	-0.0688204	0.0241896	-2.84504	0.00444054	0.0288684	Vdac1
1417	ENSMUSG00000024271	8928.3	-0.0783972	0.0290665	-2.69717	0.00699326	0.0412419	Elp2
1418	ENSMUSG00000052833	15572.3	-0.0823342	0.0258032	-3.19086	0.00141851	0.0117246	Sae1
1419	ENSMUSG00000038619	5578.02	-0.0912167	0.0331254	-2.75368	0.00589296	0.0360587	Ensa
1420	ENSMUSG00000031320	41268.2	-0.0919578	0.031529	-2.91661	0.00353853	0.0242801	Rps4x
1421	ENSMUSG00000038902	8689.52	-0.0956316	0.031747	-3.01231	0.00259271	0.0190869	Pogz
1422	ENSMUSG00000027547	15818.5	-0.0971927	0.0365981	-2.65568	0.0079149	0.0453956	Sall4
1423	ENSMUSG00000022774	5074.06	-0.0985114	0.0336086	-2.93114	0.00337724	0.023465	Ncbp2
1424	ENSMUSG00000053644	5129.49	-0.0986854	0.0337034	-2.92806	0.00341086	0.0236292	Aldh7a1
1425	ENSMUSG00000031729	3281.43	-0.100955	0.0375761	-2.68668	0.00721652	0.0422831	Ist1
1426	ENSMUSG00000031447	13058.8	-0.101637	0.0303424	-3.34966	0.000809107	0.00752079	Lamp1
1427	ENSMUSG00000036352	3131.95	-0.105578	0.0399848	-2.64045	0.00827959	0.0469829	Ubac1
1428	ENSMUSG00000020321	13590.9	-0.106242	0.0283127	-3.75244	0.000175118	0.00211727	Mdh1
1429	ENSMUSG00000001403	6623.1	-0.107336	0.0349408	-3.07193	0.00212677	0.016249	Ube2c
1430	ENSMUSG00000058076	4015.6	-0.108228	0.0394978	-2.7401	0.00614206	0.0373579	Sdhc
1431	ENSMUSG00000056209	5146.91	-0.108682	0.0413831	-2.62623	0.00863363	0.0485013	Npm3
1432	ENSMUSG00000036781	8053.39	-0.110275	0.0373241	-2.95454	0.00313139	0.0220919	Rps27l
1433	ENSMUSG00000028140	3899.95	-0.110899	0.0384976	-2.88069	0.00396811	0.0264498	Mrpl9
1434	ENSMUSG00000033585	1972.46	-0.111419	0.0426099	-2.61485	0.00892666	0.0496846	Ndn
1435	ENSMUSG00000047945	19801.7	-0.113058	0.035956	-3.14433	0.00166468	0.0133207	Marcksl1
1436	ENSMUSG00000044221	5081.67	-0.114335	0.0392689	-2.91159	0.003596	0.024576	Grsf1
1437	ENSMUSG00000045128	23559.1	-0.115395	0.0402115	-2.86969	0.00410876	0.0272012	Rpl18a
1438	ENSMUSG00000041126	3823.99	-0.115707	0.0393517	-2.94034	0.00327851	0.0229066	H2afv
1439	ENSMUSG00000047407	3700.74	-0.116071	0.0408204	-2.84345	0.00446285	0.0289526	Tgif1
1440	ENSMUSG00000007564	15909.9	-0.116997	0.0361598	-3.23556	0.00121403	0.0104139	Ppp2r1a
1441	ENSMUSG00000025817	5116.64	-0.11871	0.0327088	-3.6293	0.000284188	0.00316563	Nudt5
1442	ENSMUSG00000027187	5964.49	-0.119731	0.0411987	-2.90618	0.00365873	0.0249293	Cat
1443	ENSMUSG00000051768	4505.29	-0.120572	0.0412627	-2.92205	0.00347739	0.02393	Xrcc1
1444	ENSMUSG00000030894	3134.83	-0.122407	0.0421756	-2.90232	0.00370405	0.025145	Tpp1
1445	ENSMUSG00000037742	372549	-0.122676	0.0394985	-3.10584	0.00189741	0.0147483	Eef1a1
1446	ENSMUSG00000040356	4599.35	-0.123112	0.0461918	-2.66524	0.00769332	0.0444324	Skiv2l
1447	ENSMUSG00000061887	10237.2	-0.125272	0.0390197	-3.21048	0.00132513	0.0111418	Ssbp3
1448	ENSMUSG00000031029	14059.1	-0.125282	0.0384118	-3.26156	0.00110802	0.00963928	Eif3f
1449	ENSMUSG00000020267	9774.2	-0.126106	0.0392902	-3.2096	0.00132918	0.0111476	Hint1
1450	ENSMUSG00000031818	7484.04	-0.126932	0.0350364	-3.62287	0.000291357	0.00322812	Cox4i1
1451	ENSMUSG00000024735	14602.3	-0.127884	0.0410189	-3.11767	0.00182284	0.0142962	Prpf19
1452	ENSMUSG00000045095	2525.35	-0.128558	0.0409611	-3.13853	0.00169796	0.0135217	Magi1
1453	ENSMUSG00000028081	14671.3	-0.128639	0.0430004	-2.99158	0.00277536	0.0201187	Rps3a1
1454	ENSMUSG00000049300	2094.76	-0.12922	0.0438779	-2.94499	0.0032296	0.0226291	Prmt6
1455	ENSMUSG00000002900	8093.45	-0.130033	0.0430582	-3.01994	0.00252823	0.0187205	Lamb1
1456	ENSMUSG00000027523	42527.8	-0.13049	0.028642	-4.5559	5.21624e-06	0.000105112	Gnas
1457	ENSMUSG00000031479	5954.94	-0.131078	0.0298101	-4.3971	1.09706e-05	0.000199251	Vps36
1458	ENSMUSG00000008604	10631.1	-0.131701	0.0317164	-4.15246	3.28918e-05	0.00051253	Ubqln4
1459	ENSMUSG00000036606	6772.75	-0.131789	0.0494863	-2.66315	0.00774138	0.0446322	Plxnb2
1460	ENSMUSG00000028126	5582.5	-0.132454	0.0327754	-4.04126	5.31647e-05	0.000775877	Pip5k1a
1461	ENSMUSG00000028013	1807.44	-0.132792	0.0474775	-2.79694	0.00515895	0.0323807	Ppa2
1462	ENSMUSG00000041236	4687.8	-0.132894	0.0372847	-3.56429	0.000364836	0.00392158	Vps41
1463	ENSMUSG00000029168	6069.65	-0.133244	0.0465405	-2.86296	0.0041971	0.0276644	Dpysl5
1464	ENSMUSG00000015837	11903	-0.133606	0.0355606	-3.75714	0.000171868	0.00208406	Sqstm1
1465	ENSMUSG00000008140	3734.08	-0.133666	0.0430631	-3.10396	0.00190952	0.0148355	Emc10
1466	ENSMUSG00000024758	9686.07	-0.133966	0.0349489	-3.8332	0.000126489	0.00160894	Rtn3
1467	ENSMUSG00000041697	4285.19	-0.134167	0.0388959	-3.44939	0.000561851	0.00559621	Cox6a1
1468	ENSMUSG00000078619	3702.88	-0.134238	0.0405025	-3.31431	0.000918687	0.00830176	Smarcd2
1469	ENSMUSG00000005779	16900	-0.134816	0.0346192	-3.89426	9.84987e-05	0.00130418	Psmb4
1470	ENSMUSG00000003813	2817.43	-0.13497	0.0424681	-3.17814	0.00148224	0.0121363	Rad23a
1471	ENSMUSG00000043987	3256.18	-0.135197	0.0494941	-2.73158	0.00630321	0.0381602	Cep164
1472	ENSMUSG00000029616	3276.7	-0.135458	0.0467407	-2.89808	0.00375449	0.0254249	Erp29
1473	ENSMUSG00000000976	3147.28	-0.135711	0.0400977	-3.3845	0.000713073	0.00681555	Heatr6
1474	ENSMUSG00000018567	3630.79	-0.135952	0.0393812	-3.45221	0.000556024	0.00555822	Gabarap
1475	ENSMUSG00000002064	1579.01	-0.136626	0.0510163	-2.67808	0.00740446	0.0430386	Sdf2
1476	ENSMUSG00000028163	3342.81	-0.13775	0.0484743	-2.84172	0.00448712	0.0290785	Nfkb1
1477	ENSMUSG00000031446	4620.02	-0.138501	0.037325	-3.71066	0.000206716	0.00241811	Cul4a
1478	ENSMUSG00000036275	2096.73	-0.138605	0.0419577	-3.30344	0.000955079	0.0085652	9530068E07Rik
1479	ENSMUSG00000030802	3198.88	-0.138941	0.0472541	-2.94031	0.00327889	0.0229066	Bckdk
1480	ENSMUSG00000021782	4520.95	-0.139365	0.0455039	-3.0627	0.0021935	0.0166896	Dlg5
1481	ENSMUSG00000036748	2957.11	-0.139895	0.044742	-3.1267	0.00176782	0.0139572	Cuedc2
1482	ENSMUSG00000028745	8676.18	-0.140369	0.0324314	-4.32818	1.5035e-05	0.000261871	Capzb
1483	ENSMUSG00000048578	13707.6	-0.141656	0.0370137	-3.82711	0.000129654	0.00163813	Mlec
1484	ENSMUSG00000024242	2444.32	-0.142278	0.0534919	-2.65981	0.0078184	0.0450136	Map4k3
1485	ENSMUSG00000030533	3046.47	-0.142572	0.0443427	-3.21522	0.00130344	0.0110154	Unc45a
1486	ENSMUSG00000021048	15303.2	-0.143165	0.0347747	-4.11694	3.83941e-05	0.00058722	Mthfd1
1487	ENSMUSG00000035781	1971.63	-0.143426	0.053256	-2.69315	0.00707807	0.0416192	R3hdm4
1488	ENSMUSG00000018585	3648.72	-0.143635	0.0529428	-2.71302	0.00666736	0.0397689	Atox1
1489	ENSMUSG00000040374	1479.29	-0.14479	0.0530752	-2.72802	0.00637152	0.0384753	Pex2
1490	ENSMUSG00000055932	3617.43	-0.144885	0.0471948	-3.06994	0.00214102	0.0163352	Fto
1491	ENSMUSG00000024603	2344.58	-0.145593	0.0441597	-3.29696	0.000977365	0.00872331	Dctn4
1492	ENSMUSG00000064030	2009.53	-0.146683	0.0483311	-3.03496	0.00240569	0.0179981	Pym1
1493	ENSMUSG00000030733	3270.93	-0.147356	0.0455735	-3.23338	0.00122335	0.0104775	Sh2b1
1494	ENSMUSG00000022517	2624.1	-0.147664	0.0428114	-3.44917	0.000562307	0.00559739	Mgrn1
1495	ENSMUSG00000004270	3731.12	-0.147869	0.0483987	-3.05523	0.00224886	0.0170092	Lpcat3
1496	ENSMUSG00000039599	1539.84	-0.148592	0.0544007	-2.73144	0.00630578	0.0381618	Fam149b
1497	ENSMUSG00000038368	1840.77	-0.148711	0.0452779	-3.2844	0.00102201	0.00904462	Focad
1498	ENSMUSG00000085208	2363.15	-0.148753	0.0426623	-3.48676	0.000488915	0.0049867	Brip1os
1499	ENSMUSG00000028082	4121.23	-0.149756	0.0538477	-2.7811	0.00541745	0.0336211	Sh3d19
1500	ENSMUSG00000057691	1264.63	-0.15007	0.0549622	-2.73041	0.00632549	0.0382392	Zfp746
1501	ENSMUSG00000074748	9841.51	-0.151024	0.0362331	-4.16811	3.07132e-05	0.000481299	Atxn7l3b
1502	ENSMUSG00000027663	9723.87	-0.151086	0.0389679	-3.87719	0.00010567	0.00138914	Zmat3
1503	ENSMUSG00000018931	2837.78	-0.151314	0.0481722	-3.1411	0.00168312	0.0134355	Natd1
1504	ENSMUSG00000052310	2551.91	-0.151347	0.0478848	-3.16066	0.00157415	0.0127137	Slc39a1
1505	ENSMUSG00000032875	3083.79	-0.151854	0.0574055	-2.64528	0.00816234	0.0464449	Arhgef17
1506	ENSMUSG00000047514	2588.2	-0.152488	0.0463856	-3.2874	0.00101117	0.00896627	Tspyl1
1507	ENSMUSG00000060261	18915	-0.15273	0.0313492	-4.87189	1.10536e-06	2.7368e-05	Gtf2i
1508	ENSMUSG00000046841	2705.81	-0.15289	0.0459591	-3.32664	0.000878984	0.00801774	Ckap4
1509	ENSMUSG00000006219	1729.29	-0.154294	0.0517727	-2.98022	0.00288043	0.0206991	Fblim1
1510	ENSMUSG00000029580	83057.5	-0.15563	0.0381438	-4.08009	4.5018e-05	0.000672995	Actb
1511	ENSMUSG00000019214	2451.09	-0.155929	0.0554209	-2.81355	0.00489984	0.0310961	Chtf18
1512	ENSMUSG00000019338	8289.64	-0.156289	0.0398122	-3.92566	8.64915e-05	0.0011743	Zfp687
1513	ENSMUSG00000025223	4919.84	-0.156359	0.0425078	-3.67837	0.00023473	0.00268884	Ldb1
1514	ENSMUSG00000020422	3851.87	-0.156474	0.0437274	-3.5784	0.0003457	0.00374016	Tns3
1515	ENSMUSG00000018841	2374.69	-0.157049	0.0508765	-3.08686	0.0020228	0.0155913	Rad51d
1516	ENSMUSG00000009894	4011.6	-0.15712	0.0467766	-3.35893	0.000782439	0.0073305	Snap47
1517	ENSMUSG00000032312	2961.94	-0.157465	0.0575873	-2.73437	0.00624992	0.0379069	Csk
1518	ENSMUSG00000029165	1294.35	-0.157619	0.0577354	-2.73003	0.00633286	0.0382698	Agbl5
1519	ENSMUSG00000006373	5262.04	-0.158739	0.0471222	-3.36866	0.000755335	0.00713892	Pgrmc1
1520	ENSMUSG00000059751	18131.2	-0.158817	0.0449825	-3.53063	0.000414569	0.00434892	Rps3a3
1521	ENSMUSG00000072082	7184.81	-0.159163	0.0428515	-3.71429	0.000203774	0.00239215	Ccnf
1522	ENSMUSG00000021133	3045.22	-0.159785	0.0403901	-3.95605	7.61998e-05	0.00105357	Susd6
1523	ENSMUSG00000028367	8552.27	-0.159844	0.0368087	-4.34255	1.40836e-05	0.000247247	Txn1
1524	ENSMUSG00000003348	1533.19	-0.160014	0.0569846	-2.80802	0.00498467	0.0315626	Mob3a
1525	ENSMUSG00000022323	1140.3	-0.160117	0.0560532	-2.85652	0.00428319	0.028104	Rida
1526	ENSMUSG00000015714	9231.42	-0.160311	0.0503385	-3.18465	0.00144927	0.0119135	Cers2
1527	ENSMUSG00000021242	5294.23	-0.161592	0.0400715	-4.03259	5.51646e-05	0.000799428	Npc2
1528	ENSMUSG00000024927	1264.38	-0.16295	0.0619483	-2.63042	0.00852799	0.0480854	Rela
1529	ENSMUSG00000047824	4607.69	-0.163798	0.0470221	-3.48342	0.000495052	0.00503998	Pygo2
1530	ENSMUSG00000029581	17500.9	-0.164264	0.0344413	-4.76939	1.84781e-06	4.27474e-05	Fscn1
1531	ENSMUSG00000026425	3513	-0.16442	0.0454785	-3.61535	0.000299945	0.00328808	Srgap2
1532	ENSMUSG00000031839	2174.13	-0.164509	0.0442786	-3.71531	0.000202954	0.0023876	Hsbp1
1533	ENSMUSG00000022779	3719.68	-0.165882	0.0428955	-3.86711	0.000110131	0.00144092	Top3b
1534	ENSMUSG00000012296	2284.68	-0.16657	0.0517054	-3.22151	0.00127518	0.0108207	Tjap1
1535	ENSMUSG00000044477	2181.7	-0.166616	0.059442	-2.80301	0.00506288	0.0319351	Zfand3
1536	ENSMUSG00000002308	1373	-0.166683	0.0520433	-3.20277	0.00136111	0.0113521	Cd320
1537	ENSMUSG00000003344	4798.36	-0.167179	0.0452842	-3.69177	0.000222695	0.00257233	Btbd2
1538	ENSMUSG00000024914	1694.03	-0.167459	0.0624748	-2.68043	0.00735282	0.0428393	Drap1
1539	ENSMUSG00000028700	1683.11	-0.167605	0.0597039	-2.80727	0.00499636	0.0316118	Pomgnt1
1540	ENSMUSG00000021357	1972.08	-0.168576	0.0448507	-3.75861	0.000170858	0.00207333	Exoc2
1541	ENSMUSG00000039671	13858.8	-0.168913	0.0361831	-4.66828	3.03726e-06	6.55922e-05	Zmynd8
1542	ENSMUSG00000020225	1083.72	-0.169547	0.0561926	-3.01725	0.00255076	0.0188375	Tmbim4
1543	ENSMUSG00000030086	919.821	-0.170014	0.0626172	-2.71513	0.00662497	0.0395873	Chchd6
1544	ENSMUSG00000031371	1993.56	-0.170379	0.061369	-2.7763	0.00549813	0.0339817	Haus7
1545	ENSMUSG00000071014	2174.41	-0.170397	0.0573048	-2.97352	0.00294401	0.0210646	Ndufb6
1546	ENSMUSG00000039781	1578.42	-0.170627	0.0562691	-3.03233	0.00242674	0.0181157	Cep131
1547	ENSMUSG00000037049	1030.82	-0.171569	0.0617172	-2.77993	0.00543712	0.0336926	Smpd1
1548	ENSMUSG00000028062	1026.07	-0.17182	0.0626307	-2.74339	0.00608091	0.0370446	Lamtor2
1549	ENSMUSG00000020782	3477.08	-0.172067	0.0517265	-3.32648	0.000879512	0.00801774	Llgl2
1550	ENSMUSG00000031749	1021.34	-0.172366	0.0621915	-2.77154	0.00557919	0.0344185	St3gal2
1551	ENSMUSG00000034875	1775.73	-0.172523	0.0639653	-2.69713	0.006994	0.0412419	Nudt19
1552	ENSMUSG00000011096	1239.7	-0.173225	0.0548163	-3.16011	0.00157712	0.0127183	Akt1s1
1553	ENSMUSG00000037337	1094.67	-0.17359	0.0650415	-2.6689	0.00760993	0.0440583	Map4k1
1554	ENSMUSG00000034126	1606.39	-0.17367	0.0654305	-2.65427	0.00794793	0.0455377	Pomt2
1555	ENSMUSG00000021948	1460.16	-0.173821	0.0603193	-2.88169	0.00395552	0.0263918	Prkcd
1556	ENSMUSG00000031865	4334.48	-0.174893	0.0633714	-2.7598	0.00578359	0.0355339	Dctn1
1557	ENSMUSG00000040234	1483.06	-0.175499	0.0635476	-2.76169	0.00575031	0.0353557	Tm7sf3
1558	ENSMUSG00000025384	1047.94	-0.175784	0.0627885	-2.79962	0.00511628	0.0321984	Faap100
1559	ENSMUSG00000025702	1798.45	-0.175901	0.0503348	-3.49462	0.000474741	0.0048661	March8
1560	ENSMUSG00000021811	4511.81	-0.176854	0.0369146	-4.79089	1.66046e-06	3.91792e-05	Dnajc9
1561	ENSMUSG00000020585	7317.41	-0.177009	0.0376899	-4.69645	2.64722e-06	5.85888e-05	Laptm4a
1562	ENSMUSG00000028893	7409.94	-0.177284	0.0612776	-2.89314	0.00381416	0.0256716	Sesn2
1563	ENSMUSG00000034659	1127.44	-0.178186	0.064343	-2.76931	0.00561744	0.0346029	Tmem109
1564	ENSMUSG00000027646	2960.03	-0.179161	0.0522971	-3.42583	0.000612928	0.00598617	Src
1565	ENSMUSG00000015806	3765.71	-0.179255	0.0481798	-3.72054	0.000198798	0.00234704	Qdpr
1566	ENSMUSG00000026277	3005.21	-0.179476	0.0448953	-3.99766	6.39714e-05	0.000906434	Stk25
1567	ENSMUSG00000025217	2356.18	-0.179966	0.0565567	-3.18204	0.00146241	0.0120037	Btrc
1568	ENSMUSG00000036980	3857.42	-0.180075	0.0486305	-3.70292	0.000213132	0.00247568	Taf6
1569	ENSMUSG00000036138	1297.07	-0.18187	0.0637107	-2.85462	0.00430886	0.0282214	Acaa1a
1570	ENSMUSG00000032220	1271.56	-0.182025	0.0649228	-2.80372	0.00505163	0.031886	Myo1e
1571	ENSMUSG00000022436	1592.24	-0.18206	0.050122	-3.63233	0.000280871	0.00314348	Sh3bp1
1572	ENSMUSG00000053286	1631.31	-0.182375	0.0557534	-3.27111	0.00107127	0.00938401	Trmt1l
1573	ENSMUSG00000028453	685.238	-0.182464	0.0694654	-2.62669	0.00862203	0.0484941	Fancg
1574	ENSMUSG00000042292	1434.69	-0.182497	0.0503902	-3.62168	0.000292701	0.00323868	Mkl1
1575	ENSMUSG00000071711	1275.42	-0.182551	0.0602012	-3.03235	0.00242659	0.0181157	Mpst
1576	ENSMUSG00000046761	2025.3	-0.182569	0.0631696	-2.89014	0.00385069	0.0258193	Fam83h
1577	ENSMUSG00000023055	2218.13	-0.183366	0.0531874	-3.44754	0.000565713	0.00562115	Calcoco1
1578	ENSMUSG00000002043	1002.08	-0.183481	0.0632413	-2.90128	0.00371643	0.0251878	Trappc6a
1579	ENSMUSG00000031068	11546.6	-0.183492	0.0298918	-6.13853	8.32898e-10	4.66328e-08	Glrx3
1580	ENSMUSG00000041308	978.371	-0.183957	0.067487	-2.72582	0.00641418	0.0386063	Sntb2
1581	ENSMUSG00000040430	2841.43	-0.184016	0.0546632	-3.36636	0.00076167	0.0071806	Pitpnc1
1582	ENSMUSG00000032384	3367.07	-0.184495	0.0577847	-3.1928	0.00140901	0.0116728	Csnk1g1
1583	ENSMUSG00000029201	1610.73	-0.184636	0.0681818	-2.708	0.00676897	0.0402301	Ugdh
1584	ENSMUSG00000075592	2137.8	-0.184684	0.0689622	-2.67805	0.00740522	0.0430386	Nynrin
1585	ENSMUSG00000044857	914.84	-0.184703	0.0658436	-2.80518	0.00502892	0.0317814	Lemd2
1586	ENSMUSG00000020440	3185.44	-0.185516	0.0467725	-3.96635	7.29829e-05	0.00101502	Arf5
1587	ENSMUSG00000028041	959.259	-0.186107	0.0629023	-2.95867	0.00308972	0.0218803	Adam15
1588	ENSMUSG00000026965	4421.55	-0.186683	0.043598	-4.28193	1.8528e-05	0.000312667	Anapc2
1589	ENSMUSG00000042097	931.23	-0.186753	0.063991	-2.91843	0.00351802	0.0241594	Zfp239
1590	ENSMUSG00000023353	2375.82	-0.186756	0.0473821	-3.9415	8.0975e-05	0.0011094	Agap3
1591	ENSMUSG00000004568	3205.63	-0.186758	0.0643266	-2.90327	0.00369284	0.0250895	Arhgef18
1592	ENSMUSG00000042747	2362.98	-0.186927	0.0634182	-2.94753	0.00320328	0.0224922	Krtcap2
1593	ENSMUSG00000026566	2265.01	-0.18718	0.0514658	-3.63697	0.000275865	0.00309372	Mpzl1
1594	ENSMUSG00000021411	925.473	-0.187913	0.0676228	-2.77884	0.00545528	0.0337925	Pxdc1
1595	ENSMUSG00000040918	4072.71	-0.187922	0.0577984	-3.25134	0.00114864	0.00994046	Slc19a2
1596	ENSMUSG00000034189	712.087	-0.187979	0.0696013	-2.7008	0.00691738	0.0409066	Hsdl1
1597	ENSMUSG00000005069	1867.02	-0.188146	0.0513725	-3.66238	0.000249882	0.00284471	Pex5
1598	ENSMUSG00000038816	2291.5	-0.188217	0.0538955	-3.49226	0.000478952	0.00489714	Ctnnal1
1599	ENSMUSG00000039089	2521.36	-0.188608	0.0562069	-3.3556	0.000791931	0.00739433	L3mbtl3
1600	ENSMUSG00000049550	2019.17	-0.188631	0.0478277	-3.94398	8.0141e-05	0.0010998	Clip1
1601	ENSMUSG00000024816	3286.92	-0.188729	0.0515095	-3.66396	0.000248346	0.00282916	Frmd8
1602	ENSMUSG00000029705	1936.09	-0.188809	0.0556832	-3.39077	0.000696956	0.00668078	Cux1
1603	ENSMUSG00000020232	2037.65	-0.188979	0.0533246	-3.54393	0.000394203	0.00416693	Hmg20b
1604	ENSMUSG00000025792	1732.63	-0.189404	0.061582	-3.07564	0.00210049	0.0160862	Slc25a10
1605	ENSMUSG00000022564	1070.57	-0.190294	0.0675494	-2.81711	0.00484576	0.0308475	Grina
1606	ENSMUSG00000032314	3071.57	-0.191145	0.0450998	-4.23828	2.25242e-05	0.000367577	Etfa
1607	ENSMUSG00000009739	1157.17	-0.191203	0.0692788	-2.75991	0.00578177	0.0355339	Pou6f1
1608	ENSMUSG00000029723	2137.59	-0.191283	0.0635895	-3.00809	0.00262895	0.0193023	Tsc22d4
1609	ENSMUSG00000038893	1528.31	-0.191465	0.0523709	-3.65595	0.000256234	0.00290702	Fam117a
1610	ENSMUSG00000020022	2165.56	-0.191586	0.0442963	-4.32509	1.5247e-05	0.000264728	Ndufa12
1611	ENSMUSG00000060032	1287.48	-0.191657	0.0525287	-3.64862	0.000263652	0.00298098	H2afj
1612	ENSMUSG00000027293	2949.12	-0.191708	0.0463416	-4.13684	3.52127e-05	0.000543582	Ehd4
1613	ENSMUSG00000025068	2354.69	-0.191874	0.0562999	-3.40807	0.000654251	0.0063116	Gsto1
1614	ENSMUSG00000050288	4624.09	-0.192361	0.034786	-5.52984	3.20515e-08	1.20113e-06	Fzd2
1615	ENSMUSG00000004500	707.76	-0.193043	0.0712497	-2.70938	0.00674085	0.0401061	Zfp324
1616	ENSMUSG00000047371	674.596	-0.193132	0.0711947	-2.71272	0.00667328	0.0397755	Zfp768
1617	ENSMUSG00000033703	1089.81	-0.193322	0.0571693	-3.38157	0.000720724	0.00687579	Fuk
1618	ENSMUSG00000035342	2853.3	-0.193641	0.0571727	-3.38695	0.000706736	0.00675943	Lzts2
1619	ENSMUSG00000001552	5900.89	-0.194026	0.0601841	-3.22388	0.00126468	0.0107537	Jup
1620	ENSMUSG00000021286	939.904	-0.194076	0.0721715	-2.6891	0.00716448	0.0420228	Zfyve21
1621	ENSMUSG00000008393	5151.61	-0.194755	0.043703	-4.45633	8.33755e-06	0.000156049	Carhsp1
1622	ENSMUSG00000025647	2079.38	-0.194893	0.0503586	-3.8701	0.00010879	0.00142564	Shisa5
1623	ENSMUSG00000074030	1371.72	-0.195064	0.0498403	-3.91379	9.08584e-05	0.00122257	Exoc8
1624	ENSMUSG00000039693	4082.2	-0.195376	0.0676087	-2.8898	0.00385481	0.0258193	Msantd3
1625	ENSMUSG00000044707	1358.41	-0.195608	0.0569703	-3.43351	0.000595814	0.00586049	Ccnjl
1626	ENSMUSG00000032306	1833.15	-0.195652	0.0491262	-3.98264	6.81554e-05	0.000951877	Mpi
1627	ENSMUSG00000020747	2972.07	-0.195664	0.0500244	-3.91137	9.17725e-05	0.00123186	Tmem94
1628	ENSMUSG00000023021	3262.49	-0.195723	0.0442591	-4.4222	9.77017e-06	0.000179814	Cers5
1629	ENSMUSG00000028830	821.148	-0.196476	0.0687245	-2.8589	0.00425117	0.0279176	AU040320
1630	ENSMUSG00000042724	2027.2	-0.197415	0.0525169	-3.75908	0.000170542	0.00207252	Map3k9
1631	ENSMUSG00000013698	2279.69	-0.197531	0.061815	-3.19551	0.00139584	0.0115835	Pea15a
1632	ENSMUSG00000032198	1668.37	-0.197842	0.0724522	-2.73066	0.00632084	0.0382251	Dock6
1633	ENSMUSG00000021891	2289.37	-0.197986	0.0530685	-3.73076	0.000190906	0.00226842	Mettl6
1634	ENSMUSG00000030541	3014.35	-0.198037	0.0462161	-4.28501	1.82731e-05	0.000310119	Idh2
1635	ENSMUSG00000040249	1995.6	-0.198078	0.0737714	-2.68502	0.00725251	0.042449	Lrp1
1636	ENSMUSG00000003363	1398.96	-0.198276	0.0530747	-3.73579	0.000187124	0.00223148	Pld3
1637	ENSMUSG00000020525	2799.67	-0.199075	0.0488043	-4.07905	4.52192e-05	0.000675392	Ppm1d
1638	ENSMUSG00000017286	4025.66	-0.199314	0.0574302	-3.47054	0.000519412	0.00525889	Glod4
1639	ENSMUSG00000023927	1877.02	-0.199553	0.0761705	-2.61983	0.00879746	0.0491637	Satb1
1640	ENSMUSG00000046329	1603.9	-0.1996	0.06818	-2.92755	0.00341646	0.0236581	Slc25a23
1641	ENSMUSG00000022106	3122.56	-0.199958	0.0451373	-4.43	9.42335e-06	0.000174206	Rcbtb2
1642	ENSMUSG00000026223	1897.75	-0.20001	0.0537851	-3.71869	0.000200258	0.00235923	Itm2c
1643	ENSMUSG00000022043	3869.61	-0.200034	0.0480773	-4.16069	3.17293e-05	0.000494882	Trim35
1644	ENSMUSG00000055817	2437.37	-0.200182	0.0676374	-2.95963	0.00308004	0.0218398	Mta3
1645	ENSMUSG00000042628	1192.18	-0.200527	0.0553471	-3.62308	0.000291113	0.00322758	Zfyve1
1646	ENSMUSG00000002812	5074.43	-0.20059	0.0397076	-5.05169	4.37929e-07	1.19898e-05	Flii
1647	ENSMUSG00000046949	1040.79	-0.200653	0.0668446	-3.00179	0.00268398	0.0196367	Nqo2
1648	ENSMUSG00000035936	1084.19	-0.200856	0.0608295	-3.30195	0.000960138	0.00860592	Aldh5a1
1649	ENSMUSG00000028218	1294.12	-0.201052	0.0677286	-2.96849	0.00299266	0.0213482	Fam92a
1650	ENSMUSG00000022010	4338.65	-0.201165	0.0650039	-3.09467	0.00197033	0.0152364	Tsc22d1
1651	ENSMUSG00000040466	1409.32	-0.20134	0.0770304	-2.61378	0.00895469	0.0497904	Blvrb
1652	ENSMUSG00000017670	2377.9	-0.201726	0.0477475	-4.22484	2.39111e-05	0.000387917	Elmo2
1653	ENSMUSG00000021218	25064.7	-0.202005	0.0377902	-5.34544	9.01996e-08	2.96442e-06	Gdi2
1654	ENSMUSG00000044030	1801.56	-0.202152	0.0530569	-3.8101	0.000138912	0.00173919	Irf2bp1
1655	ENSMUSG00000031816	618.9	-0.203277	0.0702407	-2.894	0.00380368	0.0256323	Mthfsd
1656	ENSMUSG00000027332	2413.81	-0.203387	0.0625833	-3.24986	0.00115461	0.00997127	Ivd
1657	ENSMUSG00000031903	626.7	-0.203444	0.0733366	-2.77411	0.00553527	0.0341857	Pla2g15
1658	ENSMUSG00000059486	2819.13	-0.203456	0.0608025	-3.34618	0.000819323	0.00759444	Kbtbd2
1659	ENSMUSG00000035473	913.643	-0.203506	0.0665837	-3.0564	0.00224016	0.0169666	Galm
1660	ENSMUSG00000020736	1932.8	-0.204161	0.0729293	-2.79944	0.0051192	0.0321996	Nt5c
1661	ENSMUSG00000021589	2807.88	-0.204762	0.068643	-2.983	0.00285436	0.0205385	Rhobtb3
1662	ENSMUSG00000003380	1077.08	-0.204988	0.0662744	-3.09302	0.0019813	0.0153131	Rabac1
1663	ENSMUSG00000037260	910.997	-0.205102	0.07713	-2.65918	0.00783321	0.0450675	Hgsnat
1664	ENSMUSG00000018340	2208.91	-0.205351	0.0533143	-3.8517	0.0001173	0.0015227	Anxa6
1665	ENSMUSG00000031198	1814.43	-0.205538	0.0514298	-3.99647	6.42932e-05	0.000909439	Fundc2
1666	ENSMUSG00000038145	950.968	-0.205925	0.0612699	-3.36095	0.000776749	0.00728172	Snrk
1667	ENSMUSG00000033653	1436.95	-0.206213	0.0696874	-2.95912	0.00308522	0.0218584	Vps8
1668	ENSMUSG00000033728	946.14	-0.20633	0.0580771	-3.5527	0.000381304	0.00406549	Lrrc14
1669	ENSMUSG00000009563	1811.82	-0.206746	0.0575766	-3.59081	0.000329658	0.00358297	Tor2a
1670	ENSMUSG00000041936	4196.18	-0.207286	0.0701184	-2.95622	0.0031143	0.0220167	Agrn
1671	ENSMUSG00000020289	1215.19	-0.207422	0.0716056	-2.89673	0.00377079	0.0254832	Nprl3
1672	ENSMUSG00000022817	7007.72	-0.207982	0.0671762	-3.09606	0.00196111	0.0151723	Itgb5
1673	ENSMUSG00000022892	2413.17	-0.208162	0.0742757	-2.80256	0.0050698	0.0319666	App
1674	ENSMUSG00000009733	649.726	-0.208209	0.0792857	-2.62606	0.00863794	0.0485013	Tfcp2
1675	ENSMUSG00000011837	879.231	-0.208564	0.0682967	-3.05379	0.00225973	0.0170758	Snapc2
1676	ENSMUSG00000028086	3137.24	-0.208757	0.0403442	-5.17439	2.28655e-07	6.65632e-06	Fbxw7
1677	ENSMUSG00000068922	4600.96	-0.208896	0.0770334	-2.71176	0.00669276	0.0398486	Msto1
1678	ENSMUSG00000034168	2472.04	-0.209546	0.0628427	-3.33445	0.000854672	0.00786052	Irf2bpl
1679	ENSMUSG00000024513	574.345	-0.209649	0.0801004	-2.61733	0.0088621	0.0493916	Mbd2
1680	ENSMUSG00000064043	2739.29	-0.2099	0.0801106	-2.62013	0.00878962	0.0491364	Trerf1
1681	ENSMUSG00000029106	5434.82	-0.210037	0.0485519	-4.32604	1.51813e-05	0.000263865	Add1
1682	ENSMUSG00000036966	1061.46	-0.210061	0.0596832	-3.5196	0.000432191	0.00448548	Spryd3
1683	ENSMUSG00000034430	751.329	-0.210288	0.0654857	-3.2112	0.00132182	0.0111347	Zxdc
1684	ENSMUSG00000036377	771.258	-0.210578	0.0803896	-2.61947	0.00880672	0.0491882	C530008M17Rik
1685	ENSMUSG00000059409	8809.17	-0.210604	0.0408878	-5.15077	2.59415e-07	7.40855e-06	Ppp2r5d
1686	ENSMUSG00000035245	976.077	-0.21066	0.072353	-2.91155	0.00359635	0.024576	Eogt
1687	ENSMUSG00000027805	1600.56	-0.210768	0.0779255	-2.70474	0.00683576	0.0405252	Pfn2
1688	ENSMUSG00000049295	4059.3	-0.211153	0.0609995	-3.46155	0.000537081	0.00539491	Zfp219
1689	ENSMUSG00000059791	1136.08	-0.211539	0.0667903	-3.16722	0.00153905	0.0124721	Nrm
1690	ENSMUSG00000026923	1456.27	-0.211752	0.0726103	-2.91628	0.00354232	0.0242961	Notch1
1691	ENSMUSG00000028145	571.71	-0.211817	0.0738496	-2.86822	0.00412782	0.0272775	Them4
1692	ENSMUSG00000061689	2776.62	-0.211879	0.0415118	-5.10406	3.32441e-07	9.34898e-06	Dlgap4
1693	ENSMUSG00000041609	1224.85	-0.21189	0.0724682	-2.92391	0.00345668	0.0238469	Ccdc64
1694	ENSMUSG00000071657	3780.19	-0.212533	0.0618453	-3.43654	0.000589205	0.00580582	Bscl2
1695	ENSMUSG00000029050	6649.58	-0.213045	0.0446556	-4.77084	1.8346e-06	4.25011e-05	Ski
1696	ENSMUSG00000005469	4668.32	-0.213664	0.0446127	-4.78931	1.67354e-06	3.93757e-05	Prkaca
1697	ENSMUSG00000035585	4124.58	-0.213723	0.042845	-4.98829	6.09162e-07	1.60161e-05	Tsen34
1698	ENSMUSG00000022837	1591.75	-0.214227	0.054966	-3.89745	9.72111e-05	0.00129438	Iqcb1
1699	ENSMUSG00000047423	1068.42	-0.214616	0.0592209	-3.62398	0.000290099	0.00321849	AI837181
1700	ENSMUSG00000072966	1198.65	-0.214638	0.0638342	-3.36243	0.000772589	0.00725874	Gprasp2
1701	ENSMUSG00000019558	1683.17	-0.214895	0.062638	-3.43075	0.000601907	0.0058994	Slc6a8
1702	ENSMUSG00000028223	1146.1	-0.215284	0.06103	-3.52751	0.000419491	0.00439497	Decr1
1703	ENSMUSG00000062611	2650.84	-0.216196	0.0542684	-3.98383	6.78143e-05	0.000948713	Rps3a2
1704	ENSMUSG00000019478	817.159	-0.217327	0.0659744	-3.29412	0.000987316	0.00878769	Rab4a
1705	ENSMUSG00000045466	487.299	-0.21744	0.0829665	-2.62082	0.00877195	0.0490944	Zfp956
1706	ENSMUSG00000053898	708.848	-0.217538	0.0784033	-2.7746	0.00552696	0.0341472	Ech1
1707	ENSMUSG00000026176	2747.78	-0.218309	0.0732329	-2.98102	0.0028729	0.020654	Ctdsp1
1708	ENSMUSG00000030890	2684.11	-0.218358	0.0690588	-3.16191	0.00156738	0.0126768	Ilk
1709	ENSMUSG00000038777	2015.04	-0.21861	0.0591863	-3.69359	0.00022111	0.00255759	Sema6c
1710	ENSMUSG00000025730	1480.47	-0.218806	0.0555844	-3.93646	8.26907e-05	0.00112824	Rab40c
1711	ENSMUSG00000025218	773.408	-0.218852	0.0664112	-3.29541	0.000982769	0.00875299	Poll
1712	ENSMUSG00000032743	910.292	-0.219071	0.0716142	-3.05905	0.00222041	0.0168556	D430042O09Rik
1713	ENSMUSG00000023348	2122.88	-0.219113	0.0748921	-2.92571	0.00343667	0.0237385	Trip6
1714	ENSMUSG00000029769	1129.87	-0.219269	0.0702187	-3.12266	0.00179222	0.0141229	Ccdc136
1715	ENSMUSG00000021916	514.266	-0.219438	0.0834286	-2.63025	0.00853218	0.0480868	Glt8d1
1716	ENSMUSG00000032194	3180.72	-0.219587	0.0634949	-3.45833	0.000543527	0.00545305	Kank2
1717	ENSMUSG00000028278	4006.96	-0.219698	0.0514598	-4.26932	1.96071e-05	0.000327721	Rragd
1718	ENSMUSG00000027654	2225.01	-0.220907	0.074994	-2.94567	0.0032226	0.0225991	Fam83d
1719	ENSMUSG00000003378	2645.63	-0.221321	0.068622	-3.22523	0.00125873	0.0107141	Grik5
1720	ENSMUSG00000030800	940.241	-0.221585	0.0791947	-2.79798	0.00514231	0.0323008	Prss8
1721	ENSMUSG00000036678	5838.82	-0.221679	0.047809	-4.63676	3.53905e-06	7.4867e-05	Aaas
1722	ENSMUSG00000028957	1252.53	-0.222401	0.0795901	-2.79433	0.00520071	0.0325935	Per3
1723	ENSMUSG00000021996	3376.63	-0.223426	0.0380542	-5.87124	4.32538e-09	1.99015e-07	Esd
1724	ENSMUSG00000020776	2510.61	-0.22343	0.0525996	-4.24774	2.15937e-05	0.000353786	Fbf1
1725	ENSMUSG00000028070	1139.89	-0.223662	0.0590984	-3.78456	0.00015398	0.00190193	Apoa1bp
1726	ENSMUSG00000047409	654.578	-0.223685	0.0712903	-3.13766	0.00170302	0.0135489	Ctdspl
1727	ENSMUSG00000000915	2468.23	-0.224248	0.0827225	-2.71085	0.00671117	0.0399439	Hip1r
1728	ENSMUSG00000025821	1348.9	-0.224377	0.0517121	-4.33895	1.43162e-05	0.000249615	Zfp282
1729	ENSMUSG00000001964	3145.09	-0.224908	0.0586567	-3.83431	0.000125919	0.0016044	Emd
1730	ENSMUSG00000029119	947.135	-0.225196	0.0718817	-3.13287	0.00173107	0.0137153	Man2b2
1731	ENSMUSG00000022629	3432.84	-0.225264	0.0850426	-2.64884	0.00807693	0.046038	Kif21a
1732	ENSMUSG00000031360	1579.55	-0.22572	0.0698496	-3.23152	0.00123133	0.0105202	Ctps2
1733	ENSMUSG00000021585	1437.55	-0.225974	0.0660957	-3.41889	0.000628777	0.00610496	Cast
1734	ENSMUSG00000068735	1862.51	-0.226484	0.0811079	-2.79237	0.0052323	0.0327419	Trp53i11
1735	ENSMUSG00000041926	3576.72	-0.226836	0.0551992	-4.10941	3.96667e-05	0.000603896	Rnpep
1736	ENSMUSG00000030122	6359.49	-0.227228	0.0477523	-4.75847	1.95064e-06	4.48134e-05	Ptms
1737	ENSMUSG00000027173	831.867	-0.2274	0.0845417	-2.6898	0.00714951	0.0419796	Depdc7
1738	ENSMUSG00000027712	771.634	-0.227521	0.0834092	-2.72777	0.00637639	0.0384907	Anxa5
1739	ENSMUSG00000028048	868.802	-0.227704	0.0778092	-2.92644	0.00342863	0.0237028	Gba
1740	ENSMUSG00000000631	1410.38	-0.228418	0.0687627	-3.32183	0.000894292	0.00811229	Myo18a
1741	ENSMUSG00000036242	799.03	-0.228475	0.0686642	-3.32742	0.000876541	0.00801007	3632451O06Rik
1742	ENSMUSG00000050390	1896	-0.228602	0.0583688	-3.9165	8.98426e-05	0.00121086	C77080
1743	ENSMUSG00000001700	635.707	-0.228819	0.0796168	-2.874	0.0040531	0.0268691	Gramd3
1744	ENSMUSG00000040007	988.171	-0.229031	0.0840763	-2.72409	0.00644791	0.0387671	Bahd1
1745	ENSMUSG00000007041	7275.3	-0.22909	0.0563582	-4.06489	4.80552e-05	0.000709435	Clic1
1746	ENSMUSG00000026817	2848.32	-0.229115	0.0461525	-4.96429	6.89515e-07	1.79295e-05	Ak1
1747	ENSMUSG00000007891	6270.66	-0.229279	0.0542553	-4.22592	2.37966e-05	0.000386817	Ctsd
1748	ENSMUSG00000003573	1262.35	-0.230233	0.0682624	-3.37277	0.000744166	0.00705977	Homer3
1749	ENSMUSG00000066357	7897.09	-0.23029	0.0514987	-4.47176	7.75802e-06	0.000146694	Wdr6
1750	ENSMUSG00000015202	2238.62	-0.230352	0.0597304	-3.85654	0.000115004	0.00149641	Cnksr3
1751	ENSMUSG00000016541	8157.91	-0.230442	0.0547596	-4.20824	2.57362e-05	0.000409898	Atxn10
1752	ENSMUSG00000001555	2199.46	-0.230778	0.077989	-2.95911	0.0030853	0.0218584	Fkbp10
1753	ENSMUSG00000026421	2085.96	-0.231422	0.0843477	-2.74366	0.00607577	0.0370269	Csrp1
1754	ENSMUSG00000057193	1623	-0.231661	0.087438	-2.64944	0.00806261	0.0459787	Slc44a2
1755	ENSMUSG00000031642	1014.71	-0.231849	0.084585	-2.74101	0.00612499	0.0372857	Sh3rf1
1756	ENSMUSG00000022074	3341.85	-0.231893	0.0613938	-3.77715	0.000158636	0.00194929	Tnfrsf10b
1757	ENSMUSG00000029103	2910.57	-0.232363	0.051932	-4.47436	7.664e-06	0.000145248	Lrpap1
1758	ENSMUSG00000028849	5140.54	-0.232471	0.0593378	-3.91776	8.9375e-05	0.00120751	Map7d1
1759	ENSMUSG00000032245	758.349	-0.232519	0.0823777	-2.82259	0.00476371	0.0304539	Cln6
1760	ENSMUSG00000022951	1240	-0.232542	0.0779479	-2.98329	0.00285164	0.0205279	Rcan1
1761	ENSMUSG00000033530	1480.52	-0.234142	0.0554812	-4.2202	2.44087e-05	0.00039483	Ttc7b
1762	ENSMUSG00000029203	8346.54	-0.23436	0.0601654	-3.89527	9.80896e-05	0.00130085	Ube2k
1763	ENSMUSG00000064090	815.303	-0.234838	0.0626188	-3.75028	0.00017664	0.00213411	Vrk2
1764	ENSMUSG00000002844	1394.31	-0.235023	0.0564175	-4.16577	3.10297e-05	0.000485341	Adprh
1765	ENSMUSG00000026833	1016.84	-0.235067	0.0820509	-2.8649	0.00417145	0.0275282	Olfm1
1766	ENSMUSG00000028573	513.157	-0.235177	0.0823321	-2.85644	0.00428415	0.028104	Fggy
1767	ENSMUSG00000042210	1355.49	-0.235183	0.0700309	-3.35828	0.000784301	0.00734054	Abhd14a
1768	ENSMUSG00000021552	720.552	-0.235183	0.0754888	-3.11547	0.0018365	0.0143625	Gkap1
1769	ENSMUSG00000003955	3164.32	-0.236249	0.0473658	-4.98775	6.10874e-07	1.60357e-05	Fam162a
1770	ENSMUSG00000046794	777.401	-0.236319	0.0880679	-2.68338	0.00728828	0.0425948	Ppp1r3b
1771	ENSMUSG00000020087	1456.31	-0.236652	0.0573923	-4.12341	3.73298e-05	0.00057306	Tysnd1
1772	ENSMUSG00000017009	1412.32	-0.236717	0.0626411	-3.77894	0.000157495	0.00193814	Sdc4
1773	ENSMUSG00000071235	5390.15	-0.236947	0.0665873	-3.55845	0.00037305	0.00398915	Vrtn
1774	ENSMUSG00000041329	2022.65	-0.237287	0.0778571	-3.04772	0.00230583	0.0173623	Atp1b2
1775	ENSMUSG00000030530	1486.65	-0.237755	0.0594108	-4.00188	6.28418e-05	0.000894255	Furin
1776	ENSMUSG00000030095	2000.41	-0.237856	0.0521143	-4.56411	5.01612e-06	0.000101573	Tmem43
1777	ENSMUSG00000020230	727.887	-0.23815	0.0729567	-3.26426	0.00109749	0.00956274	Prmt2
1778	ENSMUSG00000020451	3022.27	-0.238223	0.0474296	-5.02266	5.09606e-07	1.36367e-05	Limk2
1779	ENSMUSG00000034620	1705.49	-0.238755	0.0752252	-3.17388	0.00150418	0.0122674	Tmem5
1780	ENSMUSG00000033752	1954.84	-0.238874	0.0495858	-4.81738	1.45458e-06	3.48234e-05	Mnd1
1781	ENSMUSG00000022414	567.554	-0.239049	0.0883856	-2.70462	0.00683829	0.0405257	Tab1
1782	ENSMUSG00000029426	2440.9	-0.239286	0.0517308	-4.62559	3.73528e-06	7.87166e-05	Scarb2
1783	ENSMUSG00000022108	3368.13	-0.239333	0.0719522	-3.32627	0.000880162	0.00801925	Itm2b
1784	ENSMUSG00000075467	798.175	-0.240021	0.0677722	-3.54158	0.000397735	0.00419778	Dnlz
1785	ENSMUSG00000035778	2058.27	-0.240081	0.0501527	-4.78701	1.69283e-06	3.97328e-05	Ggta1
1786	ENSMUSG00000027610	989.868	-0.240141	0.0821986	-2.92147	0.00348379	0.0239641	Gss
1787	ENSMUSG00000048439	611.909	-0.240235	0.0806565	-2.97849	0.00289672	0.0207981	Nupl2
1788	ENSMUSG00000032657	920.249	-0.241206	0.0647434	-3.72557	0.000194871	0.0023089	Fam189b
1789	ENSMUSG00000039253	1154.29	-0.241286	0.067843	-3.55653	0.000375788	0.00401325	Fn3krp
1790	ENSMUSG00000024579	1107.24	-0.242168	0.0614382	-3.94165	8.09233e-05	0.0011094	Pcyox1l
1791	ENSMUSG00000041845	761.852	-0.24318	0.0764399	-3.18132	0.00146605	0.0120216	Rhod
1792	ENSMUSG00000061981	4099.38	-0.24395	0.0442861	-5.50849	3.61917e-08	1.34112e-06	Flot2
1793	ENSMUSG00000037366	762.514	-0.243999	0.0686843	-3.55247	0.00038163	0.00406549	Pafah2
1794	ENSMUSG00000099681	429.487	-0.244043	0.0928511	-2.62832	0.00858069	0.0482944	1700052K11Rik
1795	ENSMUSG00000046808	2892.78	-0.244295	0.0550484	-4.43782	9.08764e-06	0.000168942	Atp10d
1796	ENSMUSG00000029461	3249.88	-0.244756	0.0663314	-3.6899	0.000224345	0.00258707	Fam168a
1797	ENSMUSG00000047264	935.117	-0.244859	0.0747453	-3.27591	0.00105322	0.00925982	Zfp358
1798	ENSMUSG00000022540	986.587	-0.245597	0.0769269	-3.1926	0.00140996	0.0116728	Rogdi
1799	ENSMUSG00000025510	2939.33	-0.245715	0.0535602	-4.58764	4.48289e-06	9.21273e-05	Cd151
1800	ENSMUSG00000035202	3573.02	-0.245802	0.0861703	-2.85251	0.00433754	0.028342	Lars2
1801	ENSMUSG00000022428	935.717	-0.245899	0.0678442	-3.62447	0.000289558	0.00321494	Cby1
1802	ENSMUSG00000051007	727.235	-0.245924	0.0703352	-3.49645	0.000471486	0.00483872	Pddc1
1803	ENSMUSG00000026696	722.546	-0.246303	0.0938316	-2.62495	0.00866622	0.0486271	Vamp4
1804	ENSMUSG00000042156	2485.41	-0.246359	0.0776345	-3.17332	0.00150706	0.0122849	Dzip1
1805	ENSMUSG00000018574	1276.98	-0.246633	0.0694925	-3.54905	0.000386618	0.00410511	Acadvl
1806	ENSMUSG00000015094	1137.31	-0.246818	0.0599998	-4.11365	3.89449e-05	0.000594546	Npdc1
1807	ENSMUSG00000051378	4985.3	-0.24701	0.0559677	-4.41344	1.01742e-05	0.000186835	Kif18b
1808	ENSMUSG00000029463	1934.84	-0.247138	0.0469972	-5.25857	1.4518e-07	4.47815e-06	Fam216a
1809	ENSMUSG00000025278	9146.61	-0.247427	0.0940017	-2.63215	0.00848465	0.0479167	Flnb
1810	ENSMUSG00000020346	1509.29	-0.248225	0.0544605	-4.55789	5.16698e-06	0.000104246	Mgat1
1811	ENSMUSG00000052151	698.043	-0.248275	0.0775108	-3.20311	0.00135953	0.0113447	Plpp2
1812	ENSMUSG00000001313	1363.67	-0.24878	0.0765339	-3.25058	0.0011517	0.00995657	Rnd2
1813	ENSMUSG00000024782	1395.41	-0.24882	0.0698769	-3.56083	0.000369683	0.00396338	Ak3
1814	ENSMUSG00000071477	1245.63	-0.249233	0.0603772	-4.12792	3.66054e-05	0.000562982	Zfp777
1815	ENSMUSG00000036989	694.79	-0.249427	0.0870058	-2.86678	0.00414672	0.027376	Trim3
1816	ENSMUSG00000005873	2586.22	-0.249843	0.0568799	-4.39247	1.12068e-05	0.000203319	Reep5
1817	ENSMUSG00000030824	3705.38	-0.249861	0.0548671	-4.55392	5.26542e-06	0.000105717	Nucb1
1818	ENSMUSG00000043384	5531.32	-0.249994	0.0542773	-4.60587	4.1075e-06	8.50457e-05	Gprasp1
1819	ENSMUSG00000037536	2039.99	-0.250523	0.0555776	-4.50762	6.55585e-06	0.000126711	Fbxo34
1820	ENSMUSG00000062762	5012.25	-0.250529	0.0831537	-3.01284	0.00258819	0.0190622	Ei24
1821	ENSMUSG00000004207	6644.94	-0.250658	0.0501565	-4.99752	5.80734e-07	1.53663e-05	Psap
1822	ENSMUSG00000020605	1224.71	-0.250829	0.0786753	-3.18815	0.00143184	0.0118054	Hs1bp3
1823	ENSMUSG00000034685	908.976	-0.250842	0.0693654	-3.61624	0.000298912	0.00328069	Fam171a2
1824	ENSMUSG00000034105	531.826	-0.251307	0.0845186	-2.97339	0.00294533	0.0210649	Tldc1
1825	ENSMUSG00000019433	2173.37	-0.252639	0.0559865	-4.5125	6.40681e-06	0.000124265	Gipc1
1826	ENSMUSG00000032308	483.56	-0.25319	0.0837463	-3.02329	0.0025004	0.0185558	Ulk3
1827	ENSMUSG00000067071	1505.44	-0.253495	0.0724248	-3.50011	0.000465062	0.00478168	Hes6
1828	ENSMUSG00000026853	776.52	-0.253874	0.0821224	-3.09141	0.00199207	0.0153759	Crat
1829	ENSMUSG00000030341	675.07	-0.254532	0.0754901	-3.37172	0.000747003	0.00708263	Tnfrsf1a
1830	ENSMUSG00000020577	2670.2	-0.255103	0.0803504	-3.17488	0.001499	0.0122433	Tspan13
1831	ENSMUSG00000009905	846.891	-0.255384	0.0900647	-2.83556	0.00457453	0.0294376	Kdsr
1832	ENSMUSG00000032402	1487.95	-0.255612	0.0653824	-3.90948	9.24936e-05	0.00124054	Smad3
1833	ENSMUSG00000002083	1438.53	-0.255869	0.0639762	-3.99945	6.34908e-05	0.000901166	Bbc3
1834	ENSMUSG00000055799	7673.12	-0.255947	0.0785852	-3.25694	0.00112622	0.00976686	Tcf7l1
1835	ENSMUSG00000060802	1130.9	-0.256683	0.079759	-3.21823	0.00128986	0.0109229	B2m
1836	ENSMUSG00000069814	575.284	-0.256891	0.0869785	-2.9535	0.00314197	0.0221273	Ccdc92b
1837	ENSMUSG00000064326	2586.31	-0.257195	0.0648945	-3.96327	7.39297e-05	0.00102733	Siva1
1838	ENSMUSG00000037148	1161.32	-0.258512	0.058175	-4.4437	8.84261e-06	0.000164757	Arhgap10
1839	ENSMUSG00000040003	608.522	-0.259204	0.0832167	-3.11481	0.00184066	0.0143746	Magi2
1840	ENSMUSG00000002279	529.924	-0.259471	0.0831253	-3.12144	0.00179969	0.0141567	Lmf1
1841	ENSMUSG00000002233	981.913	-0.259611	0.0904938	-2.86882	0.00412003	0.0272649	Rhoc
1842	ENSMUSG00000044433	4397.76	-0.259868	0.0555059	-4.68182	2.84339e-06	6.20526e-05	Camsap3
1843	ENSMUSG00000042099	705.547	-0.260224	0.0970519	-2.68129	0.00733399	0.0427597	Kank3
1844	ENSMUSG00000006589	3716.64	-0.260449	0.0690158	-3.77376	0.000160805	0.00196864	Aprt
1845	ENSMUSG00000024736	3600.29	-0.260568	0.0527029	-4.94409	7.64995e-07	1.96151e-05	Tmem132a
1846	ENSMUSG00000031938	468.709	-0.260584	0.0906484	-2.87467	0.00404448	0.0268401	4931406C07Rik
1847	ENSMUSG00000045103	1021.16	-0.260876	0.0901273	-2.89452	0.00379733	0.0256198	Dmd
1848	ENSMUSG00000026730	713.793	-0.261263	0.0763621	-3.42136	0.000623078	0.00606385	Pter
1849	ENSMUSG00000027809	1748.96	-0.26172	0.0513654	-5.09526	3.48265e-07	9.74435e-06	Etfdh
1850	ENSMUSG00000005251	1852.46	-0.261781	0.0542148	-4.82859	1.37501e-06	3.33647e-05	Ripk4
1851	ENSMUSG00000030352	582.839	-0.261849	0.0918181	-2.85182	0.00434699	0.0283769	Tspan9
1852	ENSMUSG00000006717	598.155	-0.261922	0.0967002	-2.7086	0.00675686	0.0401725	Acot13
1853	ENSMUSG00000048310	1589.18	-0.26249	0.058442	-4.49147	7.07328e-06	0.000135447	Pskh1
1854	ENSMUSG00000021913	4269.63	-0.262516	0.0532862	-4.92652	8.37076e-07	2.11684e-05	Ogdhl
1855	ENSMUSG00000045639	1874.11	-0.262584	0.0740517	-3.54595	0.000391195	0.00414042	Zfp629
1856	ENSMUSG00000018012	988.794	-0.262717	0.0574547	-4.57259	4.81739e-06	9.81296e-05	Rac3
1857	ENSMUSG00000037846	655.485	-0.262935	0.080188	-3.27898	0.00104183	0.00917433	Rtkn2
1858	ENSMUSG00000044475	876.848	-0.263989	0.0773049	-3.4149	0.000638051	0.0061733	Ascc1
1859	ENSMUSG00000021238	707.002	-0.264256	0.0881042	-2.99936	0.00270546	0.0197242	Aldh6a1
1860	ENSMUSG00000025512	884.664	-0.26426	0.0730483	-3.61761	0.000297333	0.00327027	Chid1
1861	ENSMUSG00000056204	951.563	-0.264899	0.0800807	-3.30791	0.000939965	0.00845254	Pgpep1
1862	ENSMUSG00000027510	3643.97	-0.265693	0.0459064	-5.78772	7.13465e-09	3.07756e-07	Rbm38
1863	ENSMUSG00000005774	1335.71	-0.266113	0.0711131	-3.74211	0.000182482	0.00218714	Rfx5
1864	ENSMUSG00000031778	519.832	-0.266115	0.101129	-2.63144	0.00850236	0.047984	Cx3cl1
1865	ENSMUSG00000045795	398.583	-0.266167	0.0882323	-3.01666	0.00255577	0.0188653	Whamm
1866	ENSMUSG00000028399	296.447	-0.266279	0.0984391	-2.70501	0.00683017	0.0405066	Ptprd
1867	ENSMUSG00000036181	307.299	-0.266638	0.0985124	-2.70664	0.0067968	0.0403296	Hist1h1c
1868	ENSMUSG00000027257	978.709	-0.26722	0.0886014	-3.01597	0.00256155	0.0188996	Pacsin3
1869	ENSMUSG00000024232	706.179	-0.267574	0.0848373	-3.15397	0.00161066	0.0129572	Bambi
1870	ENSMUSG00000028458	1321.49	-0.268336	0.0597708	-4.48941	7.142e-06	0.000136605	Tesk1
1871	ENSMUSG00000022178	6386.32	-0.268619	0.102135	-2.63003	0.00853766	0.0481013	Ajuba
1872	ENSMUSG00000058486	1088.17	-0.26865	0.0599495	-4.48127	7.42015e-06	0.000141273	Wdr91
1873	ENSMUSG00000036026	5528.6	-0.268765	0.0423698	-6.34333	2.24849e-10	1.38453e-08	Tmem63b
1874	ENSMUSG00000036473	617.755	-0.269086	0.0998288	-2.69547	0.0070289	0.0413879	Tbc1d24
1875	ENSMUSG00000039982	1007.13	-0.269092	0.0901476	-2.98502	0.00283562	0.0204214	Dtx4
1876	ENSMUSG00000028042	1813.55	-0.26966	0.0701255	-3.8454	0.000120358	0.00155387	Zbtb7b
1877	ENSMUSG00000024012	5043.24	-0.269673	0.08399	-3.21077	0.00132378	0.0111418	Mtch1
1878	ENSMUSG00000074280	2329.32	-0.270719	0.0537455	-5.03705	4.72752e-07	1.27952e-05	Gm6166
1879	ENSMUSG00000028970	1272.52	-0.271361	0.0521864	-5.19985	1.99452e-07	5.95266e-06	Abcb1b
1880	ENSMUSG00000036672	1537.95	-0.27164	0.0736538	-3.68806	0.000225969	0.00260108	Cenpt
1881	ENSMUSG00000040488	1098.75	-0.272107	0.0777251	-3.50089	0.000463705	0.0047711	Ltbp4
1882	ENSMUSG00000094910	300.032	-0.272322	0.0990583	-2.74911	0.00597569	0.0365244	D430019H16Rik
1883	ENSMUSG00000013495	475.356	-0.272427	0.0789485	-3.45069	0.000559151	0.00558146	Tmem175
1884	ENSMUSG00000074738	327.224	-0.272629	0.102649	-2.65593	0.00790905	0.0453777	B930041F14Rik
1885	ENSMUSG00000030852	4708.14	-0.273041	0.0661427	-4.12806	3.65832e-05	0.000562982	Tacc2
1886	ENSMUSG00000026796	2812.56	-0.273542	0.0592959	-4.61316	3.96588e-06	8.28383e-05	Fam129b
1887	ENSMUSG00000035829	855.692	-0.273723	0.0668638	-4.09374	4.24467e-05	0.000640918	Ppp1r26
1888	ENSMUSG00000028393	2324.98	-0.274413	0.0682965	-4.01796	5.87033e-05	0.000846268	Alad
1889	ENSMUSG00000029455	3923.97	-0.274884	0.0400302	-6.8669	6.56118e-12	5.5733e-10	Aldh2
1890	ENSMUSG00000040997	3495.88	-0.275559	0.0741826	-3.7146	0.000203523	0.00239089	Abhd4
1891	ENSMUSG00000027984	4642	-0.275861	0.0450555	-6.12269	9.20069e-10	5.097e-08	Hadh
1892	ENSMUSG00000007379	1724.78	-0.276106	0.0775255	-3.56149	0.000368763	0.00395608	Dennd2c
1893	ENSMUSG00000024376	579.028	-0.276627	0.0944192	-2.92977	0.00339211	0.0235387	Epb41l4a
1894	ENSMUSG00000026269	1554.08	-0.276692	0.0659347	-4.19645	2.71127e-05	0.000430168	Rnpepl1
1895	ENSMUSG00000034708	4677.9	-0.276833	0.0468989	-5.90277	3.57444e-09	1.69163e-07	Grn
1896	ENSMUSG00000031485	3096.86	-0.277019	0.0574871	-4.8188	1.44428e-06	3.4671e-05	Prosc
1897	ENSMUSG00000031383	1026.49	-0.277251	0.0722557	-3.83708	0.000124506	0.00159811	Dusp9
1898	ENSMUSG00000042686	2717.82	-0.277284	0.0609556	-4.54896	5.3913e-06	0.000107982	Jph1
1899	ENSMUSG00000025314	707.537	-0.277482	0.0692341	-4.00788	6.1266e-05	0.000876347	Ptprj
1900	ENSMUSG00000050732	474.553	-0.277602	0.0898254	-3.09046	0.00199844	0.0154179	Vamp8
1901	ENSMUSG00000022474	6168.44	-0.277787	0.0980571	-2.83291	0.00461258	0.0296334	Pmm1
1902	ENSMUSG00000022761	1856.28	-0.278389	0.0539255	-5.16247	2.43708e-07	6.99615e-06	Lztr1
1903	ENSMUSG00000026411	1847.26	-0.279186	0.0460063	-6.06842	1.29171e-09	6.92423e-08	Tmem9
1904	ENSMUSG00000021062	902.62	-0.279727	0.0980859	-2.85186	0.00434641	0.0283769	Rab15
1905	ENSMUSG00000028943	577.842	-0.280214	0.0856721	-3.27078	0.00107253	0.00938477	Espn
1906	ENSMUSG00000042737	344.215	-0.280851	0.0939519	-2.9893	0.00279614	0.0202338	Dpm3
1907	ENSMUSG00000040721	2057.53	-0.281105	0.0817718	-3.43768	0.000586718	0.00578821	Zfhx2
1908	ENSMUSG00000033590	814.499	-0.281313	0.107166	-2.62502	0.00866432	0.0486271	Myo5c
1909	ENSMUSG00000032047	1342.84	-0.281879	0.0585133	-4.81734	1.45483e-06	3.48234e-05	Acat1
1910	ENSMUSG00000055044	1355.39	-0.282715	0.075762	-3.73162	0.000190249	0.00226223	Pdlim1
1911	ENSMUSG00000022261	1693.54	-0.282825	0.0851113	-3.323	0.000890547	0.00809564	Sdc2
1912	ENSMUSG00000004383	843.005	-0.28333	0.0659949	-4.29322	1.76102e-05	0.000300098	Large
1913	ENSMUSG00000028179	926.725	-0.28356	0.0922087	-3.0752	0.00210365	0.016102	Cth
1914	ENSMUSG00000078815	442.194	-0.28368	0.0974004	-2.91251	0.00358531	0.0245319	Cacng6
1915	ENSMUSG00000046229	1539.57	-0.283796	0.0572237	-4.95942	7.07047e-07	1.82707e-05	Scand1
1916	ENSMUSG00000033429	522.668	-0.284037	0.0956067	-2.97089	0.00296943	0.0212007	Mcee
1917	ENSMUSG00000050822	381.275	-0.284194	0.0943515	-3.01208	0.00259467	0.0190929	Slc29a4
1918	ENSMUSG00000054920	501.92	-0.28467	0.08425	-3.37887	0.000727847	0.00692877	Klhl5
1919	ENSMUSG00000032431	915.4	-0.284973	0.101734	-2.80116	0.00509193	0.0320877	Crtap
1920	ENSMUSG00000028351	289.912	-0.285225	0.104582	-2.72728	0.00638584	0.0385136	Brinp1
1921	ENSMUSG00000026563	930.837	-0.285444	0.0664628	-4.29479	1.74856e-05	0.000298282	Tada1
1922	ENSMUSG00000028047	1446.44	-0.286103	0.070435	-4.06195	4.86652e-05	0.000716352	Thbs3
1923	ENSMUSG00000079037	1229.11	-0.286199	0.0606489	-4.71895	2.37062e-06	5.30635e-05	Prnp
1924	ENSMUSG00000026664	2198.38	-0.286625	0.0614245	-4.66629	3.06693e-06	6.60606e-05	Phyh
1925	ENSMUSG00000031024	659.912	-0.286839	0.0817311	-3.50954	0.000448878	0.00463831	St5
1926	ENSMUSG00000066235	625.776	-0.28688	0.104892	-2.73499	0.00623822	0.0378636	Pomgnt2
1927	ENSMUSG00000028040	897.22	-0.28711	0.0695187	-4.12997	3.62815e-05	0.000559559	Efna4
1928	ENSMUSG00000049532	4145.53	-0.287488	0.0963039	-2.98522	0.00283377	0.0204214	Sall2
1929	ENSMUSG00000036273	634.026	-0.288235	0.0924818	-3.11667	0.00182907	0.0143315	Lrrk2
1930	ENSMUSG00000034449	295.452	-0.288481	0.106008	-2.72131	0.0065023	0.0390374	Dhrs11
1931	ENSMUSG00000024769	3541.58	-0.288512	0.0555532	-5.19344	2.06446e-07	6.11633e-06	Cdc42bpg
1932	ENSMUSG00000028743	1086.17	-0.288561	0.0723595	-3.98788	6.66663e-05	0.000937402	Akr7a5
1933	ENSMUSG00000033068	1980.18	-0.288736	0.0601551	-4.79986	1.58778e-06	3.75714e-05	Entpd6
1934	ENSMUSG00000002227	1460.59	-0.289829	0.0990066	-2.92737	0.00341845	0.023662	Mov10
1935	ENSMUSG00000032305	797.19	-0.290158	0.0888473	-3.2658	0.00109154	0.00953061	Fam219b
1936	ENSMUSG00000040219	826.026	-0.290864	0.0819808	-3.54795	0.000388244	0.00411708	Ttc12
1937	ENSMUSG00000009216	581.483	-0.291424	0.0847838	-3.43726	0.000587632	0.00579377	Fam163b
1938	ENSMUSG00000078317	362.95	-0.292011	0.104881	-2.7842	0.00536593	0.0333889	F8a
1939	ENSMUSG00000038855	768.883	-0.292707	0.0783255	-3.73705	0.000186189	0.00222352	Itpkb
1940	ENSMUSG00000033960	2963.51	-0.293282	0.0924821	-3.17123	0.00151795	0.0123498	9430020K01Rik
1941	ENSMUSG00000034850	2280.87	-0.293501	0.05409	-5.42617	5.75776e-08	1.9994e-06	Tmem127
1942	ENSMUSG00000049657	1032.98	-0.294218	0.0582922	-5.0473	4.48099e-07	1.2248e-05	Zbtb5
1943	ENSMUSG00000049807	1935.96	-0.295044	0.0686834	-4.29571	1.74139e-05	0.000297671	Arhgap23
1944	ENSMUSG00000031622	4544.2	-0.295268	0.0464833	-6.35213	2.12351e-10	1.32233e-08	Sin3b
1945	ENSMUSG00000025870	305.212	-0.295401	0.111405	-2.6516	0.00801114	0.0458206	Arl10
1946	ENSMUSG00000039087	2539.56	-0.295419	0.0533957	-5.53263	3.15463e-08	1.18488e-06	Rreb1
1947	ENSMUSG00000082536	442.874	-0.295876	0.0917747	-3.22394	0.0012644	0.0107537	Gm13456
1948	ENSMUSG00000058571	402.919	-0.296196	0.0948673	-3.12222	0.00179495	0.0141377	Gpc6
1949	ENSMUSG00000031838	1314.37	-0.296524	0.0743619	-3.98757	6.67531e-05	0.000937828	Ifi30
1950	ENSMUSG00000025076	833.915	-0.296569	0.0889292	-3.33489	0.00085332	0.0078567	Casp7
1951	ENSMUSG00000020814	751.665	-0.296651	0.0760298	-3.90177	9.54911e-05	0.00127455	Mxra7
1952	ENSMUSG00000026728	10124.3	-0.297354	0.0425863	-6.98239	2.90202e-12	2.64116e-10	Vim
1953	ENSMUSG00000026335	1885.82	-0.297447	0.0560979	-5.30227	1.14371e-07	3.66429e-06	Pam
1954	ENSMUSG00000026628	970.703	-0.297622	0.0907172	-3.28077	0.00103525	0.00913584	Atf3
1955	ENSMUSG00000037725	4932.29	-0.297624	0.072274	-4.118	3.82177e-05	0.000585064	Ckap2
1956	ENSMUSG00000037395	226.047	-0.297634	0.112392	-2.64819	0.00809246	0.0461106	Rcor3
1957	ENSMUSG00000037349	297.884	-0.297788	0.103492	-2.87742	0.00400945	0.0266503	Nudt22
1958	ENSMUSG00000037032	1383.98	-0.297801	0.075241	-3.95797	7.55901e-05	0.00104688	Apbb1
1959	ENSMUSG00000071064	616.121	-0.297934	0.111471	-2.67275	0.00752331	0.0436331	Zfp827
1960	ENSMUSG00000052915	3306.45	-0.297936	0.0499135	-5.96904	2.38651e-09	1.18354e-07	Msl1
1961	ENSMUSG00000028843	1692.91	-0.298978	0.0617013	-4.84557	1.26246e-06	3.0934e-05	Sh3bgrl3
1962	ENSMUSG00000036052	1779.65	-0.300001	0.0800206	-3.74904	0.000177512	0.00213996	Dnajb5
1963	ENSMUSG00000033389	395.895	-0.300324	0.0839785	-3.5762	0.000348621	0.00376684	Arhgap44
1964	ENSMUSG00000024952	487.023	-0.300397	0.103921	-2.89062	0.00384479	0.0258043	Rps6ka4
1965	ENSMUSG00000061111	1955.77	-0.300738	0.0680975	-4.41629	1.00411e-05	0.000184596	Fam195b
1966	ENSMUSG00000032353	486.703	-0.301273	0.077333	-3.89579	9.78808e-05	0.00129912	Tmed3
1967	ENSMUSG00000025920	1553.6	-0.301283	0.0610735	-4.93312	8.09253e-07	2.0559e-05	Stau2
1968	ENSMUSG00000026860	1039.5	-0.301467	0.0947076	-3.18314	0.00145689	0.0119643	Sh3glb2
1969	ENSMUSG00000038976	1465.31	-0.301636	0.089855	-3.35692	0.000788164	0.00736746	Ppp1r9b
1970	ENSMUSG00000061288	1594.69	-0.301705	0.0613787	-4.91546	8.85727e-07	2.23306e-05	Taok3
1971	ENSMUSG00000042726	1226.84	-0.301863	0.0770438	-3.91807	8.92595e-05	0.00120693	Trafd1
1972	ENSMUSG00000049106	1557.88	-0.301916	0.0790304	-3.82025	0.000133315	0.00167927	Dcaf5
1973	ENSMUSG00000036957	581.877	-0.302544	0.0921398	-3.28353	0.00102514	0.00906589	Lrfn3
1974	ENSMUSG00000022385	7613.21	-0.303337	0.065954	-4.59921	4.24092e-06	8.75893e-05	Gtse1
1975	ENSMUSG00000030519	416.394	-0.303642	0.111352	-2.72687	0.00639381	0.0385397	Apba2
1976	ENSMUSG00000030064	1351.23	-0.304213	0.090605	-3.35757	0.000786301	0.0073542	Frmd4b
1977	ENSMUSG00000034908	2753.82	-0.30485	0.057893	-5.26575	1.39615e-07	4.36571e-06	Sidt2
1978	ENSMUSG00000004815	889.97	-0.305007	0.0846451	-3.60337	0.000314124	0.00342763	Dgkq
1979	ENSMUSG00000030630	2956.42	-0.305152	0.0700603	-4.35557	1.32722e-05	0.000235376	Fah
1980	ENSMUSG00000004631	411.96	-0.3063	0.088221	-3.47196	0.000516671	0.00524075	Sgce
1981	ENSMUSG00000049680	626.289	-0.306745	0.0766686	-4.00092	6.30963e-05	0.000897105	Urgcp
1982	ENSMUSG00000032436	293.442	-0.307262	0.11517	-2.66789	0.00763288	0.0441449	Cmtm7
1983	ENSMUSG00000027459	750.203	-0.307386	0.0798822	-3.84799	0.000119093	0.00154291	Fam110a
1984	ENSMUSG00000027533	6385.98	-0.307662	0.0566667	-5.42932	5.65695e-08	1.96852e-06	Fabp5
1985	ENSMUSG00000025538	1235.69	-0.307858	0.0783063	-3.93146	8.44318e-05	0.00115011	Sumf2
1986	ENSMUSG00000036002	394.917	-0.307947	0.104032	-2.96011	0.0030753	0.0218249	Fam214b
1987	ENSMUSG00000097145	571.862	-0.308025	0.0830002	-3.71114	0.000206331	0.00241532	9230114K14Rik
1988	ENSMUSG00000022587	5066.72	-0.308108	0.0772942	-3.98617	6.71475e-05	0.000941515	Ly6e
1989	ENSMUSG00000022098	578.985	-0.308394	0.0995794	-3.09697	0.00195511	0.0151329	Bmp1
1990	ENSMUSG00000054723	758.72	-0.308561	0.0640273	-4.81921	1.44129e-06	3.46494e-05	Vmac
1991	ENSMUSG00000036339	315.549	-0.308762	0.109546	-2.81855	0.00482414	0.0307571	Tmem260
1992	ENSMUSG00000028199	353.24	-0.309692	0.100515	-3.08105	0.00206272	0.0158547	Cryz
1993	ENSMUSG00000036622	2633.99	-0.310359	0.0542925	-5.71644	1.08782e-08	4.53868e-07	Atp13a2
1994	ENSMUSG00000028521	982.508	-0.310455	0.108246	-2.86805	0.00413016	0.0272775	Slc35d1
1995	ENSMUSG00000028885	334.124	-0.31072	0.115564	-2.68873	0.00717251	0.042055	Smpdl3b
1996	ENSMUSG00000032010	523.659	-0.311278	0.082814	-3.75877	0.000170753	0.00207333	Usp2
1997	ENSMUSG00000030688	854.684	-0.311836	0.0920589	-3.38735	0.000705717	0.00675693	Stard10
1998	ENSMUSG00000031402	877.623	-0.312375	0.0647794	-4.82213	1.42036e-06	3.41959e-05	Mpp1
1999	ENSMUSG00000039943	1348.48	-0.312422	0.085708	-3.64519	0.000267195	0.00301338	Plcb4
[truncated: 982 more rows]

## Sheet: DE_Seq_Sall1Nanog VsPBCAG_Empty
	ensembl_ID	baseMean	log2FoldChange	lfcSE	stat	pvalue	padj	gene_name
3393	ENSMUSG00000035783	256.062	-2.73249	0.193192	-14.1439	2.03632e-45	3.26625e-41	Acta2
3334	ENSMUSG00000028023	852.137	-1.64753	0.135366	-12.1709	4.4397e-34	3.56064e-30	Pitx2
3	ENSMUSG00000027886	8.63587	3.04197	0.886015	3.43332	0.000596247	0.00504953	1700013F07Rik
4	ENSMUSG00000041986	12.2334	2.89458	0.839468	3.44811	0.000564525	0.00482161	Elmod1
112	ENSMUSG00000028681	454.788	1.23593	0.102007	12.1161	8.67901e-34	4.64038e-30	Ptch2
3078	ENSMUSG00000020423	3749.48	-0.830726	0.0687256	-12.0876	1.2286e-33	4.9267e-30	Btg2
7	ENSMUSG00000024175	9.58782	2.62485	0.723728	3.62685	0.000286901	0.00273596	Tekt4
384	ENSMUSG00000026116	10028.1	0.528382	0.0440505	11.9949	3.77856e-33	1.16023e-29	Tmem131
3033	ENSMUSG00000076441	3017.09	-0.752764	0.0628171	-11.9834	4.34002e-33	1.16023e-29	Ass1
2843	ENSMUSG00000026249	4452.53	-0.570942	0.0494755	-11.5399	8.30294e-31	1.66474e-27	Serpine2
3219	ENSMUSG00000040998	696.033	-1.0818	0.093664	-11.5498	7.39935e-31	1.66474e-27	Npnt
12	ENSMUSG00000108932	10.7448	2.32507	0.693236	3.35394	0.000796704	0.00639596	Gm31463
3047	ENSMUSG00000039450	1809.65	-0.778164	0.0682008	-11.4099	3.73225e-30	6.6517e-27	Dcxr
14	ENSMUSG00000053161	10.9436	2.28034	0.617167	3.69486	0.000220008	0.00219871	Daw1
3064	ENSMUSG00000037902	1673.07	-0.795908	0.070831	-11.2367	2.69217e-29	4.31824e-26	Sirpa
2977	ENSMUSG00000038400	3947.88	-0.702162	0.0626826	-11.2019	3.99264e-29	5.82199e-26	Pmepa1
3247	ENSMUSG00000039477	482.777	-1.16175	0.103784	-11.1939	4.36941e-29	5.84045e-26	Tnrc18
18	ENSMUSG00000048776	14.2087	2.19065	0.703592	3.11352	0.00184871	0.0127706	Pthlh
19	ENSMUSG00000058248	25.1755	2.17324	0.570076	3.8122	0.000137733	0.00149172	Kcnh1
2862	ENSMUSG00000072825	7114.61	-0.582841	0.0528445	-11.0294	2.75817e-28	3.40316e-25	Cep170b
3083	ENSMUSG00000031239	1422.23	-0.836334	0.0764905	-10.9338	7.94208e-28	9.09935e-25	Itm2a
217	ENSMUSG00000021466	1083.15	0.857942	0.0793473	10.8125	3.00413e-27	3.21241e-24	Ptch1
23	ENSMUSG00000026686	14.5294	2.11999	0.558924	3.79298	0.00014885	0.00158642	Lmx1a
2934	ENSMUSG00000021701	4162.9	-0.645736	0.0609548	-10.5937	3.18745e-26	3.19542e-23	Plk2
25	ENSMUSG00000062960	205.165	2.11376	0.567158	3.72693	0.000193828	0.00197272	Kdr
26	ENSMUSG00000020140	763.496	2.10802	0.649191	3.24715	0.00116569	0.00874538	Lgr5
27	ENSMUSG00000037106	11.2791	2.06946	0.663957	3.11686	0.00182785	0.012673	Fer1l6
3211	ENSMUSG00000002602	395.85	-1.06521	0.102457	-10.3966	2.56946e-25	2.42436e-22	Axl
29	ENSMUSG00000062329	9.58404	2.02053	0.759399	2.66069	0.00779799	0.0394563	Cytl1
30	ENSMUSG00000024553	29.1322	1.97865	0.604075	3.27551	0.0010547	0.00804824	Galr1
31	ENSMUSG00000043020	12.1822	1.97249	0.601541	3.27907	0.00104152	0.00796657	Wdr63
32	ENSMUSG00000060212	106.203	1.96092	0.672406	2.91627	0.00354245	0.0210995	Pcnx2
33	ENSMUSG00000064280	12.5148	1.95432	0.63861	3.06027	0.00221139	0.0146913	Ccdc146
34	ENSMUSG00000050157	9.7484	1.93521	0.599769	3.22659	0.00125277	0.00929005	Gm867
35	ENSMUSG00000100916	20.9954	1.9058	0.530866	3.58999	0.000330688	0.00308206	Lhb
3220	ENSMUSG00000028780	394.09	-1.08289	0.107203	-10.1014	5.44807e-24	4.85483e-21	Sema3c
3386	ENSMUSG00000027750	154.488	-2.34331	0.233509	-10.0352	1.06749e-23	9.01184e-21	Postn
3166	ENSMUSG00000000308	993.873	-0.962076	0.0972447	-9.89334	4.44913e-23	3.5682e-20	Ckmt1
62	ENSMUSG00000031665	5580.43	1.56186	0.158668	9.84361	7.30448e-23	5.32563e-20	Sall1
3041	ENSMUSG00000028782	1267.11	-0.762785	0.0774606	-9.84739	7.0346e-23	5.32563e-20	Adgrb2
2965	ENSMUSG00000034361	754.242	-0.689222	0.0701773	-9.82116	9.12897e-23	6.36647e-20	Cpne2
3023	ENSMUSG00000028173	890.209	-0.745127	0.0759108	-9.81582	9.62524e-23	6.43287e-20	Wls
43	ENSMUSG00000087461	12.6419	1.79578	0.602502	2.98054	0.00287737	0.0179724	C230014O12Rik
44	ENSMUSG00000021749	19.6974	1.78776	0.621497	2.87653	0.0040207	0.0233497	Oit1
3006	ENSMUSG00000019851	2803.32	-0.723901	0.0738457	-9.80289	1.09408e-22	7.01963e-20	Perp
46	ENSMUSG00000087075	12.9777	1.7652	0.583494	3.02523	0.00248447	0.0160495	A230065H16Rik
47	ENSMUSG00000024215	28.0164	1.76463	0.598825	2.94681	0.00321067	0.0195745	Spdef
48	ENSMUSG00000087006	10.5679	1.75497	0.549704	3.19257	0.00141015	0.010207	Gm13889
198	ENSMUSG00000000958	4485.5	0.902467	0.0928373	9.72096	2.45453e-22	1.51426e-19	Slc7a7
50	ENSMUSG00000028441	38.332	1.74634	0.472984	3.69218	0.000222339	0.00221476	1110017D15Rik
51	ENSMUSG00000086141	34.425	1.73606	0.502361	3.4558	0.000548658	0.00471469	9030622O22Rik
3242	ENSMUSG00000078689	757.514	-1.14684	0.118376	-9.68814	3.38652e-22	2.01184e-19	Mup6
53	ENSMUSG00000030798	19.8976	1.72621	0.568782	3.03493	0.00240595	0.0156621	Cd37
3001	ENSMUSG00000037855	4510.31	-0.71852	0.0743794	-9.6602	4.44978e-22	2.54909e-19	Zfp365
55	ENSMUSG00000103313	14.1612	1.62579	0.500079	3.25107	0.0011497	0.00864972	Gm38357
56	ENSMUSG00000020904	169.872	1.62016	0.420076	3.85684	0.000114864	0.00127414	Cfap52
57	ENSMUSG00000060176	236.997	1.6193	0.424651	3.81325	0.000137149	0.0014874	Kif27
58	ENSMUSG00000022441	31.7952	1.59087	0.417298	3.8123	0.000137678	0.00149172	Efcab6
424	ENSMUSG00000036098	2651.88	0.484077	0.050367	9.611	7.18491e-22	3.974e-19	Myrf
3081	ENSMUSG00000029761	5419.01	-0.831789	0.0866006	-9.60488	7.62437e-22	4.0765e-19	Cald1
61	ENSMUSG00000027375	49.6457	1.56203	0.496643	3.14517	0.00165991	0.0117136	Mal
3294	ENSMUSG00000035486	663.367	-1.3422	0.141319	-9.49763	2.14718e-21	1.11099e-18	Plk5
63	ENSMUSG00000031530	1198.08	1.54981	0.511039	3.03267	0.00242399	0.0157348	Dusp4
3025	ENSMUSG00000055707	1724.43	-0.74603	0.0786147	-9.48971	2.31679e-21	1.16129e-18	Klhl26
65	ENSMUSG00000078302	13.3455	1.54521	0.554842	2.78496	0.00535339	0.0292966	Foxd1
66	ENSMUSG00000036832	23.3889	1.54115	0.440261	3.50054	0.00046431	0.00410127	Lpar3
67	ENSMUSG00000050840	14.4145	1.52976	0.57232	2.6729	0.0075198	0.0382427	Cdh20
68	ENSMUSG00000037940	45.5757	1.52635	0.53872	2.83329	0.00460715	0.0259749	Inpp4b
69	ENSMUSG00000041323	26.289	1.51806	0.451959	3.35885	0.000782682	0.00629915	Ak7
70	ENSMUSG00000031980	14.7561	1.49713	0.512056	2.92376	0.00345826	0.0206902	Agt
440	ENSMUSG00000038526	3816.25	0.468164	0.0493551	9.48562	2.40947e-21	1.17115e-18	Car14
72	ENSMUSG00000044217	11.7032	1.47679	0.542555	2.72192	0.00649046	0.0339553	Aqp5
595	ENSMUSG00000023169	8891.75	0.349671	0.0368837	9.48036	2.53404e-21	1.19547e-18	Slc38a1
74	ENSMUSG00000024409	883.402	1.45844	0.511553	2.851	0.00435821	0.0248543	Psors1c2
2809	ENSMUSG00000024381	2020.89	-0.542988	0.0573291	-9.47143	2.76029e-21	1.265e-18	Bin1
76	ENSMUSG00000020014	22.0997	1.449	0.420874	3.44284	0.000575634	0.00491126	Cfap54
77	ENSMUSG00000017607	22.8606	1.44479	0.445854	3.24049	0.00119324	0.00891457	Tns4
78	ENSMUSG00000031831	12.6402	1.41233	0.550896	2.5637	0.0103564	0.0491616	Dnaaf1
79	ENSMUSG00000026579	849.971	1.40941	0.407445	3.45915	0.000541881	0.00466547	F5
2945	ENSMUSG00000030246	3526.3	-0.663937	0.0701397	-9.46591	2.91006e-21	1.29659e-18	Ldhb
2898	ENSMUSG00000019975	751.554	-0.608432	0.0643039	-9.46182	3.02619e-21	1.31189e-18	Ikbip
82	ENSMUSG00000028159	24.4173	1.39101	0.391953	3.54892	0.00038682	0.00350938	Dapp1
83	ENSMUSG00000108912	11.871	1.37859	0.503328	2.73896	0.00616338	0.0327027	E230020D15Rik
84	ENSMUSG00000040978	127.125	1.37418	0.472383	2.90903	0.00362549	0.0214745	Gm11992
85	ENSMUSG00000086515	11.978	1.36963	0.5075	2.69878	0.00695936	0.0359164	Erich2os
105	ENSMUSG00000024427	1390.74	1.26546	0.134312	9.42178	4.43505e-21	1.87206e-18	Spry4
3146	ENSMUSG00000056214	513.379	-0.927455	0.0994574	-9.32515	1.10822e-20	4.5579e-18	Pard6g
88	ENSMUSG00000079460	13.9423	1.35444	0.519424	2.60759	0.00911824	0.044509	4933403O08Rik
89	ENSMUSG00000071324	29.2051	1.34148	0.497578	2.69603	0.00701721	0.03618	Armc2
90	ENSMUSG00000043747	12.1196	1.33996	0.513409	2.60994	0.00905589	0.0442855	1520401A03Rik
2996	ENSMUSG00000025268	2444.74	-0.716674	0.078573	-9.12112	7.43502e-20	2.98144e-17	Maged2
92	ENSMUSG00000046733	16.5747	1.32176	0.445906	2.96422	0.00303452	0.018746	Gprc5a
93	ENSMUSG00000026976	22.7503	1.32032	0.404397	3.2649	0.00109503	0.00830857	Pax8
94	ENSMUSG00000070687	17.7973	1.31897	0.499172	2.64232	0.00823407	0.0410585	Htr1d
2571	ENSMUSG00000020821	9077.63	-0.414328	0.0456049	-9.08516	1.03542e-19	4.05077e-17	Kif1c
96	ENSMUSG00000103445	29.8862	1.30543	0.346019	3.7727	0.000161488	0.00170077	Gm36948
3152	ENSMUSG00000075334	545.894	-0.944911	0.10477	-9.01892	1.89949e-19	7.25423e-17	Rprm
98	ENSMUSG00000044626	103.517	1.29162	0.362408	3.564	0.000365245	0.00335348	Liph
99	ENSMUSG00000037025	3311.55	1.2823	0.485272	2.64243	0.00823142	0.0410585	Foxa2
3044	ENSMUSG00000058756	880.496	-0.774781	0.0860917	-8.99948	2.26798e-19	8.46008e-17	Thra
3164	ENSMUSG00000022438	399.359	-0.961132	0.106987	-8.98361	2.62028e-19	9.55213e-17	Parvb
102	ENSMUSG00000039518	30.7787	1.26944	0.366011	3.4683	0.000523771	0.00453961	Cdsn
103	ENSMUSG00000022941	44.7865	1.26715	0.402294	3.14982	0.00163371	0.0115694	Ripply3
104	ENSMUSG00000098678	24.4915	1.26574	0.4187	3.02302	0.00250264	0.0161279	Mroh6
2942	ENSMUSG00000047986	845.61	-0.659072	0.0743684	-8.86226	7.84114e-19	2.79493e-16	Palm3
3352	ENSMUSG00000024659	92.408	-1.80605	0.20389	-8.85793	8.15139e-19	2.84235e-16	Anxa1
107	ENSMUSG00000109156	20.8096	1.25679	0.442037	2.84318	0.00446657	0.025289	Gm45194
3227	ENSMUSG00000035184	245.728	-1.09462	0.125077	-8.75155	2.10447e-18	7.18207e-16	Fam124a
3155	ENSMUSG00000038560	1000.01	-0.947257	0.108494	-8.73095	2.52533e-18	8.43881e-16	Sp6
3384	ENSMUSG00000007655	43.3739	-2.29366	0.263092	-8.71808	2.82964e-18	9.26275e-16	Cav1
111	ENSMUSG00000034227	2052.97	1.24551	0.359942	3.4603	0.000539565	0.00465052	Foxj1
3248	ENSMUSG00000024900	788.788	-1.16435	0.133677	-8.71017	3.03409e-18	9.73338e-16	Cpt1a
3329	ENSMUSG00000036596	264.895	-1.56129	0.180632	-8.6435	5.45162e-18	1.71459e-15	Cpz
2422	ENSMUSG00000029455	3923.97	-0.346283	0.0401459	-8.6256	6.37587e-18	1.96671e-15	Aldh2
115	ENSMUSG00000090877	20.3861	1.22293	0.473413	2.58322	0.00978828	0.0469931	Hspa1b
2987	ENSMUSG00000020122	869.883	-0.709583	0.0824692	-8.60422	7.68349e-18	2.32534e-15	Egfr
117	ENSMUSG00000020848	350.417	1.21651	0.372435	3.26638	0.00108933	0.00827709	Doc2b
118	ENSMUSG00000072419	44.0332	1.21169	0.412262	2.93912	0.00329147	0.0199302	Dppa2
3383	ENSMUSG00000022894	72.3561	-2.28992	0.266212	-8.60187	7.84249e-18	2.32951e-15	Adamts5
120	ENSMUSG00000079363	56.0511	1.20122	0.339414	3.53909	0.000401515	0.00362425	Gbp4
121	ENSMUSG00000028339	23.9428	1.18679	0.38425	3.08859	0.00201109	0.0135994	Col15a1
122	ENSMUSG00000020562	24.6639	1.17973	0.409384	2.88172	0.00395516	0.0230845	Efcab10
3009	ENSMUSG00000020598	1970.3	-0.728061	0.0847083	-8.59491	8.33306e-18	2.43022e-15	Nrcam
124	ENSMUSG00000026156	35.3976	1.1755	0.424915	2.76644	0.00566728	0.0306381	B3gat2
125	ENSMUSG00000078451	22.2381	1.16388	0.445362	2.61333	0.00896658	0.0439291	Ppil6
126	ENSMUSG00000065968	30.202	1.16271	0.44428	2.61706	0.00886902	0.0435329	Ifitm7
2772	ENSMUSG00000035863	2473.47	-0.514733	0.0604286	-8.51804	1.6227e-17	4.64788e-15	Palm
128	ENSMUSG00000070780	1588.94	1.15883	0.344101	3.36769	0.000757998	0.00614676	Rbm47
129	ENSMUSG00000108841	18.2143	1.154	0.430911	2.67805	0.0074053	0.0378262	Gm626
130	ENSMUSG00000034706	34.4988	1.14901	0.312375	3.6783	0.000234793	0.00231616	Dnaic2
131	ENSMUSG00000105742	24.918	1.14518	0.399647	2.86547	0.00416386	0.0240029	Gm42748
132	ENSMUSG00000000202	116.614	1.13622	0.31799	3.57312	0.000352749	0.00325336	Btbd17
2836	ENSMUSG00000045658	1376.02	-0.568012	0.0667347	-8.5115	1.71702e-17	4.83176e-15	Pid1
134	ENSMUSG00000085762	73.8763	1.12692	0.40221	2.80181	0.00508172	0.0281169	Lrrc75aos2
3261	ENSMUSG00000024778	202.53	-1.20627	0.141773	-8.5085	1.76195e-17	4.8727e-15	Fas
136	ENSMUSG00000000617	995.897	1.12418	0.334235	3.36345	0.000769738	0.00621995	Grm6
2849	ENSMUSG00000028378	1150.28	-0.574179	0.0678286	-8.46514	2.55845e-17	6.9555e-15	Ptgr1
138	ENSMUSG00000030330	59.0899	1.07554	0.380555	2.82624	0.00470974	0.0263772	Ing4
2908	ENSMUSG00000018845	859.016	-0.624543	0.0738562	-8.4562	2.76238e-17	7.38478e-15	Unc45b
2966	ENSMUSG00000038146	4642.86	-0.689828	0.0816367	-8.44997	2.91385e-17	7.66199e-15	Notch3
141	ENSMUSG00000039337	33.0532	1.0631	0.336008	3.16392	0.00155658	0.0111214	Tex19.2
142	ENSMUSG00000035653	21.4707	1.06085	0.375083	2.82831	0.00467951	0.0262721	Lrfn5
143	ENSMUSG00000052085	51.0688	1.05127	0.346224	3.0364	0.00239424	0.0156049	Dock8
144	ENSMUSG00000029151	269.727	1.05054	0.382481	2.74663	0.00602103	0.0321175	Slc30a3
145	ENSMUSG00000019866	353.022	1.04739	0.299603	3.49593	0.00047241	0.00414749	Aim1
3186	ENSMUSG00000045314	306.509	-1.00275	0.118906	-8.43318	3.36398e-17	8.64176e-15	Sowahb
147	ENSMUSG00000032281	59.9469	1.03302	0.385889	2.677	0.00742856	0.0378989	Acsbg1
148	ENSMUSG00000021974	83.1197	1.03049	0.292965	3.51744	0.000435724	0.00388494	Fgf9
3217	ENSMUSG00000017466	624.41	-1.07975	0.128052	-8.43213	3.39421e-17	8.64176e-15	Timp2
2946	ENSMUSG00000053819	874.583	-0.665813	0.0789819	-8.42995	3.45824e-17	8.66721e-15	Camk2d
151	ENSMUSG00000028602	129.115	1.01693	0.262965	3.86718	0.000110099	0.00123293	Tnfrsf8
152	ENSMUSG00000019892	77.8155	1.01628	0.278578	3.64812	0.000264169	0.00255874	Lrriq1
2603	ENSMUSG00000020601	1615.35	-0.428708	0.0508825	-8.42545	3.59352e-17	8.8677e-15	Trib2
154	ENSMUSG00000063704	40.2169	1.01428	0.301457	3.36458	0.000766597	0.00620394	Mapk15
155	ENSMUSG00000003354	89.8624	1.01073	0.291423	3.46825	0.000523867	0.00453961	Ccdc65
156	ENSMUSG00000005892	163.137	1.00792	0.274151	3.67651	0.000236443	0.00232745	Trh
157	ENSMUSG00000020434	45.7217	1.00697	0.273061	3.6877	0.000226288	0.00224886	4921536K21Rik
158	ENSMUSG00000041673	39.4848	1.00403	0.349554	2.8723	0.00407496	0.023605	Lrrc18
159	ENSMUSG00000028222	29.6951	1.00056	0.327839	3.052	0.00227326	0.0150177	Calb1
275	ENSMUSG00000071856	559.98	0.70587	0.0838823	8.41501	3.92853e-17	9.54753e-15	Mcc
161	ENSMUSG00000062327	3043.3	0.996785	0.358019	2.78417	0.00536649	0.0293483	T
3004	ENSMUSG00000029026	1860.04	-0.722589	0.0860638	-8.39596	4.62086e-17	1.10625e-14	Trp73
3075	ENSMUSG00000045211	441.738	-0.818733	0.0977275	-8.37771	5.3966e-17	1.27296e-14	Nudt18
164	ENSMUSG00000028289	1850.01	0.992053	0.290004	3.42082	0.00062432	0.00522111	Epha7
165	ENSMUSG00000086226	44.9422	0.987321	0.344047	2.86973	0.00410826	0.0237636	Gm12660
166	ENSMUSG00000037362	35.9082	0.983358	0.326579	3.01109	0.00260316	0.0166486	Nov
167	ENSMUSG00000036766	46.6511	0.980868	0.261962	3.74432	0.000180882	0.00186461	Dner
168	ENSMUSG00000047250	35.0334	0.978378	0.3083	3.17346	0.00150633	0.0107864	Ptgs1
3276	ENSMUSG00000025701	588.477	-1.28578	0.153561	-8.3731	5.61212e-17	1.30462e-14	Alox5
170	ENSMUSG00000041809	53.4956	0.971685	0.327386	2.96801	0.00299736	0.0185557	Efhc1
3065	ENSMUSG00000039611	698.009	-0.80232	0.0959546	-8.36146	6.19476e-17	1.41949e-14	Tmem246
172	ENSMUSG00000025597	671.322	0.965716	0.373792	2.58357	0.0097785	0.0469807	Klhl4
173	ENSMUSG00000044681	741.057	0.963233	0.309211	3.11513	0.00183863	0.0127064	Cnpy1
174	ENSMUSG00000092981	88.4286	0.963037	0.375787	2.56272	0.0103855	0.0492707	Mir5125
175	ENSMUSG00000086810	24.5049	0.962552	0.338308	2.84519	0.00443847	0.0251655	Gm13110
176	ENSMUSG00000003545	45.1548	0.961652	0.257344	3.73683	0.000186354	0.00191488	Fosb
3382	ENSMUSG00000059246	171.737	-2.23149	0.267349	-8.34673	7.01799e-17	1.58547e-14	Foxb1
178	ENSMUSG00000022602	39.3361	0.955401	0.303317	3.14984	0.00163361	0.0115694	Arc
417	ENSMUSG00000017639	4481.26	0.488114	0.058543	8.3377	7.57463e-17	1.68746e-14	Rab11fip4
180	ENSMUSG00000002228	65.3943	0.950112	0.25132	3.78048	0.000156525	0.00165283	Ppm1j
415	ENSMUSG00000032515	1262.74	0.494832	0.0594398	8.32493	8.43796e-17	1.83939e-14	Csrnp1
182	ENSMUSG00000061603	39.2644	0.946059	0.331008	2.85812	0.0042616	0.0244653	Akap6
2867	ENSMUSG00000006356	3609.18	-0.587615	0.0705906	-8.32426	8.48596e-17	1.83939e-14	Crip2
184	ENSMUSG00000090273	30.7432	0.945152	0.344301	2.74513	0.00604867	0.0322221	Prr22
185	ENSMUSG00000039145	481.563	0.944329	0.289818	3.25836	0.0011206	0.00848691	Camk1d
186	ENSMUSG00000052942	166.331	0.943676	0.291539	3.23688	0.00120845	0.00900725	Glis3
187	ENSMUSG00000023966	56.7044	0.943059	0.352246	2.67727	0.00742245	0.0378918	Rsph9
2635	ENSMUSG00000001473	7045.07	-0.444466	0.053493	-8.30886	9.66249e-17	2.06648e-14	Tubb6
189	ENSMUSG00000083218	35.9894	0.931332	0.285902	3.25752	0.00112391	0.00849957	Gm16425
190	ENSMUSG00000019960	6196.25	0.929555	0.303757	3.06019	0.00221194	0.0146913	Dusp6
191	ENSMUSG00000008658	73.1574	0.928636	0.256831	3.61575	0.000299479	0.00283401	Rbfox1
192	ENSMUSG00000100320	29.0493	0.925691	0.310797	2.97845	0.00289715	0.0180748	Gm29417
2789	ENSMUSG00000009035	1329.28	-0.529522	0.0640427	-8.26827	1.35916e-16	2.86854e-14	Tmem184b
433	ENSMUSG00000056608	4497.92	0.47523	0.0575862	8.2525	1.55121e-16	3.23134e-14	Chd9
195	ENSMUSG00000038775	64.3471	0.918936	0.33117	2.77481	0.00552331	0.0300726	Vill
196	ENSMUSG00000040061	51.1316	0.907963	0.243779	3.72453	0.000195683	0.00199033	Plcb2
197	ENSMUSG00000035580	46.5849	0.906359	0.294184	3.08093	0.00206358	0.0138841	Kcnh8
430	ENSMUSG00000036036	2854.62	0.476802	0.0578807	8.23766	1.75607e-16	3.61121e-14	Zfp57
3177	ENSMUSG00000029120	748.521	-0.981934	0.119255	-8.23387	1.81261e-16	3.68028e-14	Ppp2r2c
200	ENSMUSG00000095300	42.8095	0.896912	0.278889	3.21602	0.00129981	0.00955063	Gm906
201	ENSMUSG00000057069	81.6858	0.89129	0.238612	3.73531	0.000187487	0.00192354	Ero1lb
3375	ENSMUSG00000026586	68.7893	-2.07543	0.252448	-8.22122	2.01435e-16	4.03878e-14	Prrx1
3319	ENSMUSG00000029838	607.5	-1.44933	0.177361	-8.17166	3.04178e-16	6.02347e-14	Ptn
3266	ENSMUSG00000019194	311.632	-1.21546	0.148782	-8.16941	3.09909e-16	6.06213e-14	Scn1b
205	ENSMUSG00000039193	66.2716	0.883542	0.232962	3.79265	0.000149051	0.00158645	Nlrc4
206	ENSMUSG00000038060	38.3899	0.883502	0.313293	2.82005	0.00480168	0.0267985	Dlec1
207	ENSMUSG00000008461	133.386	0.882889	0.264342	3.33995	0.000837938	0.00666362	Fut1
208	ENSMUSG00000048385	32.0374	0.882134	0.314923	2.80111	0.00509272	0.0281583	Scrt1
669	ENSMUSG00000032525	3854.36	0.315376	0.0386423	8.1614	3.31152e-16	6.3996e-14	Nktr
3233	ENSMUSG00000038776	380.788	-1.12514	0.138215	-8.14052	3.93582e-16	7.51555e-14	Ephx1
211	ENSMUSG00000035458	77.6122	0.878273	0.245934	3.57118	0.000355381	0.00327228	Tnni3
212	ENSMUSG00000071103	25.7202	0.870891	0.3297	2.64146	0.00825485	0.0411332	1700029J07Rik
2720	ENSMUSG00000041801	4647.83	-0.486613	0.0598678	-8.12812	4.36011e-16	8.22778e-14	Phlda3
3054	ENSMUSG00000026831	853.611	-0.786621	0.0968022	-8.12607	4.4344e-16	8.27067e-14	1700007K13Rik
3243	ENSMUSG00000105039	220.781	-1.1483	0.142015	-8.0858	6.17581e-16	1.13862e-13	Gm42637
2870	ENSMUSG00000065979	2666.72	-0.590015	0.0730815	-8.07339	6.83721e-16	1.24624e-13	Cpped1
319	ENSMUSG00000050917	533.757	0.630146	0.0782248	8.05557	7.91071e-16	1.42571e-13	Fgf4
218	ENSMUSG00000051457	57.2935	0.856753	0.288403	2.97067	0.00297146	0.0184166	Spn
219	ENSMUSG00000102780	64.3039	0.854147	0.253571	3.36848	0.000755847	0.00613863	Gm38253
220	ENSMUSG00000033029	94.1735	0.851015	0.226816	3.752	0.00017543	0.00181777	1700088E04Rik
221	ENSMUSG00000027215	58.6782	0.84961	0.249674	3.40288	0.000666787	0.00550032	Cd82
2023	ENSMUSG00000031068	11546.6	-0.240284	0.0299332	-8.02737	9.95862e-16	1.75534e-13	Glrx3
223	ENSMUSG00000108736	31.1728	0.843944	0.320486	2.63333	0.00845532	0.0418979	Gm45151
224	ENSMUSG00000031504	43.1728	0.840147	0.323862	2.59415	0.00948239	0.0458678	Rab20
225	ENSMUSG00000102602	131.296	0.839332	0.256492	3.27236	0.00106655	0.00812708	A930004J17Rik
226	ENSMUSG00000091345	88.1722	0.830808	0.231508	3.58868	0.000332355	0.00309438	Col6a5
227	ENSMUSG00000038530	95.1937	0.826332	0.218487	3.78207	0.000155529	0.0016434	Rgs4
228	ENSMUSG00000048029	64.7198	0.824553	0.221415	3.72401	0.000196084	0.00199314	Eno4
3283	ENSMUSG00000035517	358.19	-1.31844	0.16423	-8.02799	9.908e-16	1.75534e-13	Tdrd7
230	ENSMUSG00000040387	67.715	0.821819	0.279467	2.94067	0.00327502	0.0198606	Klhl32
231	ENSMUSG00000034555	66.7502	0.819659	0.285338	2.87258	0.0040713	0.0235924	Tex16
232	ENSMUSG00000027737	181.755	0.819247	0.251808	3.25346	0.00114007	0.00859743	Slc7a11
233	ENSMUSG00000061414	31.8312	0.815061	0.311286	2.61837	0.00883506	0.043409	Cracr2a
2724	ENSMUSG00000034993	4005.13	-0.490649	0.0611469	-8.02411	1.02266e-15	1.78298e-13	Vat1
235	ENSMUSG00000030041	59.1008	0.807222	0.224516	3.59539	0.000323911	0.003033	M1ap
755	ENSMUSG00000044783	9677.85	0.280475	0.0349604	8.02265	1.03484e-15	1.78482e-13	Hjurp
237	ENSMUSG00000077711	47.3206	0.800193	0.26649	3.00271	0.00267586	0.017005	AF357399
238	ENSMUSG00000090744	60.3937	0.798605	0.225614	3.53969	0.000400597	0.003618	Gm6871
239	ENSMUSG00000036304	118.251	0.790816	0.232109	3.40708	0.00065661	0.00543555	Zdhhc23
240	ENSMUSG00000092274	330.49	0.789197	0.234751	3.36186	0.000774205	0.0062466	Neat1
241	ENSMUSG00000042808	163.362	0.787189	0.22968	3.42732	0.000609563	0.00514058	Gpx2
242	ENSMUSG00000053702	100.078	0.784604	0.293316	2.67495	0.00747408	0.0380706	Nebl
2897	ENSMUSG00000055980	1363.01	-0.608132	0.0758411	-8.0185	1.07045e-15	1.82659e-13	Irs1
244	ENSMUSG00000086596	67.687	0.784187	0.21271	3.68664	0.000227232	0.00225405	Susd5
245	ENSMUSG00000032726	31.2027	0.782519	0.294385	2.65815	0.00785719	0.0396395	Bmp8a
2985	ENSMUSG00000029161	751.196	-0.706944	0.0882003	-8.01521	1.09953e-15	1.85647e-13	Cgref1
247	ENSMUSG00000044548	1830.03	0.769849	0.279877	2.75067	0.00594742	0.0318201	Dact1
368	ENSMUSG00000024298	1891.84	0.549255	0.0686078	8.00572	1.18774e-15	1.98452e-13	Zfp871
249	ENSMUSG00000104344	64.3596	0.76582	0.285806	2.67951	0.00737299	0.0377113	Gm38077
250	ENSMUSG00000032528	81.6023	0.761901	0.224399	3.39529	0.000685557	0.00563626	Vipr1
251	ENSMUSG00000035095	251.95	0.759615	0.234954	3.23304	0.0012248	0.00912063	Fam167a
2813	ENSMUSG00000071379	1737.62	-0.544625	0.0680862	-7.99906	1.25375e-15	2.05205e-13	Hpcal1
253	ENSMUSG00000042759	76.1044	0.755588	0.220333	3.4293	0.00060515	0.00511413	Apobr
2959	ENSMUSG00000016382	8662.67	-0.678587	0.0848252	-7.99982	1.24597e-15	2.05205e-13	Pls3
255	ENSMUSG00000079042	1813.06	0.741921	0.226825	3.27089	0.00107209	0.00816538	Apela
256	ENSMUSG00000075254	179.908	0.741035	0.188878	3.92334	8.73291e-05	0.00101578	Heg1
257	ENSMUSG00000097796	111.329	0.740627	0.19463	3.80531	0.000141626	0.00152359	Gm16702
258	ENSMUSG00000090582	39.1164	0.737218	0.280703	2.62633	0.00863113	0.0425587	Gm17024
347	ENSMUSG00000023903	4527.28	0.591547	0.0742167	7.97054	1.57985e-15	2.53409e-13	Mmp25
260	ENSMUSG00000082740	48.0035	0.727513	0.279701	2.60104	0.00929425	0.0452031	Gm14127
2563	ENSMUSG00000001300	5375.7	-0.410313	0.0514778	-7.97068	1.57801e-15	2.53409e-13	Efnb2
2396	ENSMUSG00000026728	10124.3	-0.339236	0.0426108	-7.96126	1.70295e-15	2.70448e-13	Vim
263	ENSMUSG00000042644	1257.77	0.724106	0.265086	2.73159	0.00630287	0.0332482	Itpr3
264	ENSMUSG00000031026	57.9733	0.721767	0.249829	2.88904	0.00386415	0.0226373	Trim66
265	ENSMUSG00000031342	675.798	0.721048	0.249594	2.88888	0.0038662	0.0226411	Gpm6b
266	ENSMUSG00000064493	60.2722	0.720935	0.246494	2.92476	0.00344724	0.0206397	Snora28
2645	ENSMUSG00000011884	2414.44	-0.447602	0.0562686	-7.95473	1.79526e-15	2.82314e-13	Gltp
268	ENSMUSG00000040447	113.632	0.720184	0.201245	3.57864	0.000345392	0.00319313	Spns2
269	ENSMUSG00000054252	60.4852	0.716479	0.263202	2.72216	0.00648562	0.033941	Fgfr3
592	ENSMUSG00000020674	5911.13	0.35216	0.0442935	7.95059	1.85628e-15	2.88321e-13	Pxdn
3274	ENSMUSG00000036545	173.343	-1.27301	0.160133	-7.94971	1.86941e-15	2.88321e-13	Adamts2
272	ENSMUSG00000002603	1349.85	0.710502	0.261355	2.71853	0.00655724	0.0342376	Tgfb1
273	ENSMUSG00000041313	2232.23	0.709059	0.19229	3.68745	0.000226513	0.0022497	Slc7a1
274	ENSMUSG00000046223	76.3044	0.70621	0.261858	2.69692	0.00699835	0.0360944	Plaur
3176	ENSMUSG00000021536	274.78	-0.975084	0.122725	-7.94528	1.93749e-15	2.95975e-13	Adcy2
276	ENSMUSG00000042616	331.056	0.70522	0.181348	3.88877	0.000100753	0.00114211	Oscp1
277	ENSMUSG00000037341	121.091	0.704913	0.179593	3.92506	8.67078e-05	0.00101075	Slc9a7
3371	ENSMUSG00000005124	86.6861	-2.00283	0.252696	-7.92585	2.266e-15	3.42893e-13	Wisp1
452	ENSMUSG00000021952	4148.58	0.459416	0.0580877	7.90902	2.59432e-15	3.88905e-13	Xpo4
3372	ENSMUSG00000048583	5081.87	-2.00731	0.254071	-7.90061	2.77533e-15	4.12189e-13	Igf2
2986	ENSMUSG00000036225	358.598	-0.707043	0.0895783	-7.89302	2.94962e-15	4.34055e-13	Kctd1
282	ENSMUSG00000023781	45.915	0.69512	0.267365	2.5999	0.00932523	0.0452545	Hes7
3052	ENSMUSG00000027624	878.908	-0.783266	0.0997303	-7.85384	4.03479e-15	5.88346e-13	Epb41l1
2647	ENSMUSG00000005873	2586.22	-0.448077	0.0572235	-7.83031	4.86679e-15	7.03273e-13	Reep5
285	ENSMUSG00000037579	60.1922	0.6898	0.253998	2.71577	0.00661227	0.0344577	Kcnh3
2931	ENSMUSG00000017754	2164.72	-0.643718	0.0822837	-7.82315	5.15163e-15	7.37787e-13	Pltp
3011	ENSMUSG00000023067	5125.78	-0.729414	0.0932853	-7.81917	5.31741e-15	7.5479e-13	Cdkn1a
3268	ENSMUSG00000069833	559.28	-1.24038	0.158829	-7.80952	5.74061e-15	8.07714e-13	Ahnak
289	ENSMUSG00000021363	250.05	0.679795	0.209905	3.23858	0.00120127	0.008962	Mak
290	ENSMUSG00000097779	55.3923	0.675167	0.251641	2.68306	0.00729516	0.0374043	4833407H14Rik
291	ENSMUSG00000050931	67.7267	0.674658	0.23241	2.90288	0.0036975	0.0218359	Sgms2
2961	ENSMUSG00000042251	1717.38	-0.683916	0.0877085	-7.79761	6.30908e-15	8.79979e-13	Pm20d1
2520	ENSMUSG00000052915	3306.45	-0.390205	0.0500572	-7.79518	6.4317e-15	8.89349e-13	Msl1
294	ENSMUSG00000104164	75.9068	0.667882	0.258291	2.58577	0.0097161	0.0467445	Gm38248
295	ENSMUSG00000029650	1313.69	0.664076	0.247023	2.68831	0.00718136	0.0369077	Slc46a3
296	ENSMUSG00000022012	91.3541	0.663418	0.183432	3.6167	0.00029838	0.00282562	Enox1
492	ENSMUSG00000038664	3882.53	0.420373	0.0540089	7.7834	7.06006e-15	9.67892e-13	Herc1
298	ENSMUSG00000024837	49.2305	0.658014	0.25093	2.6223	0.00873385	0.0429991	Dmrt1
2219	ENSMUSG00000028367	8552.27	-0.287014	0.0369105	-7.77594	7.48879e-15	1.01797e-12	Txn1
2877	ENSMUSG00000027932	1035.58	-0.594663	0.0767039	-7.7527	8.99596e-15	1.21256e-12	Slc27a3
301	ENSMUSG00000010064	280.607	0.652932	0.252401	2.58689	0.00968473	0.0466216	Slc38a3
2938	ENSMUSG00000063382	997.833	-0.654528	0.0846575	-7.73148	1.06302e-14	1.4209e-12	Bcl9l
303	ENSMUSG00000030353	121.757	0.650822	0.220021	2.958	0.00309645	0.0190223	Tead4
304	ENSMUSG00000064390	44.6083	0.649006	0.2357	2.75352	0.0058958	0.031605	Rnu73b
305	ENSMUSG00000061815	55.1117	0.64613	0.238436	2.70987	0.00673097	0.034862	Rufy4
3232	ENSMUSG00000023868	273.657	-1.12409	0.145417	-7.73009	1.07469e-14	1.42463e-12	Pde10a
2779	ENSMUSG00000032348	4254.84	-0.517743	0.0670707	-7.71936	1.16911e-14	1.5371e-12	Gsta4
308	ENSMUSG00000035984	142.984	0.639614	0.209062	3.05945	0.0022174	0.0147032	Nme5
3336	ENSMUSG00000028364	248.421	-1.64997	0.213885	-7.71432	1.21633e-14	1.58618e-12	Tnc
310	ENSMUSG00000027344	58.2543	0.639524	0.238223	2.68456	0.00726258	0.0372535	Fsip1
2637	ENSMUSG00000036894	4005.39	-0.445246	0.0577615	-7.70835	1.2745e-14	1.64863e-12	Rap2b
312	ENSMUSG00000044966	115.055	0.638137	0.184375	3.46109	0.000537995	0.00464198	Fbxo48
3076	ENSMUSG00000046449	246.478	-0.819186	0.106297	-7.70656	1.29251e-14	1.65854e-12	C77370
2989	ENSMUSG00000059895	1149.3	-0.710104	0.0926196	-7.66689	1.76218e-14	2.24329e-12	Ptp4a3
315	ENSMUSG00000086453	55.4411	0.63512	0.240753	2.63806	0.00833827	0.0414459	Gm11457
316	ENSMUSG00000007888	193.621	0.634784	0.217048	2.92463	0.00344868	0.0206406	Crlf1
317	ENSMUSG00000091562	176.735	0.63335	0.171517	3.69263	0.000221943	0.00221391	Gm9581
318	ENSMUSG00000102555	69.199	0.630392	0.229776	2.74351	0.00607871	0.0323177	6430511E19Rik
2949	ENSMUSG00000051652	964.652	-0.667837	0.0871455	-7.66346	1.80984e-14	2.28581e-12	Lrrc3
320	ENSMUSG00000027985	4833.35	0.62866	0.165528	3.79791	0.000145924	0.00156458	Lef1
321	ENSMUSG00000030263	197.488	0.625364	0.188156	3.32365	0.000888478	0.00697562	Lrmp
322	ENSMUSG00000071796	94.2047	0.620223	0.171844	3.60922	0.000307121	0.00289607	6820431F20Rik
392	ENSMUSG00000025880	2850.09	0.516123	0.0673734	7.66064	1.85002e-14	2.31831e-12	Smad7
324	ENSMUSG00000023886	196.212	0.619012	0.173834	3.56094	0.000369527	0.00338877	Smoc2
3115	ENSMUSG00000081683	579.678	-0.875412	0.114325	-7.65724	1.89966e-14	2.36206e-12	Fzd10
326	ENSMUSG00000042622	408.839	0.61637	0.162401	3.79536	0.00014743	0.00157652	Maff
327	ENSMUSG00000028836	92.972	0.614486	0.233313	2.63375	0.00844485	0.0418589	Slc30a2
2988	ENSMUSG00000040653	633.574	-0.709757	0.0930166	-7.63043	2.33965e-14	2.88677e-12	Ppp1r14c
2994	ENSMUSG00000039542	436.139	-0.715171	0.0939823	-7.60963	2.74875e-14	3.34014e-12	Ncam1
330	ENSMUSG00000029544	176.511	0.612016	0.184085	3.32464	0.000885341	0.0069578	Cabp1
3099	ENSMUSG00000024501	1970.58	-0.853086	0.112094	-7.61047	2.73109e-14	3.34014e-12	Dpysl3
332	ENSMUSG00000039632	126.052	0.608616	0.211045	2.88382	0.00392889	0.0229495	Ccdc151
2402	ENSMUSG00000027984	4642	-0.342703	0.0451367	-7.59256	3.13651e-14	3.78268e-12	Hadh
2832	ENSMUSG00000043857	1138.94	-0.564216	0.0743966	-7.5839	3.35318e-14	4.01381e-12	Mgat5b
335	ENSMUSG00000030905	164.866	0.605373	0.156837	3.85989	0.000113439	0.00126271	Crym
411	ENSMUSG00000035247	13544.6	0.497951	0.065691	7.58019	3.45051e-14	4.09971e-12	Hectd1
337	ENSMUSG00000027676	224.627	0.605102	0.179609	3.369	0.000754411	0.00613317	Ccdc39
2633	ENSMUSG00000019979	4557.44	-0.443085	0.0584774	-7.57704	3.53541e-14	4.16971e-12	Apaf1
2621	ENSMUSG00000036959	1922.89	-0.437581	0.0580148	-7.54258	4.60773e-14	5.39474e-12	Bcorl1
286	ENSMUSG00000024180	693.226	0.685566	0.0909552	7.53741	4.79399e-14	5.57215e-12	Tmem8
3003	ENSMUSG00000047281	1022.43	-0.722073	0.0958176	-7.53592	4.84906e-14	5.59561e-12	Sfn
342	ENSMUSG00000074607	80.368	0.596125	0.21978	2.71238	0.00668029	0.0346707	Tox2
343	ENSMUSG00000084899	63.5066	0.59504	0.224807	2.6469	0.00812343	0.0406336	Gm15344
2185	ENSMUSG00000021811	4511.81	-0.278617	0.0370683	-7.51631	5.63458e-14	6.45562e-12	Dnajc9
345	ENSMUSG00000031786	76.116	0.592472	0.227365	2.60581	0.00916561	0.0446858	Drc7
2805	ENSMUSG00000026426	1507.97	-0.541899	0.0723583	-7.4891	6.93471e-14	7.88885e-12	Arl8a
3132	ENSMUSG00000030554	922.964	-0.899362	0.120112	-7.4877	7.00927e-14	7.91751e-12	Synm
348	ENSMUSG00000056458	116.991	0.58863	0.207102	2.84222	0.00448009	0.0253566	Mok
3239	ENSMUSG00000000126	167.148	-1.14291	0.15274	-7.48274	7.27862e-14	8.16427e-12	Wnt9a
350	ENSMUSG00000035355	60.2218	0.583479	0.220566	2.64537	0.00816014	0.0407626	Kcnh4
351	ENSMUSG00000064373	1054.15	0.580851	0.225117	2.58022	0.00987364	0.0473007	Sepp1
2215	ENSMUSG00000021996	3376.63	-0.285529	0.0381768	-7.47912	7.48222e-14	8.33437e-12	Esd
353	ENSMUSG00000026614	84.793	0.578154	0.183516	3.15043	0.00163031	0.0115555	Slc30a10
2066	ENSMUSG00000022186	8275.73	-0.252247	0.0337519	-7.47357	7.80501e-14	8.63396e-12	Oxct1
618	ENSMUSG00000003119	9488.4	0.340922	0.0456568	7.46707	8.20031e-14	9.0091e-12	Cdk12
356	ENSMUSG00000004187	88.7764	0.572901	0.196277	2.91884	0.00351341	0.0209576	Kifc2
3021	ENSMUSG00000018593	7964.05	-0.739795	0.0992127	-7.45665	8.87468e-14	9.68367e-12	Sparc
2968	ENSMUSG00000060675	658.427	-0.693682	0.0931392	-7.44781	9.49044e-14	1.02856e-11	Pla2g16
359	ENSMUSG00000040189	276.482	0.56627	0.149665	3.78358	0.000154586	0.00163559	Ccdc114
360	ENSMUSG00000025407	105.017	0.566218	0.178095	3.1793	0.00147632	0.0106189	Gli1
361	ENSMUSG00000091472	157.701	0.563289	0.165608	3.40133	0.000670581	0.0055273	Gm3739
203	ENSMUSG00000040929	2381.4	0.889696	0.119821	7.4252	1.12609e-13	1.21224e-11	Rfx3
363	ENSMUSG00000064797	219.485	0.562177	0.211651	2.65615	0.00790381	0.0397795	Gm24357
364	ENSMUSG00000065353	136.926	0.560194	0.179047	3.12875	0.00175554	0.012275	Snora73b
3108	ENSMUSG00000044365	779.201	-0.86471	0.116484	-7.42341	1.14142e-13	1.21248e-11	Cxxc4
366	ENSMUSG00000038437	3254.45	0.556553	0.188789	2.94802	0.00319819	0.0195202	Mllt6
3122	ENSMUSG00000048458	1268.23	-0.884675	0.119161	-7.42422	1.13443e-13	1.21248e-11	Fam212b
3250	ENSMUSG00000042078	749.445	-1.16606	0.157436	-7.40655	1.29627e-13	1.36791e-11	Svop
369	ENSMUSG00000091418	70.1107	0.548609	0.206241	2.66004	0.00781315	0.0394842	Gm3164
234	ENSMUSG00000021806	5720.63	0.811926	0.109804	7.39433	1.42128e-13	1.49002e-11	Nid2
371	ENSMUSG00000030317	155.444	0.545269	0.177982	3.06362	0.00218673	0.014548	Timp4
372	ENSMUSG00000030406	74.0568	0.542409	0.206243	2.62995	0.00853974	0.0422379	Gipr
2776	ENSMUSG00000029781	5151.07	-0.51633	0.0698687	-7.39	1.46833e-13	1.52935e-11	Fkbp9
279	ENSMUSG00000040717	6978.7	0.701841	0.0953308	7.36216	1.80961e-13	1.87265e-11	Il17rd
2475	ENSMUSG00000037706	4509.13	-0.367703	0.0500192	-7.35123	1.96394e-13	2.01933e-11	Cd81
376	ENSMUSG00000027562	6895.45	0.53973	0.196319	2.74925	0.00597321	0.0319198	Car2
377	ENSMUSG00000091594	90.3842	0.538232	0.188334	2.85786	0.00426511	0.0244767	Gm17067
87	ENSMUSG00000032125	177.37	1.36781	0.186227	7.34487	2.05962e-13	2.10422e-11	Robo4
2525	ENSMUSG00000039087	2539.56	-0.393435	0.0535831	-7.34252	2.09607e-13	2.12172e-11	Rreb1
2676	ENSMUSG00000050989	1748.35	-0.462729	0.0630243	-7.34207	2.1032e-13	2.12172e-11	Sepn1
3285	ENSMUSG00000038244	125.142	-1.32191	0.180509	-7.32327	2.41996e-13	2.42601e-11	Mical2
397	ENSMUSG00000037857	10693.4	0.510134	0.0698302	7.30534	2.76558e-13	2.75527e-11	Nufip2
383	ENSMUSG00000028637	156.189	0.528435	0.173684	3.0425	0.00234619	0.0154203	Ccdc30
408	ENSMUSG00000021678	1563.06	0.500712	0.0686092	7.29802	2.92028e-13	2.89143e-11	F2rl1
2673	ENSMUSG00000034168	2472.04	-0.461353	0.0632502	-7.2941	3.0066e-13	2.95864e-11	Irf2bpl
2421	ENSMUSG00000051675	2683.41	-0.346083	0.0474942	-7.28684	3.17307e-13	3.10342e-11	Trim32
387	ENSMUSG00000018076	2447.04	0.522414	0.177181	2.94848	0.00319339	0.0195027	Med13l
534	ENSMUSG00000051375	3533.97	0.393811	0.0540598	7.28473	3.2232e-13	3.13335e-11	Pcdh1
389	ENSMUSG00000025019	238.097	0.518809	0.13919	3.72735	0.000193504	0.00197067	Lcor
390	ENSMUSG00000107142	224.208	0.518737	0.142955	3.62867	0.000284889	0.00272164	4930566F21Rik
391	ENSMUSG00000037347	161.206	0.516336	0.1689	3.05705	0.00223524	0.014797	Chst7
1890	ENSMUSG00000020321	13590.9	-0.205921	0.0283773	-7.25653	3.97143e-13	3.83746e-11	Mdh1
393	ENSMUSG00000029778	83.4438	0.513828	0.195632	2.6265	0.00862669	0.0425499	Adcyap1r1
394	ENSMUSG00000034958	351.143	0.513358	0.14206	3.61368	0.000301885	0.00285341	Atcay
395	ENSMUSG00000020644	575.002	0.512322	0.169976	3.01408	0.00257759	0.0165114	Id2
396	ENSMUSG00000021908	476.478	0.510922	0.192434	2.65506	0.00792947	0.0398626	Gm6768
3199	ENSMUSG00000042436	245.206	-1.04107	0.143503	-7.25471	4.02516e-13	3.86608e-11	Mfap4
398	ENSMUSG00000021728	17725.9	0.506933	0.193704	2.61705	0.00886941	0.0435329	Emb
399	ENSMUSG00000092569	83.5442	0.506733	0.196567	2.57792	0.00993969	0.0475918	Gm20544
400	ENSMUSG00000031144	108.715	0.50658	0.171955	2.946	0.00321909	0.0196104	Syp
401	ENSMUSG00000077440	135.019	0.506253	0.176679	2.86539	0.00416498	0.0240029	Gm23130
402	ENSMUSG00000063646	606.123	0.50571	0.167266	3.02339	0.00249963	0.016115	Jakmip1
403	ENSMUSG00000031639	133.165	0.50343	0.190101	2.64822	0.00809168	0.0405477	Tlr3
611	ENSMUSG00000005533	2366.05	0.343205	0.0473615	7.24649	4.27695e-13	4.08347e-11	Igf1r
405	ENSMUSG00000000416	98.1584	0.501315	0.173595	2.88784	0.00387895	0.0226991	Cttnbp2
406	ENSMUSG00000049551	167.142	0.501172	0.141727	3.53617	0.000405969	0.00365828	Fzd9
2918	ENSMUSG00000032363	378.875	-0.631942	0.0874694	-7.22472	5.02139e-13	4.76586e-11	Adamts7
3355	ENSMUSG00000039116	68.4539	-1.85537	0.257779	-7.19753	6.13133e-13	5.78509e-11	Adgrg6
409	ENSMUSG00000038172	526.747	0.498669	0.145144	3.43568	0.000591078	0.00501634	Ttc39b
160	ENSMUSG00000029861	954.758	0.999102	0.138886	7.19368	6.30696e-13	5.916e-11	Fam131b
3362	ENSMUSG00000021253	65.1221	-1.92663	0.267906	-7.19146	6.41029e-13	5.97797e-11	Tgfb3
379	ENSMUSG00000034312	3381.36	0.534046	0.074295	7.18818	6.56616e-13	6.08793e-11	Iqsec1
75	ENSMUSG00000042417	313.844	1.45194	0.202082	7.18491	6.7252e-13	6.19956e-11	Ccno
414	ENSMUSG00000050022	119.222	0.495441	0.170173	2.91139	0.00359828	0.0213396	Amz1
292	ENSMUSG00000054074	702.658	0.673261	0.0938712	7.17218	7.38113e-13	6.76533e-11	Skida1
416	ENSMUSG00000096401	112.028	0.494594	0.18242	2.7113	0.00670204	0.0347562	Gm21811
3259	ENSMUSG00000028337	394.585	-1.19945	0.167382	-7.16593	7.72585e-13	7.04106e-11	Coro2a
418	ENSMUSG00000074887	153.95	0.487645	0.152854	3.19027	0.0014214	0.0102792	EU599041
419	ENSMUSG00000059022	197.898	0.487513	0.160625	3.03511	0.00240449	0.015659	Kcp
420	ENSMUSG00000020037	147.319	0.487153	0.155783	3.12712	0.00176527	0.0123162	Rfx4
421	ENSMUSG00000000317	525.462	0.486439	0.143959	3.37902	0.000727446	0.00594933	Bcl6b
422	ENSMUSG00000060240	116.952	0.485914	0.184907	2.62789	0.00859167	0.0424293	Cend1
423	ENSMUSG00000007989	845.584	0.485637	0.143955	3.37352	0.000742138	0.00604565	Fzd3
24	ENSMUSG00000002633	67.4168	2.1176	0.295643	7.1627	7.91011e-13	7.16826e-11	Shh
3234	ENSMUSG00000028860	496.284	-1.1279	0.157503	-7.16115	8.0002e-13	7.20917e-11	Sytl1
3145	ENSMUSG00000026932	296.343	-0.927049	0.12957	-7.15482	8.37819e-13	7.50761e-11	Nacc2
437	ENSMUSG00000041354	2797.44	0.47273	0.0662288	7.13782	9.48196e-13	8.44948e-11	Rgl2
428	ENSMUSG00000031994	243.476	0.479149	0.135295	3.54151	0.00039785	0.00359724	Adamts8
429	ENSMUSG00000030559	273.173	0.478686	0.142456	3.36025	0.000778731	0.0062767	Rab38
2605	ENSMUSG00000015202	2238.62	-0.428933	0.0601156	-7.13514	9.66917e-13	8.5687e-11	Cnksr3
412	ENSMUSG00000023942	2456.61	0.496516	0.0696576	7.12795	1.01876e-12	8.97851e-11	Slc29a1
653	ENSMUSG00000020196	4174.08	0.325495	0.0457413	7.11599	1.1111e-12	9.68591e-11	Cabin1
3117	ENSMUSG00000045679	855.451	-0.879815	0.123636	-7.1162	1.10946e-12	9.68591e-11	Pqlc3
434	ENSMUSG00000021733	3338.31	0.474979	0.172504	2.75343	0.00589736	0.031605	Slc4a7
435	ENSMUSG00000043388	125.21	0.47478	0.147002	3.22974	0.00123902	0.00922222	Tmem130
436	ENSMUSG00000040495	90.2994	0.472969	0.184834	2.55889	0.0105008	0.0497001	Chrm4
338	ENSMUSG00000024462	810.312	0.599136	0.0842077	7.11498	1.11928e-12	9.70442e-11	Gabbr1
438	ENSMUSG00000032120	187.153	0.469356	0.159145	2.94924	0.0031856	0.019473	C2cd2l
439	ENSMUSG00000038156	230.595	0.4685	0.132717	3.53007	0.000415448	0.00373199	Spon1
3058	ENSMUSG00000036103	733.836	-0.791286	0.111356	-7.1059	1.1954e-12	1.03087e-10	Colec12
3179	ENSMUSG00000032118	181.091	-0.987205	0.139151	-7.0945	1.29824e-12	1.11357e-10	Fez1
442	ENSMUSG00000048490	1036.13	0.466351	0.156572	2.97851	0.0028965	0.0180748	Nrip1
443	ENSMUSG00000064368	1377.13	0.46528	0.127594	3.64658	0.000265753	0.00257253	mt-Nd6
3096	ENSMUSG00000022490	724.916	-0.85052	0.12009	-7.08232	1.41757e-12	1.20946e-10	Ppp1r1a
2822	ENSMUSG00000028383	709.995	-0.554261	0.078285	-7.08004	1.44112e-12	1.22305e-10	Hsdl2
488	ENSMUSG00000032186	1191.4	0.424588	0.0600472	7.07091	1.5392e-12	1.29261e-10	Tmod2
2596	ENSMUSG00000028458	1321.49	-0.426261	0.0602801	-7.07133	1.53451e-12	1.29261e-10	Tesk1
2465	ENSMUSG00000048756	4852.05	-0.364446	0.0515616	-7.06816	1.57007e-12	1.31166e-10	Foxo3
626	ENSMUSG00000039967	3216.22	0.336567	0.0476417	7.06455	1.61134e-12	1.33916e-10	Zfp292
450	ENSMUSG00000025359	179.353	0.461043	0.173994	2.64977	0.00805474	0.0404249	Pmel
451	ENSMUSG00000100201	97.274	0.459837	0.176698	2.60239	0.00925759	0.0450521	Gm29093
15	ENSMUSG00000028294	84.2773	2.2674	0.321454	7.05357	1.74382e-12	1.4418e-10	Cfap206
453	ENSMUSG00000026436	533.029	0.459048	0.124657	3.68249	0.000230965	0.00228543	Elk4
3255	ENSMUSG00000029576	165.211	-1.19039	0.16888	-7.04878	1.80497e-12	1.48471e-10	Radil
455	ENSMUSG00000034275	428.852	0.457332	0.124583	3.67089	0.000241706	0.00237123	Igsf9b
246	ENSMUSG00000042453	405.168	0.770409	0.109611	7.02854	2.087e-12	1.69926e-10	Reln
2729	ENSMUSG00000042246	996.896	-0.493831	0.0702571	-7.02892	2.08137e-12	1.69926e-10	Tmc7
2692	ENSMUSG00000006800	7068.18	-0.470733	0.0670214	-7.02362	2.16199e-12	1.75143e-10	Sulf2
3286	ENSMUSG00000044216	103.769	-1.32229	0.188363	-7.01994	2.21971e-12	1.78916e-10	Kcnj4
940	ENSMUSG00000033237	8147.66	0.232232	0.0330893	7.01835	2.24496e-12	1.80046e-10	Arid2
461	ENSMUSG00000028982	797.598	0.447876	0.114315	3.9179	8.93222e-05	0.00103297	Slc25a33
462	ENSMUSG00000020175	145.917	0.44738	0.153582	2.91297	0.00358007	0.0212761	Rab36
463	ENSMUSG00000018800	239.953	0.445786	0.121383	3.67257	0.00024012	0.00235712	Abca5
464	ENSMUSG00000020889	289.095	0.444648	0.118741	3.74468	0.000180624	0.00186316	Nr1d1
2978	ENSMUSG00000028525	776.103	-0.702163	0.100097	-7.01484	2.30217e-12	1.83715e-10	Pde4b
20	ENSMUSG00000028753	103.818	2.13768	0.30477	7.01408	2.31463e-12	1.83795e-10	Vwa5b1
467	ENSMUSG00000023961	176.607	0.442106	0.16744	2.64038	0.0082812	0.0412261	Enpp4
2719	ENSMUSG00000029027	747.552	-0.486153	0.0693541	-7.00972	2.38796e-12	1.88684e-10	Dffb
2641	ENSMUSG00000021846	1294.67	-0.446512	0.0637399	-7.00523	2.46581e-12	1.9388e-10	Peli2
470	ENSMUSG00000017830	145.015	0.438971	0.153703	2.85598	0.00429046	0.0245607	Dhx58
471	ENSMUSG00000026456	5478.59	0.437881	0.120157	3.64425	0.000268176	0.00258662	Cyb5r1
3388	ENSMUSG00000024803	28.0951	-2.39621	0.342594	-6.9943	2.66583e-12	2.08585e-10	Ankrd1
3194	ENSMUSG00000028919	271.819	-1.02451	0.147013	-6.96882	3.19603e-12	2.48856e-10	Arhgef19
845	ENSMUSG00000020315	15497.5	0.255255	0.0366802	6.95894	3.42839e-12	2.65659e-10	Sptbn1
475	ENSMUSG00000025500	230.959	0.43654	0.13602	3.20937	0.00133026	0.00973861	Lmntd2
494	ENSMUSG00000023088	2130.58	0.418016	0.060136	6.95118	3.62256e-12	2.79355e-10	Abcc1
477	ENSMUSG00000070708	138.917	0.43589	0.159799	2.72774	0.0063769	0.0335252	Gtsf1l
478	ENSMUSG00000037370	146.1	0.435332	0.15839	2.74848	0.00598716	0.0319794	Enpp1
479	ENSMUSG00000003228	336.516	0.434118	0.151587	2.86382	0.00418566	0.0240638	Grk5
468	ENSMUSG00000028184	8898.48	0.441784	0.0636282	6.94321	3.83286e-12	2.94158e-10	Adgrl2
481	ENSMUSG00000054662	403.112	0.431448	0.136263	3.16628	0.001544	0.0110364	Ano9
3067	ENSMUSG00000040350	353.441	-0.808636	0.116579	-6.9364	4.02226e-12	3.07224e-10	Trim7
460	ENSMUSG00000044393	2642.59	0.449008	0.0647755	6.93175	4.15657e-12	3.15978e-10	Dsg2
484	ENSMUSG00000056832	771.175	0.430723	0.160769	2.67914	0.00738114	0.037741	Ttc26
2884	ENSMUSG00000024431	1400.69	-0.598826	0.086421	-6.92917	4.23306e-12	3.20275e-10	Nr3c1
486	ENSMUSG00000025008	502.8	0.427607	0.114274	3.74195	0.000182599	0.00188111	Tctn3
487	ENSMUSG00000027860	2045.43	0.426836	0.137008	3.1154	0.00183696	0.0127004	Vangl1
3289	ENSMUSG00000039903	100.093	-1.32786	0.192077	-6.91318	4.73925e-12	3.5689e-10	Eva1c
489	ENSMUSG00000071793	186.462	0.423576	0.145453	2.91211	0.00358991	0.0213188	2610005L07Rik
490	ENSMUSG00000068617	193.496	0.422295	0.137228	3.07733	0.00208867	0.0140177	Efcab1
491	ENSMUSG00000036853	107.851	0.421521	0.159933	2.6356	0.00839882	0.0416952	Mcoln3
2936	ENSMUSG00000030527	424.844	-0.653361	0.0945244	-6.91209	4.77567e-12	3.57952e-10	Crtc3
493	ENSMUSG00000047496	607.914	0.418752	0.147711	2.83495	0.00458332	0.0258588	Rnf152
261	ENSMUSG00000022574	691.723	0.727511	0.105357	6.9052	5.01341e-12	3.74023e-10	Naprt
495	ENSMUSG00000046410	201.784	0.417988	0.146649	2.85025	0.00436848	0.0248918	Kcnk6
496	ENSMUSG00000021464	1249.52	0.417472	0.11071	3.77087	0.000162678	0.00171218	Ror2
508	ENSMUSG00000037169	3872.25	0.409033	0.05932	6.89536	5.37274e-12	3.98975e-10	Mycn
3059	ENSMUSG00000044313	307.585	-0.792329	0.114932	-6.89392	5.42754e-12	4.01188e-10	Mab21l3
805	ENSMUSG00000037331	42811.9	0.264387	0.0383752	6.88953	5.59766e-12	4.11865e-10	Larp1
500	ENSMUSG00000039652	270.723	0.415405	0.117742	3.52808	0.00041858	0.00375504	Cpeb3
199	ENSMUSG00000025915	1472.53	0.897391	0.130403	6.88169	5.91479e-12	4.33211e-10	Sgk3
483	ENSMUSG00000029313	1575	0.431158	0.0627322	6.873	6.28646e-12	4.5834e-10	Aff1
2802	ENSMUSG00000041329	2022.65	-0.53787	0.078345	-6.86541	6.62996e-12	4.81197e-10	Atp1b2
504	ENSMUSG00000079065	692.804	0.414675	0.105626	3.92586	8.64198e-05	0.00100813	BC005561
3307	ENSMUSG00000020467	69.8178	-1.40612	0.205356	-6.84722	7.52995e-12	5.44056e-10	Efemp1
506	ENSMUSG00000017697	309.14	0.410508	0.110771	3.70592	0.000210627	0.00212348	Ada
507	ENSMUSG00000002688	311.208	0.410103	0.143557	2.85672	0.00428048	0.024521	Prkd1
1956	ENSMUSG00000028745	8676.18	-0.222497	0.0325043	-6.84517	7.63838e-12	5.49415e-10	Capzb
2712	ENSMUSG00000030630	2956.42	-0.48073	0.0702771	-6.84049	7.89221e-12	5.65139e-10	Fah
510	ENSMUSG00000024036	235.955	0.408543	0.11835	3.45198	0.000556485	0.00476381	Slc37a1
511	ENSMUSG00000022864	455.738	0.407754	0.105447	3.8669	0.000110226	0.00123293	D16Ertd472e
2710	ENSMUSG00000009739	1157.17	-0.479892	0.0701731	-6.83869	7.99187e-12	5.69731e-10	Pou6f1
2733	ENSMUSG00000041930	643.076	-0.496015	0.0725429	-6.83755	8.05588e-12	5.71754e-10	Fam222a
704	ENSMUSG00000046179	2378.11	0.297992	0.0436172	6.83199	8.37473e-12	5.91765e-10	E2f8
2690	ENSMUSG00000020184	7061.78	-0.470335	0.0688846	-6.82788	8.61812e-12	6.06292e-10	Mdm2
516	ENSMUSG00000002190	205.476	0.405337	0.121879	3.32574	0.000881839	0.00693707	Clgn
517	ENSMUSG00000035236	864.059	0.405196	0.12984	3.12073	0.00180405	0.0125461	Scai
518	ENSMUSG00000033788	962.92	0.404866	0.104121	3.8884	0.000100907	0.00114304	Dysf
3050	ENSMUSG00000035200	368.458	-0.781738	0.114519	-6.82625	8.7161e-12	6.10508e-10	Chrnb4
2662	ENSMUSG00000032577	3476.91	-0.455392	0.06696	-6.80096	1.03924e-11	7.24758e-10	Mapkapk3
3208	ENSMUSG00000049281	579.072	-1.05979	0.155881	-6.7987	1.05564e-11	7.33008e-10	Scn3b
522	ENSMUSG00000056820	240.976	0.402699	0.144817	2.78075	0.00542331	0.0296122	Tsnax
523	ENSMUSG00000048416	617.193	0.402224	0.133122	3.02148	0.00251546	0.0161975	Mlf1
2902	ENSMUSG00000027907	1514.9	-0.61486	0.0905783	-6.78815	1.13577e-11	7.85249e-10	S100a11
2979	ENSMUSG00000070509	466.79	-0.702805	0.103617	-6.78274	1.17918e-11	8.11762e-10	Rgma
64	ENSMUSG00000018654	1040.35	1.54757	0.228264	6.77974	1.2039e-11	8.25236e-10	Ikzf1
2796	ENSMUSG00000055874	869.695	-0.53485	0.078898	-6.779	1.21012e-11	8.25975e-10	Foxi3
528	ENSMUSG00000055866	480.692	0.399989	0.147805	2.70619	0.00680604	0.0352158	Per2
529	ENSMUSG00000052837	567.953	0.39993	0.149205	2.68041	0.00735318	0.0376381	Junb
530	ENSMUSG00000045532	321.706	0.399722	0.121877	3.27971	0.00103915	0.0079523	C1ql1
3189	ENSMUSG00000022489	462.556	-1.00792	0.14909	-6.76048	1.37531e-11	9.34748e-10	Pde1b
532	ENSMUSG00000034303	214.716	0.396237	0.119234	3.32319	0.000889943	0.00698029	Ccdc15
3369	ENSMUSG00000032060	43.0189	-1.97104	0.291986	-6.75045	1.47382e-11	9.97474e-10	Cryab
737	ENSMUSG00000042719	4874.1	0.288661	0.0427738	6.74855	1.49325e-11	1.00638e-09	Naa25
3165	ENSMUSG00000050010	255.344	-0.96187	0.142873	-6.73234	1.6696e-11	1.12052e-09	Shisa3
106	ENSMUSG00000022847	304.248	1.26421	0.18784	6.73025	1.69374e-11	1.13199e-09	Thpo
537	ENSMUSG00000032394	2332.57	0.390156	0.105537	3.69685	0.000218292	0.00218701	Igdcc3
538	ENSMUSG00000052374	170.784	0.387947	0.12759	3.04058	0.00236121	0.0154958	Actn2
539	ENSMUSG00000040451	932.778	0.387762	0.1139	3.40442	0.000663052	0.00547367	Sgms1
3091	ENSMUSG00000028909	347.425	-0.846717	0.126491	-6.69387	2.17342e-11	1.44654e-09	Ptpru
541	ENSMUSG00000085385	1631.21	0.385989	0.126353	3.05485	0.00225175	0.0148941	Snhg17
2684	ENSMUSG00000027996	2255.64	-0.466386	0.069694	-6.69192	2.20268e-11	1.45996e-09	Sfrp2
543	ENSMUSG00000038594	165.953	0.38556	0.145651	2.64714	0.00811753	0.0406336	Cep85l
313	ENSMUSG00000032946	669.484	0.637532	0.0953054	6.68936	2.24155e-11	1.47354e-09	Rasgrp2
3082	ENSMUSG00000038677	314.403	-0.834565	0.124757	-6.68954	2.23866e-11	1.47354e-09	Scube3
503	ENSMUSG00000050310	2051.49	0.41502	0.0620882	6.68436	2.31943e-11	1.51852e-09	Rictor
547	ENSMUSG00000040270	341.93	0.381925	0.140797	2.7126	0.00667585	0.0346651	Bach2
548	ENSMUSG00000045215	480.26	0.381178	0.125731	3.0317	0.00243184	0.015773	Asxl3
243	ENSMUSG00000046402	1387.56	0.784215	0.117421	6.67867	2.41125e-11	1.57221e-09	Rbp1
550	ENSMUSG00000032511	690.546	0.38072	0.128938	2.95273	0.00314974	0.0192905	Scn5a
551	ENSMUSG00000000531	224.689	0.379746	0.129332	2.9362	0.00332259	0.0200439	Grasp
552	ENSMUSG00000036902	1890.76	0.379552	0.132992	2.85395	0.00431789	0.0246824	Neto2
2303	ENSMUSG00000022055	28494	-0.310886	0.0466676	-6.6617	2.7067e-11	1.75771e-09	Nefl
554	ENSMUSG00000054951	482.315	0.375954	0.103666	3.6266	0.000287176	0.00273696	9130008F23Rik
555	ENSMUSG00000020812	823.659	0.374925	0.119864	3.12792	0.00176051	0.0122937	1810032O08Rik
505	ENSMUSG00000007872	914.081	0.411889	0.0618359	6.661	2.71969e-11	1.75902e-09	Id3
2935	ENSMUSG00000028039	653.734	-0.651979	0.0979317	-6.65749	2.78534e-11	1.79425e-09	Efna3
2820	ENSMUSG00000069520	1463.08	-0.55222	0.0830226	-6.65144	2.90235e-11	1.86215e-09	Tmem19
559	ENSMUSG00000020000	460.155	0.373422	0.106663	3.50096	0.000463582	0.00409915	Moxd1
42	ENSMUSG00000071550	50.1792	1.80832	0.272487	6.63637	3.215e-11	2.05453e-09	Cfap44
561	ENSMUSG00000040274	7414.21	0.372468	0.104882	3.55132	0.000383309	0.00348344	Cdk6
3125	ENSMUSG00000037321	1284.08	-0.885656	0.133653	-6.62653	3.43674e-11	2.18751e-09	Tap1
2831	ENSMUSG00000032265	657.94	-0.562986	0.0850351	-6.62064	3.57655e-11	2.26751e-09	Fam46a
215	ENSMUSG00000022015	378.636	0.859142	0.130001	6.60872	3.87662e-11	2.44807e-09	Tnfsf11
565	ENSMUSG00000055240	1154.8	0.370173	0.0975539	3.79455	0.000147913	0.00157958	Zfp101
566	ENSMUSG00000097769	1119.75	0.369959	0.131149	2.8209	0.00478886	0.0267363	Snhg4
[truncated: 2,832 more rows]

## Sheet: Gene lists padj_<_0.001
Gene lists from compaing Sall1, Nanog and Sall1+Nanog (after removing genes differentially regulated between PBCAG_Empty Vs Untransfected)
[truncated: 1,016 more rows]

[truncated: 4 more sheets: GO TERM_Sall1_Nanog_Upreg, GO TERM_Sall1_Nanog_Downreg, GO TERMS_Upregulated selected, GO TERMS_Downregulated selected]
